# Supplementary material for: Whole Genome Methylation Analysis Reveals Role of DNA Methylation in Cow’s Ileal and Ileal Lymph Node Responses to Mycobacterium avium subsp. paratuberculosis Infection
Source: Front Genet. 2021 Dec 21;12:797490. doi: 10.3389/fgene.2021.797490 (PMC8724574; doi:10.3389/fgene.2021.797490)
Supplement: Supplementary file 1 [file Table2.XLSX]

## Sheet: Table S2a_DMC_IL_FDR0.1
Table S2a. Significantly differentially methylated cytosines (DMC) between MAP-infected ileum and MAP-negative ileum tissues
Chr	Pos	Strand	Context	Pvalue	Modified Pvalue	FDR Adjusted Pvalue	# C in cases	# of mC in cases	# C in controls	# mC in controls	MethLevel_Pos	MethLevel_Neg	MethDiff	MethStatus
chr1	917554	+	CG	0.139594	6.95e-05	0.0987098	23	12	26	19	0.521739	0.730769	-0.20903	None
chr1	917652	+	CG	0.0464774	6.95e-05	0.0987098	23	17	34	13	0.73913	0.382353	0.356777	Hyper
chr1	917666	+	CG	0.019992	6.95e-05	0.0987098	13	11	35	14	0.846154	0.4	0.446154	Hyper
chr1	917711	+	CG	0.0323558	6.95e-05	0.0987098	26	15	28	7	0.576923	0.25	0.326923	Hyper
chr1	917737	+	CG	0.0123309	6.95e-05	0.0987098	36	23	24	7	0.638889	0.291667	0.347222	Hyper
chr1	2767388	+	CG	0.0727297	3.87e-05	0.0815201	12	8	11	3	0.666667	0.272727	0.393939	Hyper
chr1	2767390	+	CG	0.0458036	3.87e-05	0.0815201	12	9	11	3	0.75	0.272727	0.477273	Hyper
chr1	2767398	+	CG	0.0357694	3.87e-05	0.0815201	12	7	11	1	0.583333	0.0909091	0.492424	Hyper
chr1	3446378	+	CG	0.106613	1.26e-05	0.0509856	13	9	41	38	0.692308	0.926829	-0.234522	None
chr1	3446379	-	CG	0.226591	1.26e-05	0.0509856	15	15	32	30	1	0.9375	0.0625	None
chr1	3471665	-	CG	0.0109852	4.69e-05	0.0868288	10	6	21	0	0.6	0	0.6	Hyper
chr1	3607929	+	CG	0.0579459	1.65e-05	0.0577578	13	11	13	6	0.846154	0.461538	0.384615	Hyper
chr1	3607930	-	CG	0.237605	1.65e-05	0.0577578	13	9	11	5	0.692308	0.454545	0.237762	None
chr1	3608024	-	CG	0.00840863	1.32e-05	0.0520231	23	23	30	21	1	0.7	0.3	Hyper
chr1	3608034	-	CG	0.014234	3.5e-05	0.0785138	23	22	28	18	0.956522	0.642857	0.313665	Hyper
chr1	4463106	-	CG	0.0263573	1.53e-05	0.0559792	25	25	15	12	1	0.8	0.2	None
chr1	4463177	-	CG	0.0176495	1.53e-05	0.0559792	12	11	23	11	0.916667	0.478261	0.438406	Hyper
chr1	4463183	-	CG	0.0360055	1.53e-05	0.0559792	12	12	13	9	1	0.692308	0.307692	Hyper
chr1	5819591	+	CG	0.0236511	2.66e-05	0.0708916	44	41	25	18	0.931818	0.72	0.211818	None
chr1	5819616	+	CG	0.000790248	8.03e-06	0.0414594	35	30	13	0	0.857143	0	0.857143	Hyper
chr1	5819642	+	CG	0.0153105	8.03e-06	0.0414594	16	14	24	2	0.875	0.0833333	0.791667	Hyper
chr1	5819666	+	CG	0.0410797	8.03e-06	0.0414594	14	13	22	3	0.928571	0.136364	0.792208	Hyper
chr1	7248904	+	CG	0.00295802	1.71e-05	0.058405	20	18	21	2	0.9	0.0952381	0.804762	Hyper
chr1	7248905	-	CG	0.139788	1.71e-05	0.058405	23	20	11	6	0.869565	0.545455	0.324111	Hyper
chr1	7248997	-	CG	0.00209219	3.04e-07	0.00526451	26	23	13	0	0.884615	0	0.884615	Hyper
chr1	7249073	+	CG	0.0127967	5.19e-06	0.032107	21	8	10	9	0.380952	0.9	-0.519048	Hypo
chr1	7249074	-	CG	0.00646282	5.19e-06	0.032107	29	17	13	13	0.586207	1	-0.413793	Hypo
chr1	7273255	+	CG	0.00756354	1.29e-05	0.0516219	36	35	30	3	0.972222	0.1	0.872222	Hyper
chr1	7273371	+	CG	0.012193	1.96e-05	0.0618929	26	23	23	4	0.884615	0.173913	0.710702	Hyper
chr1	7273372	-	CG	0.00613802	1.96e-05	0.0618929	20	19	28	15	0.95	0.535714	0.414286	Hyper
chr1	7799358	+	CG	0.00834747	5.62e-05	0.0922664	41	28	24	8	0.682927	0.333333	0.349593	Hyper
chr1	8813779	+	CG	0.0039637	1.96e-06	0.0182433	26	0	29	11	0	0.37931	-0.37931	Hypo
chr1	8813780	-	CG	0.00255679	1.96e-06	0.0182433	24	2	35	21	0.0833333	0.6	-0.516667	Hypo
chr1	8813874	+	CG	0.0994587	9.01e-06	0.0439071	14	14	26	23	1	0.884615	0.115385	None
chr1	8813875	-	CG	0.522553	9.01e-06	0.0439071	29	16	31	22	0.551724	0.709677	-0.157953	None
chr1	8813929	+	CG	0.00882255	9.01e-06	0.0439071	13	0	22	12	0	0.545455	-0.545455	Hypo
chr1	8813930	-	CG	0.00542839	9.01e-06	0.0439071	22	0	27	8	0	0.296296	-0.296296	Hypo
chr1	10134440	+	CG	0.0113664	2.44e-05	0.0683831	33	20	10	1	0.606061	0.1	0.506061	Hyper
chr1	10134441	-	CG	0.143401	2.44e-05	0.0683831	12	8	11	4	0.666667	0.363636	0.30303	Hyper
chr1	10222266	-	CG	0.0311417	9.86e-06	0.0458617	12	10	37	18	0.833333	0.486486	0.346847	Hyper
chr1	10222274	-	CG	0.0747322	9.86e-06	0.0458617	14	14	40	35	1	0.875	0.125	None
chr1	10222307	-	CG	0.058681	9.86e-06	0.0458617	10	7	42	40	0.7	0.952381	-0.252381	Hypo
chr1	12161381	+	CG	0.102968	6.05e-05	0.0944444	12	6	37	28	0.5	0.756757	-0.256757	Hypo
chr1	12428907	+	CG	0.0142725	1.67e-05	0.0578439	33	10	58	5	0.30303	0.0862069	0.216823	None
chr1	12428908	-	CG	0.109734	1.67e-05	0.0578439	13	4	14	1	0.307692	0.0714286	0.236264	None
chr1	12429089	+	CG	0.0116336	4.54e-05	0.0858594	29	12	21	1	0.413793	0.047619	0.366174	Hyper
chr1	12429092	+	CG	0.00717866	4.54e-05	0.0858594	39	17	20	1	0.435897	0.05	0.385897	Hyper
chr1	13952629	+	CG	0.0710728	3.09e-05	0.0748833	36	19	41	30	0.527778	0.731707	-0.20393	None
chr1	14088224	-	CG	0.000795609	4.61e-05	0.0861583	36	14	20	0	0.388889	0	0.388889	Hyper
chr1	14597043	+	CG	0.00326264	8.55e-06	0.04289	24	13	42	1	0.541667	0.0238095	0.517857	Hyper
chr1	14597049	+	CG	0.00159247	8.55e-06	0.04289	21	15	42	7	0.714286	0.166667	0.547619	Hyper
chr1	14597174	+	CG	0.259924	4.47e-05	0.0854775	11	3	11	1	0.272727	0.0909091	0.181818	None
chr1	14597175	-	CG	0.678259	4.47e-05	0.0854775	34	10	36	9	0.294118	0.25	0.0441176	None
chr1	14597243	+	CG	0.031135	4.47e-05	0.0854775	10	4	12	0	0.4	0	0.4	Hyper
chr1	14597244	-	CG	0.0113499	4.47e-05	0.0854775	25	17	46	5	0.68	0.108696	0.571304	Hyper
chr1	17007678	+	CG	0.0175665	3.85e-05	0.0813342	44	34	39	20	0.772727	0.512821	0.259907	Hyper
chr1	17090513	+	CG	0.00987274	6.59e-05	0.0966735	23	10	12	0	0.434783	0	0.434783	Hyper
chr1	17090514	-	CG	0.00737979	6.59e-05	0.0966735	53	35	49	9	0.660377	0.183673	0.476704	Hyper
chr1	17472359	+	CG	0.143414	2.83e-06	0.0222754	32	15	28	6	0.46875	0.214286	0.254464	Hyper
chr1	17472360	-	CG	0.826119	2.83e-06	0.0222754	13	6	28	14	0.461538	0.5	-0.0384615	None
chr1	17472421	+	CG	0.00796062	2.83e-06	0.0222754	25	0	52	11	0	0.211538	-0.211538	None
chr1	17522530	+	CG	0.0022363	6.18e-06	0.0356568	27	2	52	29	0.0740741	0.557692	-0.483618	Hypo
chr1	17522531	-	CG	0.000411396	6.18e-06	0.0356568	46	0	49	25	0	0.510204	-0.510204	Hypo
chr1	17522674	-	CG	0.0296782	4.67e-09	0.000282275	12	3	56	34	0.25	0.607143	-0.357143	Hypo
chr1	17522727	+	CG	0.231228	4.67e-09	0.000282275	38	35	15	12	0.921053	0.8	0.121053	None
chr1	17522728	-	CG	0.121625	4.67e-09	0.000282275	26	25	59	59	0.961538	1	-0.0384615	None
chr1	17522804	+	CG	0.158232	1.08e-05	0.0474854	15	4	35	17	0.266667	0.485714	-0.219048	None
chr1	17522805	-	CG	0.0385007	1.08e-05	0.0474854	11	2	49	28	0.181818	0.571429	-0.38961	Hypo
chr1	17522847	+	CG	0.000629863	1.08e-05	0.0474854	22	0	27	20	0	0.740741	-0.740741	Hypo
chr1	17522848	-	CG	0.0262346	1.08e-05	0.0474854	22	8	42	36	0.363636	0.857143	-0.493506	Hypo
chr1	18059551	+	CG	0.00249262	3.5e-05	0.0785138	23	0	42	24	0	0.571429	-0.571429	Hypo
chr1	18059552	-	CG	0.00243735	3.5e-05	0.0785138	38	3	37	17	0.0789474	0.459459	-0.380512	Hypo
chr1	18458461	+	CG	0.00171454	3.45e-05	0.0781463	53	11	30	27	0.207547	0.9	-0.692453	Hypo
chr1	18458462	-	CG	0.00344875	3.45e-05	0.0781463	26	7	16	15	0.269231	0.9375	-0.668269	Hypo
chr1	19264444	+	CG	0.00839611	4.07e-05	0.0828481	32	23	24	5	0.71875	0.208333	0.510417	Hyper
chr1	19392867	+	CG	0.0165394	1.81e-05	0.059862	24	24	42	36	1	0.857143	0.142857	None
chr1	19392868	-	CG	0.0137256	1.81e-05	0.059862	44	36	20	20	0.818182	1	-0.181818	None
chr1	19392960	+	CG	0.31218	1.81e-05	0.059862	17	11	28	22	0.647059	0.785714	-0.138655	None
chr1	19392961	-	CG	0.00632337	1.81e-05	0.059862	28	12	19	18	0.428571	0.947368	-0.518797	Hypo
chr1	19392966	+	CG	0.0461939	1.81e-05	0.059862	16	13	18	18	0.8125	1	-0.1875	None
chr1	19392967	-	CG	0.0251811	1.81e-05	0.059862	40	30	17	17	0.75	1	-0.25	Hypo
chr1	19539322	+	CG	0.0665178	2.58e-05	0.0699011	11	10	17	10	0.909091	0.588235	0.320856	Hyper
chr1	19539323	-	CG	0.0440472	2.58e-05	0.0699011	29	26	23	13	0.896552	0.565217	0.331334	Hyper
chr1	19539328	+	CG	0.0155721	2.58e-05	0.0699011	11	9	16	0	0.818182	0	0.818182	Hyper
chr1	19539329	-	CG	0.160856	2.58e-05	0.0699011	28	21	24	8	0.75	0.333333	0.416667	Hyper
chr1	19539344	+	CG	0.058434	2.58e-05	0.0699011	11	9	28	13	0.818182	0.464286	0.353896	Hyper
chr1	19539345	-	CG	0.100844	2.58e-05	0.0699011	25	21	15	7	0.84	0.466667	0.373333	Hyper
chr1	19539475	+	CG	0.293427	2.58e-05	0.0699011	12	11	30	23	0.916667	0.766667	0.15	None
chr1	19539476	-	CG	0.0104399	2.58e-05	0.0699011	51	49	35	27	0.960784	0.771429	0.189356	None
chr1	20037401	+	CG	0.0140291	2.89e-05	0.0732364	18	3	31	17	0.166667	0.548387	-0.38172	Hypo
chr1	20037402	-	CG	0.328783	2.89e-05	0.0732364	10	6	33	14	0.6	0.424242	0.175758	None
chr1	20249164	+	CG	0.442348	5.77e-05	0.0926427	31	28	57	54	0.903226	0.947368	-0.0441426	None
chr1	20249165	-	CG	0.0514687	5.77e-05	0.0926427	46	40	42	41	0.869565	0.97619	-0.106625	None
chr1	20249181	+	CG	0.000384951	5.77e-05	0.0926427	35	19	57	0	0.542857	0	0.542857	Hyper
chr1	20249182	-	CG	0.00118588	5.77e-05	0.0926427	43	9	40	0	0.209302	0	0.209302	None
chr1	20270742	+	CG	0.000162251	4.91e-05	0.087951	50	18	45	0	0.36	0	0.36	Hyper
chr1	20270743	-	CG	0.0278482	4.91e-05	0.087951	30	5	23	0	0.166667	0	0.166667	None
chr1	20375527	+	CG	0.000218609	7.06e-07	0.0094634	47	29	58	0	0.617021	0	0.617021	Hyper
chr1	20375528	-	CG	0.000475606	7.06e-07	0.0094634	46	25	42	1	0.543478	0.0238095	0.519669	Hyper
chr1	20580939	+	CG	0.00654958	2.93e-06	0.0223078	28	9	32	1	0.321429	0.03125	0.290179	Hyper
chr1	20580940	-	CG	0.00897299	2.93e-06	0.0223078	49	16	35	0	0.326531	0	0.326531	Hyper
chr1	20581134	+	CG	0.00913501	2.93e-06	0.0223078	42	12	40	2	0.285714	0.05	0.235714	None
chr1	20581135	-	CG	0.0250034	2.93e-06	0.0223078	13	5	16	0	0.384615	0	0.384615	Hyper
chr1	20642457	+	CG	0.0116937	4.79e-05	0.0875449	12	8	31	31	0.666667	1	-0.333333	Hypo
chr1	20642458	-	CG	0.000578134	4.79e-05	0.0875449	29	10	48	44	0.344828	0.916667	-0.571839	Hypo
chr1	20693723	+	CG	0.094012	4.26e-05	0.0840966	10	8	34	33	0.8	0.970588	-0.170588	None
chr1	20693751	+	CG	0.0564108	4.26e-05	0.0840966	11	6	22	19	0.545455	0.863636	-0.318182	Hypo
chr1	20693754	+	CG	0.23005	4.26e-05	0.0840966	11	9	21	20	0.818182	0.952381	-0.134199	None
chr1	20693912	+	CG	0.00125187	4.26e-05	0.0840966	31	17	29	0	0.548387	0	0.548387	Hyper
chr1	20693913	-	CG	0.00519147	4.26e-05	0.0840966	22	6	22	0	0.272727	0	0.272727	Hyper
chr1	20730102	+	CG	0.00113772	5.59e-06	0.0336912	43	18	42	0	0.418605	0	0.418605	Hyper
chr1	20730103	-	CG	0.000786791	5.59e-06	0.0336912	25	16	35	1	0.64	0.0285714	0.611429	Hyper
chr1	20746003	+	CG	0.196186	4.3e-07	0.00678045	53	36	42	34	0.679245	0.809524	-0.130279	None
chr1	20746079	+	CG	0.00292038	4.3e-07	0.00678045	28	18	40	2	0.642857	0.05	0.592857	Hyper
chr1	20746080	-	CG	0.0177495	4.3e-07	0.00678045	25	18	25	0	0.72	0	0.72	Hyper
chr1	20746139	+	CG	0.00497618	4.3e-07	0.00678045	25	11	48	2	0.44	0.0416667	0.398333	Hyper
chr1	20746140	-	CG	0.00143198	4.3e-07	0.00678045	32	21	37	1	0.65625	0.027027	0.629223	Hyper
chr1	20751692	+	CG	0.0122902	4.42e-05	0.0851668	27	13	62	1	0.481481	0.016129	0.465352	Hyper
chr1	20751693	-	CG	0.00791771	4.42e-05	0.0851668	12	10	28	0	0.833333	0	0.833333	Hyper
chr1	20756703	+	CG	0.000689041	7.05e-06	0.0387705	45	23	57	0	0.511111	0	0.511111	Hyper
chr1	20756704	-	CG	0.00163082	7.05e-06	0.0387705	45	20	45	0	0.444444	0	0.444444	Hyper
chr1	20961181	+	CG	0.000152351	7.32e-06	0.0396406	43	22	55	0	0.511628	0	0.511628	Hyper
chr1	20961182	-	CG	0.00590305	7.32e-06	0.0396406	42	22	28	0	0.52381	0	0.52381	Hyper
chr1	22895660	+	CG	0.0837061	8.76e-06	0.0435136	28	7	25	20	0.25	0.8	-0.55	Hypo
chr1	22895661	-	CG	0.00503013	8.76e-06	0.0435136	45	13	56	46	0.288889	0.821429	-0.53254	Hypo
chr1	22895813	+	CG	0.0147481	1.19e-05	0.0490827	24	0	15	5	0	0.333333	-0.333333	Hypo
chr1	22895814	-	CG	0.00608566	1.19e-05	0.0490827	47	4	51	22	0.0851064	0.431373	-0.346266	Hypo
chr1	23172323	+	CG	0.00466279	6.29e-05	0.0956041	26	6	30	0	0.230769	0	0.230769	None
chr1	23172399	+	CG	0.00204291	6.29e-05	0.0956041	30	14	53	2	0.466667	0.0377358	0.428931	Hyper
chr1	23291297	+	CG	0.0135095	4.5e-05	0.0855329	26	13	48	38	0.5	0.791667	-0.291667	Hypo
chr1	23291298	-	CG	0.00591556	4.5e-05	0.0855329	25	9	14	13	0.36	0.928571	-0.568571	Hypo
chr1	23291318	+	CG	0.012358	4.5e-05	0.0855329	26	13	39	32	0.5	0.820513	-0.320513	Hypo
chr1	23291319	-	CG	0.0154938	4.5e-05	0.0855329	25	13	23	20	0.52	0.869565	-0.349565	Hypo
chr1	23310113	+	CG	0.0104738	6.05e-05	0.0944444	43	22	57	0	0.511628	0	0.511628	Hyper
chr1	23310114	-	CG	0.00401577	6.05e-05	0.0944444	21	14	10	0	0.666667	0	0.666667	Hyper
chr1	23312900	-	CG	0.020839	1.07e-05	0.0472219	21	14	24	2	0.666667	0.0833333	0.583333	Hyper
chr1	23358269	+	CG	0.00271233	4.63e-05	0.08625	28	15	45	0	0.535714	0	0.535714	Hyper
chr1	23358270	-	CG	0.00299663	4.63e-05	0.08625	31	14	32	0	0.451613	0	0.451613	Hyper
chr1	23799052	+	CG	0.367098	5.69e-05	0.0923247	31	22	14	8	0.709677	0.571429	0.138249	None
chr1	23799061	+	CG	0.145246	5.69e-05	0.0923247	29	23	23	14	0.793103	0.608696	0.184408	None
chr1	23799062	-	CG	0.0859241	5.69e-05	0.0923247	11	11	11	9	1	0.818182	0.181818	None
chr1	23799077	+	CG	0.160951	5.69e-05	0.0923247	27	21	11	6	0.777778	0.545455	0.232323	None
chr1	23799078	-	CG	0.095644	5.69e-05	0.0923247	11	11	12	10	1	0.833333	0.166667	None
chr1	23799089	+	CG	0.277927	5.69e-05	0.0923247	26	21	11	7	0.807692	0.636364	0.171329	None
chr1	23799090	-	CG	0.60997	5.69e-05	0.0923247	11	9	11	8	0.818182	0.727273	0.0909091	None
chr1	23799197	-	CG	0.0283299	5.69e-05	0.0923247	34	23	23	21	0.676471	0.913043	-0.236573	None
chr1	28129433	+	CG	0.0665118	6.55e-05	0.0966675	11	6	11	10	0.545455	0.909091	-0.363636	Hypo
chr1	28129434	-	CG	0.0100479	6.55e-05	0.0966675	27	14	17	16	0.518519	0.941176	-0.422658	Hypo
chr1	28129451	+	CG	0.0264724	6.55e-05	0.0966675	10	5	10	10	0.5	1	-0.5	Hypo
chr1	28129452	-	CG	0.00954942	6.55e-05	0.0966675	27	15	27	24	0.555556	0.888889	-0.333333	Hypo
chr1	30051285	+	CG	0.00300586	3.49e-05	0.078413	23	15	28	0	0.652174	0	0.652174	Hyper
chr1	30051286	-	CG	0.0514569	3.49e-05	0.078413	31	26	44	11	0.83871	0.25	0.58871	Hyper
chr1	31391406	+	CG	0.0295223	3.13e-05	0.0752161	26	12	24	19	0.461538	0.791667	-0.330128	Hypo
chr1	31516927	+	CG	0.450487	6.52e-05	0.0964881	24	11	10	6	0.458333	0.6	-0.141667	None
chr1	31516948	+	CG	0.0431589	6.52e-05	0.0964881	27	25	11	7	0.925926	0.636364	0.289562	Hyper
chr1	31516997	+	CG	0.0806962	6.52e-05	0.0964881	16	13	22	12	0.8125	0.545455	0.267045	Hyper
chr1	32187676	+	CG	0.00220062	5.68e-05	0.0923247	43	15	47	34	0.348837	0.723404	-0.374567	Hypo
chr1	32187677	-	CG	0.00452214	5.68e-05	0.0923247	43	21	18	17	0.488372	0.944444	-0.456072	Hypo
chr1	32229921	+	CG	0.0866227	1.29e-05	0.0515629	41	16	34	20	0.390244	0.588235	-0.197991	None
chr1	32230022	+	CG	0.241006	4.61e-05	0.0861583	41	34	51	37	0.829268	0.72549	0.103778	None
chr1	32230023	-	CG	0.00640611	4.61e-05	0.0861583	11	4	43	37	0.363636	0.860465	-0.496829	Hypo
chr1	32230075	+	CG	0.0138877	5.66e-05	0.0923247	28	28	42	35	1	0.833333	0.166667	None
chr1	32230076	-	CG	0.0168265	5.66e-05	0.0923247	24	18	39	38	0.75	0.974359	-0.224359	None
chr1	33011981	-	CG	0.0263918	3.41e-05	0.0779779	32	24	35	33	0.75	0.942857	-0.192857	None
chr1	33011986	-	CG	0.197786	3.41e-05	0.0779779	33	21	40	31	0.636364	0.775	-0.138636	None
chr1	35164680	-	CG	0.00113259	5.57e-05	0.0919939	46	34	38	5	0.73913	0.131579	0.607551	Hyper
chr1	35164813	-	CG	0.00732986	5.57e-05	0.0919939	38	24	58	14	0.631579	0.241379	0.3902	Hyper
chr1	35363374	-	CG	0.17003	1.81e-05	0.059862	78	75	75	68	0.961538	0.906667	0.0548718	None
chr1	35465139	+	CG	0.000307876	4.56e-07	0.00708997	31	1	46	29	0.0322581	0.630435	-0.598177	Hypo
chr1	35465201	+	CG	0.000903938	4.56e-07	0.00708997	41	2	36	19	0.0487805	0.527778	-0.478997	Hypo
chr1	35465202	-	CG	0.0183563	4.56e-07	0.00708997	11	0	18	9	0	0.5	-0.5	Hypo
chr1	37685519	+	CG	0.00444545	8.87e-07	0.0110204	28	7	25	0	0.25	0	0.25	Hyper
chr1	37685520	-	CG	0.0013153	8.87e-07	0.0110204	22	11	26	0	0.5	0	0.5	Hyper
chr1	37685577	-	CG	0.00281452	8.87e-07	0.0110204	28	10	24	0	0.357143	0	0.357143	Hyper
chr1	38124093	+	CG	0.00102932	3.57e-05	0.0790819	24	5	45	34	0.208333	0.755556	-0.547222	Hypo
chr1	38124171	+	CG	0.0045721	3.57e-05	0.0790819	34	10	48	39	0.294118	0.8125	-0.518382	Hypo
chr1	38124172	-	CG	0.0161052	3.57e-05	0.0790819	10	0	15	14	0	0.933333	-0.933333	Hypo
chr1	40892793	-	CG	0.172611	4.89e-05	0.0879114	12	7	25	20	0.583333	0.8	-0.216667	None
chr1	40892812	+	CG	0.0173269	4.89e-05	0.0879114	10	0	23	7	0	0.304348	-0.304348	Hypo
chr1	40892813	-	CG	0.0318993	4.89e-05	0.0879114	21	2	41	20	0.0952381	0.487805	-0.392567	Hypo
chr1	41476757	+	CG	0.0230409	6.29e-05	0.0956041	38	12	34	23	0.315789	0.676471	-0.360681	Hypo
chr1	41476758	-	CG	0.000303514	6.29e-05	0.0956041	54	17	46	36	0.314815	0.782609	-0.467794	Hypo
chr1	41868125	-	CG	0.0325502	4.6e-05	0.0860954	23	10	11	10	0.434783	0.909091	-0.474308	Hypo
chr1	41868166	-	CG	0.000908191	4.6e-05	0.0860954	32	0	23	13	0	0.565217	-0.565217	Hypo
chr1	41868200	-	CG	0.0222187	4.6e-05	0.0860954	47	14	27	16	0.297872	0.592593	-0.29472	Hypo
chr1	42552855	+	CG	0.0196723	3.82e-05	0.081024	10	6	15	0	0.6	0	0.6	Hyper
chr1	42552856	-	CG	0.00138256	3.82e-05	0.081024	22	13	39	1	0.590909	0.025641	0.565268	Hyper
chr1	42552983	+	CG	0.141486	3.82e-05	0.081024	13	6	21	15	0.461538	0.714286	-0.252747	Hypo
chr1	42552984	-	CG	0.0317944	3.82e-05	0.081024	18	4	35	20	0.222222	0.571429	-0.349206	Hypo
chr1	42693558	+	CG	0.0528086	1.09e-06	0.0125858	13	0	29	5	0	0.172414	-0.172414	None
chr1	42817407	-	CG	0.0323335	6.22e-05	0.0952209	10	10	24	18	1	0.75	0.25	Hyper
chr1	43180901	+	CG	0.604665	4.79e-05	0.0875449	10	7	10	8	0.7	0.8	-0.1	None
chr1	43180902	-	CG	0.271499	4.79e-05	0.0875449	29	27	54	46	0.931034	0.851852	0.0791826	None
chr1	46321026	-	CG	0.00304759	4.48e-05	0.0854775	23	8	40	34	0.347826	0.85	-0.502174	Hypo
chr1	46321047	-	CG	0.00160347	4.48e-05	0.0854775	23	9	40	36	0.391304	0.9	-0.508696	Hypo
chr1	47243592	-	CG	0.343747	6.74e-05	0.0977006	43	29	31	24	0.674419	0.774194	-0.0997749	None
chr1	50149886	+	CG	0.0812661	4.5e-05	0.0855404	14	12	52	51	0.857143	0.980769	-0.123626	None
chr1	50149887	-	CG	0.0850071	4.5e-05	0.0855404	10	10	10	8	1	0.8	0.2	None
chr1	50915060	+	CG	0.102318	1.81e-05	0.059862	26	17	38	17	0.653846	0.447368	0.206478	None
chr1	50915061	-	CG	0.24868	1.81e-05	0.059862	13	4	26	13	0.307692	0.5	-0.192308	None
chr1	51571088	+	CG	0.00270358	2.98e-05	0.0739282	28	5	26	20	0.178571	0.769231	-0.590659	Hypo
chr1	51571089	-	CG	0.00189443	2.98e-05	0.0739282	12	3	60	50	0.25	0.833333	-0.583333	Hypo
chr1	51616353	+	CG	0.415266	6.82e-05	0.0980086	32	17	12	8	0.53125	0.666667	-0.135417	None
chr1	51616354	-	CG	0.019864	6.82e-05	0.0980086	34	24	34	14	0.705882	0.411765	0.294118	Hyper
chr1	55514780	+	CG	0.0109641	6.46e-05	0.0963492	21	8	11	10	0.380952	0.909091	-0.528139	Hypo
chr1	55514781	-	CG	0.194788	6.46e-05	0.0963492	22	10	10	7	0.454545	0.7	-0.245455	None
chr1	56032715	-	CG	0.0245207	5.28e-05	0.0902148	13	10	24	24	0.769231	1	-0.230769	None
chr1	56120934	+	CG	0.351495	3.94e-05	0.0819893	25	23	31	26	0.92	0.83871	0.0812903	None
chr1	56921178	-	CG	0.63433	2.27e-05	0.0661237	35	31	37	34	0.885714	0.918919	-0.0332046	None
chr1	56921186	-	CG	0.152803	6.04e-06	0.035194	30	27	26	19	0.9	0.730769	0.169231	None
chr1	56921192	-	CG	0.189319	3.09e-06	0.023252	25	20	36	34	0.8	0.944444	-0.144444	None
chr1	56921215	-	CG	0.244981	3.09e-06	0.023252	15	14	14	14	0.933333	1	-0.0666667	None
chr1	58928454	-	CG	0.0184694	4.98e-05	0.088371	12	4	17	16	0.333333	0.941176	-0.607843	Hypo
chr1	58928470	-	CG	0.0390966	4.98e-05	0.088371	11	6	17	16	0.545455	0.941176	-0.395722	Hypo
chr1	58928491	-	CG	0.352912	4.98e-05	0.088371	22	11	18	15	0.5	0.833333	-0.333333	Hypo
chr1	58928528	-	CG	0.111007	4.98e-05	0.088371	23	13	17	15	0.565217	0.882353	-0.317136	Hypo
chr1	58928575	-	CG	0.112817	5.73e-05	0.0925715	20	14	20	18	0.7	0.9	-0.2	None
chr1	58928582	-	CG	0.230024	5.73e-05	0.0925715	11	9	21	20	0.818182	0.952381	-0.134199	None
chr1	58928597	-	CG	0.663721	5.73e-05	0.0925715	20	17	20	18	0.85	0.9	-0.05	None
chr1	60236374	+	CG	0.0845288	7.12e-05	0.0995932	26	20	29	27	0.769231	0.931034	-0.161804	None
chr1	60236375	-	CG	0.000898054	7.12e-05	0.0995932	47	37	42	42	0.787234	1	-0.212766	None
chr1	60236548	-	CG	0.0162427	7.12e-05	0.0995932	44	36	41	22	0.818182	0.536585	0.281596	Hyper
chr1	60367996	+	CG	0.21453	3.73e-05	0.0808015	12	1	38	9	0.0833333	0.236842	-0.153509	None
chr1	60367999	+	CG	0.273686	3.73e-05	0.0808015	12	0	36	8	0	0.222222	-0.222222	None
chr1	60368002	+	CG	0.0169391	3.73e-05	0.0808015	12	0	36	9	0	0.25	-0.25	Hypo
chr1	60368004	+	CG	0.0368691	3.73e-05	0.0808015	13	0	35	12	0	0.342857	-0.342857	Hypo
chr1	60368013	+	CG	0.0868732	3.73e-05	0.0808015	12	1	36	15	0.0833333	0.416667	-0.333333	Hypo
chr1	60368043	+	CG	0.0174727	1.33e-05	0.0522065	12	0	22	10	0	0.454545	-0.454545	Hypo
chr1	60368046	+	CG	0.0163981	1.33e-05	0.0522065	11	0	22	11	0	0.5	-0.5	Hypo
chr1	60368052	+	CG	0.0248393	1.33e-05	0.0522065	10	0	23	8	0	0.347826	-0.347826	Hypo
chr1	60368134	+	CG	0.28891	1.7e-05	0.0583262	20	0	27	1	0	0.037037	-0.037037	None
chr1	60368140	+	CG	0.265822	1.7e-05	0.0583262	21	0	25	1	0	0.04	-0.04	None
chr1	60368197	+	CG	0.0896249	1.5e-05	0.0551607	12	0	21	3	0	0.142857	-0.142857	None
chr1	64614589	+	CG	0.0372487	6.9e-05	0.0984263	13	10	35	7	0.769231	0.2	0.569231	Hyper
chr1	64614590	-	CG	0.0234987	6.9e-05	0.0984263	20	11	14	1	0.55	0.0714286	0.478571	Hyper
chr1	64614673	+	CG	0.123593	5.09e-05	0.0888316	25	17	22	10	0.68	0.454545	0.225455	None
chr1	64614674	-	CG	0.12313	5.09e-05	0.0888316	34	20	19	7	0.588235	0.368421	0.219814	None
chr1	64614679	+	CG	0.00752685	5.09e-05	0.0888316	25	22	11	3	0.88	0.272727	0.607273	Hyper
chr1	64614680	-	CG	0.275529	5.09e-05	0.0888316	33	27	19	13	0.818182	0.684211	0.133971	None
chr1	64614695	+	CG	0.0310845	5.09e-05	0.0888316	33	30	11	6	0.909091	0.545455	0.363636	Hyper
chr1	64614696	-	CG	0.0328551	5.09e-05	0.0888316	37	35	22	16	0.945946	0.727273	0.218673	None
chr1	67119971	-	CG	0.149709	2.02e-05	0.0628031	41	0	23	1	0	0.0434783	-0.0434783	None
chr1	67417982	-	CG	0.214773	6.26e-05	0.0954677	11	11	10	9	1	0.9	0.1	None
chr1	68541926	+	CG	0.0627142	3.18e-05	0.0757381	23	19	51	49	0.826087	0.960784	-0.134697	None
chr1	72195791	+	CG	0.00111833	1.82e-05	0.059862	57	43	52	51	0.754386	0.980769	-0.226383	None
chr1	72195834	+	CG	0.0379023	1.82e-05	0.059862	56	51	48	48	0.910714	1	-0.0892857	None
chr1	72861727	-	CG	0.194264	4.84e-05	0.0877359	11	3	13	1	0.272727	0.0769231	0.195804	None
chr1	72861731	-	CG	0.223962	4.84e-05	0.0877359	11	3	12	1	0.272727	0.0833333	0.189394	None
chr1	72861734	-	CG	0.223962	5.03e-06	0.0315085	11	3	12	1	0.272727	0.0833333	0.189394	None
chr1	72861752	-	CG	0.194264	5.77e-05	0.0926427	11	3	13	1	0.272727	0.0769231	0.195804	None
chr1	72861761	-	CG	0.0691354	5.77e-05	0.0926427	10	0	15	3	0	0.2	-0.2	None
chr1	72861774	-	CG	0.0460536	5.77e-05	0.0926427	11	0	17	4	0	0.235294	-0.235294	None
chr1	72861782	-	CG	0.0432745	5.77e-05	0.0926427	12	0	17	4	0	0.235294	-0.235294	None
chr1	72861794	-	CG	0.0577254	5.77e-05	0.0926427	13	0	16	3	0	0.1875	-0.1875	None
chr1	72861819	-	CG	0.0332734	5.77e-05	0.0926427	10	0	15	5	0	0.333333	-0.333333	Hypo
chr1	72861822	-	CG	0.0757389	5.77e-05	0.0926427	10	0	16	3	0	0.1875	-0.1875	None
chr1	72861854	-	CG	0.0398431	5.77e-05	0.0926427	10	0	13	4	0	0.307692	-0.307692	Hypo
chr1	72861864	-	CG	0.0396553	5.77e-05	0.0926427	11	0	14	4	0	0.285714	-0.285714	Hypo
chr1	72861933	-	CG	0.0117787	6.63e-05	0.0968975	10	0	26	9	0	0.346154	-0.346154	Hypo
chr1	72862293	-	CG	0.231564	4.86e-05	0.0878089	24	7	24	11	0.291667	0.458333	-0.166667	None
chr1	72862301	-	CG	0.652057	4.86e-05	0.0878089	23	6	25	8	0.26087	0.32	-0.0591304	None
chr1	72862308	-	CG	0.457912	4.86e-05	0.0878089	23	6	25	9	0.26087	0.36	-0.0991304	None
chr1	72862313	-	CG	0.0706625	4.86e-05	0.0878089	25	6	13	7	0.24	0.538462	-0.298462	Hypo
chr1	72862320	-	CG	0.252018	4.86e-05	0.0878089	26	9	13	7	0.346154	0.538462	-0.192308	None
chr1	72862322	-	CG	0.193072	4.86e-05	0.0878089	25	8	13	7	0.32	0.538462	-0.218462	None
chr1	72862330	-	CG	0.857552	2.09e-05	0.0641726	15	8	14	7	0.533333	0.5	0.0333333	None
chr1	72862341	-	CG	0.580995	2.09e-05	0.0641726	14	5	13	6	0.357143	0.461538	-0.104396	None
chr1	72862358	-	CG	0.473958	2.09e-05	0.0641726	13	4	11	2	0.307692	0.181818	0.125874	None
chr1	72862363	-	CG	0.569578	2.02e-05	0.0627651	12	5	10	3	0.416667	0.3	0.116667	None
chr1	73361906	-	CG	0.0895169	4.1e-05	0.0830011	32	16	13	10	0.5	0.769231	-0.269231	Hypo
chr1	73416301	+	CG	0.276295	2.73e-05	0.071594	24	16	18	9	0.666667	0.5	0.166667	None
chr1	73416350	+	CG	0.011236	1.72e-05	0.0586034	26	10	24	1	0.384615	0.0416667	0.342949	Hyper
chr1	73853642	+	CG	0.195334	2.76e-05	0.0717223	17	13	57	51	0.764706	0.894737	-0.130031	None
chr1	73853643	-	CG	0.0206286	2.76e-05	0.0717223	23	23	35	30	1	0.857143	0.142857	None
chr1	73853725	+	CG	0.121901	1.66e-05	0.0578439	20	19	45	45	0.95	1	-0.05	None
chr1	73853726	-	CG	0.235483	1.66e-05	0.0578439	24	23	24	24	0.958333	1	-0.0416667	None
chr1	73853733	+	CG	0.107817	1.66e-05	0.0578439	11	6	34	29	0.545455	0.852941	-0.307487	Hypo
chr1	77325997	-	CG	0.0272436	2.7e-05	0.0713229	15	15	29	16	1	0.551724	0.448276	Hyper
chr1	78971453	+	CG	0.0393122	7.37e-06	0.0397573	15	5	37	24	0.333333	0.648649	-0.315315	Hypo
chr1	78971459	+	CG	0.0233478	7.37e-06	0.0397573	14	4	24	17	0.285714	0.708333	-0.422619	Hypo
chr1	78971488	+	CG	0.0636926	7.37e-06	0.0397573	23	10	13	10	0.434783	0.769231	-0.334448	Hypo
chr1	79173152	-	CG	0.3787	7.09e-05	0.0995441	25	21	50	46	0.84	0.92	-0.08	None
chr1	79173170	-	CG	0.00608889	7.09e-05	0.0995441	23	11	50	42	0.478261	0.84	-0.361739	Hypo
chr1	79173218	-	CG	0.319278	7.18e-05	0.0999505	26	26	41	40	1	0.97561	0.0243902	None
chr1	79189496	+	CG	0.140908	3.74e-05	0.0808015	10	9	38	26	0.9	0.684211	0.215789	None
chr1	79189524	+	CG	0.202832	3.74e-05	0.0808015	12	9	23	21	0.75	0.913043	-0.163043	None
chr1	79189531	+	CG	0.022996	3.74e-05	0.0808015	12	9	25	25	0.75	1	-0.25	Hypo
chr1	79189625	+	CG	0.798398	1.89e-05	0.0608675	24	22	38	34	0.916667	0.894737	0.0219298	None
chr1	79189626	-	CG	0.0202523	1.89e-05	0.0608675	10	7	26	26	0.7	1	-0.3	Hypo
chr1	79189646	+	CG	0.111898	1.79e-05	0.0595263	31	31	26	21	1	0.807692	0.192308	None
chr1	79189647	-	CG	0.0315177	1.79e-05	0.0595263	24	14	27	23	0.583333	0.851852	-0.268519	Hypo
chr1	79189652	+	CG	0.133856	1.79e-05	0.0595263	21	21	23	21	1	0.913043	0.0869565	None
chr1	79189653	-	CG	0.0388086	1.79e-05	0.0595263	15	8	27	25	0.533333	0.925926	-0.392593	Hypo
chr1	79189662	+	CG	0.0145397	1.79e-05	0.0595263	21	21	13	8	1	0.615385	0.384615	Hyper
chr1	79189663	-	CG	0.0190594	1.79e-05	0.0595263	14	8	26	25	0.571429	0.961538	-0.39011	Hypo
chr1	79189844	+	CG	0.444172	5.07e-05	0.0887714	32	20	23	12	0.625	0.521739	0.103261	None
chr1	79189845	-	CG	0.112209	5.07e-05	0.0887714	31	13	44	27	0.419355	0.613636	-0.194282	None
chr1	79508066	+	CG	0.0853271	3.94e-05	0.0819732	10	4	16	12	0.4	0.75	-0.35	Hypo
chr1	79508067	-	CG	0.00652509	3.94e-05	0.0819732	27	8	43	28	0.296296	0.651163	-0.354866	Hypo
chr1	79594880	+	CG	0.0411912	2.49e-06	0.0207053	12	2	23	0	0.166667	0	0.166667	None
chr1	79594889	+	CG	0.0413184	3.08e-06	0.0232227	12	2	23	0	0.166667	0	0.166667	None
chr1	79594928	+	CG	0.0375932	3.08e-06	0.0232227	12	2	26	0	0.166667	0	0.166667	None
chr1	79594931	+	CG	0.397029	3.08e-06	0.0232227	11	0	26	1	0	0.0384615	-0.0384615	None
chr1	79594960	+	CG	0.023394	3.08e-06	0.0232227	12	2	41	0	0.166667	0	0.166667	None
chr1	79594969	+	CG	0.0238098	1.05e-05	0.0470843	12	2	40	0	0.166667	0	0.166667	None
chr1	79594971	+	CG	0.022767	1.05e-05	0.0470843	12	2	43	0	0.166667	0	0.166667	None
chr1	79594974	+	CG	0.0245097	1.05e-05	0.0470843	13	2	42	0	0.153846	0	0.153846	None
chr1	79594976	+	CG	0.0923915	1.05e-05	0.0470843	13	1	39	0	0.0769231	0	0.0769231	None
chr1	79594990	+	CG	0.0371892	1.05e-05	0.0470843	11	2	24	0	0.181818	0	0.181818	None
chr1	79594994	+	CG	0.118504	1.05e-05	0.0470843	11	1	25	0	0.0909091	0	0.0909091	None
chr1	79595004	+	CG	0.237762	1.05e-05	0.0470843	10	0	25	2	0	0.08	-0.08	None
chr1	79595050	+	CG	0.292939	1.05e-05	0.0470843	24	0	33	1	0	0.030303	-0.030303	None
chr1	79595083	+	CG	0.324928	2.88e-05	0.0731342	24	0	39	1	0	0.025641	-0.025641	None
chr1	79598773	+	CG	0.0332862	7.07e-05	0.0994211	14	14	49	40	1	0.816327	0.183673	None
chr1	80264628	-	CG	0.403513	2.55e-05	0.0695588	44	23	46	20	0.522727	0.434783	0.0879447	None
chr1	80264640	-	CG	0.000814991	2.55e-05	0.0695588	41	41	47	32	1	0.680851	0.319149	Hyper
chr1	80589791	-	CG	0.042995	4.97e-05	0.0883578	10	7	12	12	0.7	1	-0.3	Hypo
chr1	80962873	+	CG	0.0302013	5.05e-05	0.0887554	45	31	34	31	0.688889	0.911765	-0.222876	None
chr1	80962874	-	CG	0.0285248	5.05e-05	0.0887554	26	23	57	36	0.884615	0.631579	0.253036	Hyper
chr1	80962879	+	CG	0.006861	5.05e-05	0.0887554	47	40	42	42	0.851064	1	-0.148936	None
chr1	80962880	-	CG	0.0104096	5.05e-05	0.0887554	24	24	56	47	1	0.839286	0.160714	None
chr1	82681861	+	CG	0.0315977	4.76e-05	0.08742	11	4	13	0	0.363636	0	0.363636	Hyper
chr1	82681864	+	CG	0.025079	4.76e-05	0.08742	11	5	13	0	0.454545	0	0.454545	Hyper
chr1	82681913	+	CG	0.0511749	4.76e-05	0.08742	11	3	10	0	0.272727	0	0.272727	Hyper
chr1	82681915	+	CG	0.0511749	4.76e-05	0.08742	11	3	10	0	0.272727	0	0.272727	Hyper
chr1	82681924	+	CG	0.0859258	4.76e-05	0.08742	11	2	11	0	0.181818	0	0.181818	None
chr1	82681935	+	CG	0.0777854	4.76e-05	0.08742	10	2	11	0	0.2	0	0.2	None
chr1	82681953	+	CG	0.247271	4.76e-05	0.08742	11	1	10	0	0.0909091	0	0.0909091	None
chr1	82681967	+	CG	0.0378961	4.76e-05	0.08742	10	2	21	0	0.2	0	0.2	None
chr1	83304091	+	CG	0.00651544	1.85e-06	0.0177316	20	17	23	6	0.85	0.26087	0.58913	Hyper
chr1	83304092	-	CG	0.433197	1.85e-06	0.0177316	22	12	37	24	0.545455	0.648649	-0.103194	None
chr1	83304093	+	CG	0.0411066	1.85e-06	0.0177316	20	16	13	5	0.8	0.384615	0.415385	Hyper
chr1	83304094	-	CG	0.985772	1.85e-06	0.0177316	22	15	38	26	0.681818	0.684211	-0.00239234	None
chr1	83304102	+	CG	0.0101111	1.85e-06	0.0177316	19	17	25	11	0.894737	0.44	0.454737	Hyper
chr1	83304103	-	CG	0.0567777	1.85e-06	0.0177316	20	16	38	21	0.8	0.552632	0.247368	None
chr1	83304142	+	CG	0.0214842	1.85e-06	0.0177316	16	7	24	1	0.4375	0.0416667	0.395833	Hyper
chr1	83304143	-	CG	0.0648341	1.85e-06	0.0177316	10	5	40	8	0.5	0.2	0.3	Hyper
chr1	83304155	+	CG	0.0186833	1.85e-06	0.0177316	13	6	24	1	0.461538	0.0416667	0.419872	Hyper
chr1	83304156	-	CG	0.0542812	1.85e-06	0.0177316	12	4	35	3	0.333333	0.0857143	0.247619	None
chr1	83304165	+	CG	0.0379047	1.85e-06	0.0177316	12	6	14	1	0.5	0.0714286	0.428571	Hyper
chr1	83304166	-	CG	0.0777212	1.85e-06	0.0177316	11	3	44	3	0.272727	0.0681818	0.204545	None
chr1	83304186	+	CG	0.0485349	1.85e-06	0.0177316	12	3	12	0	0.25	0	0.25	Hyper
chr1	83304217	+	CG	0.0458014	1.85e-06	0.0177316	11	8	12	3	0.727273	0.25	0.477273	Hyper
chr1	83304268	-	CG	0.0790908	1.85e-06	0.0177316	11	2	12	0	0.181818	0	0.181818	None
chr1	83304284	-	CG	0.0955928	1.85e-06	0.0177316	11	2	10	0	0.181818	0	0.181818	None
chr1	83436931	+	CG	0.00577651	5.3e-05	0.0903729	23	12	38	34	0.521739	0.894737	-0.372998	Hypo
chr1	83622643	-	CG	0.0419465	5.75e-05	0.0925715	39	8	27	0	0.205128	0	0.205128	None
chr1	83622697	+	CG	0.247271	2.29e-05	0.0662461	11	1	10	0	0.0909091	0	0.0909091	None
chr1	83622698	-	CG	0.262937	2.29e-05	0.0662461	42	8	22	0	0.190476	0	0.190476	None
chr1	83622717	-	CG	0.249494	2.29e-05	0.0662461	40	8	23	0	0.2	0	0.2	None
chr1	83815837	+	CG	0.0530046	2.63e-05	0.070574	42	27	55	48	0.642857	0.872727	-0.22987	None
chr1	85377351	+	CG	0.0365574	2.47e-05	0.0688972	48	43	44	44	0.895833	1	-0.104167	None
chr1	85377352	-	CG	0.534732	2.47e-05	0.0688972	44	40	46	39	0.909091	0.847826	0.0612648	None
chr1	85377357	+	CG	0.0748121	2.47e-05	0.0688972	49	46	34	34	0.938776	1	-0.0612245	None
chr1	85377358	-	CG	0.0166676	2.47e-05	0.0688972	41	36	45	45	0.878049	1	-0.121951	None
chr1	85519088	+	CG	0.00139455	3.38e-05	0.0778428	41	22	36	33	0.536585	0.916667	-0.380081	Hypo
chr1	85519089	-	CG	0.00758635	3.38e-05	0.0778428	15	15	26	17	1	0.653846	0.346154	Hyper
chr1	87384353	+	CG	0.184526	5.25e-05	0.0898908	44	34	45	29	0.772727	0.644444	0.128283	None
chr1	87384354	-	CG	0.0474191	5.25e-05	0.0898908	10	8	10	3	0.8	0.3	0.5	Hyper
chr1	87384435	+	CG	0.00183017	5.25e-05	0.0898908	52	47	48	29	0.903846	0.604167	0.299679	Hyper
chr1	87384436	-	CG	0.0145166	5.25e-05	0.0898908	21	18	16	6	0.857143	0.375	0.482143	Hyper
chr1	87384457	+	CG	0.135557	5.25e-05	0.0898908	39	32	47	32	0.820513	0.680851	0.139662	None
chr1	87384458	-	CG	0.108976	5.25e-05	0.0898908	23	20	14	9	0.869565	0.642857	0.226708	None
chr1	87647688	+	CG	0.244861	6.87e-05	0.0982557	11	2	34	2	0.181818	0.0588235	0.122995	None
chr1	87647689	-	CG	0.0956667	6.87e-05	0.0982557	10	0	26	4	0	0.153846	-0.153846	None
chr1	87647724	+	CG	0.120029	6.87e-05	0.0982557	12	1	27	0	0.0833333	0	0.0833333	None
chr1	87647725	-	CG	0.163851	6.87e-05	0.0982557	20	0	21	2	0	0.0952381	-0.0952381	None
chr1	87647745	+	CG	0.0222418	6.87e-05	0.0982557	11	4	46	3	0.363636	0.0652174	0.298419	Hyper
chr1	88422345	-	CG	0.213479	1.85e-05	0.0604073	15	13	12	8	0.866667	0.666667	0.2	None
chr1	88422350	-	CG	0.0420809	1.85e-05	0.0604073	14	10	10	10	0.714286	1	-0.285714	Hypo
chr1	89046377	+	CG	0.0592853	5.35e-05	0.0904919	26	19	19	19	0.730769	1	-0.269231	Hypo
chr1	89842850	+	CG	0.0627444	2.9e-05	0.0733748	11	11	29	22	1	0.758621	0.241379	None
chr1	89896692	+	CG	0.11005	5.95e-05	0.0937213	26	20	32	30	0.769231	0.9375	-0.168269	None
chr1	89896742	+	CG	0.152778	5.95e-05	0.0937213	14	14	22	20	1	0.909091	0.0909091	None
chr1	89896820	-	CG	0.00230897	5.95e-05	0.0937213	25	8	35	33	0.32	0.942857	-0.622857	Hypo
chr1	89896869	-	CG	0.00270442	5.95e-05	0.0937213	23	9	23	23	0.391304	1	-0.608696	Hypo
chr1	89951116	+	CG	0.00673074	3.78e-05	0.0809208	45	8	31	27	0.177778	0.870968	-0.69319	Hypo
chr1	89951117	-	CG	0.0295991	3.78e-05	0.0809208	42	9	39	28	0.214286	0.717949	-0.503663	Hypo
chr1	89951211	+	CG	0.0289623	3.78e-05	0.0809208	31	6	43	40	0.193548	0.930233	-0.736684	Hypo
chr1	89951212	-	CG	0.0475199	3.78e-05	0.0809208	27	6	29	24	0.222222	0.827586	-0.605364	Hypo
chr1	89951260	+	CG	0.033448	3.78e-05	0.0809208	30	21	40	39	0.7	0.975	-0.275	Hypo
chr1	89951261	-	CG	0.407789	3.78e-05	0.0809208	28	24	38	35	0.857143	0.921053	-0.0639098	None
chr1	89956755	+	CG	0.0465056	9.06e-06	0.0439584	45	35	52	48	0.777778	0.923077	-0.145299	None
chr1	89956756	-	CG	0.464646	9.06e-06	0.0439584	10	7	11	6	0.7	0.545455	0.154545	None
chr1	89956769	+	CG	0.0322099	9.06e-06	0.0439584	44	33	47	43	0.75	0.914894	-0.164894	None
chr1	89956783	+	CG	0.0214149	9.06e-06	0.0439584	43	34	42	40	0.790698	0.952381	-0.161683	None
chr1	90527325	+	CG	0.0126972	2.93e-05	0.0735012	15	6	44	1	0.4	0.0227273	0.377273	Hyper
chr1	90527326	-	CG	0.00529129	2.93e-05	0.0735012	12	10	40	1	0.833333	0.025	0.808333	Hyper
chr1	92012536	+	CG	0.312464	2.58e-05	0.0700097	29	22	29	25	0.758621	0.862069	-0.103448	None
chr1	92012537	-	CG	0.225908	2.58e-05	0.0700097	41	31	36	21	0.756098	0.583333	0.172764	None
chr1	92145274	+	CG	0.0314815	4.01e-06	0.0272185	10	2	10	8	0.2	0.8	-0.6	Hypo
chr1	92145275	-	CG	0.0446087	4.01e-06	0.0272185	12	12	35	23	1	0.657143	0.342857	Hyper
chr1	93528546	+	CG	0.00181644	1.46e-05	0.0545935	30	25	10	0	0.833333	0	0.833333	Hyper
chr1	93528547	-	CG	0.269247	1.46e-05	0.0545935	45	27	21	8	0.6	0.380952	0.219048	None
chr1	93528677	+	CG	0.0367245	1.76e-05	0.0591417	58	39	31	27	0.672414	0.870968	-0.198554	None
chr1	93528678	-	CG	0.0211536	1.76e-05	0.0591417	27	17	24	22	0.62963	0.916667	-0.287037	Hypo
chr1	93528681	+	CG	0.0723028	1.76e-05	0.0591417	58	36	29	25	0.62069	0.862069	-0.241379	None
chr1	93528682	-	CG	0.014019	1.76e-05	0.0591417	27	13	25	22	0.481481	0.88	-0.398519	Hypo
chr1	93901805	+	CG	0.468467	7.04e-05	0.0992934	12	10	14	10	0.833333	0.714286	0.119048	None
chr1	93901806	-	CG	0.11124	7.04e-05	0.0992934	67	62	74	62	0.925373	0.837838	0.0875353	None
chr1	94090207	+	CG	0.0418505	5.68e-05	0.0923247	28	20	34	31	0.714286	0.911765	-0.197479	None
chr1	94090208	-	CG	0.000646706	5.68e-05	0.0923247	53	30	55	50	0.566038	0.909091	-0.343053	Hypo
chr1	94090214	+	CG	0.11756	5.68e-05	0.0923247	30	24	34	21	0.8	0.617647	0.182353	None
chr1	94090215	-	CG	0.00925149	5.68e-05	0.0923247	50	32	51	46	0.64	0.901961	-0.261961	Hypo
chr1	96125497	+	CG	0.0068788	6.64e-05	0.0969091	48	24	45	35	0.5	0.777778	-0.277778	Hypo
chr1	96125498	-	CG	0.00471025	6.64e-05	0.0969091	40	16	56	41	0.4	0.732143	-0.332143	Hypo
chr1	96541721	+	CG	0.100198	5.6e-05	0.092076	24	5	20	10	0.208333	0.5	-0.291667	Hypo
chr1	96541732	+	CG	0.0666499	5.6e-05	0.092076	14	3	21	11	0.214286	0.52381	-0.309524	Hypo
chr1	96541742	+	CG	0.0198054	5.6e-05	0.092076	14	0	20	6	0	0.3	-0.3	Hypo
chr1	102030682	+	CG	0.0181703	6.54e-05	0.0965835	18	14	33	13	0.777778	0.393939	0.383838	Hyper
chr1	102030774	+	CG	0.116114	6.54e-05	0.0965835	39	11	45	24	0.282051	0.533333	-0.251282	Hypo
chr1	103262159	+	CG	0.263067	1.49e-05	0.0550305	28	25	12	9	0.892857	0.75	0.142857	None
chr1	103262315	+	CG	0.00189692	1.49e-05	0.0550305	44	36	46	16	0.818182	0.347826	0.470356	Hyper
chr1	103262316	-	CG	0.0159625	1.49e-05	0.0550305	25	21	10	2	0.84	0.2	0.64	Hyper
chr1	103262332	+	CG	0.00697526	1.49e-05	0.0550305	31	26	49	17	0.83871	0.346939	0.491771	Hyper
chr1	103262333	-	CG	0.0424836	1.49e-05	0.0550305	26	22	10	4	0.846154	0.4	0.446154	Hyper
chr1	104078833	+	CG	0.0122237	4.75e-05	0.08742	10	10	41	28	1	0.682927	0.317073	Hyper
chr1	104079034	+	CG	0.0778156	1.2e-05	0.0494577	10	8	37	36	0.8	0.972973	-0.172973	None
chr1	104510128	+	CG	0.00732197	2.68e-05	0.0710988	14	6	44	0	0.428571	0	0.428571	Hyper
chr1	104510304	-	CG	0.000498659	6.4e-06	0.0366723	32	14	48	0	0.4375	0	0.4375	Hyper
chr1	106989157	+	CG	0.0385826	4.31e-05	0.0842534	15	15	10	7	1	0.7	0.3	Hyper
chr1	106989158	-	CG	0.208022	4.31e-05	0.0842534	44	39	46	44	0.886364	0.956522	-0.0701581	None
chr1	106989240	-	CG	0.29742	4.31e-05	0.0842534	47	41	30	23	0.87234	0.766667	0.105674	None
chr1	108723775	+	CG	0.0289715	4.59e-05	0.0860896	23	17	10	10	0.73913	1	-0.26087	Hypo
chr1	108723781	+	CG	0.0251009	6.09e-05	0.094664	12	9	21	21	0.75	1	-0.25	Hypo
chr1	108894825	+	CG	0.454504	4.56e-05	0.0858987	20	18	24	23	0.9	0.958333	-0.0583333	None
chr1	108894826	-	CG	0.0866981	4.56e-05	0.0858987	12	10	12	12	0.833333	1	-0.166667	None
chr1	108894903	+	CG	0.152851	1.38e-05	0.0531618	21	19	23	23	0.904762	1	-0.0952381	None
chr1	110509001	-	CG	0.192966	1.98e-05	0.0621496	10	3	24	13	0.3	0.541667	-0.241667	None
chr1	110509026	-	CG	0.213962	1.98e-05	0.0621496	10	5	35	25	0.5	0.714286	-0.214286	None
chr1	113902355	+	CG	0.254737	1.96e-06	0.0182433	10	9	10	7	0.9	0.7	0.2	None
chr1	113902356	-	CG	0.0393604	1.96e-06	0.0182433	38	36	41	27	0.947368	0.658537	0.288832	Hyper
chr1	113902372	+	CG	0.0481266	1.96e-06	0.0182433	11	8	11	11	0.727273	1	-0.272727	Hypo
chr1	113902373	-	CG	0.00189716	1.96e-06	0.0182433	36	36	46	38	1	0.826087	0.173913	None
chr1	113902383	-	CG	0.0114702	1.96e-06	0.0182433	38	38	45	40	1	0.888889	0.111111	None
chr1	113902396	-	CG	0.257426	1.96e-06	0.0182433	40	40	45	44	1	0.977778	0.0222222	None
chr1	113902403	-	CG	0.270484	1.96e-06	0.0182433	38	38	46	45	1	0.978261	0.0217391	None
chr1	113902433	-	CG	0.0567165	1.96e-06	0.0182433	13	13	32	27	1	0.84375	0.15625	None
chr1	113902459	-	CG	0.0426934	1.96e-06	0.0182433	23	19	32	18	0.826087	0.5625	0.263587	Hyper
chr1	113902549	-	CG	0.00305882	7.51e-06	0.0400474	31	31	33	24	1	0.727273	0.272727	Hyper
chr1	114588519	+	CG	0.0244159	6.71e-05	0.0973632	14	9	21	3	0.642857	0.142857	0.5	Hyper
chr1	114588520	-	CG	0.168534	6.71e-05	0.0973632	14	8	39	14	0.571429	0.358974	0.212454	None
chr1	114588553	+	CG	0.0762555	6.71e-05	0.0973632	14	8	31	8	0.571429	0.258065	0.313364	Hyper
chr1	114588554	-	CG	0.0140476	6.71e-05	0.0973632	16	11	40	12	0.6875	0.3	0.3875	Hyper
chr1	114588555	+	CG	0.00903418	6.71e-05	0.0973632	16	11	30	4	0.6875	0.133333	0.554167	Hyper
chr1	114588556	-	CG	0.0687057	6.71e-05	0.0973632	16	10	40	14	0.625	0.35	0.275	Hyper
chr1	114588689	+	CG	0.171748	5.91e-05	0.0934887	17	10	45	17	0.588235	0.377778	0.210458	None
chr1	114757087	+	CG	0.0442465	5.36e-05	0.0906519	30	9	61	39	0.3	0.639344	-0.339344	Hypo
chr1	114757179	+	CG	0.00888176	5.36e-05	0.0906519	41	5	62	23	0.121951	0.370968	-0.249017	None
chr1	114757180	-	CG	0.239339	5.36e-05	0.0906519	24	4	26	8	0.166667	0.307692	-0.141026	None
chr1	114757252	+	CG	0.0400469	5.36e-05	0.0906519	45	16	54	31	0.355556	0.574074	-0.218519	None
chr1	114757253	-	CG	0.00998761	5.36e-05	0.0906519	29	9	31	21	0.310345	0.677419	-0.367075	Hypo
chr1	115321143	+	CG	0.0124946	5.89e-05	0.0933731	24	16	50	17	0.666667	0.34	0.326667	Hyper
chr1	115321151	+	CG	0.0894035	5.89e-05	0.0933731	26	20	49	28	0.769231	0.571429	0.197802	None
chr1	115321171	+	CG	0.0112464	5.89e-05	0.0933731	26	19	47	19	0.730769	0.404255	0.326514	Hyper
chr1	115321196	+	CG	0.0343122	5.89e-05	0.0933731	13	11	35	18	0.846154	0.514286	0.331868	Hyper
chr1	115321232	+	CG	0.0516948	2.26e-05	0.0657664	11	11	26	21	1	0.807692	0.192308	None
chr1	115321324	+	CG	0.0420251	2.26e-05	0.0657664	15	15	37	31	1	0.837838	0.162162	None
chr1	115321341	+	CG	0.54017	2.26e-05	0.0657664	16	10	38	27	0.625	0.710526	-0.0855263	None
chr1	115961020	+	CG	0.0269044	6.82e-05	0.0979735	10	3	11	10	0.3	0.909091	-0.609091	Hypo
chr1	115961034	+	CG	0.0409962	6.82e-05	0.0979735	10	3	11	9	0.3	0.818182	-0.518182	Hypo
chr1	115961040	+	CG	0.0323041	6.82e-05	0.0979735	10	6	11	11	0.6	1	-0.4	Hypo
chr1	115961154	+	CG	0.128523	6.82e-05	0.0979735	10	6	11	3	0.6	0.272727	0.327273	Hyper
chr1	115961155	-	CG	0.00845819	6.82e-05	0.0979735	22	9	11	0	0.409091	0	0.409091	Hyper
chr1	117371124	+	CG	0.0194436	3.56e-05	0.0789157	30	17	40	11	0.566667	0.275	0.291667	Hyper
chr1	117371125	-	CG	0.0357694	3.56e-05	0.0789157	12	7	11	1	0.583333	0.0909091	0.492424	Hyper
chr1	117371157	+	CG	0.0124451	3.56e-05	0.0789157	44	35	40	21	0.795455	0.525	0.270455	Hyper
chr1	117371158	-	CG	0.0996411	3.56e-05	0.0789157	12	10	10	5	0.833333	0.5	0.333333	Hyper
chr1	117421039	-	CG	0.320996	1.44e-05	0.0542447	34	32	13	11	0.941176	0.846154	0.0950226	None
chr1	117526003	-	CG	0.0178653	4.19e-07	0.0066736	10	5	39	35	0.5	0.897436	-0.397436	Hypo
chr1	117526096	-	CG	0.0157724	1.2e-06	0.0133537	23	23	39	33	1	0.846154	0.153846	None
chr1	117526149	-	CG	0.0145333	1.2e-06	0.0133537	38	33	41	25	0.868421	0.609756	0.258665	Hyper
chr1	117526182	-	CG	0.000588158	1.2e-06	0.0133537	35	35	35	25	1	0.714286	0.285714	Hyper
chr1	118954508	+	CG	0.00279963	6.96e-05	0.0987098	23	0	53	17	0	0.320755	-0.320755	Hypo
chr1	118954509	-	CG	0.00443493	6.96e-05	0.0987098	25	0	30	15	0	0.5	-0.5	Hypo
chr1	119057280	+	CG	0.0262763	8.43e-06	0.0425969	16	4	25	16	0.25	0.64	-0.39	Hypo
chr1	119930562	-	CG	0.121123	2.84e-05	0.0726181	46	28	42	32	0.608696	0.761905	-0.153209	None
chr1	119930576	-	CG	0.0140563	2.84e-05	0.0726181	32	31	42	33	0.96875	0.785714	0.183036	None
chr1	119930599	-	CG	0.00515656	2.84e-05	0.0726181	28	26	45	28	0.928571	0.622222	0.306349	Hyper
chr1	119930636	-	CG	0.0511335	2.84e-05	0.0726181	25	25	41	36	1	0.878049	0.121951	None
chr1	119930655	-	CG	0.0756701	2.84e-05	0.0726181	29	22	42	22	0.758621	0.52381	0.234811	None
chr1	119930699	-	CG	0.0687954	2.84e-05	0.0726181	23	17	43	22	0.73913	0.511628	0.227503	None
chr1	121985346	+	CG	0.0667812	5.66e-05	0.0923247	20	14	31	28	0.7	0.903226	-0.203226	None
chr1	121985408	+	CG	0.0041364	5.66e-05	0.0923247	25	23	30	14	0.92	0.466667	0.453333	Hyper
chr1	121985517	+	CG	0.00413621	5.66e-05	0.0923247	24	24	23	14	1	0.608696	0.391304	Hyper
chr1	123014649	+	CG	2e-05	2e-05	0.0624539	59	34	55	0	0.576271	0	0.576271	Hyper
chr1	124025905	+	CG	0.00636173	3.26e-06	0.0238961	32	13	37	0	0.40625	0	0.40625	Hyper
chr1	124025906	-	CG	0.0149507	3.26e-06	0.0238961	11	4	29	0	0.363636	0	0.363636	Hyper
chr1	125237811	-	CG	0.0214106	3.76e-05	0.0809208	10	7	23	23	0.7	1	-0.3	Hypo
chr1	125237858	-	CG	0.0130868	3.76e-05	0.0809208	13	0	23	9	0	0.391304	-0.391304	Hypo
chr1	125237916	-	CG	0.0302796	3.76e-05	0.0809208	15	10	12	12	0.666667	1	-0.333333	Hypo
chr1	125237957	-	CG	0.0146366	3.76e-05	0.0809208	24	18	27	27	0.75	1	-0.25	Hypo
chr1	125238012	-	CG	0.208751	3.76e-05	0.0809208	21	12	41	30	0.571429	0.731707	-0.160279	None
chr1	125422307	+	CG	0.000163318	1.51e-05	0.0554086	24	0	46	27	0	0.586957	-0.586957	Hypo
chr1	125422308	-	CG	0.00430698	1.51e-05	0.0554086	13	0	31	14	0	0.451613	-0.451613	Hypo
chr1	125560970	+	CG	0.0557808	3.65e-06	0.0256254	22	18	32	13	0.818182	0.40625	0.411932	Hyper
chr1	125561046	+	CG	0.00499602	3.65e-06	0.0256254	25	21	33	14	0.84	0.424242	0.415758	Hyper
chr1	125561061	+	CG	0.0233911	3.65e-06	0.0256254	25	18	35	14	0.72	0.4	0.32	Hyper
chr1	125561157	+	CG	0.0013982	7.07e-07	0.0094634	39	39	41	26	1	0.634146	0.365854	Hyper
chr1	125561165	+	CG	0.0141617	7.07e-07	0.0094634	38	37	54	39	0.973684	0.722222	0.251462	Hyper
chr1	125793190	+	CG	0.0203377	6.23e-05	0.0952435	53	35	36	32	0.660377	0.888889	-0.228512	None
chr1	126003719	-	CG	0.0492123	5.39e-05	0.0907994	15	13	24	24	0.866667	1	-0.133333	None
chr1	126003724	-	CG	0.022596	5.39e-05	0.0907994	14	8	14	14	0.571429	1	-0.428571	Hypo
chr1	127609024	+	CG	0.585974	5.63e-05	0.0922664	13	5	23	11	0.384615	0.478261	-0.0936455	None
chr1	128159248	+	CG	0.0434248	2.91e-05	0.0733766	27	20	10	3	0.740741	0.3	0.440741	Hyper
chr1	129463392	-	CG	0.00143966	1.59e-05	0.0570295	27	0	31	12	0	0.387097	-0.387097	Hypo
chr1	129463413	-	CG	0.0117719	1.59e-05	0.0570295	30	21	41	39	0.7	0.95122	-0.25122	Hypo
chr1	129463449	-	CG	0.76913	1.59e-05	0.0570295	39	36	31	28	0.923077	0.903226	0.0198511	None
chr1	129463452	-	CG	0.406644	1.59e-05	0.0570295	43	34	31	28	0.790698	0.903226	-0.112528	None
chr1	129463469	-	CG	0.0104835	1.59e-05	0.0570295	41	4	47	23	0.097561	0.489362	-0.391801	Hypo
chr1	129463482	-	CG	0.110345	1.59e-05	0.0570295	41	41	47	45	1	0.957447	0.0425532	None
chr1	129463540	-	CG	0.00275309	6.88e-05	0.0983147	36	26	47	46	0.722222	0.978723	-0.256501	Hypo
chr1	131736634	-	CG	0.051175	4.71e-05	0.0870181	11	8	10	10	0.727273	1	-0.272727	Hypo
chr1	133014417	+	CG	0.28466	3.34e-05	0.0774359	13	7	34	24	0.538462	0.705882	-0.167421	None
chr1	133014423	+	CG	0.0422908	3.34e-05	0.0774359	12	6	38	32	0.5	0.842105	-0.342105	Hypo
chr1	133014433	+	CG	0.0910746	5.64e-05	0.0923247	11	5	38	31	0.454545	0.815789	-0.361244	Hypo
chr1	133423618	+	CG	0.0088732	6.33e-05	0.09585	40	20	45	36	0.5	0.8	-0.3	Hypo
chr1	136003238	+	CG	0.111641	7.07e-07	0.0094634	12	4	21	13	0.333333	0.619048	-0.285714	Hypo
chr1	136003239	-	CG	0.0861387	7.07e-07	0.0094634	25	19	38	18	0.76	0.473684	0.286316	Hyper
chr1	136003253	+	CG	0.116315	7.07e-07	0.0094634	10	4	20	14	0.4	0.7	-0.3	Hypo
chr1	136003254	-	CG	0.0962444	7.07e-07	0.0094634	35	25	45	20	0.714286	0.444444	0.269841	Hyper
chr1	136003308	-	CG	0.000560295	7.07e-07	0.0094634	41	19	47	4	0.463415	0.0851064	0.378308	Hyper
chr1	136003329	-	CG	0.00139311	7.07e-07	0.0094634	37	29	49	17	0.783784	0.346939	0.436845	Hyper
chr1	136086595	+	CG	0.124836	5.4e-05	0.0907994	13	13	40	36	1	0.9	0.1	None
chr1	136086641	+	CG	0.396433	5.4e-05	0.0907994	23	21	34	33	0.913043	0.970588	-0.0575448	None
chr1	136086643	+	CG	0.0190698	5.4e-05	0.0907994	24	21	34	34	0.875	1	-0.125	None
chr1	138223996	-	CG	0.130437	2.34e-06	0.0199441	12	7	36	12	0.583333	0.333333	0.25	Hyper
chr1	138224144	-	CG	0.0146972	2.34e-06	0.0199441	22	0	11	9	0	0.818182	-0.818182	Hypo
chr1	138224163	-	CG	0.00370534	2.34e-06	0.0199441	18	0	22	14	0	0.636364	-0.636364	Hypo
chr1	138224166	-	CG	0.00749491	2.34e-06	0.0199441	18	0	23	10	0	0.434783	-0.434783	Hypo
chr1	138224178	-	CG	0.00328863	2.34e-06	0.0199441	16	0	24	16	0	0.666667	-0.666667	Hypo
chr1	139029386	+	CG	0.029294	4.15e-05	0.0833312	14	0	10	4	0	0.4	-0.4	Hypo
chr1	140994253	-	CG	0.0455892	4.98e-05	0.088371	26	16	28	25	0.615385	0.892857	-0.277473	Hypo
chr1	140994257	-	CG	0.00317859	4.98e-05	0.088371	26	0	30	12	0	0.4	-0.4	Hypo
chr1	141363725	+	CG	0.0181384	2.54e-05	0.0695106	14	14	11	4	1	0.363636	0.636364	Hyper
chr1	141363738	+	CG	0.014722	2.54e-05	0.0695106	14	13	14	3	0.928571	0.214286	0.714286	Hyper
chr1	141363786	+	CG	0.0247755	6.32e-06	0.0363249	12	11	12	4	0.916667	0.333333	0.583333	Hyper
chr1	141363787	-	CG	0.14575	6.32e-06	0.0363249	10	7	22	20	0.7	0.909091	-0.209091	None
chr1	141391882	-	CG	0.072849	2.61e-05	0.0702707	25	25	33	29	1	0.878788	0.121212	None
chr1	141851057	-	CG	0.00807133	6.22e-05	0.095199	25	25	42	35	1	0.833333	0.166667	None
chr1	141851085	-	CG	0.00087764	6.22e-05	0.095199	21	21	48	33	1	0.6875	0.3125	Hyper
chr1	142010421	+	CG	0.091909	5.94e-06	0.0348961	10	10	33	28	1	0.848485	0.151515	None
chr1	142010482	+	CG	0.467385	1.96e-05	0.0618929	11	9	36	25	0.818182	0.694444	0.123737	None
chr1	142010512	+	CG	0.0881726	1.96e-05	0.0618929	23	20	34	23	0.869565	0.676471	0.193095	None
chr1	142010587	+	CG	0.00746296	5.19e-05	0.0894068	35	31	43	26	0.885714	0.604651	0.281063	Hyper
chr1	142010589	+	CG	0.0124133	5.19e-05	0.0894068	35	30	43	24	0.857143	0.55814	0.299003	Hyper
chr1	142142603	-	CG	0.0104385	6.66e-05	0.0970069	33	33	10	6	1	0.6	0.4	Hyper
chr1	142142605	-	CG	0.0311239	6.66e-05	0.0970069	33	32	13	9	0.969697	0.692308	0.277389	Hyper
chr1	142142621	+	CG	0.0511723	6.66e-05	0.0970069	10	10	11	8	1	0.727273	0.272727	Hyper
chr1	142142622	-	CG	0.0266966	6.66e-05	0.0970069	11	11	11	6	1	0.545455	0.454545	Hyper
chr1	142460267	+	CG	0.0314125	9.87e-06	0.0458617	27	24	41	27	0.888889	0.658537	0.230352	None
chr1	142460268	-	CG	0.102106	9.87e-06	0.0458617	33	20	13	11	0.606061	0.846154	-0.240093	None
chr1	142460288	+	CG	0.0408055	9.87e-06	0.0458617	36	1	39	13	0.0277778	0.333333	-0.305556	Hypo
chr1	142460289	-	CG	0.00801192	9.87e-06	0.0458617	32	0	16	9	0	0.5625	-0.5625	Hypo
chr1	142460440	+	CG	0.0447565	2.15e-05	0.0650036	25	3	23	11	0.12	0.478261	-0.358261	Hypo
chr1	142460441	-	CG	0.0251554	2.15e-05	0.0650036	28	2	14	13	0.0714286	0.928571	-0.857143	Hypo
chr1	142663851	-	CG	0.037839	5.04e-05	0.0886637	12	10	20	8	0.833333	0.4	0.433333	Hyper
chr1	142663860	-	CG	0.0167761	5.04e-05	0.0886637	12	12	20	10	1	0.5	0.5	Hyper
chr1	142663885	-	CG	0.0734721	5.04e-05	0.0886637	10	7	18	6	0.7	0.333333	0.366667	Hyper
chr1	142663898	-	CG	0.101072	5.04e-05	0.0886637	14	5	18	2	0.357143	0.111111	0.246032	None
chr1	142663974	-	CG	0.0830803	5.04e-05	0.0886637	25	7	15	1	0.28	0.0666667	0.213333	None
chr1	142663986	-	CG	0.194867	5.04e-05	0.0886637	24	14	16	6	0.583333	0.375	0.208333	None
chr1	142663994	-	CG	0.368708	5.04e-05	0.0886637	22	9	15	4	0.409091	0.266667	0.142424	None
chr1	142664030	-	CG	0.0360465	5.04e-05	0.0886637	23	10	14	1	0.434783	0.0714286	0.363354	Hyper
chr1	142664033	-	CG	0.0614258	5.04e-05	0.0886637	22	14	13	4	0.636364	0.307692	0.328671	Hyper
chr1	142664046	-	CG	0.103893	5.04e-05	0.0886637	11	6	10	2	0.545455	0.2	0.345455	Hyper
chr1	142847761	-	CG	0.50416	4.25e-05	0.0840966	11	6	10	4	0.545455	0.4	0.145455	None
chr1	142847817	+	CG	0.0376561	4.25e-05	0.0840966	15	12	10	3	0.8	0.3	0.5	Hyper
chr1	142847820	+	CG	0.0738533	4.25e-05	0.0840966	14	12	10	5	0.857143	0.5	0.357143	Hyper
chr1	142847823	+	CG	0.0360974	4.25e-05	0.0840966	13	12	11	5	0.923077	0.454545	0.468531	Hyper
chr1	142847826	+	CG	0.0185021	4.25e-05	0.0840966	13	13	11	4	1	0.363636	0.636364	Hyper
chr1	142847837	+	CG	0.0164831	4.25e-05	0.0840966	11	11	12	3	1	0.25	0.75	Hyper
chr1	142847857	+	CG	0.0264844	4.25e-05	0.0840966	13	12	11	4	0.923077	0.363636	0.559441	Hyper
chr1	142847860	+	CG	0.0360974	4.25e-05	0.0840966	13	12	11	5	0.923077	0.454545	0.468531	Hyper
chr1	142847893	+	CG	0.17401	4.25e-05	0.0840966	10	6	10	3	0.6	0.3	0.3	Hyper
chr1	143975566	-	CG	0.00407606	7.84e-06	0.0411581	14	13	34	15	0.928571	0.441176	0.487395	Hyper
chr1	143975621	-	CG	0.0347387	2.34e-06	0.0199491	13	8	25	6	0.615385	0.24	0.375385	Hyper
chr1	143975639	-	CG	0.107911	9.44e-06	0.0452253	12	9	39	14	0.75	0.358974	0.391026	Hyper
chr1	144721734	-	CG	0.0328762	5.35e-05	0.0904906	23	23	24	20	1	0.833333	0.166667	None
chr1	144908260	-	CG	0.0078755	7.72e-06	0.0407961	17	1	35	17	0.0588235	0.485714	-0.426891	Hypo
chr1	144908312	-	CG	0.00703596	2.22e-05	0.0655961	15	0	25	9	0	0.36	-0.36	Hypo
chr1	144908349	-	CG	0.0398692	2.22e-05	0.0655961	25	14	32	26	0.56	0.8125	-0.2525	Hypo
chr1	144908371	-	CG	0.0316256	2.22e-05	0.0655961	26	19	22	21	0.730769	0.954545	-0.223776	None
chr1	145006317	-	CG	0.431986	2.58e-05	0.0699128	13	12	51	43	0.923077	0.843137	0.0799397	None
chr1	145106394	+	CG	0.114757	8e-06	0.0414578	10	9	10	6	0.9	0.6	0.3	Hyper
chr1	145106412	+	CG	0.0345875	8e-06	0.0414578	13	13	13	9	1	0.692308	0.307692	Hyper
chr1	146034720	-	CG	0.0168015	5.59e-06	0.0336912	10	4	34	28	0.4	0.823529	-0.423529	Hypo
chr1	146034801	-	CG	0.0101466	5.59e-06	0.0336912	11	4	35	30	0.363636	0.857143	-0.493506	Hypo
chr1	146327820	+	CG	0.000225135	2.78e-06	0.0220433	23	0	31	19	0	0.612903	-0.612903	Hypo
chr1	146998962	+	CG	0.25898	6.86e-05	0.0981938	11	3	21	10	0.272727	0.47619	-0.203463	None
chr1	146999000	+	CG	0.0928357	7.01e-05	0.0990636	10	7	12	4	0.7	0.333333	0.366667	Hyper
chr1	147302371	-	CG	0.00476457	2.95e-05	0.073815	21	0	26	13	0	0.5	-0.5	Hypo
chr1	147302488	-	CG	0.112114	4.29e-05	0.0842	10	10	29	25	1	0.862069	0.137931	None
chr1	147302557	-	CG	0.000512974	5.61e-05	0.0921387	25	1	46	26	0.04	0.565217	-0.525217	Hypo
chr1	147322317	+	CG	0.573243	6.9e-06	0.038393	22	16	11	9	0.727273	0.818182	-0.0909091	None
chr1	147322318	-	CG	0.06469	6.9e-06	0.038393	11	11	37	28	1	0.756757	0.243243	None
chr1	147322392	+	CG	0.08586	6.9e-06	0.038393	12	9	22	21	0.75	0.954545	-0.204545	None
chr1	147322393	-	CG	0.51974	6.9e-06	0.038393	27	26	11	10	0.962963	0.909091	0.0538721	None
chr1	147322419	+	CG	0.0166319	7.13e-05	0.0996667	14	0	28	19	0	0.678571	-0.678571	Hypo
chr1	147322420	-	CG	0.0130598	7.13e-05	0.0996667	23	0	11	5	0	0.454545	-0.454545	Hypo
chr1	148464939	+	CG	0.0133797	7.47e-06	0.0399073	38	1	31	7	0.0263158	0.225806	-0.199491	None
chr1	148465061	+	CG	0.361736	8.89e-07	0.0110367	44	2	42	4	0.0454545	0.0952381	-0.0497836	None
chr1	148465075	+	CG	0.0612087	3.25e-06	0.0238961	44	2	42	10	0.0454545	0.238095	-0.192641	None
chr1	148465099	+	CG	0.0488215	1.82e-05	0.0599553	38	0	39	5	0	0.128205	-0.128205	None
chr1	148465101	+	CG	0.00939179	1.82e-05	0.0599553	40	0	39	7	0	0.179487	-0.179487	None
chr1	148507976	+	CG	0.710706	6.33e-05	0.09585	20	19	26	24	0.95	0.923077	0.0269231	None
chr1	148507977	-	CG	0.0535682	6.33e-05	0.09585	15	13	22	22	0.866667	1	-0.133333	None
chr1	148507995	+	CG	0.376717	6.33e-05	0.09585	21	20	35	31	0.952381	0.885714	0.0666667	None
chr1	148507996	-	CG	0.274916	6.33e-05	0.09585	14	13	11	11	0.928571	1	-0.0714286	None
chr1	148508063	+	CG	0.0116015	6.82e-05	0.0980159	21	21	39	14	1	0.358974	0.641026	Hyper
chr1	148508064	-	CG	0.0665147	6.82e-05	0.0980159	11	10	11	6	0.909091	0.545455	0.363636	Hyper
chr1	148508069	+	CG	0.0107543	6.82e-05	0.0980159	22	22	38	31	1	0.815789	0.184211	None
chr1	148508075	+	CG	0.192329	6.82e-05	0.0980159	21	20	39	33	0.952381	0.846154	0.106227	None
chr1	148587598	-	CG	0.17545	3.55e-10	3.04e-05	30	15	14	4	0.5	0.285714	0.214286	None
chr1	148587632	-	CG	0.0424067	1.32e-11	1.69e-06	31	17	17	4	0.548387	0.235294	0.313093	Hyper
chr1	148587683	+	CG	0.0290718	2.85e-12	3.85e-07	10	1	16	10	0.1	0.625	-0.525	Hypo
chr1	148587684	-	CG	0.00540334	2.85e-12	3.85e-07	29	18	21	2	0.62069	0.0952381	0.525452	Hyper
chr1	148587704	+	CG	0.0250175	2.85e-12	3.85e-07	13	1	15	9	0.0769231	0.6	-0.523077	Hypo
chr1	148587705	-	CG	0.00663876	2.85e-12	3.85e-07	25	14	20	1	0.56	0.05	0.51	Hyper
chr1	148587720	+	CG	0.00553097	3.9e-13	5.72e-08	13	1	23	16	0.0769231	0.695652	-0.618729	Hypo
chr1	148587721	-	CG	0.00736062	3.9e-13	5.72e-08	30	17	20	2	0.566667	0.1	0.466667	Hyper
chr1	148587780	+	CG	0.00439976	3.9e-13	5.72e-08	11	1	27	21	0.0909091	0.777778	-0.686869	Hypo
chr1	148587781	-	CG	0.0211918	3.9e-13	5.72e-08	13	9	17	2	0.692308	0.117647	0.574661	Hyper
chr1	148587832	+	CG	0.0212082	3.21e-13	4.98e-08	14	4	26	24	0.285714	0.923077	-0.637363	Hypo
chr1	148587833	-	CG	0.0259091	3.21e-13	4.98e-08	14	11	16	4	0.785714	0.25	0.535714	Hyper
chr1	148587834	+	CG	0.0152711	9.83e-13	1.4e-07	13	3	12	12	0.230769	1	-0.769231	Hypo
chr1	148587835	-	CG	0.0325408	9.83e-13	1.4e-07	14	11	14	4	0.785714	0.285714	0.5	Hyper
chr1	148587908	-	CG	0.0143332	1.11e-09	9.21e-05	21	14	16	3	0.666667	0.1875	0.479167	Hyper
chr1	148644532	+	CG	0.0844973	6.4e-05	0.0960122	42	39	26	26	0.928571	1	-0.0714286	None
chr1	148644533	-	CG	0.10438	6.4e-05	0.0960122	10	9	26	26	0.9	1	-0.1	None
chr1	148644633	+	CG	0.16688	4.12e-05	0.0830886	31	28	43	42	0.903226	0.976744	-0.0735184	None
chr1	148689613	-	CG	0.153794	2.86e-05	0.0727826	39	31	24	15	0.794872	0.625	0.169872	None
chr1	149090402	+	CG	0.179916	6.07e-05	0.0945702	28	20	40	34	0.714286	0.85	-0.135714	None
chr1	149290901	+	CG	0.023411	4.52e-05	0.0857164	10	10	16	9	1	0.5625	0.4375	Hyper
chr1	149290902	-	CG	0.00376661	4.52e-05	0.0857164	25	20	40	40	0.8	1	-0.2	None
chr1	149290916	+	CG	0.0303411	4.52e-05	0.0857164	11	11	14	9	1	0.642857	0.357143	Hyper
chr1	149290917	-	CG	0.250316	4.52e-05	0.0857164	22	22	24	23	1	0.958333	0.0416667	None
chr1	149291068	-	CG	0.0211318	4.52e-05	0.0857164	11	1	12	9	0.0909091	0.75	-0.659091	Hypo
chr1	149304582	-	CG	0.0309213	2.89e-07	0.00507755	14	11	20	5	0.785714	0.25	0.535714	Hyper
chr1	149304617	-	CG	0.00974701	2.89e-07	0.00507755	24	22	26	8	0.916667	0.307692	0.608974	Hyper
chr1	149304622	-	CG	0.00331166	2.89e-07	0.00507755	25	22	25	5	0.88	0.2	0.68	Hyper
chr1	149304626	-	CG	0.00372153	2.89e-07	0.00507755	26	25	25	12	0.961538	0.48	0.481538	Hyper
chr1	149304648	-	CG	0.00356429	3.11e-06	0.023252	15	13	36	10	0.866667	0.277778	0.588889	Hyper
chr1	149304716	-	CG	0.0353629	1.43e-05	0.0541701	19	15	51	22	0.789474	0.431373	0.358101	Hyper
chr1	149304729	-	CG	0.238981	1.43e-05	0.0541701	19	13	48	20	0.684211	0.416667	0.267544	Hyper
chr1	149304783	-	CG	0.22393	1.43e-05	0.0541701	17	12	42	17	0.705882	0.404762	0.30112	Hyper
chr1	149468864	+	CG	0.0115835	4.63e-05	0.0862889	26	19	16	16	0.730769	1	-0.269231	Hypo
chr1	149468971	+	CG	0.00211825	4.63e-05	0.0862889	18	0	33	18	0	0.545455	-0.545455	Hypo
chr1	149468981	+	CG	0.364942	4.63e-05	0.0862889	17	17	34	33	1	0.970588	0.0294118	None
chr1	149469020	+	CG	0.00330244	4.63e-05	0.0862889	16	0	26	13	0	0.5	-0.5	Hypo
chr1	149733716	+	CG	0.0296199	7.71e-06	0.0407748	10	1	12	8	0.1	0.666667	-0.566667	Hypo
chr1	149733736	+	CG	0.0999671	2.73e-05	0.0715718	12	1	24	12	0.0833333	0.5	-0.416667	Hypo
chr1	149733744	+	CG	0.0324142	2.73e-05	0.0715718	13	1	26	12	0.0769231	0.461538	-0.384615	Hypo
chr1	149733762	+	CG	0.0185832	2.73e-05	0.0715718	15	2	22	13	0.133333	0.590909	-0.457576	Hypo
chr1	149733816	+	CG	0.0281344	2.73e-05	0.0715718	17	2	37	15	0.117647	0.405405	-0.287758	Hypo
chr1	149733834	+	CG	0.0496758	2.73e-05	0.0715718	19	4	38	18	0.210526	0.473684	-0.263158	Hypo
chr1	149733870	+	CG	0.0456553	2.73e-05	0.0715718	29	4	47	16	0.137931	0.340426	-0.202494	None
chr1	149733871	-	CG	0.183736	2.73e-05	0.0715718	13	6	10	2	0.461538	0.2	0.261538	Hyper
chr1	151107519	+	CG	0.195533	4.84e-05	0.0877359	28	8	21	11	0.285714	0.52381	-0.238095	None
chr1	151107520	-	CG	0.0316217	4.84e-05	0.0877359	11	0	15	5	0	0.333333	-0.333333	Hypo
chr1	151107662	+	CG	0.00265248	2.48e-05	0.0690034	39	17	45	37	0.435897	0.822222	-0.386325	Hypo
chr1	151395827	+	CG	0.0688012	5.18e-06	0.0320864	27	23	14	14	0.851852	1	-0.148148	None
chr1	151395844	+	CG	0.0331975	5.15e-06	0.0320531	27	8	14	0	0.296296	0	0.296296	Hyper
chr1	151395923	+	CG	0.00876113	4.53e-05	0.0858249	24	19	24	24	0.791667	1	-0.208333	None
chr1	151560972	+	CG	0.0503584	5.41e-05	0.0907994	34	28	15	8	0.823529	0.533333	0.290196	Hyper
chr1	151593406	+	CG	0.182161	5.28e-05	0.0902148	10	6	13	11	0.6	0.846154	-0.246154	None
chr1	151593432	+	CG	0.102303	5.28e-05	0.0902148	13	10	22	21	0.769231	0.954545	-0.185315	None
chr1	151593435	+	CG	0.0193384	5.28e-05	0.0902148	12	6	23	21	0.5	0.913043	-0.413043	Hypo
chr1	151593502	+	CG	0.0673204	2.57e-05	0.0699011	10	5	33	29	0.5	0.878788	-0.378788	Hypo
chr1	151739170	+	CG	0.046181	1.72e-05	0.0585705	23	23	26	23	1	0.884615	0.115385	None
chr1	151739222	+	CG	0.0134662	1.44e-05	0.0542447	11	0	47	28	0	0.595745	-0.595745	Hypo
chr1	151739223	-	CG	0.00686327	1.44e-05	0.0542447	12	0	28	11	0	0.392857	-0.392857	Hypo
chr1	153557344	+	CG	0.190836	2.6e-05	0.0702017	25	19	35	21	0.76	0.6	0.16	None
chr1	153557345	-	CG	0.347345	2.6e-05	0.0702017	10	3	21	10	0.3	0.47619	-0.17619	None
chr1	153557364	+	CG	0.0380064	2.03e-05	0.0630682	28	25	26	17	0.892857	0.653846	0.239011	None
chr1	153557390	+	CG	0.0147709	2.2e-05	0.0653149	28	23	28	14	0.821429	0.5	0.321429	Hyper
chr1	153557391	-	CG	0.155475	2.2e-05	0.0653149	12	8	13	5	0.666667	0.384615	0.282051	Hyper
chr1	153557408	+	CG	0.0282895	2.2e-05	0.0653149	27	23	31	18	0.851852	0.580645	0.271207	Hyper
chr1	153557409	-	CG	0.0283893	2.2e-05	0.0653149	14	10	12	2	0.714286	0.166667	0.547619	Hyper
chr1	153886884	-	CG	0.0365806	1.03e-05	0.0468494	22	10	32	6	0.454545	0.1875	0.267045	Hyper
chr1	153886887	-	CG	0.024985	1.03e-05	0.0468494	26	11	32	4	0.423077	0.125	0.298077	Hyper
chr1	153886893	-	CG	0.22407	1.03e-05	0.0468494	28	8	32	5	0.285714	0.15625	0.129464	None
chr1	154252811	+	CG	0.0665147	1.04e-07	0.00251499	11	10	11	6	0.909091	0.545455	0.363636	Hyper
chr1	154252851	+	CG	0.0699503	1.04e-07	0.00251499	11	10	23	14	0.909091	0.608696	0.300395	Hyper
chr1	154252860	+	CG	0.0122238	1.04e-07	0.00251499	11	11	21	13	1	0.619048	0.380952	Hyper
chr1	154252884	+	CG	0.00438314	1.04e-07	0.00251499	12	12	33	20	1	0.606061	0.393939	Hyper
chr1	154252888	+	CG	0.00627314	1.04e-07	0.00251499	12	12	35	19	1	0.542857	0.457143	Hyper
chr1	154252903	+	CG	0.00966694	1.04e-07	0.00251499	12	12	40	26	1	0.65	0.35	Hyper
chr1	154252910	+	CG	0.0214218	1.04e-07	0.00251499	10	10	39	27	1	0.692308	0.307692	Hyper
chr1	154252913	+	CG	0.014507	1.04e-07	0.00251499	11	11	41	30	1	0.731707	0.268293	Hyper
chr1	154252927	+	CG	0.101402	1.04e-07	0.00251499	22	20	39	29	0.909091	0.74359	0.165501	None
chr1	154253011	+	CG	0.626149	3.48e-07	0.00579347	28	24	26	21	0.857143	0.807692	0.0494505	None
chr1	154253012	-	CG	0.028555	3.48e-07	0.00579347	10	6	15	15	0.6	1	-0.4	Hypo
chr1	154519903	+	CG	0.130553	4.44e-05	0.0852742	14	13	23	17	0.928571	0.73913	0.189441	None
chr1	154519904	-	CG	0.029094	4.44e-05	0.0852742	11	11	13	8	1	0.615385	0.384615	Hyper
chr1	154519914	+	CG	0.0938796	7.17e-05	0.0999321	14	14	25	22	1	0.88	0.12	None
chr1	154519915	-	CG	0.0513616	7.17e-05	0.0999321	11	11	12	9	1	0.75	0.25	Hyper
chr1	154519930	+	CG	0.0823318	4.43e-05	0.0852119	16	16	26	23	1	0.884615	0.115385	None
chr1	154519931	-	CG	0.0511723	4.43e-05	0.0852119	10	10	11	8	1	0.727273	0.272727	Hyper
chr1	154520095	+	CG	0.0311711	9.6e-06	0.0453709	29	28	10	6	0.965517	0.6	0.365517	Hyper
chr1	154520101	+	CG	0.0919996	4.85e-05	0.0877507	26	24	10	6	0.923077	0.6	0.323077	Hyper
chr1	154960505	+	CG	0.00540641	7.17e-05	0.0999321	21	18	20	4	0.857143	0.2	0.657143	Hyper
chr1	154960506	-	CG	0.0393953	7.17e-05	0.0999321	12	11	11	5	0.916667	0.454545	0.462121	Hyper
chr1	155679453	+	CG	0.0292941	4.04e-06	0.0273053	10	4	14	0	0.4	0	0.4	Hyper
chr1	155679454	-	CG	0.00500886	4.04e-06	0.0273053	23	8	21	0	0.347826	0	0.347826	Hyper
chr1	155679532	+	CG	0.0129625	4.04e-06	0.0273053	25	9	14	0	0.36	0	0.36	Hyper
chr1	155679533	-	CG	0.0133885	4.04e-06	0.0273053	17	4	35	0	0.235294	0	0.235294	None
chr1	156395886	+	CG	0.0346472	4.25e-05	0.0840966	26	15	37	11	0.576923	0.297297	0.279626	Hyper
chr1	157549578	+	CG	0.0873583	3.14e-05	0.0753243	13	0	13	2	0	0.153846	-0.153846	None
chr1	157549579	-	CG	0.0666059	3.14e-05	0.0753243	12	0	25	4	0	0.16	-0.16	None
chr1	157549736	+	CG	0.5366	5.66e-05	0.0923247	34	15	47	24	0.441176	0.510638	-0.0694618	None
chr1	157549737	-	CG	0.00737122	5.66e-05	0.0923247	26	8	44	29	0.307692	0.659091	-0.351399	Hypo
chr1	157549765	+	CG	0.033939	5.66e-05	0.0923247	34	9	53	32	0.264706	0.603774	-0.339068	Hypo
chr1	157549766	-	CG	0.00261316	5.66e-05	0.0923247	29	4	39	26	0.137931	0.666667	-0.528736	Hypo
chr1	157981517	-	CG	0.119105	4.86e-05	0.0878089	11	4	11	1	0.363636	0.0909091	0.272727	Hyper
chr1	157981565	-	CG	0.553848	1.84e-05	0.0602508	12	3	11	4	0.25	0.363636	-0.113636	None
chr1	157981571	-	CG	0.263999	3.34e-05	0.0774359	14	3	12	5	0.214286	0.416667	-0.202381	None
chr1	157981584	-	CG	0.0178013	6.83e-05	0.0981126	11	0	12	8	0	0.666667	-0.666667	Hypo
chr1	157981586	-	CG	0.018035	6.64e-05	0.0969138	10	0	11	8	0	0.727273	-0.727273	Hypo
chr1	157981605	-	CG	0.0201171	3.83e-05	0.0811502	10	0	21	15	0	0.714286	-0.714286	Hypo
chr1	157981643	-	CG	0.019228	2.35e-05	0.0673209	13	3	11	10	0.230769	0.909091	-0.678322	Hypo
chr1	157981652	-	CG	0.0585216	2.35e-05	0.0673209	23	4	21	10	0.173913	0.47619	-0.302277	Hypo
chr1	157981654	-	CG	0.0106681	2.35e-05	0.0673209	28	3	21	12	0.107143	0.571429	-0.464286	Hypo
chr1	157981674	+	CG	0.569538	2.35e-05	0.0673209	10	3	12	5	0.3	0.416667	-0.116667	None
chr1	157981675	-	CG	0.021811	2.35e-05	0.0673209	27	7	11	9	0.259259	0.818182	-0.558923	Hypo
chr2	691966	+	CG	0.00279472	1.48e-08	0.000641173	25	0	24	11	0	0.458333	-0.458333	Hypo
chr2	691967	-	CG	0.000146717	1.48e-08	0.000641173	38	0	54	21	0	0.388889	-0.388889	Hypo
chr2	724167	-	CG	0.020021	6.35e-05	0.0958776	15	1	14	9	0.0666667	0.642857	-0.57619	Hypo
chr2	745293	+	CG	0.0059759	2.46e-06	0.0205468	28	1	32	17	0.0357143	0.53125	-0.495536	Hypo
chr2	745294	-	CG	0.000772462	2.46e-06	0.0205468	54	2	46	18	0.037037	0.391304	-0.354267	Hypo
chr2	745311	+	CG	0.00190461	2.46e-06	0.0205468	25	0	28	15	0	0.535714	-0.535714	Hypo
chr2	745312	-	CG	0.000680755	2.46e-06	0.0205468	55	2	51	22	0.0363636	0.431373	-0.395009	Hypo
chr2	745338	+	CG	0.498616	2.46e-06	0.0205468	28	27	24	21	0.964286	0.875	0.0892857	None
chr2	745339	-	CG	0.199443	2.46e-06	0.0205468	61	57	54	53	0.934426	0.981481	-0.0470553	None
chr2	745432	-	CG	0.333368	2.46e-06	0.0205468	47	45	52	46	0.957447	0.884615	0.0728314	None
chr2	4636217	+	CG	0.0630061	1.21e-05	0.0495512	32	21	31	30	0.65625	0.967742	-0.311492	Hypo
chr2	4636218	-	CG	0.0256066	1.21e-05	0.0495512	13	8	15	15	0.615385	1	-0.384615	Hypo
chr2	4636353	+	CG	0.00646066	1.44e-05	0.0542447	20	20	23	17	1	0.73913	0.26087	Hyper
chr2	4636387	+	CG	0.144345	1.44e-05	0.0542447	21	19	26	26	0.904762	1	-0.0952381	None
chr2	4636395	+	CG	0.0161001	1.44e-05	0.0542447	11	4	24	0	0.363636	0	0.363636	Hyper
chr2	4636415	+	CG	0.0351548	1.44e-05	0.0542447	11	9	26	26	0.818182	1	-0.181818	None
chr2	6010642	-	CG	0.165159	3.1e-05	0.0749162	11	10	17	17	0.909091	1	-0.0909091	None
chr2	6010748	-	CG	0.00189826	2.81e-05	0.0724337	23	10	32	30	0.434783	0.9375	-0.502717	Hypo
chr2	6010825	-	CG	0.000560991	2.81e-05	0.0724337	37	14	27	25	0.378378	0.925926	-0.547548	Hypo
chr2	6010931	-	CG	0.14701	4.32e-07	0.00680338	24	24	24	21	1	0.875	0.125	None
chr2	6529046	+	CG	0.0457987	6.04e-05	0.0943915	25	25	28	25	1	0.892857	0.107143	None
chr2	6529083	+	CG	0.361155	6.04e-05	0.0943915	17	17	41	39	1	0.95122	0.0487805	None
chr2	6529090	+	CG	0.00825033	6.04e-05	0.0943915	19	19	43	30	1	0.697674	0.302326	Hyper
chr2	6529139	+	CG	0.148705	6.04e-05	0.0943915	26	26	39	37	1	0.948718	0.0512821	None
chr2	6529159	+	CG	0.0308382	6.04e-05	0.0943915	25	21	27	27	0.84	1	-0.16	None
chr2	6529160	-	CG	0.021195	6.04e-05	0.0943915	27	27	11	8	1	0.727273	0.272727	Hyper
chr2	6529175	+	CG	0.0497273	6.04e-05	0.0943915	26	20	45	42	0.769231	0.933333	-0.164103	None
chr2	6616532	+	CG	0.132274	4.41e-06	0.0289623	64	62	48	48	0.96875	1	-0.03125	None
chr2	6616549	+	CG	0.442852	4.41e-06	0.0289623	72	63	49	45	0.875	0.918367	-0.0433673	None
chr2	6616620	+	CG	0.000673789	8.58e-06	0.04289	47	27	49	47	0.574468	0.959184	-0.384716	Hypo
chr2	6616622	+	CG	0.00220438	8.58e-06	0.04289	47	33	49	47	0.702128	0.959184	-0.257056	Hypo
chr2	6616639	+	CG	0.0101819	8.58e-06	0.04289	51	33	38	36	0.647059	0.947368	-0.30031	Hypo
chr2	6616662	+	CG	0.0102683	8.58e-06	0.04289	52	42	31	31	0.807692	1	-0.192308	None
chr2	6616668	+	CG	0.258084	8.58e-06	0.04289	52	34	32	27	0.653846	0.84375	-0.189904	None
chr2	7666695	+	CG	0.205083	6.81e-06	0.0381787	21	2	46	10	0.0952381	0.217391	-0.122153	None
chr2	7666715	+	CG	0.122072	3.86e-06	0.0267009	23	3	33	10	0.130435	0.30303	-0.172596	None
chr2	7666775	+	CG	0.707635	5.69e-06	0.0338588	25	5	31	5	0.2	0.16129	0.0387097	None
chr2	7666840	+	CG	0.00187455	5.69e-06	0.0338588	20	9	27	0	0.45	0	0.45	Hyper
chr2	7666844	+	CG	0.0041549	5.69e-06	0.0338588	21	10	27	1	0.47619	0.037037	0.439153	Hyper
chr2	7666847	+	CG	0.0131709	5.69e-06	0.0338588	21	10	26	2	0.47619	0.0769231	0.399267	Hyper
chr2	7666850	+	CG	0.0782899	5.69e-06	0.0338588	11	6	27	3	0.545455	0.111111	0.434343	Hyper
chr2	7666860	+	CG	0.0190748	5.69e-06	0.0338588	10	5	25	2	0.5	0.08	0.42	Hyper
chr2	7666862	+	CG	0.0826097	5.69e-06	0.0338588	11	5	25	4	0.454545	0.16	0.294545	Hyper
chr2	7666865	+	CG	0.0142552	5.69e-06	0.0338588	11	7	24	3	0.636364	0.125	0.511364	Hyper
chr2	7666868	+	CG	0.0723252	5.69e-06	0.0338588	11	3	23	1	0.272727	0.0434783	0.229249	None
chr2	7666883	+	CG	0.288481	5.69e-06	0.0338588	10	5	23	5	0.5	0.217391	0.282609	Hyper
chr2	7666906	+	CG	0.096885	6.81e-06	0.0381629	10	5	29	4	0.5	0.137931	0.362069	Hyper
chr2	7751630	-	CG	0.0508934	6.17e-05	0.094934	25	14	58	45	0.56	0.775862	-0.215862	None
chr2	7751663	-	CG	0.0105785	3.67e-05	0.080303	36	25	56	53	0.694444	0.946429	-0.251984	Hypo
chr2	7751670	-	CG	0.055129	3.67e-05	0.080303	35	21	57	46	0.6	0.807018	-0.207018	None
chr2	10279298	-	CG	0.127845	4.9e-05	0.0879114	25	9	54	30	0.36	0.555556	-0.195556	None
chr2	12707659	+	CG	0.0180844	2.42e-06	0.0202984	49	14	43	23	0.285714	0.534884	-0.249169	None
chr2	12707763	+	CG	9.78e-05	2.42e-06	0.0202984	49	25	48	1	0.510204	0.0208333	0.489371	Hyper
chr2	12707764	-	CG	0.0154636	2.42e-06	0.0202984	10	4	24	0	0.4	0	0.4	Hyper
chr2	12709535	+	CG	0.0272922	2.93e-05	0.0735298	15	8	51	2	0.533333	0.0392157	0.494118	Hyper
chr2	12709914	+	CG	0.176867	7.1e-05	0.0995441	11	2	25	1	0.181818	0.04	0.141818	None
chr2	12711562	-	CG	0.0263698	1.44e-06	0.0150322	10	2	50	29	0.2	0.58	-0.38	Hypo
chr2	12711708	-	CG	9.87e-05	3.35e-05	0.0774359	31	15	57	0	0.483871	0	0.483871	Hyper
chr2	13509863	+	CG	0.0810003	3.41e-05	0.0779779	25	15	23	19	0.6	0.826087	-0.226087	None
chr2	13509864	-	CG	0.00921079	3.41e-05	0.0779779	11	11	40	28	1	0.7	0.3	Hyper
chr2	13509925	+	CG	0.508145	3.41e-05	0.0779779	21	17	25	22	0.809524	0.88	-0.0704762	None
chr2	13509926	-	CG	0.158814	3.41e-05	0.0779779	20	14	32	29	0.7	0.90625	-0.20625	None
chr2	14253810	-	CG	0.00222772	4.46e-05	0.0854326	30	23	50	18	0.766667	0.36	0.406667	Hyper
chr2	14253857	-	CG	0.00378001	4.46e-05	0.0854326	10	10	54	19	1	0.351852	0.648148	Hyper
chr2	14253922	-	CG	0.0778443	4.46e-05	0.0854326	20	14	47	22	0.7	0.468085	0.231915	None
chr2	14416239	+	CG	4.03e-05	3.53e-06	0.0250928	60	29	54	0	0.483333	0	0.483333	Hyper
chr2	14416240	-	CG	0.0079881	3.53e-06	0.0250928	11	5	44	0	0.454545	0	0.454545	Hyper
chr2	16766918	+	CG	0.0294561	4.89e-05	0.0879114	13	0	61	19	0	0.311475	-0.311475	Hypo
chr2	16766919	-	CG	0.00226015	4.89e-05	0.0879114	27	0	27	10	0	0.37037	-0.37037	Hypo
chr2	17530475	+	CG	0.35256	4.08e-05	0.0829932	26	12	13	4	0.461538	0.307692	0.153846	None
chr2	17530476	-	CG	0.00415853	4.08e-05	0.0829932	28	4	44	22	0.142857	0.5	-0.357143	Hypo
chr2	17983386	-	CG	0.40239	5.65e-06	0.0337891	10	8	22	20	0.8	0.909091	-0.109091	None
chr2	17983394	-	CG	0.0269414	5.65e-06	0.0337891	11	11	22	15	1	0.681818	0.318182	Hyper
chr2	17983414	-	CG	0.02008	2.24e-06	0.0197763	10	4	22	21	0.4	0.954545	-0.554545	Hypo
chr2	17983515	-	CG	0.0151232	3.97e-06	0.0271625	12	1	28	15	0.0833333	0.535714	-0.452381	Hypo
chr2	17983556	-	CG	0.00786236	3.97e-06	0.0271625	12	2	36	25	0.166667	0.694444	-0.527778	Hypo
chr2	17983586	-	CG	0.0104858	3.97e-06	0.0271625	11	3	33	26	0.272727	0.787879	-0.515152	Hypo
chr2	17983600	-	CG	0.0620844	3.96e-06	0.0271412	10	2	37	26	0.2	0.702703	-0.502703	Hypo
chr2	19282491	+	CG	0.179903	1.83e-05	0.0600261	12	7	10	3	0.583333	0.3	0.283333	Hyper
chr2	19644824	+	CG	0.0155094	3.5e-05	0.0785138	14	14	46	36	1	0.782609	0.217391	None
chr2	19644825	-	CG	0.00425758	3.5e-05	0.0785138	28	28	43	34	1	0.790698	0.209302	None
chr2	20758398	+	CG	0.0200055	4.46e-05	0.085397	39	35	25	16	0.897436	0.64	0.257436	Hyper
chr2	20758401	+	CG	0.147326	4.46e-05	0.085397	39	34	25	17	0.871795	0.68	0.191795	None
chr2	20758406	+	CG	0.0172977	4.46e-05	0.085397	43	42	23	18	0.976744	0.782609	0.194135	None
chr2	21451378	+	CG	0.317948	5.69e-06	0.0338708	13	10	12	7	0.769231	0.583333	0.185897	None
chr2	21451379	-	CG	0.0121417	5.69e-06	0.0338708	12	12	42	31	1	0.738095	0.261905	Hyper
chr2	21451497	-	CG	0.239385	6.64e-06	0.0377417	13	5	48	9	0.384615	0.1875	0.197115	None
chr2	22119638	-	CG	0.325672	5.36e-05	0.090639	30	21	57	33	0.7	0.578947	0.121053	None
chr2	22219597	-	CG	0.0191937	6.42e-05	0.0961877	11	2	14	12	0.181818	0.857143	-0.675325	Hypo
chr2	24923111	+	CG	0.00629096	9.63e-07	0.011606	21	7	13	13	0.333333	1	-0.666667	Hypo
chr2	24923112	-	CG	0.00159856	9.63e-07	0.011606	24	12	28	28	0.5	1	-0.5	Hypo
chr2	24923282	+	CG	0.117406	9.63e-07	0.011606	12	5	32	22	0.416667	0.6875	-0.270833	Hypo
chr2	24923283	-	CG	0.00150682	9.63e-07	0.011606	26	9	34	30	0.346154	0.882353	-0.536199	Hypo
chr2	25641325	-	CG	0.0291042	4e-05	0.0825913	24	1	10	4	0.0416667	0.4	-0.358333	Hypo
chr2	25641328	-	CG	0.0288081	4e-05	0.0825913	25	1	10	4	0.04	0.4	-0.36	Hypo
chr2	25641331	-	CG	0.122914	4e-05	0.0825913	24	0	11	1	0	0.0909091	-0.0909091	None
chr2	25641336	-	CG	0.0569787	4e-05	0.0825913	26	1	11	3	0.0384615	0.272727	-0.234266	None
chr2	25786713	-	CG	0.550106	3.04e-05	0.0743189	23	14	48	33	0.608696	0.6875	-0.0788043	None
chr2	25786768	-	CG	0.020528	3.04e-05	0.0743189	22	19	51	29	0.863636	0.568627	0.295009	Hyper
chr2	25786777	-	CG	0.0123393	3.04e-05	0.0743189	23	22	51	37	0.956522	0.72549	0.231032	None
chr2	26840233	+	CG	0.117447	3.08e-05	0.0748525	29	5	52	0	0.172414	0	0.172414	None
chr2	26840234	-	CG	0.0891743	3.08e-05	0.0748525	40	14	26	0	0.35	0	0.35	Hyper
chr2	26840298	+	CG	0.0722087	3.08e-05	0.0748525	42	31	59	53	0.738095	0.898305	-0.16021	None
chr2	26840299	-	CG	0.0206614	3.08e-05	0.0748525	25	18	10	10	0.72	1	-0.28	Hypo
chr2	26840386	+	CG	0.0111967	3.08e-05	0.0748525	32	9	52	0	0.28125	0	0.28125	Hyper
chr2	26840387	-	CG	0.0398459	3.08e-05	0.0748525	13	4	10	0	0.307692	0	0.307692	Hyper
chr2	27325565	+	CG	0.0275603	1.45e-05	0.0544968	11	6	49	44	0.545455	0.897959	-0.352505	Hypo
chr2	27325633	+	CG	0.0052968	2.2e-05	0.0654561	21	10	52	43	0.47619	0.826923	-0.350733	Hypo
chr2	27325750	+	CG	0.0873633	3.2e-05	0.0759939	31	30	32	27	0.967742	0.84375	0.123992	None
chr2	27325760	+	CG	0.00202089	2.32e-05	0.0666124	30	30	32	21	1	0.65625	0.34375	Hyper
chr2	27663876	-	CG	0.0184509	4.86e-06	0.030768	22	22	24	20	1	0.833333	0.166667	None
chr2	28315855	+	CG	0.0517025	1.1e-05	0.0476096	39	26	36	31	0.666667	0.861111	-0.194444	None
chr2	28315957	+	CG	0.084115	9.5e-06	0.0452618	41	3	16	4	0.0731707	0.25	-0.176829	None
chr2	28315990	+	CG	0.0555899	9.5e-06	0.0452618	34	23	18	7	0.676471	0.388889	0.287582	Hyper
chr2	28315998	+	CG	0.0049896	9.5e-06	0.0452618	33	33	27	22	1	0.814815	0.185185	None
chr2	28318877	+	CG	0.0252284	3.85e-05	0.0812908	10	2	46	43	0.2	0.934783	-0.734783	Hypo
chr2	28318898	+	CG	0.0926104	3.85e-05	0.0812908	12	10	42	41	0.833333	0.97619	-0.142857	None
chr2	28318899	-	CG	0.185375	3.85e-05	0.0812908	11	11	21	19	1	0.904762	0.0952381	None
chr2	28319063	+	CG	0.0105634	1.12e-05	0.0476754	11	1	20	13	0.0909091	0.65	-0.559091	Hypo
chr2	28319064	-	CG	0.00394525	1.12e-05	0.0476754	11	3	46	39	0.272727	0.847826	-0.575099	Hypo
chr2	29191552	+	CG	0.00416725	5.53e-05	0.0918865	28	27	40	15	0.964286	0.375	0.589286	Hyper
chr2	29191576	+	CG	0.00160641	5.53e-05	0.0918865	26	19	38	0	0.730769	0	0.730769	Hyper
chr2	29721308	+	CG	0.0282515	2.91e-05	0.0733944	33	28	19	19	0.848485	1	-0.151515	None
chr2	29721309	-	CG	0.0332727	2.91e-05	0.0733944	37	30	31	30	0.810811	0.967742	-0.156931	None
chr2	29721327	+	CG	0.211966	2.91e-05	0.0733944	40	11	28	19	0.275	0.678571	-0.403571	Hypo
chr2	29721328	-	CG	0.000492422	2.91e-05	0.0733944	33	1	31	25	0.030303	0.806452	-0.776149	Hypo
chr2	30437815	+	CG	0.739248	2.19e-05	0.065294	32	28	42	34	0.875	0.809524	0.0654762	None
chr2	30437816	-	CG	0.438008	2.19e-05	0.065294	26	20	15	13	0.769231	0.866667	-0.0974359	None
chr2	30437967	+	CG	0.00297453	2.19e-05	0.065294	33	3	55	44	0.0909091	0.8	-0.709091	Hypo
chr2	30437968	-	CG	0.00217278	2.19e-05	0.065294	24	0	30	29	0	0.966667	-0.966667	Hypo
chr2	30437994	+	CG	0.00896797	2.32e-06	0.019888	31	4	55	50	0.129032	0.909091	-0.780059	Hypo
chr2	30437995	-	CG	0.00207554	2.32e-06	0.019888	32	0	30	29	0	0.966667	-0.966667	Hypo
chr2	30707266	-	CG	0.00449757	1.88e-05	0.0606864	17	5	40	36	0.294118	0.9	-0.605882	Hypo
chr2	30707426	-	CG	0.00056008	1.88e-05	0.0606864	45	35	47	47	0.777778	1	-0.222222	None
chr2	30875531	+	CG	0.0563394	4.18e-05	0.0835914	32	31	44	37	0.96875	0.840909	0.127841	None
chr2	30875537	+	CG	0.0135421	4.18e-05	0.0835914	31	30	43	33	0.967742	0.767442	0.2003	None
chr2	31152884	+	CG	0.00360028	1.83e-05	0.0600261	35	20	25	24	0.571429	0.96	-0.388571	Hypo
chr2	31152885	-	CG	0.0569347	1.83e-05	0.0600261	52	32	41	34	0.615385	0.829268	-0.213884	None
chr2	31152898	+	CG	0.13409	1.83e-05	0.0600261	28	21	22	20	0.75	0.909091	-0.159091	None
chr2	31152899	-	CG	0.209697	1.83e-05	0.0600261	48	39	41	38	0.8125	0.926829	-0.114329	None
chr2	31152912	+	CG	0.0112802	1.83e-05	0.0600261	31	17	22	20	0.548387	0.909091	-0.360704	Hypo
chr2	31152913	-	CG	0.225065	1.83e-05	0.0600261	52	19	32	16	0.365385	0.5	-0.134615	None
chr2	31153048	+	CG	0.0833567	5.44e-05	0.0912037	50	31	46	36	0.62	0.782609	-0.162609	None
chr2	31153049	-	CG	0.0134974	5.44e-05	0.0912037	35	17	23	19	0.485714	0.826087	-0.340373	Hypo
chr2	32720149	+	CG	0.148314	1.91e-06	0.0179941	28	20	42	36	0.714286	0.857143	-0.142857	None
chr2	32820846	+	CG	0.00853543	3.6e-05	0.0795034	22	14	13	13	0.636364	1	-0.363636	Hypo
chr2	32820847	-	CG	0.240925	3.6e-05	0.0795034	41	33	31	28	0.804878	0.903226	-0.0983478	None
chr2	32961525	-	CG	0.0102767	6.43e-05	0.0961991	25	0	20	8	0	0.4	-0.4	Hypo
chr2	32961543	-	CG	0.177784	6.43e-05	0.0961991	25	19	29	26	0.76	0.896552	-0.136552	None
chr2	34990148	+	CG	0.127631	3.53e-05	0.0787067	42	35	71	50	0.833333	0.704225	0.129108	None
chr2	34990214	+	CG	0.000696032	4.75e-05	0.08742	52	51	73	49	0.980769	0.671233	0.309536	Hyper
chr2	35894666	+	CG	0.0778509	6.66e-05	0.0970066	11	6	24	20	0.545455	0.833333	-0.287879	Hypo
chr2	35894667	-	CG	0.750498	6.66e-05	0.0970066	12	9	37	26	0.75	0.702703	0.0472973	None
chr2	35894692	+	CG	0.178748	6.66e-05	0.0970066	12	9	15	14	0.75	0.933333	-0.183333	None
chr2	35894693	-	CG	0.200007	6.66e-05	0.0970066	13	8	42	34	0.615385	0.809524	-0.194139	None
chr2	35894756	+	CG	0.324394	6.66e-05	0.0970066	15	12	41	37	0.8	0.902439	-0.102439	None
chr2	35894757	-	CG	0.00341719	6.66e-05	0.0970066	25	19	47	47	0.76	1	-0.24	None
chr2	35894783	+	CG	0.00597194	6.66e-05	0.0970066	13	4	43	36	0.307692	0.837209	-0.529517	Hypo
chr2	35894784	-	CG	0.000398048	6.66e-05	0.0970066	27	6	44	38	0.222222	0.863636	-0.641414	Hypo
chr2	36012166	-	CG	0.0300497	1.27e-05	0.0510845	18	5	16	12	0.277778	0.75	-0.472222	Hypo
chr2	36012172	-	CG	0.0275535	1.27e-05	0.0510845	17	5	27	21	0.294118	0.777778	-0.48366	Hypo
chr2	36012201	-	CG	0.00622123	2.16e-06	0.019453	15	3	28	22	0.2	0.785714	-0.585714	Hypo
chr2	36012208	-	CG	0.0231931	2.16e-06	0.019453	14	3	28	17	0.214286	0.607143	-0.392857	Hypo
chr2	36012217	-	CG	0.0109132	2.16e-06	0.019453	14	3	28	20	0.214286	0.714286	-0.5	Hypo
chr2	36012296	-	CG	0.451411	2.34e-06	0.0199491	16	13	45	40	0.8125	0.888889	-0.0763889	None
chr2	37946486	+	CG	0.0102808	6.11e-05	0.0947412	27	26	25	17	0.962963	0.68	0.282963	Hyper
chr2	37946496	+	CG	0.21609	6.11e-05	0.0947412	27	25	24	16	0.925926	0.666667	0.259259	Hyper
chr2	38550537	-	CG	0.017922	3.27e-05	0.0768609	30	19	22	20	0.633333	0.909091	-0.275758	Hypo
chr2	38550625	+	CG	0.042052	3.59e-05	0.0793753	10	5	14	13	0.5	0.928571	-0.428571	Hypo
chr2	38550626	-	CG	0.0848975	3.59e-05	0.0793753	40	23	29	23	0.575	0.793103	-0.218103	None
chr2	38550713	+	CG	0.0239227	7.02e-07	0.0094634	12	9	23	23	0.75	1	-0.25	Hypo
chr2	38550714	-	CG	0.00953216	7.02e-07	0.0094634	44	33	30	29	0.75	0.966667	-0.216667	None
chr2	38550725	+	CG	0.0333053	7.02e-07	0.0094634	11	7	24	23	0.636364	0.958333	-0.32197	Hypo
chr2	38550726	-	CG	0.0108286	7.02e-07	0.0094634	45	38	27	27	0.844444	1	-0.155556	None
chr2	38587052	-	CG	0.124931	6.05e-05	0.0944054	35	16	45	13	0.457143	0.288889	0.168254	None
chr2	39076674	+	CG	0.0590376	6.82e-05	0.0980159	32	15	31	24	0.46875	0.774194	-0.305444	Hypo
chr2	39076688	+	CG	0.490958	3.17e-05	0.0756906	25	23	45	39	0.92	0.866667	0.0533333	None
chr2	39076725	+	CG	0.13136	3.17e-05	0.0756906	21	13	47	41	0.619048	0.87234	-0.253293	Hypo
chr2	39076732	+	CG	0.0407707	3.17e-05	0.0756906	20	11	49	41	0.55	0.836735	-0.286735	Hypo
chr2	39076781	+	CG	0.0185937	3.17e-05	0.0756906	30	27	44	44	0.9	1	-0.1	None
chr2	39076811	+	CG	0.0237825	3.17e-05	0.0756906	35	32	45	45	0.914286	1	-0.0857143	None
chr2	39076817	+	CG	0.112357	3.17e-05	0.0756906	31	26	45	43	0.83871	0.955556	-0.116846	None
chr2	39076825	+	CG	0.0148796	3.17e-05	0.0756906	30	25	44	44	0.833333	1	-0.166667	None
chr2	39107173	+	CG	0.0971537	5.56e-05	0.0919356	38	17	53	33	0.447368	0.622642	-0.175273	None
chr2	39107174	-	CG	0.00314048	5.56e-05	0.0919356	48	37	36	16	0.770833	0.444444	0.326389	Hyper
chr2	41450317	+	CG	0.0557009	3.97e-05	0.0822902	14	13	12	7	0.928571	0.583333	0.345238	Hyper
chr2	41450318	-	CG	0.024095	3.97e-05	0.0822902	10	4	24	20	0.4	0.833333	-0.433333	Hypo
chr2	42546226	+	CG	0.0120396	9.23e-07	0.0113166	22	21	28	17	0.954545	0.607143	0.347403	Hyper
chr2	42546346	+	CG	0.00133332	1.33e-07	0.00297057	28	4	26	19	0.142857	0.730769	-0.587912	Hypo
chr2	42546380	+	CG	0.00106396	1.33e-07	0.00297057	38	31	29	9	0.815789	0.310345	0.505445	Hyper
chr2	42546489	+	CG	0.016135	1.56e-06	0.0158643	24	6	51	2	0.25	0.0392157	0.210784	None
chr2	42637794	+	CG	0.014791	1.04e-05	0.0470033	24	23	25	17	0.958333	0.68	0.278333	Hyper
chr2	44755692	+	CG	0.000427826	5.88e-05	0.0933058	27	0	37	19	0	0.513514	-0.513514	Hypo
chr2	46748290	+	CG	0.235496	3.3e-05	0.0771817	23	15	34	27	0.652174	0.794118	-0.141944	None
chr2	46748291	-	CG	0.284692	3.3e-05	0.0771817	40	28	10	4	0.7	0.4	0.3	Hyper
chr2	47032991	+	CG	0.221321	1.82e-05	0.059862	49	47	48	43	0.959184	0.895833	0.0633503	None
chr2	47032992	-	CG	0.0485749	1.82e-05	0.059862	39	30	12	12	0.769231	1	-0.230769	None
chr2	47353269	-	CG	0.00452443	1.64e-05	0.0576496	10	9	36	13	0.9	0.361111	0.538889	Hyper
chr2	47353275	-	CG	0.0178525	1.64e-05	0.0576496	11	8	39	11	0.727273	0.282051	0.445221	Hyper
chr2	47353292	-	CG	0.0130026	1.64e-05	0.0576496	10	10	36	18	1	0.5	0.5	Hyper
chr2	47353295	-	CG	0.0263892	1.64e-05	0.0576496	10	9	36	16	0.9	0.444444	0.455556	Hyper
chr2	47353308	-	CG	0.00547946	1.64e-05	0.0576496	10	10	34	14	1	0.411765	0.588235	Hyper
chr2	48912271	+	CG	0.00131335	4.93e-05	0.0879882	32	32	28	12	1	0.428571	0.571429	Hyper
chr2	48912272	-	CG	0.00623778	4.93e-05	0.0879882	22	18	22	8	0.818182	0.363636	0.454545	Hyper
chr2	50073804	+	CG	0.075174	5.03e-05	0.0886637	43	6	38	1	0.139535	0.0263158	0.113219	None
chr2	50073833	+	CG	0.0388306	5.03e-05	0.0886637	46	15	38	31	0.326087	0.815789	-0.489703	Hypo
chr2	50073834	-	CG	0.132903	5.03e-05	0.0886637	24	9	45	39	0.375	0.866667	-0.491667	Hypo
chr2	50073948	+	CG	0.000960392	5.03e-05	0.0886637	30	4	47	33	0.133333	0.702128	-0.568794	Hypo
chr2	50073949	-	CG	0.063279	5.03e-05	0.0886637	35	7	49	24	0.2	0.489796	-0.289796	Hypo
chr2	51141164	+	CG	0.0730001	1.64e-05	0.0576496	12	4	23	15	0.333333	0.652174	-0.318841	Hypo
chr2	51141165	-	CG	0.334797	1.64e-05	0.0576496	18	15	39	28	0.833333	0.717949	0.115385	None
chr2	51141174	+	CG	0.0246263	1.64e-05	0.0576496	13	2	12	9	0.153846	0.75	-0.596154	Hypo
chr2	51141175	-	CG	0.00858756	1.64e-05	0.0576496	27	24	46	28	0.888889	0.608696	0.280193	Hyper
chr2	51141217	+	CG	0.0390251	1.64e-05	0.0576496	14	3	15	10	0.214286	0.666667	-0.452381	Hypo
chr2	51141218	-	CG	0.0570618	1.64e-05	0.0576496	26	17	48	20	0.653846	0.416667	0.237179	None
chr2	51141243	+	CG	0.052311	5.11e-06	0.0319299	18	9	14	12	0.5	0.857143	-0.357143	Hypo
chr2	51141244	-	CG	0.00457704	5.11e-06	0.0319299	29	27	57	37	0.931034	0.649123	0.281912	Hyper
chr2	52171087	+	CG	0.113186	4.64e-08	0.00144598	34	8	44	4	0.235294	0.0909091	0.144385	None
chr2	52171088	-	CG	0.0402518	2.72e-08	0.00100365	11	4	21	1	0.363636	0.047619	0.316017	Hyper
chr2	52171153	+	CG	0.0177949	1.43e-08	0.000623553	16	7	38	3	0.4375	0.0789474	0.358553	Hyper
chr2	52171154	-	CG	0.017814	1.43e-08	0.000623553	12	4	21	0	0.333333	0	0.333333	Hyper
chr2	52171162	+	CG	0.0519245	8.9e-09	0.000415496	17	5	41	2	0.294118	0.0487805	0.245337	None
chr2	52171163	-	CG	0.156825	8.9e-09	0.000415496	23	5	20	0	0.217391	0	0.217391	None
chr2	52171191	+	CG	0.038872	8.9e-09	0.000415496	14	4	27	1	0.285714	0.037037	0.248677	None
chr2	52171192	-	CG	0.0206395	8.9e-09	0.000415496	16	4	22	0	0.25	0	0.25	Hyper
chr2	52171202	+	CG	0.174846	8.9e-09	0.000415496	14	3	18	1	0.214286	0.0555556	0.15873	None
chr2	52171203	-	CG	0.247079	8.9e-09	0.000415496	27	4	10	0	0.148148	0	0.148148	None
chr2	52171240	+	CG	0.061584	3.34e-08	0.00115731	14	7	34	4	0.5	0.117647	0.382353	Hyper
chr2	52171241	-	CG	0.0140981	3.34e-08	0.00115731	27	8	16	0	0.296296	0	0.296296	Hyper
chr2	52171268	+	CG	0.0209796	8.57e-09	0.000411013	10	3	24	0	0.3	0	0.3	Hyper
chr2	52171269	-	CG	0.229056	8.57e-09	0.000411013	25	1	26	0	0.04	0	0.04	None
chr2	52171281	+	CG	0.0924966	3.77e-09	0.000252503	10	3	27	2	0.3	0.0740741	0.225926	None
chr2	52171282	-	CG	0.478985	4.37e-09	0.000280675	23	5	27	1	0.217391	0.037037	0.180354	None
chr2	52171288	+	CG	0.0111992	4.67e-09	0.000282275	12	7	26	1	0.583333	0.0384615	0.544872	Hyper
chr2	52171289	-	CG	0.0666419	8.09e-09	0.000397696	22	6	26	2	0.272727	0.0769231	0.195804	None
chr2	52171301	+	CG	0.0841286	5.19e-08	0.00153467	12	4	15	1	0.333333	0.0666667	0.266667	Hyper
chr2	52171302	-	CG	0.344465	5.19e-08	0.00153467	20	0	36	1	0	0.0277778	-0.0277778	None
chr2	52171312	+	CG	0.059541	6.06e-07	0.00873858	10	2	16	0	0.2	0	0.2	None
chr2	52171313	-	CG	0.0788119	6.06e-07	0.00873858	10	1	35	0	0.1	0	0.1	None
chr2	52171328	+	CG	0.0619376	1.73e-06	0.0170217	10	2	15	0	0.2	0	0.2	None
chr2	52171340	+	CG	0.205911	1.73e-06	0.0170217	10	3	26	3	0.3	0.115385	0.184615	None
chr2	52171357	+	CG	0.138056	1.15e-05	0.0484291	10	3	14	1	0.3	0.0714286	0.228571	None
chr2	52171358	-	CG	0.162127	1.15e-05	0.0484291	11	0	31	4	0	0.129032	-0.129032	None
chr2	52231733	+	CG	0.17261	7.51e-06	0.0400474	25	20	12	7	0.8	0.583333	0.216667	None
chr2	52231734	-	CG	0.0156072	7.51e-06	0.0400474	40	33	34	18	0.825	0.529412	0.295588	Hyper
chr2	52231764	+	CG	0.0551969	7.51e-06	0.0400474	28	26	26	19	0.928571	0.730769	0.197802	None
chr2	52231765	-	CG	0.0396679	7.51e-06	0.0400474	23	20	29	18	0.869565	0.62069	0.248876	None
chr2	52231775	+	CG	0.054696	5.8e-05	0.0927664	29	28	36	27	0.965517	0.75	0.215517	None
chr2	52231776	-	CG	0.0685204	5.8e-05	0.0927664	24	22	25	18	0.916667	0.72	0.196667	None
chr2	52261545	+	CG	0.111345	6.93e-05	0.0985742	20	6	43	22	0.3	0.511628	-0.211628	None
chr2	52261546	-	CG	0.164705	6.93e-05	0.0985742	21	12	51	20	0.571429	0.392157	0.179272	None
chr2	52261588	-	CG	0.00496597	6.93e-05	0.0985742	32	22	45	15	0.6875	0.333333	0.354167	Hyper
chr2	52261594	-	CG	0.0364025	6.93e-05	0.0985742	32	22	43	19	0.6875	0.44186	0.24564	None
chr2	52261599	+	CG	0.328549	6.93e-05	0.0985742	10	4	24	14	0.4	0.583333	-0.183333	None
chr2	52261600	-	CG	0.0635556	6.93e-05	0.0985742	32	17	30	9	0.53125	0.3	0.23125	None
chr2	52261638	-	CG	0.0410395	6.93e-05	0.0985742	44	33	29	15	0.75	0.517241	0.232759	None
chr2	52261656	-	CG	0.120738	6.93e-05	0.0985742	43	25	39	16	0.581395	0.410256	0.171139	None
chr2	52261658	-	CG	0.262896	6.93e-05	0.0985742	42	27	39	20	0.642857	0.512821	0.130037	None
chr2	52261695	-	CG	0.0466638	6.93e-05	0.0985742	45	17	43	8	0.377778	0.186047	0.191731	None
chr2	52807129	-	CG	0.0863818	4.88e-05	0.0879114	10	9	23	13	0.9	0.565217	0.334783	Hyper
chr2	52807136	-	CG	0.0219578	4.88e-05	0.0879114	10	10	21	15	1	0.714286	0.285714	Hyper
chr2	52807144	-	CG	0.0368556	4.04e-05	0.0826525	23	17	23	10	0.73913	0.434783	0.304348	Hyper
chr2	52807192	-	CG	0.00677911	4.04e-05	0.0826525	35	34	23	16	0.971429	0.695652	0.275776	Hyper
chr2	52807194	-	CG	0.0322046	4.04e-05	0.0826525	36	33	21	12	0.916667	0.571429	0.345238	Hyper
chr2	52807221	-	CG	0.15256	4.04e-06	0.0273053	37	28	28	16	0.756757	0.571429	0.185328	None
chr2	52807241	-	CG	0.160397	4.04e-06	0.0273053	37	32	25	18	0.864865	0.72	0.144865	None
chr2	52807345	-	CG	0.202568	6.29e-05	0.0956041	12	9	14	13	0.75	0.928571	-0.178571	None
chr2	53703685	+	CG	0.00269914	1.71e-05	0.0583564	13	0	26	16	0	0.615385	-0.615385	Hypo
chr2	53703686	-	CG	0.050269	1.71e-05	0.0583564	22	3	25	14	0.136364	0.56	-0.423636	Hypo
chr2	53703880	-	CG	0.00244183	1.71e-05	0.0583564	16	0	30	17	0	0.566667	-0.566667	Hypo
chr2	54423224	+	CG	0.129293	2.76e-05	0.0717223	10	8	28	15	0.8	0.535714	0.264286	Hyper
chr2	54423225	-	CG	0.269783	2.76e-05	0.0717223	36	18	45	28	0.5	0.622222	-0.122222	None
chr2	54423394	+	CG	0.0850666	9.91e-07	0.011738	16	4	12	7	0.25	0.583333	-0.333333	Hypo
chr2	54423395	-	CG	0.0110369	9.91e-07	0.011738	16	3	56	34	0.1875	0.607143	-0.419643	Hypo
chr2	54423410	+	CG	0.0131331	9.91e-07	0.011738	23	16	11	0	0.695652	0	0.695652	Hyper
chr2	54423411	-	CG	0.00271323	9.91e-07	0.011738	25	16	56	0	0.64	0	0.64	Hyper
chr2	54423495	-	CG	0.00225487	5.83e-07	0.00849171	33	22	69	68	0.666667	0.985507	-0.318841	Hypo
chr2	55113191	+	CG	0.00324904	2.84e-05	0.0726181	22	13	33	32	0.590909	0.969697	-0.378788	Hypo
chr2	55113192	-	CG	0.000171627	2.84e-05	0.0726181	55	17	40	39	0.309091	0.975	-0.665909	Hypo
chr2	55113193	+	CG	0.0246506	2.84e-05	0.0726181	23	9	33	30	0.391304	0.909091	-0.517787	Hypo
chr2	55113194	-	CG	0.000622308	2.84e-05	0.0726181	54	19	39	36	0.351852	0.923077	-0.571225	Hypo
chr2	55113306	+	CG	0.477303	2.84e-05	0.0726181	10	9	27	26	0.9	0.962963	-0.062963	None
chr2	55113307	-	CG	0.775876	2.84e-05	0.0726181	57	44	44	35	0.77193	0.795455	-0.0235247	None
chr2	55954261	-	CG	0.00683887	1.86e-08	0.000756852	22	0	32	17	0	0.53125	-0.53125	Hypo
chr2	56807794	-	CG	0.171638	5.65e-05	0.0923247	48	20	25	15	0.416667	0.6	-0.183333	None
chr2	57402168	-	CG	0.413491	6.24e-05	0.0953544	16	6	56	15	0.375	0.267857	0.107143	None
chr2	57692601	+	CG	0.00850653	4.14e-05	0.0832067	49	29	41	36	0.591837	0.878049	-0.286212	Hypo
chr2	57692633	+	CG	0.0708534	4.14e-05	0.0832067	59	29	46	32	0.491525	0.695652	-0.204127	None
chr2	58220435	+	CG	0.00496317	2.64e-06	0.0213302	17	0	24	10	0	0.416667	-0.416667	Hypo
chr2	58220436	-	CG	0.00313906	2.64e-06	0.0213302	40	4	48	23	0.1	0.479167	-0.379167	Hypo
chr2	58220574	+	CG	0.00430129	1.75e-05	0.0590086	40	32	30	30	0.8	1	-0.2	None
chr2	58339158	+	CG	0.00629977	2.42e-06	0.0202984	16	2	25	24	0.125	0.96	-0.835	Hypo
chr2	58339159	-	CG	0.0509802	2.42e-06	0.0202984	37	30	42	40	0.810811	0.952381	-0.14157	None
chr2	58339196	+	CG	0.0163098	2.42e-06	0.0202984	15	0	12	11	0	0.916667	-0.916667	Hypo
chr2	58339197	-	CG	0.00315404	2.42e-06	0.0202984	27	10	44	34	0.37037	0.772727	-0.402357	Hypo
chr2	58339345	+	CG	0.177322	2.1e-05	0.0641726	23	23	16	15	1	0.9375	0.0625	None
chr2	58339346	-	CG	0.097542	2.1e-05	0.0641726	28	22	30	28	0.785714	0.933333	-0.147619	None
chr2	59164304	+	CG	0.0393079	6.91e-06	0.038393	15	3	24	13	0.2	0.541667	-0.341667	Hypo
chr2	59164305	-	CG	0.0755384	6.91e-06	0.038393	14	3	24	12	0.214286	0.5	-0.285714	Hypo
chr2	59417816	+	CG	0.0196871	5.09e-05	0.0888316	27	8	10	8	0.296296	0.8	-0.503704	Hypo
chr2	61375090	-	CG	0.0212735	3.73e-05	0.0808015	11	11	19	11	1	0.578947	0.421053	Hyper
chr2	61487880	+	CG	0.0688667	9.45e-06	0.0452253	29	29	32	27	1	0.84375	0.15625	None
chr2	61487881	-	CG	0.883941	9.45e-06	0.0452253	41	38	46	43	0.926829	0.934783	-0.00795334	None
chr2	61487964	+	CG	0.0185256	1.8e-06	0.0175672	12	5	14	14	0.416667	1	-0.583333	Hypo
chr2	61487965	-	CG	0.0819759	1.8e-06	0.0175672	39	16	36	34	0.410256	0.944444	-0.534188	Hypo
chr2	62657798	-	CG	0.0591439	5.33e-05	0.090455	13	10	10	10	0.769231	1	-0.230769	None
chr2	62657803	-	CG	0.0377224	5.33e-05	0.090455	13	9	11	11	0.692308	1	-0.307692	Hypo
chr2	62657806	-	CG	0.687937	5.33e-05	0.090455	13	10	12	10	0.769231	0.833333	-0.0641026	None
chr2	62657812	-	CG	0.0360086	5.33e-05	0.090455	13	9	12	12	0.692308	1	-0.307692	Hypo
chr2	62657822	-	CG	0.0515201	5.33e-05	0.090455	13	10	12	12	0.769231	1	-0.230769	None
chr2	62657835	-	CG	0.0802175	5.33e-05	0.090455	12	10	13	13	0.833333	1	-0.166667	None
chr2	62657842	-	CG	0.043718	5.33e-05	0.090455	11	8	13	13	0.727273	1	-0.272727	Hypo
chr2	62657891	-	CG	0.0343752	5.33e-05	0.090455	10	4	23	19	0.4	0.826087	-0.426087	Hypo
chr2	62657898	-	CG	0.032877	5.33e-05	0.090455	10	7	36	35	0.7	0.972222	-0.272222	Hypo
chr2	62657903	-	CG	0.573056	5.33e-05	0.090455	22	10	34	12	0.454545	0.352941	0.101604	None
chr2	62657935	-	CG	0.343354	5.33e-05	0.090455	27	23	17	16	0.851852	0.941176	-0.0893246	None
chr2	63297130	-	CG	0.0375006	1.2e-05	0.0493121	16	0	10	3	0	0.3	-0.3	Hypo
chr2	63297153	-	CG	0.0182272	1.2e-05	0.0493121	13	0	10	7	0	0.7	-0.7	Hypo
chr2	63297165	-	CG	0.0164831	1.2e-05	0.0493121	11	0	12	9	0	0.75	-0.75	Hypo
chr2	63297174	-	CG	0.0169553	1.2e-05	0.0493121	14	0	13	8	0	0.615385	-0.615385	Hypo
chr2	63297211	-	CG	0.00380109	2.9e-05	0.0733766	24	3	43	24	0.125	0.55814	-0.43314	Hypo
chr2	63297213	-	CG	0.00238441	2.9e-05	0.0733766	23	3	44	25	0.130435	0.568182	-0.437747	Hypo
chr2	63297228	-	CG	0.0989013	2.9e-05	0.0733766	14	3	44	20	0.214286	0.454545	-0.24026	None
chr2	63297302	-	CG	0.93873	2.9e-05	0.0733766	13	8	53	32	0.615385	0.603774	0.011611	None
chr2	63401939	+	CG	0.0133594	3.82e-05	0.081024	25	11	25	20	0.44	0.8	-0.36	Hypo
chr2	64164118	-	CG	0.0655128	3.53e-05	0.0786642	43	18	42	28	0.418605	0.666667	-0.248062	None
chr2	64922868	+	CG	0.00901508	1.44e-05	0.0543055	16	8	30	0	0.5	0	0.5	Hyper
chr2	64922869	-	CG	0.0306442	1.44e-05	0.0543055	13	6	36	3	0.461538	0.0833333	0.378205	Hyper
chr2	64922905	+	CG	0.0169566	1.44e-05	0.0543055	13	8	14	0	0.615385	0	0.615385	Hyper
chr2	64922906	-	CG	0.012035	1.44e-05	0.0543055	13	6	35	1	0.461538	0.0285714	0.432967	Hyper
chr2	67904816	+	CG	0.00292853	4.7e-05	0.0869583	11	0	35	23	0	0.657143	-0.657143	Hypo
chr2	67985595	+	CG	0.00240987	2.65e-06	0.0213302	10	0	60	41	0	0.683333	-0.683333	Hypo
chr2	67985601	+	CG	0.0064268	2.65e-06	0.0213302	11	0	59	52	0	0.881356	-0.881356	Hypo
chr2	67985617	+	CG	0.000813966	2.65e-06	0.0213302	24	5	51	36	0.208333	0.705882	-0.497549	Hypo
chr2	70312464	-	CG	0.00794	5.57e-05	0.0919939	24	24	50	41	1	0.82	0.18	None
chr2	71369920	-	CG	0.00084252	1.94e-05	0.0616305	55	17	44	34	0.309091	0.772727	-0.463636	Hypo
chr2	71369980	+	CG	0.0637733	2.65e-05	0.0706285	10	5	10	9	0.5	0.9	-0.4	Hypo
chr2	71369981	-	CG	0.000375975	2.65e-05	0.0706285	35	14	64	58	0.4	0.90625	-0.50625	Hypo
chr2	71370102	-	CG	0.605624	2.65e-05	0.0706285	44	8	38	5	0.181818	0.131579	0.0502392	None
chr2	71552799	-	CG	0.15004	3.37e-06	0.0244984	27	18	35	33	0.666667	0.942857	-0.27619	Hypo
chr2	71552982	+	CG	0.0277416	3.37e-06	0.0244984	10	10	11	6	1	0.545455	0.454545	Hyper
chr2	71552983	-	CG	0.0028073	3.37e-06	0.0244984	30	29	24	11	0.966667	0.458333	0.508333	Hyper
chr2	71552993	+	CG	0.0063407	3.37e-06	0.0244984	10	10	20	8	1	0.4	0.6	Hyper
chr2	71552994	-	CG	0.00378022	3.37e-06	0.0244984	29	27	25	10	0.931034	0.4	0.531034	Hyper
chr2	71564672	+	CG	0.0420065	6.81e-05	0.0979735	51	45	38	27	0.882353	0.710526	0.171827	None
chr2	72356844	-	CG	0.036574	8.28e-06	0.0421268	30	14	29	22	0.466667	0.758621	-0.291954	Hypo
chr2	72356926	-	CG	0.00173939	8.28e-06	0.0421268	29	22	46	46	0.758621	1	-0.241379	None
chr2	72356929	-	CG	0.000908727	8.28e-06	0.0421268	28	18	48	48	0.642857	1	-0.357143	Hypo
chr2	73213715	+	CG	0.0909024	5.96e-05	0.0937256	53	40	46	27	0.754717	0.586957	0.16776	None
chr2	73213737	+	CG	0.0749994	1.95e-05	0.0617298	53	41	39	23	0.773585	0.589744	0.183841	None
chr2	73213743	+	CG	0.0983107	6.8e-06	0.0381545	52	42	32	20	0.807692	0.625	0.182692	None
chr2	73213748	+	CG	0.0547236	6.8e-06	0.0381545	47	40	32	20	0.851064	0.625	0.226064	None
chr2	73213780	+	CG	0.0206848	6.8e-06	0.0381545	35	27	34	16	0.771429	0.470588	0.30084	Hyper
chr2	73213783	+	CG	0.0190833	6.8e-06	0.0381545	34	28	35	14	0.823529	0.4	0.423529	Hyper
chr2	73213803	+	CG	0.0101882	9.36e-06	0.0449333	28	24	35	18	0.857143	0.514286	0.342857	Hyper
chr2	73213811	+	CG	0.0501368	9.36e-06	0.0449333	27	19	35	16	0.703704	0.457143	0.246561	None
chr2	73213916	+	CG	0.745054	4.27e-05	0.0841343	15	9	32	21	0.6	0.65625	-0.05625	None
chr2	74728194	-	CG	0.00903113	2.23e-05	0.0655961	49	20	49	34	0.408163	0.693878	-0.285714	Hypo
chr2	74728300	-	CG	0.000296664	8.95e-07	0.0110977	53	13	55	0	0.245283	0	0.245283	None
chr2	74728450	-	CG	0.00585298	1.13e-06	0.012841	37	11	51	1	0.297297	0.0196078	0.277689	Hyper
chr2	75830051	+	CG	0.0276137	1.41e-06	0.0147708	15	0	48	19	0	0.395833	-0.395833	Hypo
chr2	76052269	+	CG	0.00717783	5.01e-05	0.0885871	20	6	26	20	0.3	0.769231	-0.469231	Hypo
chr2	76052270	-	CG	0.0858481	5.01e-05	0.0885871	36	12	15	9	0.333333	0.6	-0.266667	Hypo
chr2	76052297	+	CG	0.0157976	5.01e-05	0.0885871	12	3	21	17	0.25	0.809524	-0.559524	Hypo
chr2	76052298	-	CG	0.0171383	5.01e-05	0.0885871	21	8	14	12	0.380952	0.857143	-0.47619	Hypo
chr2	79528710	+	CG	0.0224768	5.47e-05	0.0914117	39	24	27	25	0.615385	0.925926	-0.310541	Hypo
chr2	79528778	+	CG	0.188808	6.76e-05	0.0977006	26	20	45	40	0.769231	0.888889	-0.119658	None
chr2	79528779	-	CG	0.0367135	6.76e-05	0.0977006	22	22	10	8	1	0.8	0.2	None
chr2	79528825	+	CG	0.00401866	6.76e-05	0.0977006	33	28	49	49	0.848485	1	-0.151515	None
chr2	79528826	-	CG	0.588879	6.76e-05	0.0977006	10	9	11	9	0.9	0.818182	0.0818182	None
chr2	79528831	+	CG	0.00614997	6.76e-05	0.0977006	34	27	47	46	0.794118	0.978723	-0.184606	None
chr2	79528832	-	CG	0.140906	6.76e-05	0.0977006	10	9	21	14	0.9	0.666667	0.233333	None
chr2	79528834	+	CG	0.0311893	6.76e-05	0.0977006	33	22	47	42	0.666667	0.893617	-0.22695	None
chr2	79528835	-	CG	0.0574581	6.76e-05	0.0977006	10	9	12	6	0.9	0.5	0.4	Hyper
chr2	79528966	+	CG	0.58573	6.51e-05	0.0964881	21	18	14	11	0.857143	0.785714	0.0714286	None
chr2	79528967	-	CG	0.132451	6.51e-05	0.0964881	19	18	36	29	0.947368	0.805556	0.141813	None
chr2	79554014	+	CG	0.0166713	3.63e-05	0.0798102	45	27	37	31	0.6	0.837838	-0.237838	None
chr2	79554015	-	CG	0.0137274	3.63e-05	0.0798102	12	4	47	41	0.333333	0.87234	-0.539007	Hypo
chr2	79554173	+	CG	0.00275135	1.82e-07	0.00361803	37	19	30	28	0.513514	0.933333	-0.41982	Hypo
chr2	79554174	-	CG	0.666359	1.82e-07	0.00361803	21	17	31	27	0.809524	0.870968	-0.0614439	None
chr2	79554208	+	CG	0.0409497	1.82e-07	0.00361803	21	13	36	31	0.619048	0.861111	-0.242063	None
chr2	79554209	-	CG	0.0481793	1.82e-07	0.00361803	24	15	41	35	0.625	0.853659	-0.228659	None
chr2	79554334	-	CG	0.0066432	1.49e-05	0.0550305	13	0	25	10	0	0.4	-0.4	Hypo
chr2	79554358	-	CG	0.0073732	1.49e-05	0.0550305	11	0	21	10	0	0.47619	-0.47619	Hypo
chr2	79939956	+	CG	0.0177424	3.69e-05	0.0805173	43	41	42	33	0.953488	0.785714	0.167774	None
chr2	79939957	-	CG	0.382342	3.69e-05	0.0805173	11	9	15	10	0.818182	0.666667	0.151515	None
chr2	80840850	+	CG	0.0434858	1.97e-05	0.0620601	37	11	30	3	0.297297	0.1	0.197297	None
chr2	80840851	-	CG	0.303338	1.97e-05	0.0620601	16	1	41	8	0.0625	0.195122	-0.132622	None
chr2	80840889	+	CG	0.173759	3.22e-06	0.0238349	25	11	11	9	0.44	0.818182	-0.378182	Hypo
chr2	80840890	-	CG	0.0203423	3.22e-06	0.0238349	14	3	31	19	0.214286	0.612903	-0.398618	Hypo
chr2	80840921	+	CG	0.251384	3.22e-06	0.0238349	30	16	24	17	0.533333	0.708333	-0.175	None
chr2	80840922	-	CG	0.0229846	3.22e-06	0.0238349	11	4	28	22	0.363636	0.785714	-0.422078	Hypo
chr2	80841001	+	CG	0.0242134	3.38e-05	0.0778355	13	1	26	11	0.0769231	0.423077	-0.346154	Hypo
chr2	81518436	-	CG	0.00289213	1.82e-05	0.059862	33	11	40	34	0.333333	0.85	-0.516667	Hypo
chr2	81518446	-	CG	0.00104746	1.82e-05	0.059862	29	10	42	36	0.344828	0.857143	-0.512315	Hypo
chr2	81518628	-	CG	0.0534608	1.82e-05	0.059862	22	17	12	12	0.772727	1	-0.227273	None
chr2	81564302	-	CG	0.0333082	1.27e-05	0.0511478	11	10	42	25	0.909091	0.595238	0.313853	Hyper
chr2	81564419	-	CG	0.00412247	1.27e-05	0.0511478	41	19	33	33	0.463415	1	-0.536585	Hypo
chr2	82977212	+	CG	0.00900479	1.46e-05	0.054659	11	3	22	22	0.272727	1	-0.727273	Hypo
chr2	82977213	-	CG	0.00546924	1.46e-05	0.054659	24	14	45	42	0.583333	0.933333	-0.35	Hypo
chr2	82977222	+	CG	0.0124932	1.46e-05	0.054659	11	3	35	31	0.272727	0.885714	-0.612987	Hypo
chr2	82977223	-	CG	0.0545458	1.46e-05	0.054659	33	20	44	38	0.606061	0.863636	-0.257576	Hypo
chr2	84242448	-	CG	0.223446	1.15e-05	0.0484238	12	9	10	5	0.75	0.5	0.25	Hyper
chr2	84242464	-	CG	0.000999679	1.15e-05	0.0484238	22	16	23	0	0.727273	0	0.727273	Hyper
chr2	84242484	-	CG	0.000617142	1.15e-05	0.0484238	21	13	36	0	0.619048	0	0.619048	Hyper
chr2	84242545	-	CG	0.0367727	1.15e-05	0.0484238	37	16	39	0	0.432432	0	0.432432	Hyper
chr2	84400334	-	CG	0.00161384	2.06e-06	0.0187775	26	21	20	0	0.807692	0	0.807692	Hyper
chr2	84400337	+	CG	0.832416	2.06e-06	0.0187775	38	29	46	36	0.763158	0.782609	-0.0194508	None
chr2	84400338	-	CG	0.107087	2.06e-06	0.0187775	27	23	20	13	0.851852	0.65	0.201852	None
chr2	84400343	+	CG	0.258908	2.06e-06	0.0187775	35	24	47	38	0.685714	0.808511	-0.122796	None
chr2	84400344	-	CG	0.836369	2.06e-06	0.0187775	28	19	20	13	0.678571	0.65	0.0285714	None
chr2	84409484	+	CG	0.00783043	2.24e-05	0.0655961	58	37	21	0	0.637931	0	0.637931	Hyper
chr2	84409496	+	CG	0.730229	2.24e-05	0.0655961	57	47	24	19	0.824561	0.791667	0.0328947	None
chr2	84409615	+	CG	0.00331353	3.75e-05	0.0808636	46	21	37	0	0.456522	0	0.456522	Hyper
chr2	84409616	-	CG	0.0171347	3.75e-05	0.0808636	15	9	11	0	0.6	0	0.6	Hyper
chr2	84409683	+	CG	0.00936082	3.75e-05	0.0808636	44	27	40	0	0.613636	0	0.613636	Hyper
chr2	84409684	-	CG	0.137344	3.75e-05	0.0808636	38	23	14	2	0.605263	0.142857	0.462406	Hyper
chr2	84543480	+	CG	0.00106149	2.11e-05	0.0642064	14	1	52	50	0.0714286	0.961538	-0.89011	Hypo
chr2	84543481	-	CG	0.0199462	2.11e-05	0.0642064	11	4	10	10	0.363636	1	-0.636364	Hypo
chr2	84543498	+	CG	0.0120239	2.11e-05	0.0642064	16	1	46	39	0.0625	0.847826	-0.785326	Hypo
chr2	84618533	-	CG	0.0159245	3.27e-07	0.00550359	10	1	28	21	0.1	0.75	-0.65	Hypo
chr2	84618557	+	CG	0.0156149	3.27e-07	0.00550359	23	2	24	17	0.0869565	0.708333	-0.621377	Hypo
chr2	84618558	-	CG	0.00261623	3.27e-07	0.00550359	22	0	31	23	0	0.741935	-0.741935	Hypo
chr2	84618651	+	CG	0.135093	3.27e-07	0.00550359	11	0	48	22	0	0.458333	-0.458333	Hypo
chr2	84618652	-	CG	0.000526659	3.27e-07	0.00550359	45	0	46	23	0	0.5	-0.5	Hypo
chr2	85978370	-	CG	0.308057	6.75e-05	0.0977006	12	12	30	28	1	0.933333	0.0666667	None
chr2	88195544	+	CG	0.0410568	9.72e-06	0.0455595	13	3	30	24	0.230769	0.8	-0.569231	Hypo
chr2	88195553	+	CG	0.346297	9.72e-06	0.0455595	12	0	22	1	0	0.0454545	-0.0454545	None
chr2	88195589	+	CG	0.0234931	9.72e-06	0.0455595	13	13	20	13	1	0.65	0.35	Hyper
chr2	88195590	-	CG	0.00950796	9.72e-06	0.0455595	46	39	34	20	0.847826	0.588235	0.259591	Hyper
chr2	88195657	-	CG	0.0209969	2.75e-05	0.0717223	46	22	49	38	0.478261	0.77551	-0.297249	Hypo
chr2	88195719	-	CG	0.0058529	2.75e-05	0.0717223	46	5	38	16	0.108696	0.421053	-0.312357	Hypo
chr2	88825825	+	CG	0.0102431	3.39e-05	0.0778775	14	7	24	0	0.5	0	0.5	Hyper
chr2	88825826	-	CG	0.00796995	3.39e-05	0.0778775	12	10	27	0	0.833333	0	0.833333	Hyper
chr2	88892925	+	CG	0.0315655	3.6e-05	0.0795157	25	25	34	30	1	0.882353	0.117647	None
chr2	88892926	-	CG	0.340035	3.6e-05	0.0795157	28	26	34	29	0.928571	0.852941	0.0756303	None
chr2	88892939	+	CG	0.00338578	3.6e-05	0.0795157	25	25	32	23	1	0.71875	0.28125	Hyper
chr2	88892940	-	CG	0.00485786	3.6e-05	0.0795157	27	27	41	33	1	0.804878	0.195122	None
chr2	88893064	-	CG	0.0315778	3.6e-05	0.0795157	12	12	39	30	1	0.769231	0.230769	None
chr2	89401659	-	CG	0.00363533	4.79e-05	0.0875449	44	36	42	42	0.818182	1	-0.181818	None
chr2	89401700	-	CG	0.0394196	4.79e-05	0.0875449	36	32	39	39	0.888889	1	-0.111111	None
chr2	89401727	+	CG	0.119187	4.79e-05	0.0875449	13	11	10	10	0.846154	1	-0.153846	None
chr2	89401728	-	CG	0.232293	4.79e-05	0.0875449	33	30	38	37	0.909091	0.973684	-0.0645933	None
chr2	89401749	-	CG	0.00203667	4.79e-05	0.0875449	34	28	40	40	0.823529	1	-0.176471	None
chr2	89401772	-	CG	0.371695	4.79e-05	0.0875449	16	14	22	21	0.875	0.954545	-0.0795455	None
chr2	89401794	-	CG	0.0612992	4.79e-05	0.0875449	16	14	21	21	0.875	1	-0.125	None
chr2	90865578	-	CG	0.420379	1.31e-05	0.052008	14	0	37	1	0	0.027027	-0.027027	None
chr2	90865580	-	CG	0.45877	1.31e-05	0.052008	13	1	37	1	0.0769231	0.027027	0.049896	None
chr2	90865639	-	CG	0.0833128	7.8e-06	0.0409612	12	1	40	0	0.0833333	0	0.0833333	None
chr2	90865647	-	CG	0.0822735	7.8e-06	0.0409612	11	1	37	0	0.0909091	0	0.0909091	None
chr2	90865659	-	CG	0.178245	7.8e-06	0.0409612	10	1	14	0	0.1	0	0.1	None
chr2	90865661	-	CG	0.178245	7.8e-06	0.0409612	10	1	14	0	0.1	0	0.1	None
chr2	90865680	-	CG	0.201115	1.01e-05	0.0467584	10	1	12	0	0.1	0	0.1	None
chr2	90865687	-	CG	0.121476	9.72e-06	0.0455595	10	1	22	0	0.1	0	0.1	None
chr2	90865700	-	CG	0.122911	8.87e-06	0.0437198	11	1	24	0	0.0909091	0	0.0909091	None
chr2	90865709	-	CG	0.116727	1.69e-05	0.0581696	10	1	23	0	0.1	0	0.1	None
chr2	90996328	-	CG	0.0300239	2.24e-05	0.0655961	34	28	39	38	0.823529	0.974359	-0.15083	None
chr2	92033220	+	CG	0.119578	8.9e-06	0.0437351	24	8	43	0	0.333333	0	0.333333	Hyper
chr2	92033221	-	CG	0.0029008	8.9e-06	0.0437351	23	18	10	0	0.782609	0	0.782609	Hyper
chr2	92033376	+	CG	0.00893358	1.22e-05	0.0499002	12	8	23	0	0.666667	0	0.666667	Hyper
chr2	92033377	-	CG	0.0597035	1.22e-05	0.0499002	45	22	31	0	0.488889	0	0.488889	Hyper
chr2	92033405	+	CG	0.0187165	1.22e-05	0.0499002	10	0	10	9	0	0.9	-0.9	Hypo
chr2	92033406	-	CG	0.173527	1.22e-05	0.0499002	53	10	32	14	0.188679	0.4375	-0.248821	None
chr2	93522939	-	CG	0.0322058	4.47e-05	0.0854775	27	27	10	8	1	0.8	0.2	None
chr2	93822054	+	CG	0.0800481	2.06e-05	0.0636676	29	18	42	34	0.62069	0.809524	-0.188834	None
chr2	93822055	-	CG	0.0332509	2.06e-05	0.0636676	17	10	21	19	0.588235	0.904762	-0.316527	Hypo
chr2	93822116	+	CG	0.00740708	2.06e-05	0.0636676	42	31	40	38	0.738095	0.95	-0.211905	None
chr2	93822117	-	CG	0.3042	2.06e-05	0.0636676	26	23	12	9	0.884615	0.75	0.134615	None
chr2	93822127	+	CG	0.0839851	2.06e-05	0.0636676	38	29	42	38	0.763158	0.904762	-0.141604	None
chr2	93822128	-	CG	0.412979	2.06e-05	0.0636676	28	20	12	10	0.714286	0.833333	-0.119048	None
chr2	93882692	-	CG	0.0617937	2.61e-06	0.0212413	34	26	23	22	0.764706	0.956522	-0.191816	None
chr2	93882710	-	CG	0.0081397	6.71e-06	0.0379153	37	29	25	25	0.783784	1	-0.216216	None
chr2	93882719	-	CG	0.133621	6.71e-06	0.0379153	41	35	26	25	0.853659	0.961538	-0.10788	None
chr2	93882747	-	CG	0.0121511	6.71e-06	0.0379153	37	31	24	24	0.837838	1	-0.162162	None
chr2	94620776	+	CG	0.0239657	6.68e-05	0.0971582	32	25	23	11	0.78125	0.478261	0.302989	Hyper
chr2	94620777	-	CG	0.00263379	6.68e-05	0.0971582	26	21	37	12	0.807692	0.324324	0.483368	Hyper
chr2	97776833	+	CG	0.0617787	5.45e-05	0.0912037	10	8	17	7	0.8	0.411765	0.388235	Hyper
chr2	97776834	-	CG	0.216165	5.45e-05	0.0912037	49	29	39	28	0.591837	0.717949	-0.126112	None
chr2	97776870	+	CG	0.0140338	5.45e-05	0.0912037	14	10	17	0	0.714286	0	0.714286	Hyper
chr2	97776871	-	CG	0.034276	5.45e-05	0.0912037	56	21	38	0	0.375	0	0.375	Hyper
chr2	97776905	+	CG	0.0817291	5.45e-05	0.0912037	12	8	23	8	0.666667	0.347826	0.318841	Hyper
chr2	97776906	-	CG	0.185813	5.45e-05	0.0912037	48	24	39	14	0.5	0.358974	0.141026	None
chr2	97776953	+	CG	0.117149	5.45e-05	0.0912037	11	11	14	12	1	0.857143	0.142857	None
chr2	97776954	-	CG	0.0320644	5.45e-05	0.0912037	55	51	32	24	0.927273	0.75	0.177273	None
chr2	100183690	+	CG	0.00407105	5.67e-05	0.0923247	28	1	57	19	0.0357143	0.333333	-0.297619	Hypo
chr2	100183821	+	CG	0.0145897	5.67e-05	0.0923247	26	23	48	29	0.884615	0.604167	0.280449	Hyper
chr2	100183822	-	CG	0.0279013	5.67e-05	0.0923247	10	6	16	16	0.6	1	-0.4	Hypo
chr2	101919603	+	CG	0.0187178	1.68e-06	0.0167046	10	9	10	0	0.9	0	0.9	Hyper
chr2	101919604	-	CG	0.0035463	1.68e-06	0.0167046	24	24	27	1	1	0.037037	0.962963	Hyper
chr2	101919622	+	CG	0.032719	1.68e-06	0.0167046	11	4	12	0	0.363636	0	0.363636	Hyper
chr2	101919623	-	CG	0.000664904	1.68e-06	0.0167046	20	11	36	0	0.55	0	0.55	Hyper
chr2	104448337	-	CG	0.0269044	2.37e-05	0.0675486	10	3	11	10	0.3	0.909091	-0.609091	Hypo
chr2	104448343	-	CG	0.0172226	2.37e-05	0.0675486	11	3	12	12	0.272727	1	-0.727273	Hypo
chr2	106845050	-	CG	0.203646	5.6e-05	0.092082	22	7	40	7	0.318182	0.175	0.143182	None
chr2	107093019	+	CG	0.00930931	5.18e-05	0.0893194	39	34	74	74	0.871795	1	-0.128205	None
chr2	107093135	+	CG	0.00704202	3.57e-05	0.0790819	63	23	59	37	0.365079	0.627119	-0.262039	Hypo
chr2	107093157	+	CG	0.0113983	3.57e-05	0.0790819	64	50	42	40	0.78125	0.952381	-0.171131	None
chr2	107093197	+	CG	0.127875	3.57e-05	0.0790819	62	33	32	26	0.532258	0.8125	-0.280242	Hypo
chr2	107542211	-	CG	0.266505	6.25e-05	0.09543	25	23	21	17	0.92	0.809524	0.110476	None
chr2	107542214	-	CG	0.0180082	6.25e-05	0.09543	25	25	21	17	1	0.809524	0.190476	None
chr2	107542225	-	CG	0.0330524	6.25e-05	0.09543	25	24	21	14	0.96	0.666667	0.293333	Hyper
chr2	107542243	-	CG	0.0224964	2.71e-05	0.0714099	29	29	20	14	1	0.7	0.3	Hyper
chr2	107542256	-	CG	0.397952	2.71e-05	0.0714099	26	24	31	24	0.923077	0.774194	0.148883	None
chr2	107542315	+	CG	0.0820746	2.71e-05	0.0714099	15	15	14	12	1	0.857143	0.142857	None
chr2	107542316	-	CG	0.263197	2.71e-05	0.0714099	10	10	12	11	1	0.916667	0.0833333	None
chr2	107542318	+	CG	0.0214105	2.71e-05	0.0714099	15	15	13	7	1	0.538462	0.461538	Hyper
chr2	107542319	-	CG	0.230311	2.71e-05	0.0714099	10	9	10	10	0.9	1	-0.1	None
chr2	107542390	+	CG	0.0749097	4.6e-05	0.0860954	27	8	11	7	0.296296	0.636364	-0.340067	Hypo
chr2	107542391	-	CG	0.343341	4.6e-05	0.0860954	21	6	11	5	0.285714	0.454545	-0.168831	None
chr2	110396025	+	CG	0.0109777	4.84e-05	0.0877359	11	4	28	25	0.363636	0.892857	-0.529221	Hypo
chr2	110396026	-	CG	0.0013575	4.84e-05	0.0877359	43	17	51	45	0.395349	0.882353	-0.487004	Hypo
chr2	110437006	-	CG	0.114829	4.06e-05	0.0826525	10	3	29	17	0.3	0.586207	-0.286207	Hypo
chr2	110437012	-	CG	0.0158879	4.06e-05	0.0826525	10	1	30	20	0.1	0.666667	-0.566667	Hypo
chr2	110437022	-	CG	0.0831364	4.06e-05	0.0826525	14	10	40	37	0.714286	0.925	-0.210714	None
chr2	110437028	+	CG	0.0168265	4.06e-05	0.0826525	10	2	18	16	0.2	0.888889	-0.688889	Hypo
chr2	110437033	+	CG	0.0160258	4.06e-05	0.0826525	11	3	18	17	0.272727	0.944444	-0.671717	Hypo
chr2	110437066	-	CG	0.550841	4.06e-05	0.0826525	12	8	42	24	0.666667	0.571429	0.0952381	None
chr2	110437132	-	CG	0.202632	4.06e-05	0.0826525	21	9	45	27	0.428571	0.6	-0.171429	None
chr2	110437145	-	CG	0.00162179	4.06e-05	0.0826525	23	0	45	26	0	0.577778	-0.577778	Hypo
chr2	110456717	-	CG	0.379261	6.35e-05	0.0958776	12	2	16	1	0.166667	0.0625	0.104167	None
chr2	110919944	+	CG	0.076757	2.19e-05	0.0652723	10	9	11	6	0.9	0.545455	0.354545	Hyper
chr2	110920009	+	CG	0.347286	2.19e-05	0.0652723	10	7	21	11	0.7	0.52381	0.17619	None
chr2	110920010	-	CG	0.0372945	2.19e-05	0.0652723	23	9	10	9	0.391304	0.9	-0.508696	Hypo
chr2	110920057	-	CG	0.0607425	2.19e-05	0.0652723	24	1	10	3	0.0416667	0.3	-0.258333	Hypo
chr2	110920075	+	CG	0.0221594	2.19e-05	0.0652723	10	6	10	0	0.6	0	0.6	Hyper
chr2	110920106	+	CG	0.0181627	2.19e-05	0.0652723	10	8	10	0	0.8	0	0.8	Hyper
chr2	110920107	-	CG	0.0163248	2.19e-05	0.0652723	12	2	10	10	0.166667	1	-0.833333	Hypo
chr2	111118174	+	CG	0.271625	1.6e-05	0.0570968	31	26	45	33	0.83871	0.733333	0.105376	None
chr2	111118175	-	CG	0.0526972	1.6e-05	0.0570968	10	10	18	14	1	0.777778	0.222222	None
chr2	111527960	+	CG	0.0010626	7.05e-05	0.0993113	29	0	31	20	0	0.645161	-0.645161	Hypo
chr2	111527961	-	CG	0.0104121	7.05e-05	0.0993113	25	7	12	10	0.28	0.833333	-0.553333	Hypo
chr2	111528532	+	CG	0.00536964	1.05e-06	0.0122792	11	9	26	4	0.818182	0.153846	0.664336	Hyper
chr2	111528533	-	CG	0.00127491	1.05e-06	0.0122792	24	14	44	1	0.583333	0.0227273	0.560606	Hyper
chr2	111528700	-	CG	0.00353628	1.05e-06	0.0122792	14	14	57	36	1	0.631579	0.368421	Hyper
chr2	111541486	+	CG	0.0148296	6.41e-05	0.0961367	24	7	57	2	0.291667	0.0350877	0.256579	Hyper
chr2	111541487	-	CG	0.0111064	6.41e-05	0.0961367	46	21	52	3	0.456522	0.0576923	0.398829	Hyper
chr2	111541625	-	CG	0.0133371	6.41e-05	0.0961367	42	2	43	17	0.047619	0.395349	-0.34773	Hypo
chr2	112147392	+	CG	0.152351	1.08e-05	0.0473478	24	16	12	5	0.666667	0.416667	0.25	None
chr2	112147467	+	CG	0.0175136	1.25e-05	0.0504426	16	9	11	0	0.5625	0	0.5625	Hyper
chr2	112147468	-	CG	0.518013	1.25e-05	0.0504426	21	3	13	3	0.142857	0.230769	-0.0879121	None
chr2	112147477	+	CG	0.0398459	4.07e-06	0.0273736	13	4	10	0	0.307692	0	0.307692	Hyper
chr2	112147478	-	CG	0.0271719	4.07e-06	0.0273736	22	0	14	3	0	0.214286	-0.214286	None
chr2	112147528	-	CG	0.227223	2.46e-06	0.0205468	21	10	13	9	0.47619	0.692308	-0.216117	None
chr2	112147554	+	CG	0.0329518	5.42e-06	0.0330443	29	11	11	10	0.37931	0.909091	-0.529781	Hypo
chr2	112147555	-	CG	0.0229937	5.42e-06	0.0330443	12	3	10	9	0.25	0.9	-0.65	Hypo
chr2	112147556	+	CG	0.114269	5.42e-06	0.0330443	29	10	11	10	0.344828	0.909091	-0.564263	Hypo
chr2	112147557	-	CG	0.0191788	5.42e-06	0.0330443	14	3	10	9	0.214286	0.9	-0.685714	Hypo
chr2	112147615	+	CG	0.287697	8.4e-06	0.0425038	26	11	13	8	0.423077	0.615385	-0.192308	None
chr2	112147672	+	CG	0.161856	1.36e-05	0.05266	15	10	10	9	0.666667	0.9	-0.233333	None
chr2	112147673	-	CG	0.0970904	1.36e-05	0.05266	10	6	11	10	0.6	0.909091	-0.309091	Hypo
chr2	112913270	-	CG	0.281849	6.59e-05	0.0966735	20	20	26	25	1	0.961538	0.0384615	None
chr2	113144223	+	CG	0.0026483	1.98e-05	0.0621496	29	12	30	27	0.413793	0.9	-0.486207	Hypo
chr2	113883636	+	CG	0.0837983	3.07e-05	0.0746571	22	11	14	11	0.5	0.785714	-0.285714	Hypo
chr2	113883663	+	CG	0.0116578	3.07e-05	0.0746571	28	2	15	10	0.0714286	0.666667	-0.595238	Hypo
chr2	113883664	-	CG	0.0195126	3.07e-05	0.0746571	10	0	10	7	0	0.7	-0.7	Hypo
chr2	115291680	-	CG	0.0377142	3.74e-05	0.0808015	10	0	12	4	0	0.333333	-0.333333	Hypo
chr2	115291718	+	CG	0.188958	1.22e-05	0.0498907	31	24	37	33	0.774194	0.891892	-0.117698	None
chr2	115291719	-	CG	0.767755	1.22e-05	0.0498907	11	9	13	10	0.818182	0.769231	0.048951	None
chr2	115291821	+	CG	0.076558	6.66e-05	0.0970376	26	22	53	35	0.846154	0.660377	0.185776	None
chr2	115291822	-	CG	0.122495	6.66e-05	0.0970376	14	10	20	9	0.714286	0.45	0.264286	Hyper
chr2	115741769	+	CG	0.00923708	9.76e-06	0.0456116	13	6	32	32	0.461538	1	-0.538462	Hypo
chr2	115741770	-	CG	0.0221448	9.76e-06	0.0456116	24	15	38	34	0.625	0.894737	-0.269737	Hypo
chr2	115741799	-	CG	0.180963	5.54e-05	0.0918865	24	23	34	34	0.958333	1	-0.0416667	None
chr2	115881411	+	CG	0.0341459	5.94e-05	0.0936446	12	4	33	23	0.333333	0.69697	-0.363636	Hypo
chr2	118725168	+	CG	0.267025	1.91e-07	0.0037315	25	14	12	4	0.56	0.333333	0.226667	None
chr2	118725169	-	CG	0.0261892	1.91e-07	0.0037315	29	23	34	15	0.793103	0.441176	0.351927	Hyper
chr2	118725174	+	CG	0.168853	1.91e-07	0.0037315	24	18	13	6	0.75	0.461538	0.288462	Hyper
chr2	118725175	-	CG	0.0174871	1.91e-07	0.0037315	29	25	34	20	0.862069	0.588235	0.273834	Hyper
chr2	118725185	-	CG	0.00461913	1.91e-07	0.0037315	15	0	32	14	0	0.4375	-0.4375	Hypo
chr2	118725205	-	CG	0.0129695	1.91e-07	0.0037315	27	24	32	19	0.888889	0.59375	0.295139	Hyper
chr2	118725235	-	CG	0.00677728	1.91e-07	0.0037315	30	25	34	16	0.833333	0.470588	0.362745	Hyper
chr2	118725252	-	CG	0.00431512	1.91e-07	0.0037315	28	22	32	11	0.785714	0.34375	0.441964	Hyper
chr2	118725261	-	CG	0.044613	1.91e-07	0.0037315	28	23	41	24	0.821429	0.585366	0.236063	None
chr2	118725266	-	CG	0.0787965	1.91e-07	0.0037315	29	24	28	17	0.827586	0.607143	0.220443	None
chr2	119169852	+	CG	0.291296	3.63e-06	0.0255452	11	8	24	13	0.727273	0.541667	0.185606	None
chr2	119169853	-	CG	0.518781	3.63e-06	0.0255452	14	6	10	3	0.428571	0.3	0.128571	None
chr2	119169905	-	CG	0.224389	3.63e-06	0.0255452	20	9	22	14	0.45	0.636364	-0.186364	None
chr2	119169909	-	CG	0.0211071	3.63e-06	0.0255452	21	5	24	14	0.238095	0.583333	-0.345238	Hypo
chr2	119169928	-	CG	0.019547	3.63e-06	0.0255452	21	5	26	16	0.238095	0.615385	-0.377289	Hypo
chr2	119169932	-	CG	0.077155	3.63e-06	0.0255452	21	8	26	19	0.380952	0.730769	-0.349817	Hypo
chr2	119169938	-	CG	0.137951	3.63e-06	0.0255452	21	9	26	19	0.428571	0.730769	-0.302198	Hypo
chr2	119169967	-	CG	0.0635372	3.4e-06	0.0246685	11	4	16	12	0.363636	0.75	-0.386364	Hypo
chr2	119169981	-	CG	0.158332	5.5e-06	0.0333405	12	6	13	10	0.5	0.769231	-0.269231	Hypo
chr2	119169988	-	CG	0.0684899	5.5e-06	0.0333405	12	4	14	10	0.333333	0.714286	-0.380952	Hypo
chr2	119169991	-	CG	0.105618	5.5e-06	0.0333405	12	4	12	8	0.333333	0.666667	-0.333333	Hypo
chr2	119990411	+	CG	0.00879391	4.12e-05	0.0830849	22	22	34	26	1	0.764706	0.235294	None
chr2	119990412	-	CG	0.380667	4.12e-05	0.0830849	25	21	35	32	0.84	0.914286	-0.0742857	None
chr2	119990519	+	CG	0.0385861	1.33e-06	0.0141378	29	10	32	22	0.344828	0.6875	-0.342672	Hypo
chr2	119990520	-	CG	0.016821	1.33e-06	0.0141378	13	1	13	10	0.0769231	0.769231	-0.692308	Hypo
chr2	119990605	+	CG	0.0245228	1.33e-06	0.0141378	13	8	26	25	0.615385	0.961538	-0.346154	Hypo
chr2	119990606	-	CG	0.0903601	1.33e-06	0.0141378	26	23	15	15	0.884615	1	-0.115385	None
chr2	119990631	+	CG	0.0354917	7.08e-06	0.0388322	15	10	23	22	0.666667	0.956522	-0.289855	Hypo
chr2	119990632	-	CG	0.239234	7.08e-06	0.0388322	38	28	26	23	0.736842	0.884615	-0.147773	None
chr2	119990662	+	CG	0.0727297	7.08e-06	0.0388322	12	8	11	3	0.666667	0.272727	0.393939	Hyper
chr2	119990663	-	CG	0.0278735	7.08e-06	0.0388322	43	32	24	11	0.744186	0.458333	0.285853	Hyper
chr2	120178323	+	CG	0.00540793	4.05e-05	0.0826525	30	23	26	26	0.766667	1	-0.233333	None
chr2	120178359	+	CG	0.124429	4.05e-05	0.0826525	17	11	33	28	0.647059	0.848485	-0.201426	None
chr2	120178371	+	CG	0.0170671	5.4e-05	0.0907994	18	9	34	31	0.5	0.911765	-0.411765	Hypo
chr2	120178397	+	CG	0.0102146	5.4e-05	0.0907994	15	6	33	29	0.4	0.878788	-0.478788	Hypo
chr2	120178410	+	CG	0.0922694	5.4e-05	0.0907994	14	10	34	31	0.714286	0.911765	-0.197479	None
chr2	120198894	+	CG	0.0326256	2.64e-05	0.070574	16	14	36	36	0.875	1	-0.125	None
chr2	120198895	-	CG	0.707452	2.64e-05	0.070574	45	43	35	34	0.955556	0.971429	-0.015873	None
chr2	120675986	+	CG	0.0338588	2.48e-05	0.0690034	30	23	10	10	0.766667	1	-0.233333	None
chr2	120675987	-	CG	0.0422067	2.48e-05	0.0690034	10	6	24	22	0.6	0.916667	-0.316667	Hypo
chr2	120676031	+	CG	0.0963841	2.48e-05	0.0690034	46	22	14	11	0.478261	0.785714	-0.307453	Hypo
chr2	120676082	+	CG	0.0326078	2.48e-05	0.0690034	46	35	23	22	0.76087	0.956522	-0.195652	None
chr2	120676083	-	CG	0.0406375	2.48e-05	0.0690034	11	8	15	15	0.727273	1	-0.272727	Hypo
chr2	120676085	+	CG	0.22432	2.48e-05	0.0690034	37	32	23	22	0.864865	0.956522	-0.0916569	None
chr2	120676086	-	CG	0.323293	2.48e-05	0.0690034	11	11	18	17	1	0.944444	0.0555556	None
chr2	121570044	+	CG	0.111462	4.1e-05	0.0830122	1059	825	983	727	0.779037	0.739573	0.0394641	None
chr2	121570045	-	CG	0.116148	4.1e-05	0.0830122	367	300	310	231	0.817439	0.745161	0.0722774	None
chr2	121570071	+	CG	0.0403027	4.1e-05	0.0830122	803	588	715	460	0.732254	0.643357	0.0888974	None
chr2	121570072	-	CG	0.00495966	4.1e-05	0.0830122	332	250	300	193	0.753012	0.643333	0.109679	None
chr2	121570093	+	CG	0.120954	6.81e-05	0.0979735	502	278	469	236	0.553785	0.503198	0.0505866	None
chr2	121570094	-	CG	0.351047	3.98e-05	0.0823181	310	138	280	114	0.445161	0.407143	0.0380184	None
chr2	121570128	+	CG	0.116338	5.71e-05	0.0924689	599	490	557	412	0.81803	0.739677	0.0783532	None
chr2	121570129	-	CG	0.458133	5.71e-05	0.0924689	220	175	196	150	0.795455	0.765306	0.0301484	None
chr2	121570145	+	CG	0.00702017	1.99e-05	0.0623335	589	424	508	311	0.719864	0.612205	0.107659	None
chr2	121570146	-	CG	0.0322414	1.99e-05	0.0623335	162	120	144	75	0.740741	0.520833	0.219907	None
chr2	121570157	+	CG	0.0443947	1.99e-05	0.0623335	638	534	538	399	0.836991	0.741636	0.0953549	None
chr2	121570158	-	CG	0.168618	1.99e-05	0.0623335	125	92	105	61	0.736	0.580952	0.155048	None
chr2	121570172	+	CG	0.405485	3.35e-05	0.0774689	514	398	414	298	0.774319	0.719807	0.0545123	None
chr2	121570173	-	CG	0.230286	6.62e-05	0.0968567	94	74	74	45	0.787234	0.608108	0.179126	None
chr2	121570179	+	CG	0.316499	3.59e-05	0.0792472	491	390	375	272	0.794297	0.725333	0.068964	None
chr2	121570180	-	CG	0.107987	3.59e-05	0.0792472	86	65	65	30	0.755814	0.461538	0.294275	Hyper
chr2	121570214	+	CG	0.0478787	9.1e-06	0.044039	388	264	278	150	0.680412	0.539568	0.140844	None
chr2	121570215	-	CG	0.144513	3.56e-06	0.0252101	62	46	32	19	0.741935	0.59375	0.148185	None
chr2	121570241	+	CG	0.246905	4.36e-06	0.028729	329	239	258	172	0.726444	0.666667	0.0597771	None
chr2	121570242	-	CG	0.0947074	4.36e-06	0.028729	29	21	15	7	0.724138	0.466667	0.257471	Hyper
chr2	121570308	+	CG	0.285967	5.21e-05	0.0896006	391	301	322	235	0.769821	0.729814	0.0400073	None
chr2	121570325	+	CG	0.752676	6.2e-06	0.0357469	359	272	255	198	0.75766	0.776471	-0.0188104	None
chr2	121570337	+	CG	0.6114	6.96e-06	0.0385956	337	282	224	191	0.836795	0.852679	-0.0158833	None
chr2	121570828	+	CG	0.220276	2.96e-05	0.0738919	605	107	733	93	0.17686	0.126876	0.0499837	None
chr2	121570829	-	CG	0.0244298	2.96e-05	0.0738919	178	30	187	15	0.168539	0.0802139	0.0883254	None
chr2	121570874	+	CG	0.377321	4.73e-05	0.0872543	965	131	1174	106	0.135751	0.0902896	0.0454617	None
chr2	121570875	-	CG	0.383023	4.05e-05	0.0826525	337	49	377	39	0.145401	0.103448	0.0419523	None
chr2	121570884	+	CG	0.299185	1.17e-05	0.0486573	1042	191	1249	164	0.183301	0.131305	0.0519963	None
chr2	121570885	-	CG	0.192606	1.17e-05	0.0486573	366	66	415	55	0.180328	0.13253	0.0477977	None
chr2	121570887	+	CG	0.144527	1.17e-05	0.0486573	1079	283	1273	217	0.26228	0.170463	0.0918164	None
chr2	121570888	-	CG	0.0544946	1.17e-05	0.0486573	381	102	421	59	0.267717	0.140143	0.127574	None
chr2	121570959	+	CG	0.0338961	3.29e-08	0.00114928	2583	1268	2866	1136	0.490902	0.396371	0.0945308	None
chr2	121570960	-	CG	0.00362215	3.29e-08	0.00114928	878	384	936	326	0.437358	0.348291	0.089067	None
chr2	121570977	+	CG	0.0633315	1.78e-08	0.000743338	2718	1179	2950	1003	0.433775	0.34	0.0937748	None
chr2	121570978	-	CG	0.0489169	1.78e-08	0.000743338	1028	419	1069	292	0.407588	0.273152	0.134435	None
chr2	121570987	+	CG	0.119625	1.78e-08	0.000743338	2719	871	2954	730	0.320338	0.247123	0.0732158	None
chr2	121570988	-	CG	0.0889953	1.78e-08	0.000743338	1126	330	1166	262	0.293073	0.2247	0.068373	None
chr2	121570999	+	CG	0.224213	1.78e-08	0.000743338	2770	839	3038	692	0.302888	0.227781	0.0751067	None
chr2	121571000	-	CG	0.100151	1.78e-08	0.000743338	1175	339	1216	250	0.288511	0.205592	0.0829185	None
chr2	121571024	+	CG	0.368556	1.91e-08	0.000756852	2990	440	3195	365	0.147157	0.114241	0.0329162	None
chr2	121571025	-	CG	0.615409	1.91e-08	0.000756852	1282	152	1322	118	0.118565	0.0892587	0.029306	None
chr2	121571042	+	CG	0.200072	1.25e-07	0.00288138	3224	1155	3433	953	0.358251	0.2776	0.0806509	None
chr2	121571043	-	CG	0.270121	1.25e-07	0.00288138	1353	453	1431	385	0.334812	0.269043	0.0657689	None
chr2	121571046	+	CG	0.493943	1.25e-07	0.00288138	3224	1028	3496	952	0.318859	0.272311	0.0465473	None
chr2	121571047	-	CG	0.167108	1.25e-07	0.00288138	1400	454	1453	382	0.324286	0.262904	0.0613814	None
chr2	121571050	+	CG	0.101342	1.25e-07	0.00288138	3341	1657	3581	1497	0.495959	0.41804	0.0779196	None
chr2	121571051	-	CG	0.185078	1.25e-07	0.00288138	1436	673	1472	566	0.468663	0.384511	0.0841521	None
chr2	121571064	+	CG	0.140105	1.25e-07	0.00288138	3435	609	3615	403	0.177293	0.11148	0.0658126	None
chr2	121571065	-	CG	0.126975	1.25e-07	0.00288138	1588	280	1632	191	0.176322	0.117034	0.0592881	None
chr2	121571083	+	CG	0.16922	9.98e-08	0.00249605	3447	1644	3669	1404	0.476936	0.382666	0.0942709	None
chr2	121571084	-	CG	0.0482541	9.98e-08	0.00249605	1689	868	1743	700	0.513914	0.401606	0.112307	None
chr2	121571092	+	CG	0.0481473	3.36e-07	0.00561064	3335	2050	3572	1879	0.614693	0.526036	0.0886568	None
chr2	121571093	-	CG	0.0553681	3.36e-07	0.00561064	1689	1076	1747	927	0.637063	0.530624	0.106439	None
chr2	121571109	+	CG	0.126833	3.36e-07	0.00561064	3134	1277	3333	1101	0.407466	0.330333	0.0771335	None
chr2	121571110	-	CG	0.117431	3.5e-07	0.00581513	1655	710	1708	581	0.429003	0.340164	0.0888391	None
chr2	121571111	+	CG	0.106806	6.17e-07	0.00879766	3104	1147	3302	902	0.369523	0.273168	0.0963554	None
chr2	121571112	-	CG	0.114298	6.71e-07	0.00920385	1656	673	1697	536	0.406401	0.315852	0.0905495	None
chr2	121571124	+	CG	0.173389	1.08e-06	0.0124775	2972	1092	3183	948	0.367429	0.297832	0.0695971	None
chr2	121571125	-	CG	0.0666082	1.08e-06	0.0124775	1673	671	1706	552	0.401076	0.323564	0.077512	None
chr2	121571126	+	CG	0.128641	1.08e-06	0.0124775	2929	1230	3151	1105	0.419939	0.350682	0.0692562	None
chr2	121571127	-	CG	0.117494	1.08e-06	0.0124775	1669	774	1721	646	0.463751	0.375363	0.0883876	None
chr2	121571142	+	CG	0.0736933	1.18e-06	0.0131222	2774	1011	2955	809	0.364456	0.273773	0.0906824	None
chr2	121571143	-	CG	0.0697903	1.18e-06	0.0131222	1712	696	1752	515	0.406542	0.29395	0.112592	None
chr2	121571146	+	CG	0.0429223	1.18e-06	0.0131222	2731	1159	2879	906	0.424387	0.314693	0.109694	None
chr2	121571147	-	CG	0.0151902	1.18e-06	0.0131222	1745	780	1789	600	0.446991	0.335383	0.111609	None
chr2	121571175	+	CG	0.144206	3.8e-06	0.0264192	2420	863	2538	718	0.356612	0.2829	0.0737116	None
chr2	121571176	-	CG	0.0976777	3.8e-06	0.0264192	1958	663	2068	556	0.338611	0.268859	0.069752	None
chr2	121571221	+	CG	0.503089	3.23e-05	0.076316	1778	652	1760	549	0.366704	0.311932	0.0547723	None
chr2	121571222	-	CG	0.190191	3.23e-05	0.076316	2021	563	2080	452	0.278575	0.217308	0.0612673	None
chr2	121571224	+	CG	0.3043	3.23e-05	0.076316	2026	713	2022	615	0.351925	0.304154	0.0477707	None
chr2	121571225	-	CG	0.233931	3.23e-05	0.076316	2010	553	2056	453	0.275124	0.220331	0.0547936	None
chr2	121571231	+	CG	0.306595	2.29e-05	0.066222	2132	803	2106	698	0.376642	0.331434	0.0452077	None
chr2	121571232	-	CG	0.294926	2.29e-05	0.066222	1975	494	2032	390	0.250127	0.191929	0.0581974	None
chr2	121571238	+	CG	0.382716	2.29e-05	0.066222	2894	777	2953	641	0.268487	0.217067	0.0514191	None
chr2	121571239	-	CG	0.499728	2.29e-05	0.066222	1972	473	2011	387	0.239858	0.192442	0.0474164	None
chr2	121571240	+	CG	0.262436	2.29e-05	0.066222	2974	965	3032	803	0.324479	0.264842	0.0596371	None
chr2	121571241	-	CG	0.276877	2.29e-05	0.066222	1970	600	2015	482	0.304569	0.239206	0.0653626	None
chr2	121571273	+	CG	0.318021	5.23e-05	0.0897727	3200	1094	3259	931	0.341875	0.28567	0.0562045	None
chr2	121571274	-	CG	0.397261	5.23e-05	0.0897727	1906	693	1969	622	0.363589	0.315896	0.0476923	None
chr2	121571275	+	CG	0.163739	5.23e-05	0.0897727	3195	1052	3239	858	0.329264	0.264897	0.0643679	None
chr2	121571276	-	CG	0.319191	5.23e-05	0.0897727	1899	636	1962	568	0.334913	0.289501	0.0454126	None
chr2	121571598	+	CG	0.168035	5.34e-05	0.090455	1361	309	1522	260	0.227039	0.170828	0.0562111	None
chr2	121571599	-	CG	0.0589785	4.03e-05	0.0826525	1173	313	1346	282	0.266837	0.20951	0.0573275	None
chr2	121571615	+	CG	0.465776	3.48e-05	0.078346	1219	258	1397	252	0.211649	0.180387	0.0312624	None
chr2	121571616	-	CG	0.0464939	3.48e-05	0.078346	955	242	1119	182	0.253403	0.162645	0.0907579	None
chr2	121571626	+	CG	0.699175	1.63e-05	0.0575368	1101	136	1318	168	0.123524	0.127466	-0.00394179	None
chr2	121571627	-	CG	0.17948	1.63e-05	0.0575368	801	137	990	114	0.171036	0.115152	0.0558847	None
chr2	121571656	+	CG	0.261358	1.97e-06	0.0183258	1129	226	1304	202	0.200177	0.154908	0.0452692	None
chr2	121571657	-	CG	0.0015298	1.97e-06	0.0183258	617	98	825	76	0.158833	0.0921212	0.0667119	None
chr2	121571660	+	CG	0.31572	1.36e-06	0.0144386	1147	408	1314	414	0.355711	0.315068	0.0406421	None
chr2	121571661	-	CG	0.0210787	1.36e-06	0.0144386	634	159	839	167	0.250789	0.199046	0.0517422	None
chr2	121571674	+	CG	0.523381	2.42e-06	0.0202984	1200	231	1398	245	0.1925	0.17525	0.0172496	None
chr2	121571675	-	CG	0.0247319	2.42e-06	0.0202984	650	118	850	109	0.181538	0.128235	0.0533032	None
chr2	121571678	+	CG	0.407091	2.42e-06	0.0202984	1224	346	1427	342	0.28268	0.239664	0.0430161	None
chr2	121571679	-	CG	0.0217082	2.42e-06	0.0202984	661	168	855	155	0.25416	0.181287	0.0728738	None
chr2	121571690	+	CG	0.496257	2.25e-06	0.0197763	1297	227	1520	243	0.175019	0.159868	0.0151509	None
chr2	121571691	-	CG	0.0443098	2.25e-06	0.0197763	672	128	842	111	0.190476	0.131829	0.0586472	None
chr2	121571697	+	CG	0.445347	2.25e-06	0.0197763	1308	437	1531	471	0.334098	0.307642	0.0264558	None
chr2	121571698	-	CG	0.00517661	2.25e-06	0.0197763	647	229	814	219	0.353941	0.269042	0.0848995	None
chr2	121571705	+	CG	0.327671	2.25e-06	0.0197763	1333	200	1542	187	0.150038	0.121271	0.0287664	None
chr2	121571706	-	CG	0.125659	2.25e-06	0.0197763	647	107	803	100	0.165379	0.124533	0.0408457	None
chr2	121571709	+	CG	0.0509174	2.25e-06	0.0197763	1364	415	1569	397	0.304252	0.253027	0.0512248	None
chr2	121571710	-	CG	0.223855	2.25e-06	0.0197763	657	193	796	190	0.29376	0.238693	0.055066	None
chr2	121571725	+	CG	0.00512187	9.71e-07	0.0116845	1456	255	1640	198	0.175137	0.120732	0.0544057	None
chr2	121571726	-	CG	0.0998535	9.71e-07	0.0116845	702	103	846	93	0.146724	0.109929	0.0367946	None
chr2	121571746	+	CG	0.148248	7.38e-07	0.00957152	1612	230	1796	198	0.14268	0.110245	0.0324349	None
chr2	121571747	-	CG	0.232779	7.38e-07	0.00957152	766	89	884	79	0.116188	0.0893665	0.0268215	None
chr2	121571757	+	CG	0.552365	7.38e-07	0.00957152	1605	346	1748	326	0.215576	0.186499	0.0290775	None
chr2	121571758	-	CG	0.415872	7.38e-07	0.00957152	782	123	904	115	0.157289	0.127212	0.0300766	None
chr2	121571774	+	CG	0.232413	7.52e-07	0.00973207	1527	460	1653	424	0.301244	0.256503	0.0447409	None
chr2	121571775	-	CG	0.713126	8.82e-07	0.0109988	802	222	931	232	0.276808	0.249194	0.0276136	None
chr2	121571785	+	CG	0.0757205	1.06e-06	0.012322	1449	662	1575	625	0.456867	0.396825	0.0600414	None
chr2	121571786	-	CG	0.0484241	1.06e-06	0.012322	785	334	920	344	0.425478	0.373913	0.0515647	None
chr2	121571796	+	CG	0.150747	4.39e-07	0.00685999	1428	484	1514	423	0.338936	0.279392	0.0595432	None
chr2	121571797	-	CG	0.14173	4.39e-07	0.00685999	787	211	867	189	0.268107	0.217993	0.0501137	None
chr2	121571799	+	CG	0.22029	4.39e-07	0.00685999	1426	362	1503	290	0.253857	0.192947	0.0609095	None
chr2	121571800	-	CG	0.117387	5.44e-07	0.00832477	761	179	869	144	0.235217	0.165708	0.0695091	None
chr2	121571801	+	CG	0.23695	1.49e-06	0.0152693	1418	443	1506	397	0.312412	0.263612	0.0487996	None
chr2	121571802	-	CG	0.195235	8.75e-07	0.0109376	798	229	894	203	0.286967	0.227069	0.0598981	None
chr2	121571820	+	CG	0.286227	1.11e-06	0.012667	1319	290	1389	245	0.219864	0.176386	0.0434776	None
chr2	121571821	-	CG	0.0969597	1.11e-06	0.012667	872	204	952	147	0.233945	0.154412	0.0795332	None
chr2	121571823	+	CG	0.166177	1.11e-06	0.012667	1319	509	1385	450	0.385898	0.32491	0.0609887	None
chr2	121571824	-	CG	0.136586	1.11e-06	0.012667	903	368	986	301	0.40753	0.305274	0.102257	None
chr2	121571833	+	CG	0.0188669	9.78e-07	0.0116874	1258	418	1338	334	0.332273	0.249626	0.0826471	None
chr2	121571834	-	CG	0.126779	9.78e-07	0.0116874	949	304	1060	276	0.320337	0.260377	0.0599598	None
chr2	121571839	+	CG	0.138925	9.78e-07	0.0116874	1278	268	1373	215	0.209703	0.156591	0.0531113	None
chr2	121571840	-	CG	0.0515983	9.78e-07	0.0116874	999	243	1096	176	0.243243	0.160584	0.0826593	None
chr2	121571849	+	CG	0.465249	9.78e-07	0.0116874	1336	304	1447	277	0.227545	0.191431	0.0361144	None
chr2	121571850	-	CG	0.289059	9.78e-07	0.0116874	1025	238	1127	199	0.232195	0.176575	0.0556201	None
chr2	121571856	+	CG	0.0674347	9.78e-07	0.0116874	1352	469	1477	409	0.346893	0.276913	0.0699808	None
chr2	121571857	-	CG	0.0604916	9.78e-07	0.0116874	1056	346	1179	294	0.327652	0.249364	0.0782876	None
chr2	121571859	+	CG	0.0840999	2.47e-06	0.0205468	1369	489	1475	400	0.357195	0.271186	0.0860086	None
chr2	121571860	-	CG	0.197907	2.47e-06	0.0205468	1089	318	1203	284	0.292011	0.236076	0.0559345	None
chr2	121571863	+	CG	0.170454	4.37e-06	0.0287388	1392	341	1462	277	0.244971	0.189466	0.0555048	None
chr2	121571864	-	CG	0.077018	4.37e-06	0.0287388	1115	230	1233	183	0.206278	0.148418	0.0578595	None
chr2	121571865	+	CG	0.185216	3.99e-06	0.0271625	1409	345	1481	277	0.244855	0.187036	0.0578187	None
chr2	121571866	-	CG	0.883335	2.55e-06	0.0208327	1169	208	1299	212	0.17793	0.163202	0.0147274	None
chr2	121571872	+	CG	0.252122	2.21e-06	0.0195753	1443	401	1483	352	0.277893	0.237357	0.0405366	None
chr2	121571873	-	CG	0.180469	2.21e-06	0.0195753	1226	282	1328	242	0.230016	0.182229	0.0477874	None
chr2	121571882	+	CG	0.263815	6.76e-06	0.0380733	1457	300	1534	250	0.205903	0.162973	0.0429299	None
chr2	121571883	-	CG	0.22774	8.03e-06	0.0414594	1302	202	1398	160	0.155146	0.114449	0.0406967	None
chr2	121571920	+	CG	0.124874	5.1e-05	0.0888358	2220	356	2393	301	0.16036	0.125784	0.0345768	None
chr2	121571921	-	CG	0.244716	5.1e-05	0.0888358	1865	295	2005	249	0.158177	0.12419	0.0339874	None
chr2	121571965	+	CG	0.395979	2.82e-05	0.0725263	2544	714	2763	667	0.28066	0.241404	0.0392561	None
chr2	121571966	-	CG	0.261272	2.82e-05	0.0725263	2438	665	2591	576	0.272765	0.222308	0.0504566	None
chr2	121571972	+	CG	0.427467	2.82e-05	0.0725263	2594	962	2774	923	0.370856	0.332733	0.0381233	None
chr2	121571973	-	CG	0.300173	2.82e-05	0.0725263	2543	880	2690	800	0.346048	0.297398	0.0486502	None
chr2	121571975	+	CG	0.337163	2.82e-05	0.0725263	2598	678	2742	593	0.26097	0.216265	0.0447045	None
chr2	121571976	-	CG	0.480809	3.11e-05	0.074959	2575	640	2714	554	0.248544	0.204127	0.0444169	None
chr2	121571977	+	CG	0.60099	2.21e-05	0.0655961	2602	671	2747	644	0.257879	0.234438	0.023441	None
chr2	121571978	-	CG	0.304806	2.21e-05	0.0655961	2609	668	2736	572	0.256037	0.209064	0.0469725	None
chr2	121571985	+	CG	0.279418	2.21e-05	0.0655961	2602	843	2711	748	0.323982	0.275913	0.0480686	None
chr2	121571986	-	CG	0.2137	2.21e-05	0.0655961	2695	843	2799	712	0.312801	0.254377	0.0584249	None
chr2	121571990	+	CG	0.250272	4.53e-05	0.0858307	2582	1163	2662	1025	0.450426	0.385049	0.0653772	None
chr2	121571991	-	CG	0.178336	4.53e-05	0.0858307	2729	1178	2866	1033	0.43166	0.360433	0.0712273	None
chr2	121573492	+	CG	0.862245	6.59e-05	0.0966735	91	6	125	9	0.0659341	0.072	-0.00606593	None
chr2	121573493	-	CG	0.824381	6.59e-05	0.0966735	276	30	288	33	0.108696	0.114583	-0.00588768	None
chr2	121573496	+	CG	0.190774	6.76e-05	0.097714	105	2	118	6	0.0190476	0.0508475	-0.0317998	None
chr2	121573497	-	CG	0.596358	6.76e-05	0.097714	294	23	304	20	0.0782313	0.0657895	0.0124418	None
chr2	121573517	+	CG	0.11753	5.8e-05	0.0927664	120	4	132	11	0.0333333	0.0833333	-0.05	None
chr2	121573518	-	CG	0.0727278	5.8e-05	0.0927664	341	55	335	33	0.16129	0.0985075	0.0627829	None
chr2	121573520	+	CG	0.764481	4.08e-05	0.0829014	123	3	131	4	0.0243902	0.0305344	-0.00614411	None
chr2	121573521	-	CG	0.137798	4.86e-05	0.0878089	343	25	344	15	0.0728863	0.0436047	0.0292816	None
chr2	121573525	+	CG	0.522519	3.18e-05	0.0756906	119	5	134	8	0.0420168	0.0597015	-0.0176847	None
chr2	121573526	-	CG	0.449146	3.18e-05	0.0756906	356	37	348	31	0.103933	0.0890805	0.0148521	None
chr2	121573533	+	CG	0.522908	4.24e-05	0.0840517	126	3	142	7	0.0238095	0.0492958	-0.0254863	None
chr2	121573534	-	CG	0.0493576	4.24e-05	0.0840517	370	29	365	11	0.0783784	0.030137	0.0482414	None
chr2	121573537	+	CG	0.796841	5.07e-05	0.088771	124	11	143	14	0.0887097	0.0979021	-0.00919242	None
chr2	121573538	-	CG	0.0708806	5.07e-05	0.088771	373	70	371	39	0.187668	0.105121	0.0825463	None
chr2	121573543	+	CG	0.962564	4.85e-05	0.0877868	115	5	142	6	0.0434783	0.0422535	0.00122474	None
chr2	121573544	-	CG	0.654345	4.85e-05	0.0877868	380	48	377	37	0.126316	0.0981432	0.0281726	None
chr2	121573547	+	CG	0.218708	5.08e-05	0.0888274	134	6	150	12	0.0447761	0.08	-0.0352239	None
chr2	121573548	-	CG	0.202699	5.08e-05	0.0888274	380	34	385	21	0.0894737	0.0545455	0.0349282	None
chr2	121573554	+	CG	0.0379539	4.16e-05	0.0834044	154	9	190	25	0.0584416	0.131579	-0.0731374	None
chr2	121573555	-	CG	0.200465	4.16e-05	0.0834044	384	61	391	42	0.158854	0.107417	0.0514373	None
chr2	121573568	+	CG	0.972436	5.05e-05	0.0887554	226	13	246	14	0.0575221	0.0569106	0.000611555	None
chr2	121573569	-	CG	0.0957482	5.05e-05	0.0887554	401	65	414	33	0.162095	0.0797101	0.0823846	None
chr2	121573584	+	CG	0.122329	4.35e-05	0.0845798	255	9	273	4	0.0352941	0.014652	0.0206421	None
chr2	121573585	-	CG	0.0131851	4.35e-05	0.0845798	411	40	418	12	0.0973236	0.0287081	0.0686155	None
chr2	121573588	+	CG	0.505876	4.79e-05	0.0875449	259	22	284	29	0.0849421	0.102113	-0.0171706	None
chr2	121573589	-	CG	0.0127837	4.79e-05	0.0875449	413	76	417	37	0.184019	0.088729	0.0952904	None
chr2	121573594	+	CG	0.0494226	4.4e-05	0.0850146	254	13	272	5	0.0511811	0.0183824	0.0327987	None
chr2	121573595	-	CG	0.154629	4.4e-05	0.0850146	410	54	437	34	0.131707	0.0778032	0.0539041	None
chr2	121573598	+	CG	0.023762	6.91e-05	0.0985273	258	12	288	4	0.0465116	0.0138889	0.0326227	None
chr2	121573599	-	CG	0.00123221	6.91e-05	0.0985273	414	46	446	16	0.111111	0.0358744	0.0752367	None
chr2	121573605	+	CG	0.162105	4.77e-05	0.0875449	268	17	305	34	0.0634328	0.111475	-0.0480426	None
chr2	121573606	-	CG	0.0158598	4.77e-05	0.0875449	407	78	439	49	0.191646	0.111617	0.0800289	None
chr2	121573619	+	CG	0.316597	3.56e-05	0.0789157	281	27	314	23	0.0960854	0.0732484	0.022837	None
chr2	121573620	-	CG	0.0028057	3.77e-05	0.0809208	413	64	444	32	0.154964	0.0720721	0.0828916	None
chr2	121573622	+	CG	0.497623	2.84e-05	0.0726181	287	11	318	8	0.0383275	0.0251572	0.0131703	None
chr2	121573623	-	CG	0.0230202	2.72e-05	0.0715308	411	31	443	16	0.0754258	0.0361174	0.0393084	None
chr2	121573627	+	CG	0.167613	2.47e-05	0.0689071	294	17	318	8	0.0578231	0.0251572	0.0326659	None
chr2	121573628	-	CG	0.0611726	2.47e-05	0.0689071	424	33	435	18	0.0778302	0.0413793	0.0364509	None
chr2	121573635	+	CG	0.29951	1.49e-05	0.0551078	299	9	336	5	0.0301003	0.014881	0.0152194	None
chr2	121573636	-	CG	0.521677	1.49e-05	0.0551078	430	23	432	19	0.0534884	0.0439815	0.00950689	None
chr2	121573639	+	CG	0.624318	1.17e-05	0.0486952	300	26	337	33	0.0866667	0.0979228	-0.0112562	None
chr2	121573640	-	CG	0.00956248	1.17e-05	0.0486952	412	66	424	34	0.160194	0.0801887	0.0800055	None
chr2	121573645	+	CG	0.0862719	7.89e-06	0.0411587	257	21	285	12	0.0817121	0.0421053	0.0396068	None
chr2	121573646	-	CG	0.0013829	7.89e-06	0.0411587	418	53	422	22	0.126794	0.0521327	0.0746616	None
chr2	121573649	+	CG	0.882543	3.05e-06	0.0230425	321	14	363	15	0.0436137	0.0413223	0.00229139	None
chr2	121573650	-	CG	0.451819	3.05e-06	0.0230425	423	27	444	22	0.0638298	0.0495495	0.0142802	None
chr2	121573656	+	CG	0.16409	1.69e-06	0.0167386	340	37	393	31	0.108824	0.0788804	0.0299431	None
chr2	121573657	-	CG	0.00354253	1.69e-06	0.0167386	432	76	446	33	0.175926	0.073991	0.101935	None
chr2	121573670	+	CG	0.205445	3.97e-07	0.0064	387	33	440	17	0.0852713	0.0386364	0.046635	None
chr2	121573671	-	CG	0.0155803	3.86e-07	0.00629893	443	71	483	36	0.160271	0.0745342	0.0857367	None
chr2	121573673	+	CG	0.0033436	4.1e-07	0.0065872	404	25	454	7	0.0618812	0.0154185	0.0464627	None
chr2	121573674	-	CG	0.104748	4.66e-07	0.00720424	451	27	494	17	0.059867	0.034413	0.025454	None
chr2	121573678	+	CG	0.421085	5.72e-07	0.00847882	414	30	466	18	0.0724638	0.0386266	0.0338372	None
chr2	121573679	-	CG	0.0458665	5.72e-07	0.00847882	464	37	489	16	0.0797414	0.0327198	0.0470215	None
chr2	121573686	+	CG	0.566309	2.18e-07	0.00404231	438	15	465	12	0.0342466	0.0258065	0.00844012	None
chr2	121573687	-	CG	0.0545544	2.18e-07	0.00404231	476	26	494	13	0.0546218	0.0263158	0.0283061	None
chr2	121573690	+	CG	0.3978	7.67e-08	0.00209926	436	41	453	33	0.0940367	0.0728477	0.021189	None
chr2	121573691	-	CG	0.0205872	7.67e-08	0.00209926	475	61	496	22	0.128421	0.0443548	0.0840662	None
chr2	121573695	+	CG	0.797226	3.58e-08	0.00122501	431	15	454	18	0.0348028	0.0396476	-0.00484479	None
chr2	121573696	-	CG	0.195547	3.58e-08	0.00122501	480	30	480	15	0.0625	0.03125	0.03125	None
chr2	121573700	+	CG	0.810939	2.45e-08	0.000935915	421	17	437	13	0.04038	0.0297483	0.0106318	None
chr2	121573701	-	CG	0.180892	2.45e-08	0.000935915	488	38	495	14	0.0778689	0.0282828	0.049586	None
chr2	121573707	+	CG	0.0123452	3.59e-08	0.00122501	380	38	399	21	0.1	0.0526316	0.0473684	None
chr2	121573708	-	CG	0.0718092	3.59e-08	0.00122501	493	59	465	32	0.119675	0.0688172	0.0508583	None
chr2	121573721	+	CG	0.0747674	5.88e-08	0.00168652	341	38	342	18	0.111437	0.0526316	0.0588054	None
chr2	121573722	-	CG	0.711999	4.27e-08	0.00140405	453	45	427	33	0.0993377	0.0772834	0.0220544	None
chr2	121573724	+	CG	0.505805	6.99e-08	0.00193071	332	14	339	11	0.0421687	0.0324484	0.0097203	None
chr2	121573725	-	CG	0.0721529	5.86e-08	0.00168224	447	19	418	8	0.0425056	0.0191388	0.0233668	None
chr2	121573729	+	CG	0.648499	6.64e-08	0.00186641	327	19	320	16	0.058104	0.05	0.00810398	None
chr2	121573730	-	CG	0.0570542	6.64e-08	0.00186641	438	42	393	16	0.0958904	0.0407125	0.0551779	None
chr2	121573737	+	CG	0.442475	5.27e-08	0.00155337	334	16	307	10	0.0479042	0.0325733	0.0153309	None
chr2	121573738	-	CG	0.126435	5.27e-08	0.00155337	433	27	389	12	0.0623557	0.0308483	0.0315073	None
chr2	121573741	+	CG	0.0407312	5.79e-08	0.00166716	333	42	299	23	0.126126	0.0769231	0.049203	None
chr2	121573742	-	CG	0.120994	5.79e-08	0.00166716	432	60	371	34	0.138889	0.0916442	0.0472447	None
chr2	121573747	+	CG	0.16006	2.99e-08	0.00106957	290	22	237	11	0.0758621	0.0464135	0.0294486	None
chr2	121573748	-	CG	0.19184	2.99e-08	0.00106957	414	53	358	22	0.128019	0.0614525	0.0665668	None
chr2	121573751	+	CG	0.154771	4.42e-08	0.00142708	348	23	304	12	0.066092	0.0394737	0.0266183	None
chr2	121573752	-	CG	0.167731	4.42e-08	0.00142708	467	42	391	20	0.0899358	0.0511509	0.0387849	None
chr2	121573758	+	CG	0.632854	8.26e-08	0.00221731	366	41	337	34	0.112022	0.10089	0.0111316	None
chr2	121573759	-	CG	0.0414001	8.26e-08	0.00221731	493	84	415	35	0.170385	0.0843373	0.086048	None
chr2	121573772	+	CG	0.893282	4.49e-08	0.00142708	436	42	424	42	0.0963303	0.0990566	-0.00272633	None
chr2	121573773	-	CG	0.184671	2.95e-08	0.00105811	512	74	445	39	0.144531	0.0876404	0.0568908	None
chr2	121573775	+	CG	0.345264	2.73e-08	0.00100365	444	22	441	16	0.0495495	0.0362812	0.0132684	None
chr2	121573776	-	CG	0.117943	3.22e-08	0.00112897	513	37	439	18	0.0721248	0.0410023	0.0311225	None
chr2	121573780	+	CG	0.011142	2.59e-08	0.000961024	449	33	455	15	0.0734967	0.032967	0.0405296	None
chr2	121573781	-	CG	0.049881	2.59e-08	0.000961024	516	52	452	22	0.100775	0.0486726	0.0521026	None
chr2	121573788	+	CG	0.172659	5.11e-08	0.00151845	473	16	461	9	0.0338266	0.0195228	0.0143039	None
chr2	121573789	-	CG	0.0288934	5.11e-08	0.00151845	528	37	463	13	0.0700758	0.0280778	0.041998	None
chr2	121573792	+	CG	0.0335584	5.74e-08	0.00165908	469	49	457	30	0.104478	0.0656455	0.0388321	None
chr2	121573793	-	CG	0.407734	5.74e-08	0.00165908	524	69	456	49	0.131679	0.107456	0.0242232	None
chr2	121573797	+	CG	0.935188	5.7e-08	0.00165908	463	18	451	18	0.0388769	0.0399113	-0.00103442	None
chr2	121573798	-	CG	0.231157	5.7e-08	0.00165908	505	33	432	20	0.0653465	0.0462963	0.0190502	None
chr2	121573802	+	CG	0.195919	1.03e-07	0.00251499	454	30	435	19	0.0660793	0.0436782	0.0224011	None
chr2	121573803	-	CG	0.0375764	1.03e-07	0.00251499	504	39	438	17	0.077381	0.0388128	0.0385682	None
chr2	121573809	+	CG	0.132684	1.95e-07	0.00376883	433	58	415	35	0.133949	0.0843373	0.0496118	None
chr2	121573810	-	CG	0.0685651	1.95e-07	0.00376883	484	81	424	42	0.167355	0.0990566	0.0682988	None
chr2	121573823	+	CG	0.169291	1.94e-07	0.00376655	403	42	393	30	0.104218	0.0763359	0.0278825	None
chr2	121573824	-	CG	0.299179	1.73e-07	0.00349477	444	54	395	34	0.121622	0.0860759	0.0355457	None
chr2	121573826	+	CG	0.502312	1.56e-07	0.0032884	391	18	384	14	0.0460358	0.0364583	0.00957747	None
chr2	121573827	-	CG	0.513225	1.41e-07	0.003118	432	21	380	16	0.0486111	0.0421053	0.00650585	None
chr2	121573831	+	CG	0.889729	1.78e-07	0.00356535	377	20	374	19	0.0530504	0.0508021	0.00224826	None
chr2	121573832	-	CG	0.0319954	1.78e-07	0.00356535	398	38	351	16	0.0954774	0.045584	0.0498933	None
chr2	121573839	+	CG	0.35379	1e-07	0.00249605	370	17	367	12	0.0459459	0.0326975	0.0132484	None
chr2	121573840	-	CG	0.242693	1e-07	0.00249605	376	32	330	19	0.0851064	0.0575758	0.0275306	None
chr2	121573843	+	CG	0.711072	9.96e-08	0.00249605	366	37	356	39	0.101093	0.109551	-0.00845767	None
chr2	121573844	-	CG	0.109573	9.96e-08	0.00249605	350	53	316	29	0.151429	0.0917722	0.0596564	None
chr2	121573849	+	CG	0.0784446	1.2e-07	0.00286968	335	25	328	14	0.0746269	0.0426829	0.0319439	None
chr2	121573850	-	CG	0.127345	1.2e-07	0.00286968	328	38	282	19	0.115854	0.0673759	0.0484778	None
chr2	121573853	+	CG	0.317523	5.1e-08	0.00151845	345	16	347	11	0.0463768	0.0317003	0.0146765	None
chr2	121573854	-	CG	0.00851508	5.1e-08	0.00151845	323	35	283	13	0.108359	0.0459364	0.0624227	None
chr2	121573860	+	CG	0.0297059	8.81e-08	0.00229086	349	42	346	23	0.120344	0.066474	0.0538699	None
chr2	121573861	-	CG	0.00553516	8.81e-08	0.00229086	303	58	274	27	0.191419	0.0985401	0.092879	None
chr2	121573874	+	CG	0.184788	6.3e-08	0.0017789	353	39	357	29	0.110482	0.0812325	0.0292491	None
chr2	121573875	-	CG	0.551593	1.14e-07	0.00274455	276	32	258	22	0.115942	0.0852713	0.0306707	None
chr2	121573877	+	CG	0.238505	9.66e-08	0.00243987	347	13	357	8	0.037464	0.022409	0.015055	None
chr2	121573878	-	CG	0.191246	9.19e-08	0.00234743	267	21	251	11	0.0786517	0.0438247	0.034827	None
chr2	121573882	+	CG	0.0365982	1.25e-07	0.00288138	348	21	354	10	0.0603448	0.0282486	0.0320962	None
chr2	121573883	-	CG	0.0360738	1.25e-07	0.00288138	250	24	233	9	0.096	0.0386266	0.0573734	None
chr2	121573890	+	CG	0.201041	1.37e-07	0.0030403	330	10	334	5	0.030303	0.0149701	0.015333	None
chr2	121573891	-	CG	0.0305303	1.37e-07	0.0030403	213	19	205	4	0.0892019	0.0195122	0.0696897	None
chr2	121573894	+	CG	0.486291	3.2e-07	0.0054838	323	35	331	30	0.108359	0.0906344	0.0177247	None
chr2	121573895	-	CG	0.20972	3.2e-07	0.0054838	185	26	174	17	0.140541	0.0977011	0.0428394	None
chr2	121573900	+	CG	0.0176624	1.37e-07	0.00304123	278	20	279	8	0.0719424	0.0286738	0.0432686	None
chr2	121573901	-	CG	0.501713	1.37e-07	0.00304123	131	15	134	12	0.114504	0.0895522	0.0249516	None
chr2	121573904	+	CG	0.670423	1.92e-07	0.0037315	262	10	286	13	0.0381679	0.0454545	-0.00728661	None
chr2	121573905	-	CG	0.662772	1.92e-07	0.0037315	121	8	137	11	0.0661157	0.080292	-0.0141763	None
chr2	121573911	+	CG	0.348569	2.89e-07	0.00507755	252	31	275	26	0.123016	0.0945455	0.0284704	None
chr2	121573912	-	CG	0.358001	2.89e-07	0.00507755	124	20	144	17	0.16129	0.118056	0.0432348	None
chr2	121573925	+	CG	0.788385	1.41e-07	0.003118	242	17	264	17	0.0702479	0.0643939	0.00585399	None
chr2	121573926	-	CG	0.139577	1.25e-07	0.00288138	126	20	168	15	0.15873	0.0892857	0.0694444	None
chr2	121573928	+	CG	0.257768	9.54e-08	0.00241368	240	10	265	5	0.0416667	0.0188679	0.0227987	None
chr2	121573929	-	CG	0.861046	6.67e-08	0.00187104	122	9	166	8	0.0737705	0.0481928	0.0255777	None
chr2	121573933	+	CG	0.322088	1.04e-07	0.00251499	241	14	256	10	0.0580913	0.0390625	0.0190288	None
chr2	121573934	-	CG	0.0242448	1.04e-07	0.00251499	128	14	162	5	0.109375	0.0308642	0.0785108	None
chr2	121573941	+	CG	0.418771	8.52e-08	0.00225084	242	14	261	8	0.0578512	0.0306513	0.0271999	None
chr2	121573942	-	CG	0.473341	8.52e-08	0.00225084	137	13	170	7	0.0948905	0.0411765	0.053714	None
chr2	121573945	+	CG	0.191234	2.56e-07	0.0046237	238	31	262	23	0.130252	0.0877863	0.0424658	None
chr2	121573946	-	CG	0.718294	2.56e-07	0.0046237	144	20	179	24	0.138889	0.134078	0.00481068	None
chr2	121573951	+	CG	0.365103	1.46e-07	0.00316884	224	16	259	9	0.0714286	0.034749	0.0366795	None
chr2	121573952	-	CG	0.540837	1.46e-07	0.00316884	156	19	182	16	0.121795	0.0879121	0.0338828	None
chr2	121573955	+	CG	0.634997	1.28e-07	0.00288366	240	10	282	9	0.0416667	0.0319149	0.00975177	None
chr2	121573956	-	CG	0.228984	1.28e-07	0.00288366	163	18	198	11	0.110429	0.0555556	0.0548739	None
chr2	121573962	+	CG	0.00324893	1.03e-07	0.00251499	273	40	319	21	0.14652	0.0658307	0.0806894	None
chr2	121573963	-	CG	0.865124	1.03e-07	0.00251499	195	29	212	30	0.148718	0.141509	0.00720852	None
chr2	121573976	+	CG	0.0276444	4.22e-08	0.00139092	338	28	410	18	0.0828402	0.0439024	0.0389378	None
chr2	121573977	-	CG	0.570996	4.13e-08	0.00136449	220	25	251	17	0.113636	0.0677291	0.0459073	None
chr2	121573979	+	CG	0.0709742	3.63e-08	0.0012359	359	12	427	6	0.0334262	0.0140515	0.0193747	None
chr2	121573980	-	CG	0.224974	4.51e-08	0.00142708	231	12	257	4	0.0519481	0.0155642	0.0363839	None
chr2	121573984	+	CG	0.661635	1.37e-07	0.0030403	385	17	446	17	0.0441558	0.0381166	0.00603925	None
chr2	121573985	-	CG	0.103426	1.37e-07	0.0030403	248	26	272	10	0.104839	0.0367647	0.068074	None
chr2	121573992	+	CG	0.45399	3.02e-07	0.00524958	415	9	466	7	0.0216867	0.0150215	0.00666529	None
chr2	121573993	-	CG	0.0490082	3.02e-07	0.00524958	278	15	296	5	0.0539568	0.0168919	0.0370649	None
chr2	121573996	+	CG	0.109691	5.33e-07	0.00817343	414	39	467	27	0.0942029	0.0578158	0.0363871	None
chr2	121573997	-	CG	0.0667266	5.33e-07	0.00817343	291	32	309	15	0.109966	0.0485437	0.0614219	None
chr2	121574002	+	CG	0.178741	5.49e-07	0.00837158	409	36	460	25	0.0880196	0.0543478	0.0336717	None
chr2	121574003	-	CG	0.0269246	5.49e-07	0.00837158	308	29	324	12	0.0941558	0.037037	0.0571188	None
chr2	121574006	+	CG	0.0859223	1.21e-06	0.0133574	448	22	514	12	0.0491071	0.0233463	0.0257608	None
chr2	121574007	-	CG	0.720854	1.21e-06	0.0133574	345	20	372	19	0.057971	0.0510753	0.00689575	None
chr2	121574013	+	CG	0.00443058	1.16e-06	0.0130085	531	72	585	38	0.135593	0.0649573	0.070636	None
chr2	121574014	-	CG	0.27885	1.16e-06	0.0130085	382	35	408	27	0.091623	0.0661765	0.0254466	None
chr2	121574027	+	CG	0.00919006	2.88e-06	0.0223078	667	71	717	33	0.106447	0.0460251	0.0604217	None
chr2	121574028	-	CG	0.214467	2.62e-06	0.0213096	446	43	459	22	0.0964126	0.0479303	0.0484823	None
chr2	121574030	+	CG	0.0786572	3.84e-06	0.0265623	698	32	744	18	0.0458453	0.0241935	0.0216517	None
chr2	121574031	-	CG	0.434521	3.84e-06	0.0265623	457	12	467	17	0.0262582	0.0364026	-0.0101444	None
chr2	121574035	+	CG	0.0740827	6.64e-06	0.0377417	734	54	757	30	0.0735695	0.0396301	0.0339394	None
chr2	121574036	-	CG	0.11362	6.64e-06	0.0377417	488	40	482	22	0.0819672	0.0456432	0.0363241	None
chr2	121574043	+	CG	0.0993838	8.56e-06	0.04289	750	34	779	15	0.0453333	0.0192555	0.0260779	None
chr2	121574044	-	CG	0.226977	8.56e-06	0.04289	524	26	502	17	0.0496183	0.0338645	0.0157538	None
chr2	121574047	+	CG	0.0209053	1.02e-05	0.0467584	763	95	787	53	0.124509	0.0673443	0.0571642	None
chr2	121574048	-	CG	0.0519171	1.02e-05	0.0467584	539	69	503	42	0.128015	0.083499	0.0445158	None
chr2	121574053	+	CG	0.117665	2.36e-05	0.0674087	685	68	699	39	0.0992701	0.055794	0.0434761	None
chr2	121574054	-	CG	0.142176	2.36e-05	0.0674087	559	48	529	27	0.0858676	0.0510397	0.0348279	None
chr2	121574057	+	CG	0.169798	6.83e-05	0.098051	794	44	804	27	0.0554156	0.0335821	0.0218335	None
chr2	121574058	-	CG	0.218238	6.83e-05	0.098051	607	33	585	23	0.0543657	0.0393162	0.0150495	None
chr2	121574159	+	CG	0.00785091	7.14e-05	0.0997214	574	55	560	29	0.0958188	0.0517857	0.0440331	None
chr2	121574160	-	CG	0.528175	7.14e-05	0.0997214	460	31	437	25	0.0673913	0.0572082	0.0101831	None
chr2	121574188	+	CG	0.536277	6.54e-05	0.0965835	365	30	371	26	0.0821918	0.0700809	0.0121109	None
chr2	121574189	-	CG	0.575297	6.54e-05	0.0965835	331	26	340	23	0.0785498	0.0676471	0.0109028	None
chr2	122113586	+	CG	0.0320104	3.02e-05	0.0741114	28	23	38	37	0.821429	0.973684	-0.152256	None
chr2	124354547	-	CG	0.0796941	2.39e-05	0.0678947	18	18	63	57	1	0.904762	0.0952381	None
chr2	124354592	-	CG	0.00246545	2.39e-05	0.0678947	33	33	68	56	1	0.823529	0.176471	None
chr2	124354607	-	CG	0.0259334	2.39e-05	0.0678947	31	31	62	56	1	0.903226	0.0967742	None
chr2	124354632	-	CG	0.0901164	2.39e-05	0.0678947	31	31	52	49	1	0.942308	0.0576923	None
chr2	124354642	-	CG	0.282651	9.8e-06	0.0457499	32	30	52	45	0.9375	0.865385	0.0721154	None
chr2	124354650	-	CG	0.240083	1.44e-05	0.0543158	42	40	53	47	0.952381	0.886792	0.0655885	None
chr2	124354684	-	CG	0.00115686	1.44e-05	0.0543158	37	35	51	32	0.945946	0.627451	0.318495	Hyper
chr2	125051392	+	CG	0.0275391	5.53e-05	0.0918865	21	14	10	10	0.666667	1	-0.333333	Hypo
chr2	125051426	+	CG	0.029323	5.53e-05	0.0918865	23	11	22	18	0.478261	0.818182	-0.339921	Hypo
chr2	125051461	+	CG	0.161447	5.53e-05	0.0918865	20	13	24	20	0.65	0.833333	-0.183333	None
chr2	125051480	+	CG	0.0448316	5.53e-05	0.0918865	16	9	24	22	0.5625	0.916667	-0.354167	Hypo
chr2	125051523	+	CG	0.0655775	5.53e-05	0.0918865	16	1	29	8	0.0625	0.275862	-0.213362	None
chr2	125051524	-	CG	0.0247954	5.53e-05	0.0918865	11	0	14	6	0	0.428571	-0.428571	Hypo
chr2	125478711	-	CG	0.232367	4.2e-05	0.0837307	13	13	13	12	1	0.923077	0.0769231	None
chr2	125478767	-	CG	0.0103692	4.2e-05	0.0837307	23	23	26	21	1	0.807692	0.192308	None
chr2	125478787	-	CG	0.0321499	4.2e-05	0.0837307	24	24	33	29	1	0.878788	0.121212	None
chr2	125478811	-	CG	0.00288702	4.2e-05	0.0837307	27	27	28	19	1	0.678571	0.321429	Hyper
chr2	125478826	-	CG	0.0490718	4.2e-05	0.0837307	29	26	30	19	0.896552	0.633333	0.263218	Hyper
chr2	126291360	-	CG	0.0139346	1.04e-05	0.0470033	14	14	16	5	1	0.3125	0.6875	Hyper
chr2	127564017	+	CG	0.0205152	3.83e-05	0.0811324	13	13	15	8	1	0.533333	0.466667	Hyper
chr2	127564019	+	CG	0.0377248	3.83e-05	0.0811324	13	13	15	11	1	0.733333	0.266667	Hyper
chr2	127564028	+	CG	0.0104663	3.83e-05	0.0811324	11	11	22	14	1	0.636364	0.363636	Hyper
chr2	127564057	+	CG	0.0378915	3.83e-05	0.0811324	11	11	23	18	1	0.782609	0.217391	None
chr2	127564074	+	CG	0.0859241	3.83e-05	0.0811324	11	11	11	9	1	0.818182	0.181818	None
chr2	127564078	+	CG	0.095592	3.83e-05	0.0811324	10	10	11	9	1	0.818182	0.181818	None
chr2	127622946	-	CG	0.0452657	3.5e-05	0.0785138	11	11	30	17	1	0.566667	0.433333	Hyper
chr2	127622953	-	CG	0.0106952	1.24e-05	0.0502913	12	12	30	17	1	0.566667	0.433333	Hyper
chr2	127622985	-	CG	0.0222566	1.24e-05	0.0502913	11	11	28	20	1	0.714286	0.285714	Hyper
chr2	127622987	-	CG	0.0340395	1.24e-05	0.0502913	11	10	28	16	0.909091	0.571429	0.337662	Hyper
chr2	127623133	-	CG	0.0294762	1.24e-05	0.0502194	10	9	10	3	0.9	0.3	0.6	Hyper
chr2	127623154	-	CG	0.0654047	3.36e-05	0.0775952	11	9	10	4	0.818182	0.4	0.418182	Hyper
chr2	127979795	+	CG	0.0377142	4.44e-05	0.0852396	10	10	12	8	1	0.666667	0.333333	Hyper
chr2	128495057	-	CG	0.0362671	2.89e-05	0.073291	12	10	10	3	0.833333	0.3	0.533333	Hyper
chr2	128613994	-	CG	0.122869	4.93e-05	0.0879802	19	18	18	14	0.947368	0.777778	0.169591	None
chr2	128709437	-	CG	0.0588502	6.91e-05	0.0985124	17	5	10	7	0.294118	0.7	-0.405882	Hypo
chr2	128709443	-	CG	0.0441221	6.91e-05	0.0985124	17	16	12	7	0.941176	0.583333	0.357843	Hyper
chr2	128709451	-	CG	0.0444307	6.91e-05	0.0985124	18	16	12	6	0.888889	0.5	0.388889	Hyper
chr2	128709519	+	CG	0.00885333	6.96e-06	0.0385956	20	10	10	10	0.5	1	-0.5	Hypo
chr2	128709520	-	CG	0.035069	6.96e-06	0.0385956	25	9	26	17	0.36	0.653846	-0.293846	Hypo
chr2	128709654	-	CG	0.140146	3.01e-05	0.0741114	30	10	35	18	0.333333	0.514286	-0.180952	None
chr2	128709677	-	CG	0.0561676	3.01e-05	0.0741114	28	3	33	10	0.107143	0.30303	-0.195887	None
chr2	128709719	-	CG	0.101948	3.01e-05	0.0741114	28	6	40	16	0.214286	0.4	-0.185714	None
chr2	129196081	-	CG	0.358796	2.15e-05	0.0650036	24	21	24	17	0.875	0.708333	0.166667	None
chr2	129196098	+	CG	0.0377221	1.79e-05	0.059572	12	12	14	10	1	0.714286	0.285714	Hyper
chr2	129196099	-	CG	0.0864364	9.08e-06	0.0440249	31	29	11	8	0.935484	0.727273	0.208211	None
chr2	129196160	-	CG	0.0257879	2.83e-05	0.0725416	26	19	10	3	0.730769	0.3	0.430769	Hyper
chr2	129333668	+	CG	0.0802933	1.12e-05	0.0476096	25	13	23	18	0.52	0.782609	-0.262609	Hypo
chr2	129333674	+	CG	0.0261024	1.12e-05	0.0476096	24	11	23	18	0.458333	0.782609	-0.324275	Hypo
chr2	129333684	+	CG	0.0224735	1.12e-05	0.0476096	27	11	24	18	0.407407	0.75	-0.342593	Hypo
chr2	129333688	+	CG	0.029911	1.12e-05	0.0476096	26	10	22	17	0.384615	0.772727	-0.388112	Hypo
chr2	129333694	+	CG	0.00406382	1.12e-05	0.0476096	25	7	23	18	0.28	0.782609	-0.502609	Hypo
chr2	129333728	+	CG	0.109047	1.12e-05	0.0476096	27	11	22	14	0.407407	0.636364	-0.228956	None
chr2	129333757	+	CG	0.163882	1.12e-05	0.0476096	25	10	27	16	0.4	0.592593	-0.192593	None
chr2	129333781	+	CG	0.234448	1.12e-05	0.0476096	26	7	13	6	0.269231	0.461538	-0.192308	None
chr2	129333832	+	CG	0.054471	1.12e-05	0.0476096	21	8	28	19	0.380952	0.678571	-0.297619	Hypo
chr2	129333848	+	CG	0.19931	1.12e-05	0.0476096	23	11	29	19	0.478261	0.655172	-0.176912	None
chr2	129867444	+	CG	0.154757	5.64e-05	0.0923247	27	10	57	32	0.37037	0.561404	-0.191033	None
chr2	129959301	+	CG	0.267854	2.26e-05	0.0658635	27	23	46	32	0.851852	0.695652	0.1562	None
chr2	129959302	-	CG	0.158815	2.26e-05	0.0658635	10	7	13	12	0.7	0.923077	-0.223077	None
chr2	129959329	+	CG	0.00739052	1.21e-05	0.0496499	27	20	38	14	0.740741	0.368421	0.37232	Hyper
chr2	129959330	-	CG	0.0347689	1.21e-05	0.0496499	10	8	24	5	0.8	0.208333	0.591667	Hyper
chr2	130272551	+	CG	0.0363787	4.51e-05	0.0856284	28	10	10	9	0.357143	0.9	-0.542857	Hypo
chr2	130272555	+	CG	0.0121064	4.51e-05	0.0856284	28	10	11	11	0.357143	1	-0.642857	Hypo
chr2	130889567	+	CG	0.0470133	1.86e-05	0.0604118	13	4	46	31	0.307692	0.673913	-0.366221	Hypo
chr2	130889626	+	CG	0.00321026	1.02e-05	0.0467584	12	1	37	24	0.0833333	0.648649	-0.565315	Hypo
chr2	130889632	+	CG	0.0459244	1.02e-05	0.0467584	12	2	37	19	0.166667	0.513514	-0.346847	Hypo
chr2	130889674	+	CG	0.00654014	1.02e-05	0.0467584	15	2	42	26	0.133333	0.619048	-0.485714	Hypo
chr2	130889732	+	CG	0.126201	1.02e-05	0.0467584	15	2	26	9	0.133333	0.346154	-0.212821	None
chr2	130889791	+	CG	0.147686	3.76e-05	0.0809208	13	8	14	12	0.615385	0.857143	-0.241758	None
chr2	130889809	+	CG	0.117034	3.76e-05	0.0809208	12	7	14	12	0.583333	0.857143	-0.27381	Hypo
chr2	131157287	-	CG	0.301491	7.02e-06	0.0387119	25	6	43	6	0.24	0.139535	0.100465	None
chr2	131157581	-	CG	0.618801	6.56e-05	0.0966735	32	11	54	16	0.34375	0.296296	0.0474537	None
chr2	131308392	-	CG	0.0999647	6.39e-05	0.0959169	25	16	10	9	0.64	0.9	-0.26	Hypo
chr2	131759124	-	CG	0.176119	4.66e-05	0.0864842	13	11	30	29	0.846154	0.966667	-0.120513	None
chr2	131875105	+	CG	0.0513637	5.87e-05	0.0933026	12	9	11	11	0.75	1	-0.25	Hypo
chr2	131875106	-	CG	0.0114966	5.87e-05	0.0933026	23	23	43	36	1	0.837209	0.162791	None
chr2	131875306	-	CG	0.0287485	2.5e-05	0.0692979	17	14	25	25	0.823529	1	-0.176471	None
chr2	131928569	-	CG	0.0555809	4.01e-05	0.0826064	21	11	12	2	0.52381	0.166667	0.357143	Hyper
chr2	131928577	-	CG	0.0321416	3.45e-05	0.0781463	22	11	12	1	0.5	0.0833333	0.416667	Hyper
chr2	131928599	-	CG	0.585514	5.02e-05	0.0886637	18	14	20	14	0.777778	0.7	0.0777778	None
chr2	131928615	-	CG	0.104381	5.02e-05	0.0886637	26	26	10	9	1	0.9	0.1	None
chr2	132158206	+	CG	0.08405	3.61e-05	0.0797176	13	7	22	18	0.538462	0.818182	-0.27972	Hypo
chr2	132802825	+	CG	0.268233	2.67e-05	0.0710983	26	6	13	0	0.230769	0	0.230769	None
chr2	132802904	-	CG	0.0884679	2.67e-05	0.0710983	11	4	14	10	0.363636	0.714286	-0.350649	Hypo
chr2	132802948	-	CG	0.0300745	2.73e-05	0.0715718	11	4	28	22	0.363636	0.785714	-0.422078	Hypo
chr2	132802991	-	CG	0.0368212	3.12e-05	0.0750912	12	6	31	28	0.5	0.903226	-0.403226	Hypo
chr2	132802993	-	CG	0.0255148	3.12e-05	0.0750912	12	6	32	28	0.5	0.875	-0.375	Hypo
chr2	132879311	+	CG	0.00722813	2.63e-05	0.070574	14	14	25	16	1	0.64	0.36	Hyper
chr2	132879312	-	CG	0.00503404	2.63e-05	0.070574	25	20	45	19	0.8	0.422222	0.377778	Hyper
chr2	132879382	-	CG	0.0197131	2.63e-05	0.070574	11	9	23	8	0.818182	0.347826	0.470356	Hyper
chr2	133558777	+	CG	0.0145629	3.34e-05	0.0774359	11	2	19	17	0.181818	0.894737	-0.712919	Hypo
chr2	133558778	-	CG	0.228794	3.34e-05	0.0774359	32	17	24	22	0.53125	0.916667	-0.385417	Hypo
chr2	133659394	+	CG	0.0164831	3.33e-06	0.0243484	11	0	12	9	0	0.75	-0.75	Hypo
chr2	133659429	+	CG	0.0166824	5.76e-06	0.0341807	12	1	13	13	0.0833333	1	-0.916667	Hypo
chr2	133659436	+	CG	0.245928	5.76e-06	0.0341807	12	12	13	12	1	0.923077	0.0769231	None
chr2	133659450	+	CG	0.3396	5.76e-06	0.0341807	13	13	23	22	1	0.956522	0.0434783	None
chr2	133659530	+	CG	0.0225602	1.24e-06	0.0135637	13	10	28	28	0.769231	1	-0.230769	None
chr2	133659541	+	CG	0.00683174	1.24e-06	0.0135637	14	3	27	26	0.214286	0.962963	-0.748677	Hypo
chr2	133659550	+	CG	0.0134365	1.24e-06	0.0135637	14	9	28	28	0.642857	1	-0.357143	Hypo
chr2	133659576	+	CG	0.0239897	1.24e-06	0.0135637	12	6	28	25	0.5	0.892857	-0.392857	Hypo
chr2	133659614	+	CG	0.324052	7.35e-06	0.0397414	10	9	25	19	0.9	0.76	0.14	None
chr2	133659719	-	CG	0.0552253	1.97e-05	0.0620238	10	10	24	16	1	0.666667	0.333333	Hyper
chr2	133659727	-	CG	0.132633	1.97e-05	0.0620238	10	8	27	26	0.8	0.962963	-0.162963	None
chr2	134071552	+	CG	0.0485349	4.04e-05	0.0826525	12	3	12	0	0.25	0	0.25	Hyper
chr2	134071572	+	CG	0.216883	4.04e-05	0.0826525	11	1	12	0	0.0909091	0	0.0909091	None
chr2	134071668	+	CG	0.18217	4.04e-05	0.0826525	10	4	13	2	0.4	0.153846	0.246154	None
chr2	134071672	+	CG	0.0697779	4.04e-05	0.0826525	11	2	14	0	0.181818	0	0.181818	None
chr2	134071683	+	CG	0.0310747	4.04e-05	0.0826525	12	4	15	0	0.333333	0	0.333333	Hyper
chr2	134071689	+	CG	0.0330755	4.04e-05	0.0826525	12	4	13	0	0.333333	0	0.333333	Hyper
chr2	134071693	+	CG	0.0260718	4.04e-05	0.0826525	12	5	13	0	0.416667	0	0.416667	Hyper
chr2	134071697	+	CG	0.0462459	4.04e-05	0.0826525	12	3	13	0	0.25	0	0.25	Hyper
chr2	134071701	+	CG	0.0304198	4.04e-05	0.0826525	13	5	10	0	0.384615	0	0.384615	Hyper
chr2	134073108	-	CG	0.21055	3.51e-05	0.078526	34	31	20	15	0.911765	0.75	0.161765	None
chr2	134073119	-	CG	0.0113596	2.92e-05	0.0734051	35	35	20	15	1	0.75	0.25	Hyper
chr2	134073165	-	CG	0.0714041	5.39e-05	0.0907994	27	21	14	14	0.777778	1	-0.222222	None
chr2	134340328	+	CG	0.0149247	9.45e-07	0.0115169	13	11	41	18	0.846154	0.439024	0.407129	Hyper
chr2	134340333	+	CG	0.0426972	2.53e-07	0.00457358	15	12	38	18	0.8	0.473684	0.326316	Hyper
chr2	134340338	+	CG	0.198684	1.2e-06	0.0133429	17	11	39	18	0.647059	0.461538	0.18552	None
chr2	134340350	+	CG	0.8531	3.28e-06	0.0240042	24	9	51	18	0.375	0.352941	0.0220588	None
chr2	134340384	+	CG	0.0461976	2.5e-06	0.0207371	11	10	36	11	0.909091	0.305556	0.603535	Hyper
chr2	134340395	+	CG	0.153463	5.16e-06	0.0320674	12	6	47	9	0.5	0.191489	0.308511	Hyper
chr2	134340409	+	CG	0.0373831	4.73e-06	0.0301307	14	4	45	2	0.285714	0.0444444	0.24127	None
chr2	134340415	+	CG	0.2049	4.73e-06	0.0301307	14	4	45	6	0.285714	0.133333	0.152381	None
chr2	134340424	+	CG	0.00419855	5.97e-06	0.0349219	14	9	44	6	0.642857	0.136364	0.506494	Hyper
chr2	134340435	+	CG	0.309857	5.97e-06	0.0349219	12	4	42	8	0.333333	0.190476	0.142857	None
chr2	134340442	+	CG	0.00170608	5.97e-06	0.0349219	10	9	40	7	0.9	0.175	0.725	Hyper
chr2	134340444	+	CG	0.0145652	5.97e-06	0.0349219	10	6	43	5	0.6	0.116279	0.483721	Hyper
chr2	134340450	+	CG	0.0105582	5.97e-06	0.0349219	10	6	40	6	0.6	0.15	0.45	Hyper
chr2	134340465	+	CG	0.638696	5.97e-06	0.0349219	12	2	27	3	0.166667	0.111111	0.0555556	None
chr2	134340497	+	CG	0.00596148	5.97e-06	0.0349219	11	0	21	11	0	0.52381	-0.52381	Hypo
chr2	134340506	+	CG	0.103768	5.97e-06	0.0349219	10	2	20	10	0.2	0.5	-0.3	Hypo
chr2	134340508	+	CG	0.291955	5.97e-06	0.0349219	10	3	20	10	0.3	0.5	-0.2	None
chr2	134340514	+	CG	0.121101	5.97e-06	0.0349219	11	2	10	5	0.181818	0.5	-0.318182	Hypo
chr2	134340524	+	CG	0.0301294	5.97e-06	0.0349219	13	0	21	8	0	0.380952	-0.380952	Hypo
chr2	134340536	+	CG	0.862751	4.16e-05	0.0834344	22	8	20	8	0.363636	0.4	-0.0363636	None
chr2	134340545	+	CG	0.343832	5.18e-05	0.0893194	24	6	10	5	0.25	0.5	-0.25	Hypo
chr2	134340592	+	CG	0.656697	3.42e-05	0.0779779	24	9	11	5	0.375	0.454545	-0.0795455	None
chr2	134340606	+	CG	0.175734	4.57e-05	0.0858987	23	10	10	7	0.434783	0.7	-0.265217	Hypo
chr2	134915377	+	CG	0.0211311	6.71e-06	0.0379153	12	9	11	1	0.75	0.0909091	0.659091	Hyper
chr2	134915386	+	CG	0.0389988	6.71e-06	0.0379153	12	7	21	2	0.583333	0.0952381	0.488095	Hyper
chr2	134915425	+	CG	0.00576767	6.71e-06	0.0379153	25	20	11	1	0.8	0.0909091	0.709091	Hyper
chr2	134915444	+	CG	0.037084	1.13e-05	0.0479273	23	19	11	5	0.826087	0.454545	0.371542	Hyper
chr2	134915453	+	CG	0.0394973	1.13e-05	0.0479273	21	16	11	4	0.761905	0.363636	0.398268	Hyper
chr2	134915457	+	CG	0.0515652	1.13e-05	0.0479273	11	7	11	2	0.636364	0.181818	0.454545	Hyper
chr2	135181455	-	CG	0.0991146	6.94e-05	0.0987098	12	10	15	8	0.833333	0.533333	0.3	Hyper
chr2	135371370	+	CG	0.291638	1.2e-05	0.0495238	25	16	13	6	0.64	0.461538	0.178462	None
chr2	135371416	+	CG	0.0181103	6.46e-05	0.0963492	31	17	14	2	0.548387	0.142857	0.40553	Hyper
chr2	135371457	+	CG	0.0567184	6.46e-05	0.0963492	26	17	13	12	0.653846	0.923077	-0.269231	Hypo
chr2	135371473	+	CG	0.179127	6.46e-05	0.0963492	38	25	13	11	0.657895	0.846154	-0.188259	None
chr2	135371513	+	CG	0.0545648	6.46e-05	0.0963492	45	25	13	12	0.555556	0.923077	-0.367521	Hypo
chr3	948372	+	CG	0.0495264	4.6e-05	0.0861127	12	11	31	19	0.916667	0.612903	0.303763	Hyper
chr3	948373	-	CG	0.0767172	4.6e-05	0.0861127	11	5	30	23	0.454545	0.766667	-0.312121	Hypo
chr3	1393364	-	CG	0.0146254	3.16e-05	0.0756906	34	33	14	8	0.970588	0.571429	0.39916	Hyper
chr3	3848948	-	CG	0.106482	2.48e-05	0.0690034	11	11	13	11	1	0.846154	0.153846	None
chr3	3848979	+	CG	0.0549808	2.48e-05	0.0690034	10	10	12	9	1	0.75	0.25	Hyper
chr3	3848980	-	CG	0.119103	2.48e-05	0.0690034	11	7	11	10	0.636364	0.909091	-0.272727	Hypo
chr3	3848996	+	CG	0.0777816	5.01e-05	0.0885871	11	11	10	8	1	0.8	0.2	None
chr3	3848997	-	CG	0.0389969	5.01e-05	0.0885871	12	5	21	19	0.416667	0.904762	-0.488095	Hypo
chr3	3849022	+	CG	0.02069	5.01e-05	0.0885871	13	11	11	2	0.846154	0.181818	0.664336	Hyper
chr3	3849023	-	CG	0.128524	5.01e-05	0.0885871	11	3	10	6	0.272727	0.6	-0.327273	Hypo
chr3	3849040	+	CG	0.0165178	5.01e-05	0.0885871	15	14	12	3	0.933333	0.25	0.683333	Hyper
chr3	3849044	+	CG	0.804107	5.01e-05	0.0885871	14	13	10	9	0.928571	0.9	0.0285714	None
chr3	3849132	-	CG	0.14425	5.01e-05	0.0885871	12	9	11	5	0.75	0.454545	0.295455	Hyper
chr3	4261833	-	CG	0.0906138	5.73e-05	0.0925715	23	4	10	5	0.173913	0.5	-0.326087	Hypo
chr3	4261854	-	CG	0.230636	5.73e-05	0.0925715	23	12	20	14	0.521739	0.7	-0.178261	None
chr3	4365252	+	CG	0.00146624	5.09e-06	0.0318307	33	0	43	22	0	0.511628	-0.511628	Hypo
chr3	6914872	+	CG	0.211344	4.92e-05	0.087951	29	23	36	23	0.793103	0.638889	0.154215	None
chr3	6914886	+	CG	0.0245563	4.92e-05	0.087951	29	18	37	9	0.62069	0.243243	0.377446	Hyper
chr3	6914887	-	CG	0.207225	4.92e-05	0.087951	20	12	26	7	0.6	0.269231	0.330769	Hyper
chr3	6915301	+	CG	0.00409012	3.19e-05	0.0758934	34	15	12	12	0.441176	1	-0.558824	Hypo
chr3	6915302	-	CG	6.75e-05	3.19e-05	0.0758934	43	15	45	42	0.348837	0.933333	-0.584496	Hypo
chr3	7000446	+	CG	0.030829	4.27e-05	0.0841343	15	2	36	0	0.133333	0	0.133333	None
chr3	7000455	+	CG	0.813075	4.27e-05	0.0841343	14	1	35	2	0.0714286	0.0571429	0.0142857	None
chr3	7000458	+	CG	0.0995862	4.27e-05	0.0841343	13	1	36	0	0.0769231	0	0.0769231	None
chr3	7000558	+	CG	0.0130036	4.27e-05	0.0841343	38	12	36	2	0.315789	0.0555556	0.260234	Hyper
chr3	7000568	+	CG	0.0046713	4.27e-05	0.0841343	38	15	41	4	0.394737	0.097561	0.297176	Hyper
chr3	7000574	+	CG	0.0195479	4.27e-05	0.0841343	27	8	41	3	0.296296	0.0731707	0.223126	None
chr3	7000582	+	CG	0.00552636	4.27e-05	0.0841343	29	13	39	5	0.448276	0.128205	0.320071	Hyper
chr3	9663375	+	CG	0.119202	4.19e-05	0.0837307	10	0	13	2	0	0.153846	-0.153846	None
chr3	9663376	-	CG	0.0456964	4.19e-05	0.0837307	11	3	12	0	0.272727	0	0.272727	Hyper
chr3	10333223	-	CG	0.000409364	5.85e-06	0.0345868	37	13	51	0	0.351351	0	0.351351	Hyper
chr3	10333389	-	CG	0.00198205	5.85e-06	0.0345868	46	24	38	1	0.521739	0.0263158	0.495423	Hyper
chr3	11133431	+	CG	0.00810164	4.61e-06	0.0296774	28	0	15	9	0	0.6	-0.6	Hypo
chr3	11133432	-	CG	0.0528914	4.61e-06	0.0296774	40	4	16	9	0.1	0.5625	-0.4625	Hypo
chr3	11133529	+	CG	0.014511	4.61e-06	0.0296774	40	24	22	6	0.6	0.272727	0.327273	Hyper
chr3	11133530	-	CG	0.273396	4.61e-06	0.0296774	22	9	30	7	0.409091	0.233333	0.175758	None
chr3	11133622	+	CG	0.00666803	4.61e-06	0.0296774	24	0	22	7	0	0.318182	-0.318182	Hypo
chr3	11133623	-	CG	0.0348536	4.61e-06	0.0296774	11	0	33	7	0	0.212121	-0.212121	None
chr3	13704659	+	CG	0.0310201	1.8e-05	0.0597926	30	27	34	34	0.9	1	-0.1	None
chr3	13704698	+	CG	0.62244	3.87e-05	0.0815201	30	26	32	29	0.866667	0.90625	-0.0395833	None
chr3	13704720	+	CG	0.0659958	1.04e-05	0.0470033	27	26	33	27	0.962963	0.818182	0.144781	None
chr3	13704842	-	CG	0.0438142	5.87e-05	0.0933058	11	4	20	15	0.363636	0.75	-0.386364	Hypo
chr3	13704843	+	CG	0.0151183	5.87e-05	0.0933058	10	10	24	16	1	0.666667	0.333333	Hyper
chr3	13704844	-	CG	0.0311566	5.87e-05	0.0933058	11	4	21	17	0.363636	0.809524	-0.445887	Hypo
chr3	15307497	+	CG	0.109775	3.05e-05	0.074457	22	3	39	0	0.136364	0	0.136364	None
chr3	15307532	+	CG	0.0959372	3.81e-05	0.081024	21	3	42	0	0.142857	0	0.142857	None
chr3	15307538	+	CG	0.0134591	2.34e-05	0.0671888	11	3	43	0	0.272727	0	0.272727	Hyper
chr3	15307562	+	CG	0.101446	2.57e-05	0.0699011	21	4	40	0	0.190476	0	0.190476	None
chr3	15307606	+	CG	0.0236589	3.89e-05	0.0817125	10	2	33	0	0.2	0	0.2	None
chr3	15307618	+	CG	0.105765	4.12e-05	0.0830842	24	3	34	0	0.125	0	0.125	None
chr3	15307627	+	CG	0.157662	4.12e-05	0.0830842	23	3	21	0	0.130435	0	0.130435	None
chr3	15307645	+	CG	0.0443922	4.12e-05	0.0830842	13	2	23	0	0.153846	0	0.153846	None
chr3	15307654	+	CG	0.165722	4.12e-05	0.0830842	16	1	25	0	0.0625	0	0.0625	None
chr3	15307682	+	CG	0.147653	4.12e-05	0.0830842	14	1	25	0	0.0714286	0	0.0714286	None
chr3	16645408	+	CG	0.0752102	4.65e-05	0.0864842	33	0	46	3	0	0.0652174	-0.0652174	None
chr3	16645430	+	CG	0.21178	4.65e-05	0.0864842	33	2	40	6	0.0606061	0.15	-0.0893939	None
chr3	16645453	+	CG	0.156951	4.65e-05	0.0864842	35	4	42	10	0.114286	0.238095	-0.12381	None
chr3	16645454	-	CG	0.0276198	4.65e-05	0.0864842	13	0	35	7	0	0.2	-0.2	None
chr3	16645458	+	CG	0.257372	4.65e-05	0.0864842	36	7	39	12	0.194444	0.307692	-0.113248	None
chr3	16645459	-	CG	0.0064138	4.65e-05	0.0864842	14	0	37	12	0	0.324324	-0.324324	Hypo
chr3	16645463	+	CG	0.217491	4.65e-05	0.0864842	36	8	40	14	0.222222	0.35	-0.127778	None
chr3	16645464	-	CG	0.311321	4.65e-05	0.0864842	15	2	39	10	0.133333	0.25641	-0.123077	None
chr3	16645548	+	CG	0.533863	4.65e-05	0.0864842	25	3	16	1	0.12	0.0625	0.0575	None
chr3	16645549	-	CG	0.389117	4.65e-05	0.0864842	25	3	35	2	0.12	0.0571429	0.0628571	None
chr3	17831980	+	CG	0.0163899	1.22e-05	0.0498907	12	4	26	0	0.333333	0	0.333333	Hyper
chr3	18573070	+	CG	0.0160869	7.09e-05	0.0995441	13	0	28	15	0	0.535714	-0.535714	Hypo
chr3	18573071	-	CG	0.0078269	7.09e-05	0.0995441	35	0	23	10	0	0.434783	-0.434783	Hypo
chr3	18573075	+	CG	0.0254643	7.09e-05	0.0995441	13	0	27	11	0	0.407407	-0.407407	Hypo
chr3	18573076	-	CG	0.0309184	7.09e-05	0.0995441	25	1	23	8	0.04	0.347826	-0.307826	Hypo
chr3	18623743	+	CG	0.0261053	3.12e-05	0.0750815	34	27	52	27	0.794118	0.519231	0.274887	Hyper
chr3	18623760	+	CG	0.876439	5.09e-05	0.0888316	36	23	53	33	0.638889	0.622642	0.0162474	None
chr3	18623770	+	CG	0.280014	3.45e-05	0.0781463	24	14	49	22	0.583333	0.44898	0.134354	None
chr3	18623809	+	CG	0.00747143	5.8e-05	0.0927664	23	16	38	12	0.695652	0.315789	0.379863	Hyper
chr3	18623839	+	CG	0.818028	6.06e-05	0.0944478	12	4	27	8	0.333333	0.296296	0.037037	None
chr3	18623842	+	CG	0.181521	6.06e-05	0.0944478	12	2	27	1	0.166667	0.037037	0.12963	None
chr3	19191002	+	CG	0.186488	3.74e-05	0.0808015	33	15	25	7	0.454545	0.28	0.174545	None
chr3	19191003	-	CG	0.0193382	3.74e-05	0.0808015	10	6	16	0	0.6	0	0.6	Hyper
chr3	19191056	+	CG	0.131998	3.74e-05	0.0808015	23	18	28	16	0.782609	0.571429	0.21118	None
chr3	19191057	-	CG	0.0443782	3.74e-05	0.0808015	12	4	14	11	0.333333	0.785714	-0.452381	Hypo
chr3	19655810	+	CG	0.0923671	6.17e-06	0.0356327	10	7	19	7	0.7	0.368421	0.331579	Hyper
chr3	19655873	-	CG	0.01511	6.17e-06	0.0356327	21	12	16	2	0.571429	0.125	0.446429	Hyper
chr3	19655912	-	CG	0.0601723	6.17e-06	0.0356327	22	12	17	4	0.545455	0.235294	0.31016	Hyper
chr3	19655920	-	CG	0.0477624	6.17e-06	0.0356327	22	13	18	4	0.590909	0.222222	0.368687	Hyper
chr3	19655957	-	CG	0.0369936	6.17e-06	0.0356327	10	6	16	2	0.6	0.125	0.475	Hyper
chr3	19655978	-	CG	0.0230372	6.17e-06	0.0356327	10	5	15	0	0.5	0	0.5	Hyper
chr3	19655983	-	CG	0.020466	6.17e-06	0.0356327	10	6	13	0	0.6	0	0.6	Hyper
chr3	19687247	-	CG	0.0244299	5.61e-05	0.0921354	12	3	22	0	0.25	0	0.25	Hyper
chr3	21004809	+	CG	0.56609	2.88e-08	0.00104146	48	19	33	11	0.395833	0.333333	0.0625	None
chr3	21005562	+	CG	0.0142861	1.9e-05	0.0609866	14	10	32	9	0.714286	0.28125	0.433036	Hyper
chr3	21005571	+	CG	0.0197788	3.86e-06	0.0266753	15	10	22	5	0.666667	0.227273	0.439394	Hyper
chr3	21148718	+	CG	0.553001	5.61e-05	0.0921505	27	5	24	3	0.185185	0.125	0.0601852	None
chr3	21148929	-	CG	0.757513	6.79e-05	0.0978886	26	11	16	6	0.423077	0.375	0.0480769	None
chr3	21165502	-	CG	1	9.23e-06	0.0446158	10	1	10	1	0.1	0.1	0	None
chr3	21165549	-	CG	0.0961589	2.69e-06	0.021537	12	0	22	3	0	0.136364	-0.136364	None
chr3	21165557	-	CG	0.138202	8.57e-06	0.04289	11	1	21	0	0.0909091	0	0.0909091	None
chr3	21165560	-	CG	0.968645	8.57e-06	0.04289	11	1	21	2	0.0909091	0.0952381	-0.004329	None
chr3	21165586	-	CG	0.615955	8.57e-06	0.04289	11	1	22	1	0.0909091	0.0454545	0.0454545	None
chr3	21165594	-	CG	0.0227157	7.09e-06	0.0388322	20	10	23	2	0.5	0.0869565	0.413043	Hyper
chr3	21165611	-	CG	0.00286051	7.09e-06	0.0388322	34	11	36	0	0.323529	0	0.323529	Hyper
chr3	21165629	-	CG	0.00961456	7.09e-06	0.0388322	26	7	37	1	0.269231	0.027027	0.242204	None
chr3	21165650	-	CG	0.00949446	7.09e-06	0.0388322	39	17	41	5	0.435897	0.121951	0.313946	Hyper
chr3	21165660	-	CG	0.000273539	7.09e-06	0.0388322	39	12	40	0	0.307692	0	0.307692	Hyper
chr3	21165662	-	CG	0.00227143	7.09e-06	0.0388322	40	11	41	1	0.275	0.0243902	0.25061	Hyper
chr3	21165680	-	CG	0.000328268	7.09e-06	0.0388322	41	19	40	2	0.463415	0.05	0.413415	Hyper
chr3	21165699	-	CG	0.0207744	1.38e-05	0.053131	38	9	42	2	0.236842	0.047619	0.189223	None
chr3	21165734	-	CG	0.0274957	3.92e-06	0.0269258	27	9	27	2	0.333333	0.0740741	0.259259	Hyper
chr3	21165755	-	CG	0.70221	6.48e-06	0.0370807	22	7	27	10	0.318182	0.37037	-0.0521886	None
chr3	21165795	-	CG	0.222882	1.59e-07	0.00333038	29	14	25	8	0.482759	0.32	0.162759	None
chr3	21247477	-	CG	0.524925	5.77e-05	0.0926446	10	7	11	9	0.7	0.818182	-0.118182	None
chr3	21247483	-	CG	0.0513637	5.77e-05	0.0926446	12	9	11	11	0.75	1	-0.25	Hypo
chr3	21247491	-	CG	0.0156395	5.77e-05	0.0926446	13	11	10	0	0.846154	0	0.846154	Hyper
chr3	21247526	-	CG	0.0268305	5.77e-05	0.0926446	15	6	10	0	0.4	0	0.4	Hyper
chr3	21247594	-	CG	0.0400313	2.59e-05	0.0701765	29	23	24	12	0.793103	0.5	0.293103	Hyper
chr3	21247628	+	CG	0.0752105	2.59e-05	0.0701765	14	14	12	10	1	0.833333	0.166667	None
chr3	21247629	-	CG	0.00320448	2.59e-05	0.0701765	28	28	27	19	1	0.703704	0.296296	Hyper
chr3	21311201	+	CG	0.270657	1.28e-05	0.0513248	42	9	20	7	0.214286	0.35	-0.135714	None
chr3	21311202	-	CG	0.759772	1.28e-05	0.0513248	42	9	37	9	0.214286	0.243243	-0.0289575	None
chr3	21311224	-	CG	0.987285	9.54e-06	0.0452618	41	1	42	1	0.0243902	0.0238095	0.00058072	None
chr3	21311331	+	CG	0.40467	1.12e-05	0.0476754	27	1	11	0	0.037037	0	0.037037	None
chr3	21311332	-	CG	0.145999	1.12e-05	0.0476754	33	1	61	0	0.030303	0	0.030303	None
chr3	21311347	-	CG	0.0378712	1.12e-05	0.0476754	33	2	62	0	0.0606061	0	0.0606061	None
chr3	21311355	-	CG	0.209704	2.92e-05	0.0733944	30	2	64	1	0.0666667	0.015625	0.0510417	None
chr3	21311359	-	CG	0.0342908	2.92e-05	0.0733944	32	2	64	0	0.0625	0	0.0625	None
chr3	21311444	-	CG	0.384901	3.93e-05	0.0819732	44	1	73	4	0.0227273	0.0547945	-0.0320672	None
chr3	21311448	-	CG	0.648209	3.93e-05	0.0819732	45	2	75	2	0.0444444	0.0266667	0.0177778	None
chr3	21908069	+	CG	0.103631	1.86e-05	0.0604956	11	8	39	36	0.727273	0.923077	-0.195804	None
chr3	21908093	+	CG	0.532499	1.86e-05	0.0604956	10	10	47	46	1	0.978723	0.0212766	None
chr3	21908102	+	CG	0.53263	1.86e-05	0.0604956	10	10	47	46	1	0.978723	0.0212766	None
chr3	22109557	+	CG	0.0101938	1.19e-05	0.0490827	11	7	41	41	0.636364	1	-0.363636	Hypo
chr3	22109558	-	CG	0.03064	1.19e-05	0.0490827	11	7	14	14	0.636364	1	-0.363636	Hypo
chr3	22403994	+	CG	0.115413	3.25e-05	0.0766817	12	12	15	13	1	0.866667	0.133333	None
chr3	22417980	-	CG	0.0414263	1.85e-05	0.060356	12	7	18	17	0.583333	0.944444	-0.361111	Hypo
chr3	22519557	+	CG	0.0502979	5.63e-05	0.0922664	10	10	24	19	1	0.791667	0.208333	None
chr3	22519558	-	CG	0.138274	5.63e-05	0.0922664	12	12	40	36	1	0.9	0.1	None
chr3	22519654	-	CG	0.00798064	5.63e-05	0.0922664	14	14	29	19	1	0.655172	0.344828	Hyper
chr3	22519663	-	CG	0.00229879	5.63e-05	0.0922664	26	26	30	19	1	0.633333	0.366667	Hyper
chr3	22567977	+	CG	0.0183163	2.15e-05	0.0650036	33	17	59	45	0.515152	0.762712	-0.24756	None
chr3	22568073	+	CG	0.000859152	4.41e-05	0.0850633	32	13	58	49	0.40625	0.844828	-0.438578	Hypo
chr3	22800103	-	CG	0.0625657	1.12e-05	0.0476096	22	13	22	5	0.590909	0.227273	0.363636	Hyper
chr3	22800107	-	CG	0.0091656	1.12e-05	0.0476096	12	12	22	8	1	0.363636	0.636364	Hyper
chr3	22800148	-	CG	0.0398296	1.12e-05	0.0476096	10	3	14	0	0.3	0	0.3	Hyper
chr3	22800174	-	CG	0.111197	1.12e-05	0.0476096	10	5	23	5	0.5	0.217391	0.282609	Hyper
chr3	22800178	-	CG	0.0364829	1.12e-05	0.0476096	11	9	13	4	0.818182	0.307692	0.51049	Hyper
chr3	22800183	-	CG	0.0513616	1.12e-05	0.0476096	11	11	12	9	1	0.75	0.25	Hyper
chr3	22800194	-	CG	0.0399195	3.32e-05	0.0772463	10	9	12	5	0.9	0.416667	0.483333	Hyper
chr3	22878348	-	CG	0.583764	7.41e-06	0.0397573	42	39	48	43	0.928571	0.895833	0.0327381	None
chr3	22878685	+	CG	0.792571	3.44e-05	0.0781347	11	9	14	12	0.818182	0.857143	-0.038961	None
chr3	22878686	-	CG	0.0676725	3.44e-05	0.0781347	31	27	15	15	0.870968	1	-0.129032	None
chr3	22878703	-	CG	0.597478	2.11e-05	0.064283	25	23	23	22	0.92	0.956522	-0.0365217	None
chr3	22878727	+	CG	0.480992	6.08e-06	0.0353816	11	9	12	11	0.818182	0.916667	-0.0984848	None
chr3	22878728	-	CG	0.704952	6.08e-06	0.0353816	26	23	24	22	0.884615	0.916667	-0.0320513	None
chr3	23651842	+	CG	0.0215298	9.07e-06	0.0439584	41	27	59	58	0.658537	0.983051	-0.324514	Hypo
chr3	23651843	-	CG	0.0269044	9.07e-06	0.0439584	10	3	11	10	0.3	0.909091	-0.609091	Hypo
chr3	24746464	+	CG	0.00914694	2.91e-06	0.0223078	31	20	39	36	0.645161	0.923077	-0.277916	Hypo
chr3	25786341	+	CG	0.121508	1.14e-05	0.0481792	43	39	48	47	0.906977	0.979167	-0.0721899	None
chr3	25786370	+	CG	0.0431812	1.14e-05	0.0481792	30	30	47	43	1	0.914894	0.0851064	None
chr3	25786371	-	CG	0.0219825	1.14e-05	0.0481792	27	27	12	9	1	0.75	0.25	Hyper
chr3	25786441	+	CG	0.01836	1.14e-05	0.0481792	26	11	36	30	0.423077	0.833333	-0.410256	Hypo
chr3	25786442	-	CG	0.0613326	1.14e-05	0.0481792	33	15	39	32	0.454545	0.820513	-0.365967	Hypo
chr3	25786454	+	CG	0.00986196	1.14e-05	0.0481792	16	6	36	30	0.375	0.833333	-0.458333	Hypo
chr3	25786455	-	CG	0.113612	1.14e-05	0.0481792	44	22	40	31	0.5	0.775	-0.275	Hypo
chr3	26122799	-	CG	0.215361	2.89e-05	0.0732615	10	9	13	9	0.9	0.692308	0.207692	None
chr3	26122841	-	CG	0.0318212	9.58e-06	0.0453204	10	10	14	9	1	0.642857	0.357143	Hyper
chr3	26252321	+	CG	0.0182462	9.32e-06	0.0448139	22	1	13	7	0.0454545	0.538462	-0.493007	Hypo
chr3	26252322	-	CG	0.347064	9.32e-06	0.0448139	37	7	31	9	0.189189	0.290323	-0.101133	None
chr3	27291049	+	CG	0.0327296	2.45e-05	0.0684781	44	25	31	25	0.568182	0.806452	-0.23827	None
chr3	27291050	-	CG	0.0670036	2.45e-05	0.0684781	11	10	14	8	0.909091	0.571429	0.337662	Hyper
chr3	27291119	+	CG	0.0131247	3.3e-05	0.0771817	36	22	45	39	0.611111	0.866667	-0.255556	Hypo
chr3	27291120	-	CG	0.00436178	3.3e-05	0.0771817	15	15	32	19	1	0.59375	0.40625	Hyper
chr3	27291165	+	CG	0.284863	3.3e-05	0.0771817	29	6	27	9	0.206897	0.333333	-0.126437	None
chr3	27291166	-	CG	0.0863234	3.3e-05	0.0771817	35	15	28	5	0.428571	0.178571	0.25	None
chr3	27444650	-	CG	0.0236532	3.34e-05	0.0774359	24	11	22	19	0.458333	0.863636	-0.405303	Hypo
chr3	27444659	-	CG	0.00933828	3.34e-05	0.0774359	25	13	10	10	0.52	1	-0.48	Hypo
chr3	27444810	-	CG	0.00231173	1.02e-05	0.0467584	10	0	25	20	0	0.8	-0.8	Hypo
chr3	27532929	+	CG	0.00442063	2.95e-05	0.0737597	38	34	50	31	0.894737	0.62	0.274737	Hyper
chr3	27532930	-	CG	0.0395161	2.95e-05	0.0737597	13	8	24	22	0.615385	0.916667	-0.301282	Hypo
chr3	27751334	-	CG	0.211314	1.82e-05	0.059862	11	7	39	32	0.636364	0.820513	-0.184149	None
chr3	27751353	-	CG	0.00836963	1.82e-05	0.059862	10	0	40	26	0	0.65	-0.65	Hypo
chr3	27751356	-	CG	0.00456395	1.82e-05	0.059862	10	2	38	31	0.2	0.815789	-0.615789	Hypo
chr3	27751399	-	CG	0.0117022	1.82e-05	0.059862	15	4	28	21	0.266667	0.75	-0.483333	Hypo
[truncated: 9,265 more rows]

## Sheet: Table S2b_DMC_IL_Genic_FDR0.1
Table S2b. Distribution of differentially methylated cytosines (DMC) in different genetic regions in ileum tissues
Chr	Pos	Strand	Context	Pvalue	Modified Pvalue	FDR Adjusted Pvalue	# C in cases	# of mC in cases	# C in controls	# mC in controls	Annotation	Gene Symbol and Synonyms	GenicRegion	MethLevel_Pos	MethLevel_Neg	MethDiff	MethStatus
chr1	2767388	+	CG	0.0727297	3.87341e-05	0.0815201	12	8	11	3	NM_001163694_utr5_1_0_chr1_2767344_f	C1H21orf62	5' UTR	0.666667	0.272727	0.393939	Hyper
chr1	2767390	+	CG	0.0458036	3.87341e-05	0.0815201	12	9	11	3	NM_001163694_utr5_1_0_chr1_2767344_f	C1H21orf62	5' UTR	0.75	0.272727	0.477273	Hyper
chr1	2767398	+	CG	0.0357694	3.87341e-05	0.0815201	12	7	11	1	NM_001163694_utr5_1_0_chr1_2767344_f	C1H21orf62	5' UTR	0.583333	0.0909091	0.492424	Hyper
chr4	99462834	+	CG	0.478369	2.91054e-05	0.0733766	11	0	39	1	NM_001130930_utr5_0_0_chr4_99462822_f	PL-5283; STMP1; C4H7orf73	5' UTR	0	0.025641	-0.025641	None
chr4	99462852	+	CG	0.301687	2.91054e-05	0.0733766	11	0	37	2	NM_001130930_utr5_0_0_chr4_99462822_f	PL-5283; STMP1; C4H7orf73	5' UTR	0	0.0540541	-0.0540541	None
chr4	99462855	+	CG	0.436833	2.91054e-05	0.0733766	12	1	36	1	NM_001130930_utr5_0_0_chr4_99462822_f	PL-5283; STMP1; C4H7orf73	5' UTR	0.0833333	0.0277778	0.0555556	None
chr4	99462874	+	CG	0.0867669	2.91054e-05	0.0733766	11	1	35	0	NM_001130930_utr5_0_0_chr4_99462822_f	PL-5283; STMP1; C4H7orf73	5' UTR	0.0909091	0	0.0909091	None
chr4	99462881	+	CG	0.00787329	1.67198e-05	0.0578439	25	4	34	0	NM_001130930_utr5_0_0_chr4_99462822_f	PL-5283; STMP1; C4H7orf73	5' UTR	0.16	0	0.16	None
chr4	99462893	+	CG	0.148454	1.67198e-05	0.0578439	13	1	23	0	NM_001130930_utr5_0_0_chr4_99462822_f	PL-5283; STMP1; C4H7orf73	5' UTR	0.0769231	0	0.0769231	None
chr4	99462902	+	CG	0.0265111	1.67198e-05	0.0578439	13	3	21	0	NM_001130930_utr5_0_0_chr4_99462822_f	PL-5283; STMP1; C4H7orf73	5' UTR	0.230769	0	0.230769	None
chr4	99462914	+	CG	0.0398459	1.67198e-05	0.0578439	13	4	10	0	NM_001130930_utr5_0_0_chr4_99462822_f	PL-5283; STMP1; C4H7orf73	5' UTR	0.307692	0	0.307692	Hyper
chr7	61076286	+	CG	0.431137	5.69115e-05	0.0923247	10	5	20	7	NR_030898_utr5_0_0_chr7_61076253_f	bta-mir-378; mir-378-1; MIR378-1; MIR378; bta-mir-378-1	5' UTR	0.5	0.35	0.15	None
chr7	71983169	-	CG	0.138202	2.69974e-06	0.0215478	11	1	21	0	NM_001098107_utr5_2_0_chr7_71982876_r	ZBED8; C7H5orf54	5' UTR	0.0909091	0	0.0909091	None
chr7	71983183	-	CG	0.638024	2.69974e-06	0.0215478	12	1	23	1	NM_001098107_utr5_2_0_chr7_71982876_r	ZBED8; C7H5orf54	5' UTR	0.0833333	0.0434783	0.0398551	None
chr7	71983189	-	CG	0.112317	3.15493e-06	0.0234838	10	1	24	0	NM_001098107_utr5_2_0_chr7_71982876_r	ZBED8; C7H5orf54	5' UTR	0.1	0	0.1	None
chr7	71983204	-	CG	0.863373	7.64469e-06	0.040478	11	1	27	2	NM_001098107_utr5_2_0_chr7_71982876_r	ZBED8; C7H5orf54	5' UTR	0.0909091	0.0740741	0.016835	None
chr7	71983209	-	CG	0.100312	3.2086e-05	0.0761303	11	1	30	0	NM_001098107_utr5_2_0_chr7_71982876_r	ZBED8; C7H5orf54	5' UTR	0.0909091	0	0.0909091	None
chr11	88020900	+	CG	0.152681	1.86784e-05	0.0604956	10	10	16	14	NM_001034448_utr5_2_0_chr11_88020895_f	ITGB1BP1	5' UTR	1	0.875	0.125	None
chr13	47429683	-	CG	0.0850099	6.58521e-05	0.0966735	10	2	10	0	NM_001014930_utr5_3_0_chr13_47429581_r	C20orf30; C13H20orf30; TMEM230	5' UTR	0.2	0	0.2	None
chr13	47429695	-	CG	0.0777854	6.58521e-05	0.0966735	10	2	11	0	NM_001014930_utr5_3_0_chr13_47429581_r	C20orf30; C13H20orf30; TMEM230	5' UTR	0.2	0	0.2	None
chr19	34359134	+	CG	0.0469718	2.861e-05	0.0727826	16	4	10	0	NM_001077975_utr5_0_0_chr19_34359100_f	TOP3A	5' UTR	0.25	0	0.25	Hyper
chr19	34359145	+	CG	0.17356	2.861e-05	0.0727826	18	2	10	0	NM_001077975_utr5_0_0_chr19_34359100_f	TOP3A	5' UTR	0.111111	0	0.111111	None
chr19	34359154	+	CG	0.0428301	2.861e-05	0.0727826	18	4	13	0	NM_001077975_utr5_0_0_chr19_34359100_f	TOP3A	5' UTR	0.222222	0	0.222222	None
chrX	37349767	+	CG	0.19797	6.52582e-05	0.0964881	11	7	11	4	NM_001045972_utr5_0_0_chrX_37349741_f	TKTL1	5' UTR	0.636364	0.363636	0.272727	Hyper
chrX	37349769	+	CG	0.390447	6.52582e-05	0.0964881	11	6	11	4	NM_001045972_utr5_0_0_chrX_37349741_f	TKTL1	5' UTR	0.545455	0.363636	0.181818	None
chrX	37349773	+	CG	0.646727	6.52582e-05	0.0964881	11	4	11	3	NM_001045972_utr5_0_0_chrX_37349741_f	TKTL1	5' UTR	0.363636	0.272727	0.0909091	None
chrX	37349779	+	CG	0.143394	6.52582e-05	0.0964881	11	7	12	4	NM_001045972_utr5_0_0_chrX_37349741_f	TKTL1	5' UTR	0.636364	0.333333	0.30303	Hyper
chr1	79594880	+	CG	0.0411912	2.49252e-06	0.0207053	12	2	23	0	NM_001206450_up_2000_chr1_79594406_f	BCL6	Promoter	0.166667	0	0.166667	None
chr1	79594889	+	CG	0.0413184	3.08283e-06	0.0232227	12	2	23	0	NM_001206450_up_2000_chr1_79594406_f	BCL6	Promoter	0.166667	0	0.166667	None
chr1	79594928	+	CG	0.0375932	3.08283e-06	0.0232227	12	2	26	0	NM_001206450_up_2000_chr1_79594406_f	BCL6	Promoter	0.166667	0	0.166667	None
chr1	79594931	+	CG	0.397029	3.08283e-06	0.0232227	11	0	26	1	NM_001206450_up_2000_chr1_79594406_f	BCL6	Promoter	0	0.0384615	-0.0384615	None
chr1	79594960	+	CG	0.023394	3.08283e-06	0.0232227	12	2	41	0	NM_001206450_up_2000_chr1_79594406_f	BCL6	Promoter	0.166667	0	0.166667	None
chr1	79594969	+	CG	0.0238098	1.04984e-05	0.0470843	12	2	40	0	NM_001206450_up_2000_chr1_79594406_f	BCL6	Promoter	0.166667	0	0.166667	None
chr1	79594971	+	CG	0.022767	1.04984e-05	0.0470843	12	2	43	0	NM_001206450_up_2000_chr1_79594406_f	BCL6	Promoter	0.166667	0	0.166667	None
chr1	79594974	+	CG	0.0245097	1.04984e-05	0.0470843	13	2	42	0	NM_001206450_up_2000_chr1_79594406_f	BCL6	Promoter	0.153846	0	0.153846	None
chr1	79594976	+	CG	0.0923915	1.04984e-05	0.0470843	13	1	39	0	NM_001206450_up_2000_chr1_79594406_f	BCL6	Promoter	0.0769231	0	0.0769231	None
chr1	79594990	+	CG	0.0371892	1.04984e-05	0.0470843	11	2	24	0	NM_001206450_up_2000_chr1_79594406_f	BCL6	Promoter	0.181818	0	0.181818	None
chr1	79594994	+	CG	0.118504	1.04984e-05	0.0470843	11	1	25	0	NM_001206450_up_2000_chr1_79594406_f	BCL6	Promoter	0.0909091	0	0.0909091	None
chr1	79595004	+	CG	0.237762	1.04984e-05	0.0470843	10	0	25	2	NM_001206450_up_2000_chr1_79594406_f	BCL6	Promoter	0	0.08	-0.08	None
chr1	79595050	+	CG	0.292939	1.04984e-05	0.0470843	24	0	33	1	NM_001206450_up_2000_chr1_79594406_f	BCL6	Promoter	0	0.030303	-0.030303	None
chr1	79595083	+	CG	0.324928	2.88088e-05	0.0731342	24	0	39	1	NM_001206450_up_2000_chr1_79594406_f	BCL6	Promoter	0	0.025641	-0.025641	None
chr1	83304091	+	CG	0.00651544	1.85025e-06	0.0177316	20	17	23	6	NM_001076354_up_2000_chr1_83302567_f	MAP6D1	Promoter	0.85	0.26087	0.58913	Hyper
chr1	83304093	+	CG	0.0411066	1.85025e-06	0.0177316	20	16	13	5	NM_001076354_up_2000_chr1_83302567_f	MAP6D1	Promoter	0.8	0.384615	0.415385	Hyper
chr1	83304102	+	CG	0.0101111	1.85025e-06	0.0177316	19	17	25	11	NM_001076354_up_2000_chr1_83302567_f	MAP6D1	Promoter	0.894737	0.44	0.454737	Hyper
chr1	83304142	+	CG	0.0214842	1.85025e-06	0.0177316	16	7	24	1	NM_001076354_up_2000_chr1_83302567_f	MAP6D1	Promoter	0.4375	0.0416667	0.395833	Hyper
chr1	83304155	+	CG	0.0186833	1.85025e-06	0.0177316	13	6	24	1	NM_001076354_up_2000_chr1_83302567_f	MAP6D1	Promoter	0.461538	0.0416667	0.419872	Hyper
chr1	83304165	+	CG	0.0379047	1.85025e-06	0.0177316	12	6	14	1	NM_001076354_up_2000_chr1_83302567_f	MAP6D1	Promoter	0.5	0.0714286	0.428571	Hyper
chr1	83304186	+	CG	0.0485349	1.85025e-06	0.0177316	12	3	12	0	NM_001076354_up_2000_chr1_83302567_f	MAP6D1	Promoter	0.25	0	0.25	Hyper
chr1	83304217	+	CG	0.0458014	1.85025e-06	0.0177316	11	8	12	3	NM_001076354_up_2000_chr1_83302567_f	MAP6D1	Promoter	0.727273	0.25	0.477273	Hyper
chr1	87647688	+	CG	0.244861	6.86884e-05	0.0982557	11	2	34	2	NM_001099033_up_2000_chr1_87646347_f	GNB4	Promoter	0.181818	0.0588235	0.122995	None
chr1	87647724	+	CG	0.120029	6.86884e-05	0.0982557	12	1	27	0	NM_001099033_up_2000_chr1_87646347_f	GNB4	Promoter	0.0833333	0	0.0833333	None
chr1	87647745	+	CG	0.0222418	6.86884e-05	0.0982557	11	4	46	3	NM_001099033_up_2000_chr1_87646347_f	GNB4	Promoter	0.363636	0.0652174	0.298419	Hyper
chr2	61487880	+	CG	0.0688667	9.44962e-06	0.0452253	29	29	32	27	NM_001046234_up_2000_chr2_61487675_f	MCM6	Promoter	1	0.84375	0.15625	None
chr2	61487964	+	CG	0.0185256	1.80225e-06	0.0175672	12	5	14	14	NM_001046234_up_2000_chr2_61487675_f	MCM6	Promoter	0.416667	1	-0.583333	Hypo
chr2	120178323	+	CG	0.00540793	4.04751e-05	0.0826525	30	23	26	26	NM_174273_up_2000_chr2_120178193_f	CHRNG	Promoter	0.766667	1	-0.233333	None
chr2	120178359	+	CG	0.124429	4.04751e-05	0.0826525	17	11	33	28	NM_174273_up_2000_chr2_120178193_f	CHRNG	Promoter	0.647059	0.848485	-0.201426	None
chr2	120178371	+	CG	0.0170671	5.3985e-05	0.0907994	18	9	34	31	NM_174273_up_2000_chr2_120178193_f	CHRNG	Promoter	0.5	0.911765	-0.411765	Hypo
chr2	120178397	+	CG	0.0102146	5.3985e-05	0.0907994	15	6	33	29	NM_174273_up_2000_chr2_120178193_f	CHRNG	Promoter	0.4	0.878788	-0.478788	Hypo
chr2	120178410	+	CG	0.0922694	5.3985e-05	0.0907994	14	10	34	31	NM_174273_up_2000_chr2_120178193_f	CHRNG	Promoter	0.714286	0.911765	-0.197479	None
chr3	95344156	-	CG	0.145016	1.06915e-06	0.0124391	35	0	19	1	NM_001101054_up_2000_chr3_95342770_r	CDKN2C	Promoter	0	0.0526316	-0.0526316	None
chr3	95344200	-	CG	0.131347	1.84678e-08	0.000756852	24	0	25	2	NM_001101054_up_2000_chr3_95342770_r	CDKN2C	Promoter	0	0.08	-0.08	None
chr3	95344221	-	CG	0.249837	3.55866e-09	0.000245869	23	0	25	1	NM_001101054_up_2000_chr3_95342770_r	CDKN2C	Promoter	0	0.04	-0.04	None
chr3	95344332	-	CG	0.00352937	3.99204e-09	0.000264174	21	5	35	0	NM_001101054_up_2000_chr3_95342770_r	CDKN2C	Promoter	0.238095	0	0.238095	None
chr3	95344334	-	CG	0.00564235	3.99204e-09	0.000264174	21	4	35	0	NM_001101054_up_2000_chr3_95342770_r	CDKN2C	Promoter	0.190476	0	0.190476	None
chr3	95344340	-	CG	0.003504	3.99204e-09	0.000264174	21	5	35	0	NM_001101054_up_2000_chr3_95342770_r	CDKN2C	Promoter	0.238095	0	0.238095	None
chr3	95344349	-	CG	0.00311818	3.71912e-09	0.000250502	21	6	35	0	NM_001101054_up_2000_chr3_95342770_r	CDKN2C	Promoter	0.285714	0	0.285714	Hyper
chr3	95344353	-	CG	0.0249174	3.71912e-09	0.000250502	11	2	34	0	NM_001101054_up_2000_chr3_95342770_r	CDKN2C	Promoter	0.181818	0	0.181818	None
chr3	95344356	-	CG	0.00584283	3.71912e-09	0.000250502	22	4	36	0	NM_001101054_up_2000_chr3_95342770_r	CDKN2C	Promoter	0.181818	0	0.181818	None
chr3	95344362	-	CG	0.0377369	5.47448e-09	0.000315659	12	2	26	0	NM_001101054_up_2000_chr3_95342770_r	CDKN2C	Promoter	0.166667	0	0.166667	None
chr3	95344367	-	CG	0.0353366	5.47448e-09	0.000315659	11	2	26	0	NM_001101054_up_2000_chr3_95342770_r	CDKN2C	Promoter	0.181818	0	0.181818	None
chr3	95344374	-	CG	0.0371892	5.47448e-09	0.000315659	11	2	24	0	NM_001101054_up_2000_chr3_95342770_r	CDKN2C	Promoter	0.181818	0	0.181818	None
chr3	95344385	-	CG	0.0410432	5.47448e-09	0.000315659	11	2	21	0	NM_001101054_up_2000_chr3_95342770_r	CDKN2C	Promoter	0.181818	0	0.181818	None
chr3	95344389	-	CG	0.0410432	5.47448e-09	0.000315659	11	2	21	0	NM_001101054_up_2000_chr3_95342770_r	CDKN2C	Promoter	0.181818	0	0.181818	None
chr4	12064877	-	CG	0.232881	6.47508e-05	0.0963492	10	2	14	6	NM_001075145_up_2000_chr4_12063688_r	SGCE	Promoter	0.2	0.428571	-0.228571	None
chr4	99462760	+	CG	0.23513	1.08419e-05	0.0475406	22	0	22	1	NM_001130930_up_2000_chr4_99460822_f	PL-5283; STMP1; C4H7orf73	Promoter	0	0.0454545	-0.0454545	None
chr4	99462811	+	CG	0.423574	3.49107e-05	0.078413	10	0	27	1	NM_001130930_up_2000_chr4_99460822_f	PL-5283; STMP1; C4H7orf73	Promoter	0	0.037037	-0.037037	None
chr4	100752825	+	CG	0.0365248	3.24482e-05	0.0765726	27	19	44	19	NM_001080733_up_2000_chr4_100750928_f	CHRM2	Promoter	0.703704	0.431818	0.271886	Hyper
chr5	26078015	-	CG	0.122704	4.47491e-05	0.0854775	35	0	44	2	NM_001193221_up_2000_chr5_26077684_r	HOXC12	Promoter	0	0.0454545	-0.0454545	None
chr5	26078091	-	CG	0.893391	5.02952e-05	0.0886637	43	9	40	9	NM_001193221_up_2000_chr5_26077684_r	HOXC12	Promoter	0.209302	0.225	-0.0156977	None
chr5	55720776	-	CG	0.0282493	2.5533e-05	0.0695588	32	25	57	31	NM_001037595_up_2000_chr5_55719302_r	TSPAN31	Promoter	0.78125	0.54386	0.23739	None
chr5	55720872	-	CG	0.00403027	2.5533e-05	0.0695588	43	43	44	36	NM_001037595_up_2000_chr5_55719302_r	TSPAN31	Promoter	1	0.818182	0.181818	None
chr5	55720876	-	CG	0.0207446	2.5533e-05	0.0695588	43	42	44	37	NM_001037595_up_2000_chr5_55719302_r	TSPAN31	Promoter	0.976744	0.840909	0.135835	None
chr5	55720889	-	CG	0.0301357	2.5533e-05	0.0695588	41	41	38	34	NM_001037595_up_2000_chr5_55719302_r	TSPAN31	Promoter	1	0.894737	0.105263	None
chr5	82982245	+	CG	0.0194939	4.44948e-05	0.0853678	24	18	18	6	NM_174369_up_2000_chr5_82981629_f	insP3R2; ITPR2	Promoter	0.75	0.333333	0.416667	Hyper
chr6	3425198	+	CG	0.0498885	3.27701e-05	0.0769317	37	3	33	0	NM_001075123_up_2000_chr6_3423574_f	CCNA; CCNA2	Promoter	0.0810811	0	0.0810811	None
chr6	5744252	+	CG	0.0253528	3.97981e-05	0.0823512	18	7	16	14	NM_174417_up_2000_chr6_5743681_f	PDE5A	Promoter	0.388889	0.875	-0.486111	Hypo
chr6	5744296	+	CG	0.0152696	6.75777e-05	0.0977006	20	7	16	15	NM_174417_up_2000_chr6_5743681_f	PDE5A	Promoter	0.35	0.9375	-0.5875	Hypo
chr6	60147296	+	CG	0.00505385	6.08487e-05	0.094656	45	15	15	0	NM_001046172_up_2000_chr6_60145577_f	UCHL1	Promoter	0.333333	0	0.333333	Hyper
chr6	61226246	+	CG	0.0260455	4.09178e-05	0.082996	12	2	35	0	NM_001205411_up_2000_chr6_61225897_f	SHISA3	Promoter	0.166667	0	0.166667	None
chr6	61226254	+	CG	0.0426911	4.09178e-05	0.082996	13	2	24	0	NM_001205411_up_2000_chr6_61225897_f	SHISA3	Promoter	0.153846	0	0.153846	None
chr6	61226256	+	CG	0.148454	1.05408e-05	0.0470843	13	1	23	0	NM_001205411_up_2000_chr6_61225897_f	SHISA3	Promoter	0.0769231	0	0.0769231	None
chr6	61226268	+	CG	0.348052	1.05408e-05	0.0470843	13	0	24	1	NM_001205411_up_2000_chr6_61225897_f	SHISA3	Promoter	0	0.0416667	-0.0416667	None
chr6	61226287	+	CG	0.503818	1.05408e-05	0.0470843	11	1	28	1	NM_001205411_up_2000_chr6_61225897_f	SHISA3	Promoter	0.0909091	0.0357143	0.0551948	None
chr6	61226365	+	CG	0.073898	2.37142e-05	0.0675486	11	2	13	0	NM_001205411_up_2000_chr6_61225897_f	SHISA3	Promoter	0.181818	0	0.181818	None
chr6	61226373	+	CG	0.342182	2.37142e-05	0.0675486	12	4	12	2	NM_001205411_up_2000_chr6_61225897_f	SHISA3	Promoter	0.333333	0.166667	0.166667	None
chr6	61226397	+	CG	0.149405	5.64522e-05	0.0923247	12	1	21	0	NM_001205411_up_2000_chr6_61225897_f	SHISA3	Promoter	0.0833333	0	0.0833333	None
chr6	61226404	+	CG	0.936073	5.64522e-05	0.0923247	10	1	22	2	NM_001205411_up_2000_chr6_61225897_f	SHISA3	Promoter	0.1	0.0909091	0.00909091	None
chr6	61226406	+	CG	0.121476	5.64522e-05	0.0923247	10	1	22	0	NM_001205411_up_2000_chr6_61225897_f	SHISA3	Promoter	0.1	0	0.1	None
chr6	61226421	+	CG	0.0413184	5.64522e-05	0.0923247	12	2	23	0	NM_001205411_up_2000_chr6_61225897_f	SHISA3	Promoter	0.166667	0	0.166667	None
chr6	61226456	+	CG	0.0221884	1.5964e-05	0.0570429	13	3	29	0	NM_001205411_up_2000_chr6_61225897_f	SHISA3	Promoter	0.230769	0	0.230769	None
chr6	86318413	+	CG	0.179203	1.69421e-05	0.0581696	10	9	12	8	NM_001034573_up_2000_chr6_86317166_f	DCK	Promoter	0.9	0.666667	0.233333	None
chr6	86318439	+	CG	0.0670231	5.28295e-05	0.0902148	12	10	13	6	NM_001034573_up_2000_chr6_86317166_f	DCK	Promoter	0.833333	0.461538	0.371795	Hyper
chr6	102277466	-	CG	0.214773	3.64217e-05	0.0799022	11	0	10	1	NM_001046286_up_2000_chr6_102276941_r	HSD17B11	Promoter	0	0.1	-0.1	None
chr7	11812988	-	CG	0.0189233	4.54343e-05	0.0858594	12	7	13	0	NR_031181_up_2000_chr7_11811388_r	MIR181D; bta-mir-181d; mir-181d	Promoter	0.583333	0	0.583333	Hyper
chr7	11812996	-	CG	0.0174656	4.54343e-05	0.0858594	11	9	12	1	NR_031181_up_2000_chr7_11811388_r	MIR181D; bta-mir-181d; mir-181d	Promoter	0.818182	0.0833333	0.734848	Hyper
chr7	11812998	-	CG	0.0665118	4.54343e-05	0.0858594	11	5	11	1	NR_031181_up_2000_chr7_11811388_r	MIR181D; bta-mir-181d; mir-181d	Promoter	0.454545	0.0909091	0.363636	Hyper
chr7	11813010	-	CG	0.0255541	4.54343e-05	0.0858594	10	5	11	0	NR_031181_up_2000_chr7_11811388_r	MIR181D; bta-mir-181d; mir-181d	Promoter	0.5	0	0.5	Hyper
chr7	11813031	-	CG	0.0947938	4.54343e-05	0.0858594	12	7	21	6	NR_031181_up_2000_chr7_11811388_r	MIR181D; bta-mir-181d; mir-181d	Promoter	0.583333	0.285714	0.297619	Hyper
chr7	11813033	-	CG	0.0791091	4.54343e-05	0.0858594	12	6	20	4	NR_031181_up_2000_chr7_11811388_r	MIR181D; bta-mir-181d; mir-181d	Promoter	0.5	0.2	0.3	Hyper
chr7	11813041	-	CG	0.128525	4.54343e-05	0.0858594	11	8	10	4	NR_031181_up_2000_chr7_11811388_r	MIR181D; bta-mir-181d; mir-181d	Promoter	0.727273	0.4	0.327273	Hyper
chr7	11813044	-	CG	0.154538	4.54343e-05	0.0858594	10	5	10	2	NR_031181_up_2000_chr7_11811388_r	MIR181D; bta-mir-181d; mir-181d	Promoter	0.5	0.2	0.3	Hyper
chr7	11813063	-	CG	0.0450638	4.54343e-05	0.0858594	11	0	10	3	NR_031181_up_2000_chr7_11811388_r	MIR181D; bta-mir-181d; mir-181d	Promoter	0	0.3	-0.3	Hypo
chr7	38857595	+	CG	0.0221578	2.28894e-05	0.066222	10	0	10	6	NM_001192731_up_2000_chr7_38855779_f	RGS14	Promoter	0	0.6	-0.6	Hypo
chr7	38857616	+	CG	0.022249	2.28894e-05	0.066222	11	0	11	6	NM_001192731_up_2000_chr7_38855779_f	RGS14	Promoter	0	0.545455	-0.545455	Hypo
chr7	38857622	+	CG	0.0515699	2.28894e-05	0.066222	11	2	11	7	NM_001192731_up_2000_chr7_38855779_f	RGS14	Promoter	0.181818	0.636364	-0.454545	Hypo
chr7	38857629	+	CG	0.0393943	2.28894e-05	0.066222	12	1	11	6	NM_001192731_up_2000_chr7_38855779_f	RGS14	Promoter	0.0833333	0.545455	-0.462121	Hypo
chr7	38857637	+	CG	0.0340183	2.28894e-05	0.066222	12	1	10	6	NM_001192731_up_2000_chr7_38855779_f	RGS14	Promoter	0.0833333	0.6	-0.516667	Hypo
chr7	38857639	+	CG	0.0637731	2.28894e-05	0.066222	10	1	10	5	NM_001192731_up_2000_chr7_38855779_f	RGS14	Promoter	0.1	0.5	-0.4	Hypo
chr7	53078290	-	CG	0.0239396	1.4085e-05	0.0535911	25	0	13	3	NM_001080287_up_2000_chr7_53077720_r	GNPDA1; GNPI	Promoter	0	0.230769	-0.230769	None
chr7	53078332	-	CG	0.0999125	1.4085e-05	0.0535911	32	3	23	6	NM_001080287_up_2000_chr7_53077720_r	GNPDA1; GNPI	Promoter	0.09375	0.26087	-0.16712	None
chr7	53078355	-	CG	0.0225362	1.4085e-05	0.0535911	37	4	36	14	NM_001080287_up_2000_chr7_53077720_r	GNPDA1; GNPI	Promoter	0.108108	0.388889	-0.280781	Hypo
chr7	53078382	-	CG	0.042967	1.4085e-05	0.0535911	42	3	41	11	NM_001080287_up_2000_chr7_53077720_r	GNPDA1; GNPI	Promoter	0.0714286	0.268293	-0.196864	None
chr7	53078387	-	CG	0.0140232	1.4085e-05	0.0535911	39	3	43	17	NM_001080287_up_2000_chr7_53077720_r	GNPDA1; GNPI	Promoter	0.0769231	0.395349	-0.318426	Hypo
chr7	53078407	-	CG	0.0149983	1.4085e-05	0.0535911	41	5	43	15	NM_001080287_up_2000_chr7_53077720_r	GNPDA1; GNPI	Promoter	0.121951	0.348837	-0.226886	None
chr7	53078412	-	CG	0.265053	1.4085e-05	0.0535911	41	2	41	6	NM_001080287_up_2000_chr7_53077720_r	GNPDA1; GNPI	Promoter	0.0487805	0.146341	-0.097561	None
chr7	53078444	-	CG	0.145001	1.4085e-05	0.0535911	41	5	36	9	NM_001080287_up_2000_chr7_53077720_r	GNPDA1; GNPI	Promoter	0.121951	0.25	-0.128049	None
chr7	53078457	-	CG	0.168958	1.4085e-05	0.0535911	50	10	26	9	NM_001080287_up_2000_chr7_53077720_r	GNPDA1; GNPI	Promoter	0.2	0.346154	-0.146154	None
chr7	61076031	+	CG	0.0381887	1.49786e-05	0.0551709	11	6	21	2	NR_030898_up_2000_chr7_61074253_f	bta-mir-378; mir-378-1; MIR378-1; MIR378; bta-mir-378-1	Promoter	0.545455	0.0952381	0.450216	Hyper
chr7	61076051	+	CG	0.040427	4.28762e-05	0.0841508	23	9	23	2	NR_030898_up_2000_chr7_61074253_f	bta-mir-378; mir-378-1; MIR378-1; MIR378; bta-mir-378-1	Promoter	0.391304	0.0869565	0.304348	Hyper
chr7	61076065	+	CG	0.00324951	4.28762e-05	0.0841508	26	11	22	0	NR_030898_up_2000_chr7_61074253_f	bta-mir-378; mir-378-1; MIR378-1; MIR378; bta-mir-378-1	Promoter	0.423077	0	0.423077	Hyper
chr7	61076109	+	CG	0.107516	2.16531e-05	0.0650443	24	11	37	6	NR_030898_up_2000_chr7_61074253_f	bta-mir-378; mir-378-1; MIR378-1; MIR378; bta-mir-378-1	Promoter	0.458333	0.162162	0.296171	Hyper
chr7	61076125	+	CG	0.00230097	2.16531e-05	0.0650443	33	14	24	1	NR_030898_up_2000_chr7_61074253_f	bta-mir-378; mir-378-1; MIR378-1; MIR378; bta-mir-378-1	Promoter	0.424242	0.0416667	0.382576	Hyper
chr7	61076136	+	CG	0.120966	1.51285e-05	0.0554086	25	8	26	3	NR_030898_up_2000_chr7_61074253_f	bta-mir-378; mir-378-1; MIR378-1; MIR378; bta-mir-378-1	Promoter	0.32	0.115385	0.204615	None
chr7	61076152	+	CG	0.0512043	1.51285e-05	0.0554086	25	8	23	2	NR_030898_up_2000_chr7_61074253_f	bta-mir-378; mir-378-1; MIR378-1; MIR378; bta-mir-378-1	Promoter	0.32	0.0869565	0.233043	None
chr7	61076160	+	CG	0.268353	1.51285e-05	0.0554086	25	7	15	2	NR_030898_up_2000_chr7_61074253_f	bta-mir-378; mir-378-1; MIR378-1; MIR378; bta-mir-378-1	Promoter	0.28	0.133333	0.146667	None
chr7	61076162	+	CG	0.465402	1.51285e-05	0.0554086	25	6	14	2	NR_030898_up_2000_chr7_61074253_f	bta-mir-378; mir-378-1; MIR378-1; MIR378; bta-mir-378-1	Promoter	0.24	0.142857	0.0971429	None
chr7	61076190	+	CG	0.179125	5.2134e-06	0.0321401	36	11	15	2	NR_030898_up_2000_chr7_61074253_f	bta-mir-378; mir-378-1; MIR378-1; MIR378; bta-mir-378-1	Promoter	0.305556	0.133333	0.172222	None
chr7	61076209	+	CG	0.0982418	5.2134e-06	0.0321401	23	9	23	4	NR_030898_up_2000_chr7_61074253_f	bta-mir-378; mir-378-1; MIR378-1; MIR378; bta-mir-378-1	Promoter	0.391304	0.173913	0.217391	None
chr7	102268296	+	CG	0.0527067	5.32679e-05	0.090455	11	4	39	4	NM_001076128_up_2000_chr7_102267273_f	C7H5orf30; MACIR	Promoter	0.363636	0.102564	0.261072	Hyper
chr8	53997338	-	CG	0.448445	6.70241e-05	0.0973632	41	3	59	7	NM_001110002_up_2000_chr8_53995696_r	GNAQ	Promoter	0.0731707	0.118644	-0.0454733	None
chr9	40698916	+	CG	0.0777854	1.34124e-05	0.0522079	10	2	11	0	NM_001081582_up_2000_chr9_40697490_f	MICAL1; MICAL-1	Promoter	0.2	0	0.2	None
chr9	40698928	+	CG	0.0456964	1.34124e-05	0.0522079	11	3	12	0	NM_001081582_up_2000_chr9_40697490_f	MICAL1; MICAL-1	Promoter	0.272727	0	0.272727	Hyper
chr9	40698948	+	CG	0.00275205	1.34124e-05	0.0522079	31	13	14	0	NM_001081582_up_2000_chr9_40697490_f	MICAL1; MICAL-1	Promoter	0.419355	0	0.419355	Hyper
chr9	40698959	+	CG	0.0883845	1.34124e-05	0.0522079	22	8	16	2	NM_001081582_up_2000_chr9_40697490_f	MICAL1; MICAL-1	Promoter	0.363636	0.125	0.238636	None
chr9	40698962	+	CG	0.0242924	1.34124e-05	0.0522079	22	5	14	0	NM_001081582_up_2000_chr9_40697490_f	MICAL1; MICAL-1	Promoter	0.227273	0	0.227273	None
chr9	40698997	+	CG	0.303556	1.20112e-05	0.0494042	22	1	15	0	NM_001081582_up_2000_chr9_40697490_f	MICAL1; MICAL-1	Promoter	0.0454545	0	0.0454545	None
chr9	40698999	+	CG	0.294623	1.20112e-05	0.0494042	21	1	15	0	NM_001081582_up_2000_chr9_40697490_f	MICAL1; MICAL-1	Promoter	0.047619	0	0.047619	None
chr9	40699024	+	CG	0.0412782	3.06239e-05	0.0745908	10	3	13	0	NM_001081582_up_2000_chr9_40697490_f	MICAL1; MICAL-1	Promoter	0.3	0	0.3	Hyper
chr9	40699030	+	CG	0.073898	2.62576e-05	0.0705519	11	2	13	0	NM_001081582_up_2000_chr9_40697490_f	MICAL1; MICAL-1	Promoter	0.181818	0	0.181818	None
chr9	84506057	+	CG	0.150199	6.08425e-07	0.00873858	10	2	25	1	NM_001191540_up_2000_chr9_84504918_f	STXBP5	Promoter	0.2	0.04	0.16	None
chr9	84506080	+	CG	0.00882231	6.08425e-07	0.00873858	20	4	29	0	NM_001191540_up_2000_chr9_84504918_f	STXBP5	Promoter	0.2	0	0.2	None
chr9	84506086	+	CG	0.00880402	6.08425e-07	0.00873858	21	4	31	0	NM_001191540_up_2000_chr9_84504918_f	STXBP5	Promoter	0.190476	0	0.190476	None
chr9	84506089	+	CG	0.0614514	6.08425e-07	0.00873858	21	4	30	1	NM_001191540_up_2000_chr9_84504918_f	STXBP5	Promoter	0.190476	0.0333333	0.157143	None
chr9	84506103	+	CG	0.00483224	6.08425e-07	0.00873858	21	4	40	0	NM_001191540_up_2000_chr9_84504918_f	STXBP5	Promoter	0.190476	0	0.190476	None
chr9	84506109	+	CG	0.0214961	6.08425e-07	0.00873858	10	2	39	0	NM_001191540_up_2000_chr9_84504918_f	STXBP5	Promoter	0.2	0	0.2	None
chr9	84506112	+	CG	0.0221349	6.08425e-07	0.00873858	10	2	37	0	NM_001191540_up_2000_chr9_84504918_f	STXBP5	Promoter	0.2	0	0.2	None
chr9	84506114	+	CG	0.0218354	6.08425e-07	0.00873858	10	2	38	0	NM_001191540_up_2000_chr9_84504918_f	STXBP5	Promoter	0.2	0	0.2	None
chr9	84506121	+	CG	0.027661	6.08425e-07	0.00873858	20	4	39	1	NM_001191540_up_2000_chr9_84504918_f	STXBP5	Promoter	0.2	0.025641	0.174359	None
chr11	72292014	+	CG	0.13823	3.02859e-05	0.074217	16	1	31	0	NM_001034544_up_2000_chr11_72290939_f	EIF2B4	Promoter	0.0625	0	0.0625	None
chr11	72292086	+	CG	0.0820647	4.62092e-06	0.0296774	14	2	15	0	NM_001034544_up_2000_chr11_72290939_f	EIF2B4	Promoter	0.142857	0	0.142857	None
chr11	72292088	+	CG	0.0820647	4.62092e-06	0.0296774	14	2	15	0	NM_001034544_up_2000_chr11_72290939_f	EIF2B4	Promoter	0.142857	0	0.142857	None
chr11	72292097	+	CG	0.0820647	4.62092e-06	0.0296774	14	2	15	0	NM_001034544_up_2000_chr11_72290939_f	EIF2B4	Promoter	0.142857	0	0.142857	None
chr11	72292108	+	CG	0.0647678	4.62092e-06	0.0296774	10	2	14	0	NM_001034544_up_2000_chr11_72290939_f	EIF2B4	Promoter	0.2	0	0.2	None
chr11	72292119	+	CG	0.0723971	4.62092e-06	0.0296774	10	2	12	0	NM_001034544_up_2000_chr11_72290939_f	EIF2B4	Promoter	0.2	0	0.2	None
chr11	72292141	+	CG	0.246276	4.62092e-06	0.0296774	12	2	22	1	NM_001034544_up_2000_chr11_72290939_f	EIF2B4	Promoter	0.166667	0.0454545	0.121212	None
chr11	72292151	+	CG	0.0285846	4.62092e-06	0.0296774	15	3	22	0	NM_001034544_up_2000_chr11_72290939_f	EIF2B4	Promoter	0.2	0	0.2	None
chr11	72292153	+	CG	0.0291782	4.62092e-06	0.0296774	16	3	23	0	NM_001034544_up_2000_chr11_72290939_f	EIF2B4	Promoter	0.1875	0	0.1875	None
chr11	72292156	+	CG	0.0282814	4.62092e-06	0.0296774	16	3	24	0	NM_001034544_up_2000_chr11_72290939_f	EIF2B4	Promoter	0.1875	0	0.1875	None
chr11	72292166	+	CG	0.0459653	4.62092e-06	0.0296774	14	2	24	0	NM_001034544_up_2000_chr11_72290939_f	EIF2B4	Promoter	0.142857	0	0.142857	None
chr11	72292221	+	CG	0.0955928	7.56357e-06	0.0401705	11	2	10	0	NM_001034544_up_2000_chr11_72290939_f	EIF2B4	Promoter	0.181818	0	0.181818	None
chr11	72292232	+	CG	0.119187	7.56357e-06	0.0401705	13	2	10	0	NM_001034544_up_2000_chr11_72290939_f	EIF2B4	Promoter	0.153846	0	0.153846	None
chr11	72292236	+	CG	0.119187	7.56357e-06	0.0401705	13	2	10	0	NM_001034544_up_2000_chr11_72290939_f	EIF2B4	Promoter	0.153846	0	0.153846	None
chr11	99446364	-	CG	0.0955928	5.60842e-06	0.0337414	11	2	10	0	NM_001035365_up_2000_chr11_99445711_r	TMEM15; DOLK	Promoter	0.181818	0	0.181818	None
chr11	99446388	-	CG	0.0866981	5.60842e-06	0.0337414	12	2	12	0	NM_001035365_up_2000_chr11_99445711_r	TMEM15; DOLK	Promoter	0.166667	0	0.166667	None
chr11	99446416	-	CG	0.032005	1.13123e-06	0.0128376	12	4	14	0	NM_001035365_up_2000_chr11_99445711_r	TMEM15; DOLK	Promoter	0.333333	0	0.333333	Hyper
chr11	99446428	-	CG	0.0697779	1.13123e-06	0.0128376	11	2	14	0	NM_001035365_up_2000_chr11_99445711_r	TMEM15; DOLK	Promoter	0.181818	0	0.181818	None
chr11	99446489	-	CG	0.0152834	2.09597e-09	0.000159574	16	4	42	0	NM_001035365_up_2000_chr11_99445711_r	TMEM15; DOLK	Promoter	0.25	0	0.25	Hyper
chr11	99446497	-	CG	0.199408	3.76939e-10	3.2129e-05	18	2	39	1	NM_001035365_up_2000_chr11_99445711_r	TMEM15; DOLK	Promoter	0.111111	0.025641	0.0854701	None
chr11	99446510	-	CG	0.0349678	1.68712e-11	2.00454e-06	17	2	42	0	NM_001035365_up_2000_chr11_99445711_r	TMEM15; DOLK	Promoter	0.117647	0	0.117647	None
chr11	99446513	-	CG	0.0220257	1.68712e-11	2.00454e-06	18	3	42	0	NM_001035365_up_2000_chr11_99445711_r	TMEM15; DOLK	Promoter	0.166667	0	0.166667	None
chr11	99446515	-	CG	0.398816	1.68712e-11	2.00454e-06	18	2	41	2	NM_001035365_up_2000_chr11_99445711_r	TMEM15; DOLK	Promoter	0.111111	0.0487805	0.0623306	None
chr11	99446530	-	CG	0.0216365	1.68712e-11	2.00454e-06	17	3	41	0	NM_001035365_up_2000_chr11_99445711_r	TMEM15; DOLK	Promoter	0.176471	0	0.176471	None
chr11	99446532	-	CG	0.0211438	1.68712e-11	2.00454e-06	17	3	43	0	NM_001035365_up_2000_chr11_99445711_r	TMEM15; DOLK	Promoter	0.176471	0	0.176471	None
chr11	99446598	-	CG	0.0198148	4.47031e-12	5.89162e-07	20	3	59	0	NM_001035365_up_2000_chr11_99445711_r	TMEM15; DOLK	Promoter	0.15	0	0.15	None
chr11	99446635	-	CG	0.0121756	3.97862e-11	4.33324e-06	17	5	46	0	NM_001035365_up_2000_chr11_99445711_r	TMEM15; DOLK	Promoter	0.294118	0	0.294118	Hyper
chr11	99446640	-	CG	0.0108419	3.97862e-11	4.33324e-06	19	6	44	0	NM_001035365_up_2000_chr11_99445711_r	TMEM15; DOLK	Promoter	0.315789	0	0.315789	Hyper
chr11	99446643	-	CG	0.012641	3.97862e-11	4.33324e-06	18	5	44	0	NM_001035365_up_2000_chr11_99445711_r	TMEM15; DOLK	Promoter	0.277778	0	0.277778	Hyper
chr11	99446682	-	CG	0.0522358	5.80014e-12	7.58055e-07	24	6	40	2	NM_001035365_up_2000_chr11_99445711_r	TMEM15; DOLK	Promoter	0.25	0.05	0.2	None
chr11	99446698	-	CG	0.0147517	2.3508e-11	2.61481e-06	24	5	41	0	NM_001035365_up_2000_chr11_99445711_r	TMEM15; DOLK	Promoter	0.208333	0	0.208333	None
chr11	99446703	-	CG	0.0151029	1.55754e-11	1.92345e-06	23	5	37	0	NM_001035365_up_2000_chr11_99445711_r	TMEM15; DOLK	Promoter	0.217391	0	0.217391	None
chr11	99446711	-	CG	0.0128724	1.55754e-11	1.92345e-06	24	6	36	0	NM_001035365_up_2000_chr11_99445711_r	TMEM15; DOLK	Promoter	0.25	0	0.25	Hyper
chr11	99446737	-	CG	0.0133251	2.23543e-10	2.08687e-05	25	6	35	0	NM_001035365_up_2000_chr11_99445711_r	TMEM15; DOLK	Promoter	0.24	0	0.24	None
chr11	99446748	-	CG	0.0564615	4.56365e-11	4.90233e-06	25	2	36	0	NM_001035365_up_2000_chr11_99445711_r	TMEM15; DOLK	Promoter	0.08	0	0.08	None
chr11	99446865	-	CG	0.0157102	1.45446e-05	0.0545935	21	5	31	0	NM_001035365_up_2000_chr11_99445711_r	TMEM15; DOLK	Promoter	0.238095	0	0.238095	None
chr15	26071712	-	CG	0.201115	5.12558e-05	0.0888415	10	1	12	0	NM_001038558_up_2000_chr15_26071058_r	CADM1; IGSF4	Promoter	0.1	0	0.1	None
chr15	26071719	-	CG	0.216883	5.12558e-05	0.0888415	11	1	12	0	NM_001038558_up_2000_chr15_26071058_r	CADM1; IGSF4	Promoter	0.0909091	0	0.0909091	None
chr15	26071727	-	CG	0.245949	5.12558e-05	0.0888415	13	1	12	0	NM_001038558_up_2000_chr15_26071058_r	CADM1; IGSF4	Promoter	0.0769231	0	0.0769231	None
chr15	26071732	-	CG	0.104878	6.56325e-05	0.0966735	15	2	13	0	NM_001038558_up_2000_chr15_26071058_r	CADM1; IGSF4	Promoter	0.133333	0	0.133333	None
chr15	26071743	-	CG	0.12503	6.56325e-05	0.0966735	16	2	12	0	NM_001038558_up_2000_chr15_26071058_r	CADM1; IGSF4	Promoter	0.125	0	0.125	None
chr15	26071754	-	CG	0.284239	6.56325e-05	0.0966735	16	1	12	0	NM_001038558_up_2000_chr15_26071058_r	CADM1; IGSF4	Promoter	0.0625	0	0.0625	None
chr15	42380725	-	CG	0.0493178	4.91922e-05	0.087951	12	0	33	6	NM_173888_up_2000_chr15_42379847_r	ADM	Promoter	0	0.181818	-0.181818	None
chr15	42380736	-	CG	0.0154195	4.91922e-05	0.087951	11	0	27	8	NM_173888_up_2000_chr15_42379847_r	ADM	Promoter	0	0.296296	-0.296296	Hypo
chr15	42380761	-	CG	0.00870487	1.02371e-05	0.0467584	12	0	25	10	NM_173888_up_2000_chr15_42379847_r	ADM	Promoter	0	0.4	-0.4	Hypo
chr15	42380768	-	CG	0.018373	1.02371e-05	0.0467584	12	0	24	10	NM_173888_up_2000_chr15_42379847_r	ADM	Promoter	0	0.416667	-0.416667	Hypo
chr16	2062364	-	CG	0.0389334	7.40951e-06	0.0397573	14	0	28	13	NM_001075973_up_2000_chr16_2062010_r	PLEKHA6	Promoter	0	0.464286	-0.464286	Hypo
chr16	2062372	-	CG	0.0126913	7.40951e-06	0.0397573	13	13	29	17	NM_001075973_up_2000_chr16_2062010_r	PLEKHA6	Promoter	1	0.586207	0.413793	Hyper
chr16	2062378	-	CG	0.0105805	7.40951e-06	0.0397573	12	12	32	22	NM_001075973_up_2000_chr16_2062010_r	PLEKHA6	Promoter	1	0.6875	0.3125	Hyper
chr16	2062388	-	CG	0.0127745	7.40951e-06	0.0397573	12	12	30	18	NM_001075973_up_2000_chr16_2062010_r	PLEKHA6	Promoter	1	0.6	0.4	Hyper
chr16	2062401	-	CG	0.110729	7.40951e-06	0.0397573	11	11	29	19	NM_001075973_up_2000_chr16_2062010_r	PLEKHA6	Promoter	1	0.655172	0.344828	Hyper
chr16	2062438	-	CG	0.0313927	7.40951e-06	0.0397573	11	10	36	21	NM_001075973_up_2000_chr16_2062010_r	PLEKHA6	Promoter	0.909091	0.583333	0.325758	Hyper
chr16	2062461	-	CG	0.10589	7.40951e-06	0.0397573	10	7	34	14	NM_001075973_up_2000_chr16_2062010_r	PLEKHA6	Promoter	0.7	0.411765	0.288235	Hyper
chr16	64459069	-	CG	0.424154	5.5706e-05	0.0919939	11	1	34	1	NM_001075486_up_2000_chr16_64459002_r	NMNAT2	Promoter	0.0909091	0.0294118	0.0614973	None
chr16	64459097	-	CG	0.0197616	5.5706e-05	0.0919939	12	3	34	0	NM_001075486_up_2000_chr16_64459002_r	NMNAT2	Promoter	0.25	0	0.25	Hyper
chr18	46457591	+	CG	0.0967409	4.80105e-05	0.0875449	16	6	25	16	NM_001008669_up_2000_chr18_46457392_f	PSENEN; PEN2	Promoter	0.375	0.64	-0.265	Hypo
chr18	46457603	+	CG	0.074787	4.80105e-05	0.0875449	15	5	23	15	NM_001008669_up_2000_chr18_46457392_f	PSENEN; PEN2	Promoter	0.333333	0.652174	-0.318841	Hypo
chr18	46457607	+	CG	0.12667	4.80105e-05	0.0875449	14	3	12	6	NM_001008669_up_2000_chr18_46457392_f	PSENEN; PEN2	Promoter	0.214286	0.5	-0.285714	Hypo
chr18	46457618	+	CG	0.0248632	4.80105e-05	0.0875449	12	1	10	7	NM_001008669_up_2000_chr18_46457392_f	PSENEN; PEN2	Promoter	0.0833333	0.7	-0.616667	Hypo
chr19	9624340	+	CG	0.0282169	5.06703e-05	0.088771	13	1	30	12	NM_001077080_up_2000_chr19_9623617_f	MGC137055	Promoter	0.0769231	0.4	-0.323077	Hypo
chr19	9624377	+	CG	0.060999	5.06703e-05	0.088771	16	2	29	11	NM_001077080_up_2000_chr19_9623617_f	MGC137055	Promoter	0.125	0.37931	-0.25431	Hypo
chr19	9624384	+	CG	0.00473808	5.06703e-05	0.088771	18	0	29	13	NM_001077080_up_2000_chr19_9623617_f	MGC137055	Promoter	0	0.448276	-0.448276	Hypo
chr19	9624403	+	CG	0.070591	5.06703e-05	0.088771	19	3	29	13	NM_001077080_up_2000_chr19_9623617_f	MGC137055	Promoter	0.157895	0.448276	-0.290381	Hypo
chr19	9624433	+	CG	0.161896	5.06703e-05	0.088771	14	3	28	12	NM_001077080_up_2000_chr19_9623617_f	MGC137055	Promoter	0.214286	0.428571	-0.214286	None
chr19	9624453	+	CG	0.667526	5.06703e-05	0.088771	14	5	30	13	NM_001077080_up_2000_chr19_9623617_f	MGC137055	Promoter	0.357143	0.433333	-0.0761905	None
chr19	9624463	+	CG	0.410616	5.06703e-05	0.088771	13	3	28	10	NM_001077080_up_2000_chr19_9623617_f	MGC137055	Promoter	0.230769	0.357143	-0.126374	None
chr19	9624469	+	CG	0.0174102	5.06703e-05	0.088771	13	0	28	7	NM_001077080_up_2000_chr19_9623617_f	MGC137055	Promoter	0	0.25	-0.25	Hypo
chr19	9624477	+	CG	0.0386621	4.58077e-05	0.0859258	11	0	28	7	NM_001077080_up_2000_chr19_9623617_f	MGC137055	Promoter	0	0.25	-0.25	Hypo
chr19	9624503	+	CG	0.0684375	4.58077e-05	0.0859258	12	0	23	4	NM_001077080_up_2000_chr19_9623617_f	MGC137055	Promoter	0	0.173913	-0.173913	None
chr19	9624510	+	CG	0.115161	4.58077e-05	0.0859258	11	0	23	3	NM_001077080_up_2000_chr19_9623617_f	MGC137055	Promoter	0	0.130435	-0.130435	None
chr19	20145073	+	CG	0.267688	6.77802e-05	0.0978671	13	3	13	1	NM_001045958_up_2000_chr19_20143787_f	RPL23AY; RPL23A	Promoter	0.230769	0.0769231	0.153846	None
chr19	20145074	-	CG	0.0230245	6.77802e-05	0.0978671	13	3	27	0	NM_001033612_up_2000_chr19_20143945_r	RAB34	Promoter	0.230769	0	0.230769	None
chr19	20145119	-	CG	0.0305478	6.77802e-05	0.0978671	20	6	34	2	NM_001033612_up_2000_chr19_20143945_r	RAB34	Promoter	0.3	0.0588235	0.241176	None
chr19	34359089	+	CG	0.0723922	2.861e-05	0.0727826	12	0	10	2	NM_001077975_up_2000_chr19_34357100_f	TOP3A	Promoter	0	0.2	-0.2	None
chr19	42828626	-	CG	0.0293405	3.99255e-06	0.0271625	11	6	16	1	NM_001034683_up_2000_chr19_42828165_r	CCDC56; COA3	Promoter	0.545455	0.0625	0.482955	Hyper
chr19	42828640	-	CG	0.015849	3.99255e-06	0.0271625	12	9	13	0	NM_001034683_up_2000_chr19_42828165_r	CCDC56; COA3	Promoter	0.75	0	0.75	Hyper
chr19	42828645	-	CG	0.0264865	3.99255e-06	0.0271625	11	7	13	1	NM_001034683_up_2000_chr19_42828165_r	CCDC56; COA3	Promoter	0.636364	0.0769231	0.559441	Hyper
chr19	42828669	-	CG	0.15515	3.99255e-06	0.0271625	11	9	28	8	NM_001034683_up_2000_chr19_42828165_r	CCDC56; COA3	Promoter	0.818182	0.285714	0.532468	Hyper
chr19	42828674	-	CG	0.704239	1.27222e-05	0.0512139	10	5	29	11	NM_001034683_up_2000_chr19_42828165_r	CCDC56; COA3	Promoter	0.5	0.37931	0.12069	None
chr20	38088287	+	CG	0.138211	6.26348e-05	0.0954677	12	1	23	0	NM_001192240_up_2000_chr20_38086739_f	LMBRD2	Promoter	0.0833333	0	0.0833333	None
chr23	27521228	+	CG	0.0412747	3.53261e-05	0.0787067	13	0	10	3	NM_001167895_up_2000_chr23_27521225_f	HSPA1L	Promoter	0	0.3	-0.3	Hypo
chr23	27521284	+	CG	0.319489	6.11786e-07	0.00873858	15	1	23	4	NM_001167895_up_2000_chr23_27521225_f	HSPA1L	Promoter	0.0666667	0.173913	-0.107246	None
chr23	27521305	+	CG	0.357462	6.11786e-07	0.00873858	12	1	22	7	NM_001167895_up_2000_chr23_27521225_f	HSPA1L	Promoter	0.0833333	0.318182	-0.234848	None
chr23	27521314	+	CG	0.590861	1.0731e-06	0.0124759	12	2	22	6	NM_001167895_up_2000_chr23_27521225_f	HSPA1L	Promoter	0.166667	0.272727	-0.106061	None
chr23	27521333	+	CG	0.285539	3.01653e-06	0.022855	14	4	10	5	NM_001167895_up_2000_chr23_27521225_f	HSPA1L	Promoter	0.285714	0.5	-0.214286	None
chr23	27521346	+	CG	0.320711	8.44646e-06	0.0426223	15	4	11	5	NM_001167895_up_2000_chr23_27521225_f	HSPA1L	Promoter	0.266667	0.454545	-0.187879	None
chr23	27521355	+	CG	0.0390496	7.58877e-06	0.0402498	15	1	10	5	NM_001167895_up_2000_chr23_27521225_f	HSPA1L	Promoter	0.0666667	0.5	-0.433333	Hypo
chr23	27521394	+	CG	0.168584	8.77132e-06	0.0435333	15	0	10	1	NM_001167895_up_2000_chr23_27521225_f	HSPA1L	Promoter	0	0.1	-0.1	None
chr23	27521418	+	CG	0.892965	8.22246e-06	0.0420057	12	1	10	1	NM_001167895_up_2000_chr23_27521225_f	HSPA1L	Promoter	0.0833333	0.1	-0.0166667	None
chr25	2375691	+	CG	0.956656	6.3701e-05	0.0958776	14	1	13	1	NM_001098897_up_2000_chr25_2374855_f	PAQR4	Promoter	0.0714286	0.0769231	-0.00549451	None
chr25	2375709	+	CG	0.223606	6.3701e-05	0.0958776	17	0	16	1	NM_001098897_up_2000_chr25_2374855_f	PAQR4	Promoter	0	0.0625	-0.0625	None
chr25	2375749	+	CG	0.028505	6.3701e-05	0.0958776	18	0	19	5	NM_001098897_up_2000_chr25_2374855_f	PAQR4	Promoter	0	0.263158	-0.263158	Hypo
chr25	2375756	+	CG	0.0300822	6.3701e-05	0.0958776	17	0	20	5	NM_001098897_up_2000_chr25_2374855_f	PAQR4	Promoter	0	0.25	-0.25	Hypo
chr25	2375768	+	CG	0.0300565	6.3701e-05	0.0958776	18	0	21	5	NM_001098897_up_2000_chr25_2374855_f	PAQR4	Promoter	0	0.238095	-0.238095	None
chr25	2375776	+	CG	0.0610126	6.3701e-05	0.0958776	18	1	20	6	NM_001098897_up_2000_chr25_2374855_f	PAQR4	Promoter	0.0555556	0.3	-0.244444	None
chr25	2375785	+	CG	0.0253824	6.3701e-05	0.0958776	19	1	20	9	NM_001098897_up_2000_chr25_2374855_f	PAQR4	Promoter	0.0526316	0.45	-0.397368	Hypo
chr26	18648712	+	CG	0.296492	3.01801e-05	0.0741127	11	0	30	2	NM_001034054_up_2000_chr26_18647174_f	PGAM1	Promoter	0	0.0666667	-0.0666667	None
chr26	18648738	+	CG	0.259005	6.5618e-06	0.0374551	12	0	33	2	NM_001034054_up_2000_chr26_18647174_f	PGAM1	Promoter	0	0.0606061	-0.0606061	None
chr26	18648798	+	CG	0.121303	1.27995e-06	0.0139017	13	1	29	0	NM_001034054_up_2000_chr26_18647174_f	PGAM1	Promoter	0.0769231	0	0.0769231	None
chr26	18648840	+	CG	0.0913206	1.66173e-06	0.0165682	10	1	30	0	NM_001034054_up_2000_chr26_18647174_f	PGAM1	Promoter	0.1	0	0.1	None
chr26	18648844	+	CG	0.0885253	2.32835e-06	0.0199218	10	1	31	0	NM_001034054_up_2000_chr26_18647174_f	PGAM1	Promoter	0.1	0	0.1	None
chr26	18648863	+	CG	0.0858926	4.00414e-06	0.0272185	10	1	32	0	NM_001034054_up_2000_chr26_18647174_f	PGAM1	Promoter	0.1	0	0.1	None
chr26	18648880	+	CG	0.114239	1.01956e-05	0.0467584	13	1	31	0	NM_001034054_up_2000_chr26_18647174_f	PGAM1	Promoter	0.0769231	0	0.0769231	None
chr26	18648890	+	CG	0.109093	1.01956e-05	0.0467584	12	1	30	0	NM_001034054_up_2000_chr26_18647174_f	PGAM1	Promoter	0.0833333	0	0.0833333	None
chr26	18648900	+	CG	0.102805	1.01956e-05	0.0467584	12	1	32	0	NM_001034054_up_2000_chr26_18647174_f	PGAM1	Promoter	0.0833333	0	0.0833333	None
chr26	18648905	+	CG	0.081052	1.01956e-05	0.0467584	10	1	34	0	NM_001034054_up_2000_chr26_18647174_f	PGAM1	Promoter	0.1	0	0.1	None
chr26	18648911	+	CG	0.0317825	1.01956e-05	0.0467584	12	2	34	0	NM_001034054_up_2000_chr26_18647174_f	PGAM1	Promoter	0.166667	0	0.166667	None
chr26	18648916	+	CG	0.132085	1.09965e-05	0.0476096	12	2	33	1	NM_001034054_up_2000_chr26_18647174_f	PGAM1	Promoter	0.166667	0.030303	0.136364	None
chr26	18648923	+	CG	0.125804	1.09965e-05	0.0476096	12	2	34	1	NM_001034054_up_2000_chr26_18647174_f	PGAM1	Promoter	0.166667	0.0294118	0.137255	None
chr26	18648925	+	CG	0.0335009	1.09965e-05	0.0476096	13	2	34	0	NM_001034054_up_2000_chr26_18647174_f	PGAM1	Promoter	0.153846	0	0.153846	None
chr26	18648934	+	CG	0.512702	1.09965e-05	0.0476096	12	1	30	1	NM_001034054_up_2000_chr26_18647174_f	PGAM1	Promoter	0.0833333	0.0333333	0.05	None
chr26	18648937	+	CG	0.0349202	1.09965e-05	0.0476096	12	2	29	0	NM_001034054_up_2000_chr26_18647174_f	PGAM1	Promoter	0.166667	0	0.166667	None
chr26	18648944	+	CG	0.117671	1.26415e-05	0.0509856	13	1	30	0	NM_001034054_up_2000_chr26_18647174_f	PGAM1	Promoter	0.0769231	0	0.0769231	None
chr26	18648950	+	CG	0.271202	1.26415e-05	0.0509856	14	0	32	2	NM_001034054_up_2000_chr26_18647174_f	PGAM1	Promoter	0	0.0625	-0.0625	None
chr26	18648971	+	CG	0.121303	1.17201e-05	0.048766	13	1	29	0	NM_001034054_up_2000_chr26_18647174_f	PGAM1	Promoter	0.0769231	0	0.0769231	None
chr26	18648980	+	CG	0.129239	1.17201e-05	0.048766	13	1	27	0	NM_001034054_up_2000_chr26_18647174_f	PGAM1	Promoter	0.0769231	0	0.0769231	None
chr26	18648984	+	CG	0.124121	1.17201e-05	0.048766	12	1	26	0	NM_001034054_up_2000_chr26_18647174_f	PGAM1	Promoter	0.0833333	0	0.0833333	None
chr26	18648987	+	CG	0.121303	1.17201e-05	0.048766	13	1	29	0	NM_001034054_up_2000_chr26_18647174_f	PGAM1	Promoter	0.0769231	0	0.0769231	None
chr26	18648996	+	CG	0.125152	1.17201e-05	0.048766	13	1	28	0	NM_001034054_up_2000_chr26_18647174_f	PGAM1	Promoter	0.0769231	0	0.0769231	None
chr26	18649000	+	CG	0.5818	1.85533e-05	0.0604073	13	1	28	1	NM_001034054_up_2000_chr26_18647174_f	PGAM1	Promoter	0.0769231	0.0357143	0.0412088	None
chr26	18649015	+	CG	0.114387	1.91168e-05	0.0611494	11	1	26	0	NM_001034054_up_2000_chr26_18647174_f	PGAM1	Promoter	0.0909091	0	0.0909091	None
chrX	812295	+	CG	0.0210905	3.77437e-05	0.0809208	16	7	13	0	NM_001098461_up_2000_chrX_811057_f	SLC6A14	Promoter	0.4375	0	0.4375	Hyper
chrX	37349672	+	CG	0.0172169	6.52582e-05	0.0964881	13	2	10	9	NM_001045972_up_2000_chrX_37347741_f	TKTL1	Promoter	0.153846	0.9	-0.746154	Hypo
chrX	37349674	+	CG	0.0191788	6.52582e-05	0.0964881	14	3	10	9	NM_001045972_up_2000_chrX_37347741_f	TKTL1	Promoter	0.214286	0.9	-0.685714	Hypo
chrX	37349676	+	CG	0.0275731	6.52582e-05	0.0964881	14	3	10	8	NM_001045972_up_2000_chrX_37347741_f	TKTL1	Promoter	0.214286	0.8	-0.585714	Hypo
chrX	37349717	+	CG	0.074732	6.52582e-05	0.0964881	13	4	10	7	NM_001045972_up_2000_chrX_37347741_f	TKTL1	Promoter	0.307692	0.7	-0.392308	Hypo
chrX	37349722	+	CG	0.101894	6.52582e-05	0.0964881	12	1	11	4	NM_001045972_up_2000_chrX_37347741_f	TKTL1	Promoter	0.0833333	0.363636	-0.280303	Hypo
chrX	50803770	-	CG	0.0185949	2.75519e-05	0.0717223	15	0	13	7	NM_001076008_up_2000_chrX_50803572_r	HNRPH2; HNRNPH2	Promoter	0	0.538462	-0.538462	Hypo
chrX	50803806	-	CG	0.0345875	2.75519e-05	0.0717223	13	0	13	4	NM_001076008_up_2000_chrX_50803572_r	HNRPH2; HNRNPH2	Promoter	0	0.307692	-0.307692	Hypo
chrX	50803811	-	CG	0.051741	2.75519e-05	0.0717223	12	1	13	6	NM_001076008_up_2000_chrX_50803572_r	HNRPH2; HNRNPH2	Promoter	0.0833333	0.461538	-0.378205	Hypo
chrX	50803852	-	CG	0.0612994	2.75519e-05	0.0717223	21	0	16	2	NM_001076008_up_2000_chrX_50803572_r	HNRPH2; HNRNPH2	Promoter	0	0.125	-0.125	None
chrX	50803861	-	CG	0.0315658	8.09676e-08	0.00218941	22	0	17	3	NM_001076008_up_2000_chrX_50803572_r	HNRPH2; HNRNPH2	Promoter	0	0.176471	-0.176471	None
chrX	50803866	-	CG	0.0612994	8.09676e-08	0.00218941	21	0	16	2	NM_001076008_up_2000_chrX_50803572_r	HNRPH2; HNRNPH2	Promoter	0	0.125	-0.125	None
chrX	50803872	-	CG	0.0627155	2.48276e-08	0.000945108	11	0	15	3	NM_001076008_up_2000_chrX_50803572_r	HNRPH2; HNRNPH2	Promoter	0	0.2	-0.2	None
chrX	50803886	-	CG	0.0362469	2.48276e-08	0.000945108	14	0	15	4	NM_001076008_up_2000_chrX_50803572_r	HNRPH2; HNRNPH2	Promoter	0	0.266667	-0.266667	Hypo
chrX	50803947	-	CG	0.0755996	2.15627e-05	0.0650036	11	0	21	5	NM_001076008_up_2000_chrX_50803572_r	HNRPH2; HNRNPH2	Promoter	0	0.238095	-0.238095	None
chrX	50803956	-	CG	0.0477542	2.15627e-05	0.0650036	10	0	21	8	NM_001076008_up_2000_chrX_50803572_r	HNRPH2; HNRNPH2	Promoter	0	0.380952	-0.380952	Hypo
chrX	79555512	+	CG	0.0592937	6.41796e-05	0.0961378	14	8	15	3	NM_001103257_up_2000_chrX_79553922_f	SNX12	Promoter	0.571429	0.2	0.371429	Hyper
chrX	79555520	+	CG	0.105289	6.41796e-05	0.0961378	12	6	15	3	NM_001103257_up_2000_chrX_79553922_f	SNX12	Promoter	0.5	0.2	0.3	Hyper
chr1	60367996	+	CG	0.21453	3.73123e-05	0.0808015	12	1	38	9	NM_203358_cds_1_0_chr1_60367811_f	GAP43	CDS	0.0833333	0.236842	-0.153509	None
chr1	60367999	+	CG	0.273686	3.73123e-05	0.0808015	12	0	36	8	NM_203358_cds_1_0_chr1_60367811_f	GAP43	CDS	0	0.222222	-0.222222	None
chr1	60368002	+	CG	0.0169391	3.73123e-05	0.0808015	12	0	36	9	NM_203358_cds_1_0_chr1_60367811_f	GAP43	CDS	0	0.25	-0.25	Hypo
chr1	60368004	+	CG	0.0368691	3.73123e-05	0.0808015	13	0	35	12	NM_203358_cds_1_0_chr1_60367811_f	GAP43	CDS	0	0.342857	-0.342857	Hypo
chr1	60368013	+	CG	0.0868732	3.73123e-05	0.0808015	12	1	36	15	NM_203358_cds_1_0_chr1_60367811_f	GAP43	CDS	0.0833333	0.416667	-0.333333	Hypo
chr1	60368043	+	CG	0.0174727	1.33197e-05	0.0522065	12	0	22	10	NM_203358_cds_1_0_chr1_60367811_f	GAP43	CDS	0	0.454545	-0.454545	Hypo
chr1	60368046	+	CG	0.0163981	1.33197e-05	0.0522065	11	0	22	11	NM_203358_cds_1_0_chr1_60367811_f	GAP43	CDS	0	0.5	-0.5	Hypo
chr1	60368052	+	CG	0.0248393	1.33197e-05	0.0522065	10	0	23	8	NM_203358_cds_1_0_chr1_60367811_f	GAP43	CDS	0	0.347826	-0.347826	Hypo
chr1	60368134	+	CG	0.28891	1.70249e-05	0.0583262	20	0	27	1	NM_203358_cds_1_0_chr1_60367811_f	GAP43	CDS	0	0.037037	-0.037037	None
chr1	60368140	+	CG	0.265822	1.70249e-05	0.0583262	21	0	25	1	NM_203358_cds_1_0_chr1_60367811_f	GAP43	CDS	0	0.04	-0.04	None
chr1	60368197	+	CG	0.0896249	1.49688e-05	0.0551607	12	0	21	3	NM_203358_cds_1_0_chr1_60367811_f	GAP43	CDS	0	0.142857	-0.142857	None
chr2	79528826	-	CG	0.588879	6.75839e-05	0.0977006	10	9	11	9	NM_001077900_cds_4_0_chr2_79528793_r	STAT1	CDS	0.9	0.818182	0.0818182	None
chr2	79528832	-	CG	0.140906	6.75839e-05	0.0977006	10	9	21	14	NM_001077900_cds_4_0_chr2_79528793_r	STAT1	CDS	0.9	0.666667	0.233333	None
chr2	79528835	-	CG	0.0574581	6.75839e-05	0.0977006	10	9	12	6	NM_001077900_cds_4_0_chr2_79528793_r	STAT1	CDS	0.9	0.5	0.4	Hyper
chr2	89401727	+	CG	0.119187	4.79486e-05	0.0875449	13	11	10	10	NM_001281918_cds_17_0_chr2_89401643_f	AOX3L1; AOX2	CDS	0.846154	1	-0.153846	None
chr3	6914887	-	CG	0.207225	4.91511e-05	0.087951	20	12	26	7	NM_001046404_cds_5_0_chr3_6914817_r	UAP1	CDS	0.6	0.269231	0.330769	Hyper
chr3	77111635	+	CG	0.187031	1.91341e-05	0.0611494	40	38	48	41	NM_001192651_cds_1_0_chr3_77111582_f	WLS; GPR177	CDS	0.95	0.854167	0.0958333	None
chr3	77111698	+	CG	0.151468	1.91341e-05	0.0611494	45	38	37	26	NM_001192651_cds_1_0_chr3_77111582_f	WLS; GPR177	CDS	0.844444	0.702703	0.141742	None
chr3	77111706	+	CG	0.0839863	1.91341e-05	0.0611494	48	44	26	20	NM_001192651_cds_1_0_chr3_77111582_f	WLS; GPR177	CDS	0.916667	0.769231	0.147436	None
chr4	12010925	-	CG	0.207137	6.1773e-05	0.0949396	12	11	24	18	NM_001075145_cds_5_0_chr4_12010887_r	SGCE	CDS	0.916667	0.75	0.166667	None
chr4	33610928	+	CG	0.0499522	7.91114e-06	0.0411648	35	21	10	2	NM_001046238_cds_20_0_chr4_33610797_f	ELAPOR2; EIG121L; KIAA1324L	CDS	0.6	0.2	0.4	Hyper
chr5	11908634	-	CG	0.152101	4.5444e-05	0.0858594	28	0	34	7	NM_001099390_cds_3_0_chr5_11908628_r	CCDC59	CDS	0	0.205882	-0.205882	None
chr5	11908638	-	CG	0.154793	4.5444e-05	0.0858594	28	0	35	6	NM_001099390_cds_3_0_chr5_11908628_r	CCDC59	CDS	0	0.171429	-0.171429	None
chr5	11908647	-	CG	0.112691	4.5444e-05	0.0858594	39	0	36	7	NM_001099390_cds_3_0_chr5_11908628_r	CCDC59	CDS	0	0.194444	-0.194444	None
chr5	11908670	-	CG	0.155528	5.6576e-05	0.0923247	31	0	36	7	NM_001099390_cds_3_0_chr5_11908628_r	CCDC59	CDS	0	0.194444	-0.194444	None
chr5	11908675	-	CG	0.230259	5.6576e-05	0.0923247	31	0	44	7	NM_001099390_cds_3_0_chr5_11908628_r	CCDC59	CDS	0	0.159091	-0.159091	None
chr5	11908682	-	CG	0.233072	5.6576e-05	0.0923247	30	0	43	7	NM_001099390_cds_3_0_chr5_11908628_r	CCDC59	CDS	0	0.162791	-0.162791	None
chr5	11908711	-	CG	0.242416	7.07013e-05	0.0994211	27	0	45	9	NM_001099390_cds_3_0_chr5_11908628_r	CCDC59	CDS	0	0.2	-0.2	None
chr5	11908727	-	CG	0.0211684	7.07013e-05	0.0994211	14	0	23	8	NM_001099390_cds_3_0_chr5_11908628_r	CCDC59	CDS	0	0.347826	-0.347826	Hypo
chr5	11908729	-	CG	0.0213605	7.07013e-05	0.0994211	13	0	22	8	NM_001099390_cds_3_0_chr5_11908628_r	CCDC59	CDS	0	0.363636	-0.363636	Hypo
chr5	11908762	-	CG	0.0313147	7.07013e-05	0.0994211	13	0	17	5	NM_001099390_cds_3_0_chr5_11908628_r	CCDC59	CDS	0	0.294118	-0.294118	Hypo
chr5	29692943	+	CG	0.019064	3.73917e-05	0.0808015	13	1	59	27	NM_001192754_cds_3_0_chr5_29692569_f	LIMA1	CDS	0.0769231	0.457627	-0.380704	Hypo
chr5	29692981	+	CG	0.0121541	4.43222e-05	0.0852119	29	6	67	34	NM_001192754_cds_3_0_chr5_29692569_f	LIMA1	CDS	0.206897	0.507463	-0.300566	Hypo
chr5	42193845	+	CG	0.0503384	2.93689e-05	0.0735728	20	0	13	2	NM_001098085_cds_0_0_chr5_42193773_f	CPNE8	CDS	0	0.153846	-0.153846	None
chr5	55736095	+	CG	0.0474191	3.93388e-05	0.0819732	10	7	10	2	NM_001192039_cds_16_0_chr5_55735876_f	AGAP2	CDS	0.7	0.2	0.5	Hyper
chr5	55736097	+	CG	0.0409961	3.93388e-05	0.0819732	10	7	11	2	NM_001192039_cds_16_0_chr5_55735876_f	AGAP2	CDS	0.7	0.181818	0.518182	Hyper
chr5	55736235	+	CG	0.132139	3.93388e-05	0.0819732	25	6	12	6	NM_001192039_cds_17_0_chr5_55736228_f	AGAP2	CDS	0.24	0.5	-0.26	Hypo
chr5	55736250	+	CG	0.17944	3.93388e-05	0.0819732	14	4	13	7	NM_001192039_cds_17_0_chr5_55736228_f	AGAP2	CDS	0.285714	0.538462	-0.252747	Hypo
chr5	55736252	+	CG	0.17944	3.93388e-05	0.0819732	14	4	13	7	NM_001192039_cds_17_0_chr5_55736228_f	AGAP2	CDS	0.285714	0.538462	-0.252747	Hypo
chr5	55736261	+	CG	0.064265	3.93388e-05	0.0819732	11	2	12	7	NM_001192039_cds_17_0_chr5_55736228_f	AGAP2	CDS	0.181818	0.583333	-0.401515	Hypo
chr5	55736281	+	CG	0.0608802	3.93388e-05	0.0819732	10	2	11	7	NM_001192039_cds_17_0_chr5_55736228_f	AGAP2	CDS	0.2	0.636364	-0.436364	Hypo
chr5	67748103	+	CG	0.0136576	1.24223e-05	0.0502774	52	38	37	16	NM_001192948_cds_12_0_chr5_67748058_f	HCFC2	CDS	0.730769	0.432432	0.298337	Hyper
chr5	67748117	+	CG	0.0806149	1.24223e-05	0.0502774	47	38	39	25	NM_001192948_cds_12_0_chr5_67748058_f	HCFC2	CDS	0.808511	0.641026	0.167485	None
chr5	88916629	-	CG	0.473965	1.45072e-05	0.0544968	13	9	11	9	NM_205804_cds_5_0_chr5_88916606_r	Slc21a10; SLCO1B3; SLCO1B4	CDS	0.692308	0.818182	-0.125874	None
chr5	88916632	-	CG	0.106064	1.45072e-05	0.0544968	13	12	12	8	NM_205804_cds_5_0_chr5_88916606_r	Slc21a10; SLCO1B3; SLCO1B4	CDS	0.923077	0.666667	0.25641	Hyper
chr6	15228837	+	CG	0.176818	3.52984e-05	0.0787067	24	1	35	0	NM_001102155_cds_1_0_chr6_15228805_f	ELOVL6	CDS	0.0416667	0	0.0416667	None
chr6	15228852	+	CG	0.140042	3.52984e-05	0.0787067	34	0	48	2	NM_001102155_cds_1_0_chr6_15228805_f	ELOVL6	CDS	0	0.0416667	-0.0416667	None
chr6	40156343	+	CG	0.269634	1.59971e-06	0.0160622	26	14	40	16	NM_001191516_cds_31_0_chr6_40156316_f	SLIT2	CDS	0.538462	0.4	0.138462	None
chr6	40156364	+	CG	0.235499	1.59971e-06	0.0160622	15	8	42	15	NM_001191516_cds_31_0_chr6_40156316_f	SLIT2	CDS	0.533333	0.357143	0.17619	None
chr6	40156394	+	CG	0.00810134	1.59971e-06	0.0160622	27	21	40	15	NM_001191516_cds_31_0_chr6_40156316_f	SLIT2	CDS	0.777778	0.375	0.402778	Hyper
chr6	40156409	+	CG	0.0160701	1.82858e-05	0.0600261	27	23	47	23	NM_001191516_cds_31_0_chr6_40156316_f	SLIT2	CDS	0.851852	0.489362	0.36249	Hyper
chr6	40156421	+	CG	0.0194011	1.82858e-05	0.0600261	28	20	45	18	NM_001191516_cds_31_0_chr6_40156316_f	SLIT2	CDS	0.714286	0.4	0.314286	Hyper
chr6	86714253	+	CG	0.0235948	3.32667e-05	0.0773633	38	26	40	36	NM_174605_cds_10_0_chr6_86714115_f	NBC1; SLC4A4	CDS	0.684211	0.9	-0.215789	None
chr7	14829765	+	CG	0.267494	5.71483e-05	0.0924801	37	1	31	0	NM_001113762_cds_3_0_chr7_14829530_f	ICAM5	CDS	0.027027	0	0.027027	None
chr7	14829780	+	CG	0.0615353	5.71483e-05	0.0924801	44	4	23	0	NM_001113762_cds_3_0_chr7_14829530_f	ICAM5	CDS	0.0909091	0	0.0909091	None
chr7	14829787	+	CG	0.220169	5.71483e-05	0.0924801	35	0	35	2	NM_001113762_cds_3_0_chr7_14829530_f	ICAM5	CDS	0	0.0571429	-0.0571429	None
chr7	14829796	+	CG	0.0484484	5.71483e-05	0.0924801	36	0	34	3	NM_001113762_cds_3_0_chr7_14829530_f	ICAM5	CDS	0	0.0882353	-0.0882353	None
chr7	62774641	-	CG	0.214769	5.2934e-05	0.0902873	10	9	11	11	NM_001192572_cds_22_0_chr7_62772074_r	FAT2	CDS	0.9	1	-0.1	None
chr7	62774651	-	CG	0.327367	5.2934e-05	0.0902873	12	12	20	19	NM_001192572_cds_22_0_chr7_62772074_r	FAT2	CDS	1	0.95	0.05	None
chr7	62774657	-	CG	0.138202	5.2934e-05	0.0902873	11	10	21	21	NM_001192572_cds_22_0_chr7_62772074_r	FAT2	CDS	0.909091	1	-0.0909091	None
chr7	62774693	-	CG	0.119103	4.22522e-05	0.0839763	11	7	11	10	NM_001192572_cds_22_0_chr7_62772074_r	FAT2	CDS	0.636364	0.909091	-0.272727	Hypo
chr8	7605078	-	CG	0.274916	2.85242e-05	0.0727178	14	1	11	0	NM_001013004_cds_6_0_chr8_7605077_r	FDFT1	CDS	0.0714286	0	0.0714286	None
chr8	64256711	-	CG	0.984019	2.02382e-05	0.0628031	10	7	27	19	NM_001083491_cds_0_0_chr8_64256447_r	ALG2	CDS	0.7	0.703704	-0.0037037	None
chr8	64256797	-	CG	0.152871	6.6896e-05	0.0972079	11	5	24	17	NM_001083491_cds_0_0_chr8_64256447_r	ALG2	CDS	0.454545	0.708333	-0.253788	Hypo
chr8	73751920	-	CG	0.0394981	6.96434e-06	0.0385956	12	0	15	4	NM_001046473_cds_0_0_chr8_73751257_r	PNMA2	CDS	0	0.266667	-0.266667	Hypo
chr9	101827709	+	CG	0.00908623	2.43952e-05	0.0683831	12	12	28	7	NM_001077859_cds_6_0_chr9_101827671_f	CEP43; FGFR1OP	CDS	1	0.25	0.75	Hyper
chr10	21372210	+	CG	0.230311	5.59097e-05	0.0920698	10	1	10	0	NM_001205410_cds_0_0_chr10_21371905_f	JPH4	CDS	0.1	0	0.1	None
chr11	75114514	+	CG	0.0316056	4.08731e-05	0.0829932	18	17	27	18	NM_001206750_cds_4_0_chr11_75114468_f	ATAD2B	CDS	0.944444	0.666667	0.277778	Hyper
chr11	75114520	+	CG	0.00515513	4.08731e-05	0.0829932	18	18	26	16	NM_001206750_cds_4_0_chr11_75114468_f	ATAD2B	CDS	1	0.615385	0.384615	Hyper
chr11	75114523	+	CG	0.0626841	4.08731e-05	0.0829932	18	17	26	19	NM_001206750_cds_4_0_chr11_75114468_f	ATAD2B	CDS	0.944444	0.730769	0.213675	None
chr11	75114541	+	CG	0.022959	4.08731e-05	0.0829932	20	20	27	22	NM_001206750_cds_4_0_chr11_75114468_f	ATAD2B	CDS	1	0.814815	0.185185	None
chr11	75114547	+	CG	0.0196108	4.08731e-05	0.0829932	21	21	27	21	NM_001206750_cds_4_0_chr11_75114468_f	ATAD2B	CDS	1	0.777778	0.222222	None
chr13	17801827	-	CG	0.380836	8.57608e-06	0.04289	11	11	24	23	NM_181038_cds_9_0_chr13_17801729_r	ACBD5	CDS	1	0.958333	0.0416667	None
chr13	17801838	-	CG	0.0362135	6.63405e-06	0.0377249	12	0	27	17	NM_181038_cds_9_0_chr13_17801729_r	ACBD5	CDS	0	0.62963	-0.62963	Hypo
chr13	48187449	+	CG	0.0191978	1.07458e-05	0.0472742	10	0	14	8	NM_001098951_cds_0_0_chr13_48187160_f	CRLS1	CDS	0	0.571429	-0.571429	Hypo
chr13	48187453	+	CG	0.0187007	1.07458e-05	0.0472742	10	0	13	8	NM_001098951_cds_0_0_chr13_48187160_f	CRLS1	CDS	0	0.615385	-0.615385	Hypo
chr13	77680330	-	CG	0.107493	9.35614e-06	0.0449287	12	10	10	10	NM_001305454_cds_0_0_chr13_77679262_r	RUM1	CDS	0.833333	1	-0.166667	None
chr16	4432780	+	CG	0.0683749	3.24421e-05	0.0765726	10	10	25	20	NM_001100298_cds_2_0_chr16_4432033_f	DYRK3	CDS	1	0.8	0.2	None
chr16	4432788	+	CG	0.144487	2.0503e-05	0.0634531	10	10	25	22	NM_001100298_cds_2_0_chr16_4432033_f	DYRK3	CDS	1	0.88	0.12	None
chr16	67521846	-	CG	0.0540771	4.27814e-05	0.0841508	22	20	33	33	NM_001166527_cds_0_0_chr16_67521388_r	RPR1; PDC; PHD	CDS	0.909091	1	-0.0909091	None
chr19	34359169	+	CG	0.042452	2.861e-05	0.0727826	19	4	14	0	NM_001077975_cds_0_0_chr19_34359159_f	TOP3A	CDS	0.210526	0	0.210526	None
chr19	34359173	+	CG	0.0605044	2.861e-05	0.0727826	18	3	14	0	NM_001077975_cds_0_0_chr19_34359159_f	TOP3A	CDS	0.166667	0	0.166667	None
chr19	34359180	+	CG	0.0638872	2.861e-05	0.0727826	19	3	14	0	NM_001077975_cds_0_0_chr19_34359159_f	TOP3A	CDS	0.157895	0	0.157895	None
chr19	34359182	+	CG	0.0638872	2.861e-05	0.0727826	19	3	14	0	NM_001077975_cds_0_0_chr19_34359159_f	TOP3A	CDS	0.157895	0	0.157895	None
chr19	34359199	+	CG	0.0611165	2.861e-05	0.0727826	17	3	13	0	NM_001077975_cds_0_0_chr19_34359159_f	TOP3A	CDS	0.176471	0	0.176471	None
chr19	34359201	+	CG	0.0618415	2.861e-05	0.0727826	16	3	12	0	NM_001077975_cds_0_0_chr19_34359159_f	TOP3A	CDS	0.1875	0	0.1875	None
chr19	34359206	+	CG	0.300356	2.861e-05	0.0727826	16	1	11	0	NM_001077975_cds_0_0_chr19_34359159_f	TOP3A	CDS	0.0625	0	0.0625	None
chr19	34359213	+	CG	0.0673746	2.861e-05	0.0727826	16	3	11	0	NM_001077975_cds_0_0_chr19_34359159_f	TOP3A	CDS	0.1875	0	0.1875	None
chr19	37286456	+	CG	0.0375579	3.43965e-05	0.0781257	25	14	43	35	NM_001193118_cds_0_0_chr19_37285963_f	ZNF652	CDS	0.56	0.813953	-0.253953	Hypo
chr19	37286484	+	CG	0.0358538	3.43965e-05	0.0781257	24	16	43	39	NM_001193118_cds_0_0_chr19_37285963_f	ZNF652	CDS	0.666667	0.906977	-0.24031	None
chr19	37286510	+	CG	0.182552	3.43965e-05	0.0781257	24	15	23	20	NM_001193118_cds_0_0_chr19_37285963_f	ZNF652	CDS	0.625	0.869565	-0.244565	None
chr19	37286526	+	CG	0.18623	3.43965e-05	0.0781257	24	15	12	10	NM_001193118_cds_0_0_chr19_37285963_f	ZNF652	CDS	0.625	0.833333	-0.208333	None
chr19	37286543	+	CG	0.0266748	3.43965e-05	0.0781257	20	13	10	10	NM_001193118_cds_0_0_chr19_37285963_f	ZNF652	CDS	0.65	1	-0.35	Hypo
chr23	27202382	+	CG	0.0897507	6.59172e-05	0.0966735	13	9	14	5	NM_001256883_cds_3_0_chr23_27202381_f	PBX2	CDS	0.692308	0.357143	0.335165	Hyper
chr23	27202389	+	CG	0.0397289	6.59172e-05	0.0966735	13	8	13	2	NM_001256883_cds_3_0_chr23_27202381_f	PBX2	CDS	0.615385	0.153846	0.461538	Hyper
chr23	27202497	+	CG	0.095592	6.59172e-05	0.0966735	10	10	11	9	NM_001256883_cds_3_0_chr23_27202381_f	PBX2	CDS	1	0.818182	0.181818	None
chr23	27521015	-	CG	0.286184	2.81392e-05	0.0724465	15	6	46	10	NM_203322_cds_0_0_chr23_27520654_r	HSPA1A; HSPA2; HSP70-2; HSP70-1; HSPA1; HSP70; HSPA1B	CDS	0.4	0.217391	0.182609	None
chr23	27521031	-	CG	0.43542	3.14949e-05	0.0755162	16	1	49	9	NM_203322_cds_0_0_chr23_27520654_r	HSPA1A; HSPA2; HSP70-2; HSP70-1; HSPA1; HSP70; HSPA1B	CDS	0.0625	0.183673	-0.121173	None
chr23	27521035	-	CG	0.911886	3.14949e-05	0.0755162	15	1	51	3	NM_203322_cds_0_0_chr23_27520654_r	HSPA1A; HSPA2; HSP70-2; HSP70-1; HSPA1; HSP70; HSPA1B	CDS	0.0666667	0.0588235	0.00784314	None
chr23	27521055	-	CG	0.0951612	3.2357e-05	0.0764924	14	0	42	7	NM_203322_cds_0_0_chr23_27520654_r	HSPA1A; HSPA2; HSP70-2; HSP70-1; HSPA1; HSP70; HSPA1B	CDS	0	0.166667	-0.166667	None
chr23	27521065	-	CG	0.0992679	3.2357e-05	0.0764924	12	0	39	5	NM_203322_cds_0_0_chr23_27520654_r	HSPA1A; HSPA2; HSP70-2; HSP70-1; HSPA1; HSP70; HSPA1B	CDS	0	0.128205	-0.128205	None
chr23	27521245	-	CG	0.0340432	1.33814e-05	0.0522079	10	0	35	8	NM_203322_cds_0_0_chr23_27520654_r	HSPA1A; HSPA2; HSP70-2; HSP70-1; HSPA1; HSP70; HSPA1B	CDS	0	0.228571	-0.228571	None
chr23	27521251	-	CG	0.287915	7.43802e-06	0.0398002	11	0	33	4	NM_203322_cds_0_0_chr23_27520654_r	HSPA1A; HSPA2; HSP70-2; HSP70-1; HSPA1; HSP70; HSPA1B	CDS	0	0.121212	-0.121212	None
chr23	27521269	-	CG	0.116171	2.49519e-06	0.0207165	12	4	33	4	NM_203322_cds_0_0_chr23_27520654_r	HSPA1A; HSPA2; HSP70-2; HSP70-1; HSPA1; HSP70; HSPA1B	CDS	0.333333	0.121212	0.212121	None
chr23	27521273	-	CG	0.78041	5.01261e-06	0.0314694	12	1	36	4	NM_203322_cds_0_0_chr23_27520654_r	HSPA1A; HSPA2; HSP70-2; HSP70-1; HSPA1; HSP70; HSPA1B	CDS	0.0833333	0.111111	-0.0277778	None
chr23	27521285	-	CG	0.0985353	6.11786e-07	0.00873858	12	4	35	4	NM_203322_cds_0_0_chr23_27520654_r	HSPA1A; HSPA2; HSP70-2; HSP70-1; HSPA1; HSP70; HSPA1B	CDS	0.333333	0.114286	0.219048	None
chr23	27521306	-	CG	0.0719095	6.11786e-07	0.00873858	10	0	32	7	NM_203322_cds_0_0_chr23_27520654_r	HSPA1A; HSPA2; HSP70-2; HSP70-1; HSPA1; HSP70; HSPA1B	CDS	0	0.21875	-0.21875	None
chr23	27521315	-	CG	0.907321	2.07554e-06	0.0189084	14	2	32	5	NM_203322_cds_0_0_chr23_27520654_r	HSPA1A; HSPA2; HSP70-2; HSP70-1; HSPA1; HSP70; HSPA1B	CDS	0.142857	0.15625	-0.0133929	None
chr23	27521334	-	CG	0.435511	3.01653e-06	0.022855	16	3	31	9	NM_203322_cds_0_0_chr23_27520654_r	HSPA1A; HSPA2; HSP70-2; HSP70-1; HSPA1; HSP70; HSPA1B	CDS	0.1875	0.290323	-0.102823	None
chr23	27521347	-	CG	0.410828	1.54737e-05	0.056346	18	3	33	9	NM_203322_cds_0_0_chr23_27520654_r	HSPA1A; HSPA2; HSP70-2; HSP70-1; HSPA1; HSP70; HSPA1B	CDS	0.166667	0.272727	-0.106061	None
chr23	27521356	-	CG	0.304793	7.58877e-06	0.0402498	18	2	36	8	NM_203322_cds_0_0_chr23_27520654_r	HSPA1A; HSPA2; HSP70-2; HSP70-1; HSPA1; HSP70; HSPA1B	CDS	0.111111	0.222222	-0.111111	None
chr23	27521362	-	CG	0.315833	1.2314e-05	0.050033	17	3	37	3	NM_203322_cds_0_0_chr23_27520654_r	HSPA1A; HSPA2; HSP70-2; HSP70-1; HSPA1; HSP70; HSPA1B	CDS	0.176471	0.0810811	0.0953895	None
chr23	27521366	-	CG	0.60847	1.2314e-05	0.050033	16	1	38	4	NM_203322_cds_0_0_chr23_27520654_r	HSPA1A; HSPA2; HSP70-2; HSP70-1; HSPA1; HSP70; HSPA1B	CDS	0.0625	0.105263	-0.0427632	None
chr23	27521381	-	CG	0.120859	3.3442e-05	0.0774359	18	0	38	3	NM_203322_cds_0_0_chr23_27520654_r	HSPA1A; HSPA2; HSP70-2; HSP70-1; HSPA1; HSP70; HSPA1B	CDS	0	0.0789474	-0.0789474	None
chr23	27521395	-	CG	0.0477926	1.6421e-05	0.0576772	17	0	38	5	NM_203322_cds_0_0_chr23_27520654_r	HSPA1A; HSPA2; HSP70-2; HSP70-1; HSPA1; HSP70; HSPA1B	CDS	0	0.131579	-0.131579	None
chr23	27521419	-	CG	0.455766	8.22246e-06	0.0420057	17	2	35	2	NM_203322_cds_0_0_chr23_27520654_r	HSPA1A; HSPA2; HSP70-2; HSP70-1; HSPA1; HSP70; HSPA1B	CDS	0.117647	0.0571429	0.0605042	None
chr23	27521426	-	CG	0.702007	5.89432e-06	0.0347402	15	2	34	6	NM_203322_cds_0_0_chr23_27520654_r	HSPA1A; HSPA2; HSP70-2; HSP70-1; HSPA1; HSP70; HSPA1B	CDS	0.133333	0.176471	-0.0431373	None
chr23	27521450	-	CG	0.0599547	1.17337e-05	0.048766	17	0	31	5	NM_203322_cds_0_0_chr23_27520654_r	HSPA1A; HSPA2; HSP70-2; HSP70-1; HSPA1; HSP70; HSPA1B	CDS	0	0.16129	-0.16129	None
chr23	27521459	-	CG	0.0474699	1.24034e-05	0.0502399	19	0	32	4	NM_203322_cds_0_0_chr23_27520654_r	HSPA1A; HSPA2; HSP70-2; HSP70-1; HSPA1; HSP70; HSPA1B	CDS	0	0.125	-0.125	None
chr23	27521462	-	CG	0.0361225	1.24034e-05	0.0502399	18	0	35	5	NM_203322_cds_0_0_chr23_27520654_r	HSPA1A; HSPA2; HSP70-2; HSP70-1; HSPA1; HSP70; HSPA1B	CDS	0	0.142857	-0.142857	None
chr23	27521467	-	CG	0.0282941	1.24034e-05	0.0502399	16	0	36	10	NM_203322_cds_0_0_chr23_27520654_r	HSPA1A; HSPA2; HSP70-2; HSP70-1; HSPA1; HSP70; HSPA1B	CDS	0	0.277778	-0.277778	Hypo
chr23	27521471	-	CG	0.775272	1.75166e-05	0.0590548	16	3	36	8	NM_203322_cds_0_0_chr23_27520654_r	HSPA1A; HSPA2; HSP70-2; HSP70-1; HSPA1; HSP70; HSPA1B	CDS	0.1875	0.222222	-0.0347222	None
chr23	27521477	-	CG	0.0191475	4.92627e-06	0.031096	17	0	37	9	NM_203322_cds_0_0_chr23_27520654_r	HSPA1A; HSPA2; HSP70-2; HSP70-1; HSPA1; HSP70; HSPA1B	CDS	0	0.243243	-0.243243	None
chr23	27521482	-	CG	0.0272613	1.50601e-06	0.0154376	17	0	37	6	NM_203322_cds_0_0_chr23_27520654_r	HSPA1A; HSPA2; HSP70-2; HSP70-1; HSPA1; HSP70; HSPA1B	CDS	0	0.162162	-0.162162	None
chr23	27521485	-	CG	0.0427235	1.50601e-06	0.0154376	18	0	38	5	NM_203322_cds_0_0_chr23_27520654_r	HSPA1A; HSPA2; HSP70-2; HSP70-1; HSPA1; HSP70; HSPA1B	CDS	0	0.131579	-0.131579	None
chr23	27521509	-	CG	0.408302	5.74434e-07	0.00847882	20	2	33	6	NM_203322_cds_0_0_chr23_27520654_r	HSPA1A; HSPA2; HSP70-2; HSP70-1; HSPA1; HSP70; HSPA1B	CDS	0.1	0.181818	-0.0818182	None
chr23	27521511	-	CG	0.626448	5.74434e-07	0.00847882	20	5	32	10	NM_203322_cds_0_0_chr23_27520654_r	HSPA1A; HSPA2; HSP70-2; HSP70-1; HSPA1; HSP70; HSPA1B	CDS	0.25	0.3125	-0.0625	None
chr23	27521515	-	CG	0.11012	2.00198e-07	0.003853	19	2	31	9	NM_203322_cds_0_0_chr23_27520654_r	HSPA1A; HSPA2; HSP70-2; HSP70-1; HSPA1; HSP70; HSPA1B	CDS	0.105263	0.290323	-0.185059	None
chr23	27521556	-	CG	0.0351833	1.17167e-09	9.67157e-05	17	0	25	5	NM_203322_cds_0_0_chr23_27520654_r	HSPA1A; HSPA2; HSP70-2; HSP70-1; HSPA1; HSP70; HSPA1B	CDS	0	0.2	-0.2	None
chr23	27521584	-	CG	0.011535	1.4931e-10	1.49153e-05	15	0	30	8	NM_203322_cds_0_0_chr23_27520654_r	HSPA1A; HSPA2; HSP70-2; HSP70-1; HSPA1; HSP70; HSPA1B	CDS	0	0.266667	-0.266667	Hypo
chr23	27521594	-	CG	0.00419036	2.27295e-10	2.10934e-05	13	0	28	13	NM_203322_cds_0_0_chr23_27520654_r	HSPA1A; HSPA2; HSP70-2; HSP70-1; HSPA1; HSP70; HSPA1B	CDS	0	0.464286	-0.464286	Hypo
chr23	27521611	-	CG	0.0379925	3.72155e-09	0.000250502	10	0	18	5	NM_203322_cds_0_0_chr23_27520654_r	HSPA1A; HSPA2; HSP70-2; HSP70-1; HSPA1; HSP70; HSPA1B	CDS	0	0.277778	-0.277778	Hypo
chr23	27521614	-	CG	0.0785057	3.72155e-09	0.000250502	10	1	17	7	NM_203322_cds_0_0_chr23_27520654_r	HSPA1A; HSPA2; HSP70-2; HSP70-1; HSPA1; HSP70; HSPA1B	CDS	0.1	0.411765	-0.311765	Hypo
chr23	27521616	-	CG	0.0289336	3.72155e-09	0.000250502	10	0	17	6	NM_203322_cds_0_0_chr23_27520654_r	HSPA1A; HSPA2; HSP70-2; HSP70-1; HSPA1; HSP70; HSPA1B	CDS	0	0.352941	-0.352941	Hypo
chr23	27521621	-	CG	0.127145	5.17586e-10	4.38788e-05	10	1	17	6	NM_203322_cds_0_0_chr23_27520654_r	HSPA1A; HSPA2; HSP70-2; HSP70-1; HSPA1; HSP70; HSPA1B	CDS	0.1	0.352941	-0.252941	Hypo
chr23	27521632	-	CG	0.0377221	1.88369e-10	1.8041e-05	12	0	14	4	NM_203322_cds_0_0_chr23_27520654_r	HSPA1A; HSPA2; HSP70-2; HSP70-1; HSPA1; HSP70; HSPA1B	CDS	0	0.285714	-0.285714	Hypo
chr23	27521674	-	CG	0.0769657	6.52786e-10	5.44573e-05	11	1	15	6	NM_203322_cds_0_0_chr23_27520654_r	HSPA1A; HSPA2; HSP70-2; HSP70-1; HSPA1; HSP70; HSPA1B	CDS	0.0909091	0.4	-0.309091	Hypo
chr23	27521679	-	CG	0.0665226	2.05568e-09	0.00015727	11	1	17	7	NM_203322_cds_0_0_chr23_27520654_r	HSPA1A; HSPA2; HSP70-2; HSP70-1; HSPA1; HSP70; HSPA1B	CDS	0.0909091	0.411765	-0.320856	Hypo
chr23	27521681	-	CG	0.0580647	2.97659e-09	0.000215716	12	1	17	7	NM_203322_cds_0_0_chr23_27520654_r	HSPA1A; HSPA2; HSP70-2; HSP70-1; HSPA1; HSP70; HSPA1B	CDS	0.0833333	0.411765	-0.328431	Hypo
chr23	27521696	-	CG	0.0332794	2.66294e-08	0.000987334	14	0	20	5	NM_203322_cds_0_0_chr23_27520654_r	HSPA1A; HSPA2; HSP70-2; HSP70-1; HSPA1; HSP70; HSPA1B	CDS	0	0.25	-0.25	Hypo
chr23	27521707	-	CG	0.0221156	1.55648e-08	0.000668798	15	0	20	7	NM_203322_cds_0_0_chr23_27520654_r	HSPA1A; HSPA2; HSP70-2; HSP70-1; HSPA1; HSP70; HSPA1B	CDS	0	0.35	-0.35	Hypo
chr23	27521716	-	CG	0.0131544	7.04215e-08	0.00194105	16	0	30	9	NM_203322_cds_0_0_chr23_27520654_r	HSPA1A; HSPA2; HSP70-2; HSP70-1; HSPA1; HSP70; HSPA1B	CDS	0	0.3	-0.3	Hypo
chr23	27521728	-	CG	0.00716759	4.8527e-07	0.00747616	18	0	30	10	NM_203322_cds_0_0_chr23_27520654_r	HSPA1A; HSPA2; HSP70-2; HSP70-1; HSPA1; HSP70; HSPA1B	CDS	0	0.333333	-0.333333	Hypo
chr23	27521756	-	CG	0.0461374	2.43697e-05	0.0683831	21	1	28	8	NM_203322_cds_0_0_chr23_27520654_r	HSPA1A; HSPA2; HSP70-2; HSP70-1; HSPA1; HSP70; HSPA1B	CDS	0.047619	0.285714	-0.238095	None
chrX	37349791	+	CG	0.0608761	6.52582e-05	0.0964881	11	7	10	2	NM_001045972_cds_0_0_chrX_37349786_f	TKTL1	CDS	0.636364	0.2	0.436364	Hyper
chrX	37349794	+	CG	0.210617	6.52582e-05	0.0964881	11	5	10	2	NM_001045972_cds_0_0_chrX_37349786_f	TKTL1	CDS	0.454545	0.2	0.254545	Hyper
chrX	37349802	+	CG	0.0489996	6.52582e-05	0.0964881	11	6	10	1	NM_001045972_cds_0_0_chrX_37349786_f	TKTL1	CDS	0.545455	0.1	0.445455	Hyper
chrX	37349817	+	CG	0.0398821	6.52582e-05	0.0964881	11	8	10	2	NM_001045972_cds_0_0_chrX_37349786_f	TKTL1	CDS	0.727273	0.2	0.527273	Hyper
chrX	37349821	+	CG	0.103893	6.52582e-05	0.0964881	11	6	10	2	NM_001045972_cds_0_0_chrX_37349786_f	TKTL1	CDS	0.545455	0.2	0.345455	Hyper
chr5	32110722	-	CG	0.0165485	6.8318e-06	0.0382121	13	10	35	6	NM_001078073_utr3_0_0_chr5_32109728_r	CCDC184; C5H12orf68	3' UTR	0.769231	0.171429	0.597802	Hyper
chr5	32110734	-	CG	0.0212033	6.8318e-06	0.0382121	16	9	34	5	NM_001078073_utr3_0_0_chr5_32109728_r	CCDC184; C5H12orf68	3' UTR	0.5625	0.147059	0.415441	Hyper
chr5	119553803	+	CG	0.572192	3.72711e-05	0.0808015	22	3	26	5	NM_001102225_utr3_1_0_chr5_119553231_f	PANX2	3' UTR	0.136364	0.192308	-0.0559441	None
chr5	119553821	+	CG	0.0189305	5.28634e-05	0.0902552	13	12	27	13	NM_001102225_utr3_1_0_chr5_119553231_f	PANX2	3' UTR	0.923077	0.481481	0.441595	Hyper
chr5	119553848	+	CG	0.016302	5.4039e-05	0.0907994	15	14	18	6	NM_001102225_utr3_1_0_chr5_119553231_f	PANX2	3' UTR	0.933333	0.333333	0.6	Hyper
chr5	119553858	+	CG	0.0473407	5.4039e-05	0.0907994	11	8	17	5	NM_001102225_utr3_1_0_chr5_119553231_f	PANX2	3' UTR	0.727273	0.294118	0.433155	Hyper
chr5	119553891	+	CG	0.0340186	5.4039e-05	0.0907994	10	6	12	1	NM_001102225_utr3_1_0_chr5_119553231_f	PANX2	3' UTR	0.6	0.0833333	0.516667	Hyper
chr7	109005214	+	CG	0.0515049	5.75547e-05	0.0925715	13	13	20	16	NM_001205886_utr3_21_0_chr7_109003240_f	MAN2A1	3' UTR	1	0.8	0.2	None
chr7	109005261	+	CG	0.230311	5.75547e-05	0.0925715	10	9	10	10	NM_001205886_utr3_21_0_chr7_109003240_f	MAN2A1	3' UTR	0.9	1	-0.1	None
chr10	12465050	+	CG	0.0277416	2.31064e-05	0.066448	10	10	11	6	NM_001103316_utr3_10_0_chr10_12464229_f	PTPLAD1; HACD3	3' UTR	1	0.545455	0.454545	Hyper
chr10	12465062	+	CG	0.0574581	2.31064e-05	0.066448	10	9	12	6	NM_001103316_utr3_10_0_chr10_12464229_f	PTPLAD1; HACD3	3' UTR	0.9	0.5	0.4	Hyper
chr16	50358457	+	CG	0.0241187	5.18711e-05	0.0893194	13	13	10	5	NM_001083429_utr3_18_0_chr16_50358352_f	PANK4	3' UTR	1	0.5	0.5	Hyper
chr16	50358463	+	CG	0.0185952	1.051e-05	0.0470843	12	12	10	3	NM_001083429_utr3_18_0_chr16_50358352_f	PANK4	3' UTR	1	0.3	0.7	Hyper
chr16	50358469	+	CG	0.0255555	5.29619e-06	0.03251	11	11	10	5	NM_001083429_utr3_18_0_chr16_50358352_f	PANK4	3' UTR	1	0.5	0.5	Hyper
chr16	50358472	+	CG	0.0357675	7.23145e-06	0.0393118	11	10	12	5	NM_001083429_utr3_18_0_chr16_50358352_f	PANK4	3' UTR	0.909091	0.416667	0.492424	Hyper
chr16	50358524	+	CG	0.0617541	7.23145e-06	0.0393118	10	8	13	5	NM_001083429_utr3_18_0_chr16_50358352_f	PANK4	3' UTR	0.8	0.384615	0.415385	Hyper
chr16	50358530	+	CG	0.078557	7.23145e-06	0.0393118	11	10	12	7	NM_001083429_utr3_18_0_chr16_50358352_f	PANK4	3' UTR	0.909091	0.583333	0.325758	Hyper
chr16	50358661	+	CG	0.0323023	2.64623e-05	0.0706285	11	11	10	6	NM_001083429_utr3_18_0_chr16_50358352_f	PANK4	3' UTR	1	0.6	0.4	Hyper
chr19	36045359	+	CG	0.031481	4.84661e-06	0.0307373	10	8	10	2	NM_001101109_utr3_4_0_chr19_36043845_f	ANKRD40	3' UTR	0.8	0.2	0.6	Hyper
chr1	73361906	-	CG	0.0895169	4.09673e-05	0.0830011	32	16	13	10	NM_001034678_end_2000_chr1_73360774_r	HES1	Downstream	0.5	0.769231	-0.269231	Hypo
chr1	87384353	+	CG	0.184526	5.24666e-05	0.0898908	44	34	45	29	NM_001075943_end_2000_chr1_87382425_f	PEX5L	Downstream	0.772727	0.644444	0.128283	None
chr1	142142603	-	CG	0.0104385	6.65907e-05	0.0970069	33	33	10	6	NM_001192676_end_2000_chr1_142140974_r	C2CD2	Downstream	1	0.6	0.4	Hyper
chr1	142142605	-	CG	0.0311239	6.65907e-05	0.0970069	33	32	13	9	NM_001192676_end_2000_chr1_142140974_r	C2CD2	Downstream	0.969697	0.692308	0.277389	Hyper
chr1	142142622	-	CG	0.0266966	6.65907e-05	0.0970069	11	11	11	6	NM_001192676_end_2000_chr1_142140974_r	C2CD2	Downstream	1	0.545455	0.454545	Hyper
chr1	149304582	-	CG	0.0309213	2.89024e-07	0.00507755	14	11	20	5	NM_001077022_end_2000_chr1_149303062_r	PIGP	Downstream	0.785714	0.25	0.535714	Hyper
chr1	149304617	-	CG	0.00974701	2.89024e-07	0.00507755	24	22	26	8	NM_001077022_end_2000_chr1_149303062_r	PIGP	Downstream	0.916667	0.307692	0.608974	Hyper
chr1	149304622	-	CG	0.00331166	2.89024e-07	0.00507755	25	22	25	5	NM_001077022_end_2000_chr1_149303062_r	PIGP	Downstream	0.88	0.2	0.68	Hyper
chr1	149304626	-	CG	0.00372153	2.89024e-07	0.00507755	26	25	25	12	NM_001077022_end_2000_chr1_149303062_r	PIGP	Downstream	0.961538	0.48	0.481538	Hyper
chr1	149304648	-	CG	0.00356429	3.10882e-06	0.023252	15	13	36	10	NM_001077022_end_2000_chr1_149303062_r	PIGP	Downstream	0.866667	0.277778	0.588889	Hyper
chr1	149304716	-	CG	0.0353629	1.42578e-05	0.0541701	19	15	51	22	NM_001077022_end_2000_chr1_149303062_r	PIGP	Downstream	0.789474	0.431373	0.358101	Hyper
chr1	149304729	-	CG	0.238981	1.42578e-05	0.0541701	19	13	48	20	NM_001077022_end_2000_chr1_149303062_r	PIGP	Downstream	0.684211	0.416667	0.267544	Hyper
chr1	149304783	-	CG	0.22393	1.42578e-05	0.0541701	17	12	42	17	NM_001077022_end_2000_chr1_149303062_r	PIGP	Downstream	0.705882	0.404762	0.30112	Hyper
chr2	4636217	+	CG	0.0630061	1.20628e-05	0.0495512	32	21	31	30	NM_001076458_end_2000_chr2_4635168_f	POLR2D	Downstream	0.65625	0.967742	-0.311492	Hypo
chr2	4636353	+	CG	0.00646066	1.43763e-05	0.0542447	20	20	23	17	NM_001076458_end_2000_chr2_4635168_f	POLR2D	Downstream	1	0.73913	0.26087	Hyper
chr2	4636387	+	CG	0.144345	1.43763e-05	0.0542447	21	19	26	26	NM_001076458_end_2000_chr2_4635168_f	POLR2D	Downstream	0.904762	1	-0.0952381	None
chr2	4636395	+	CG	0.0161001	1.43763e-05	0.0542447	11	4	24	0	NM_001076458_end_2000_chr2_4635168_f	POLR2D	Downstream	0.363636	0	0.363636	Hyper
chr2	4636415	+	CG	0.0351548	1.43763e-05	0.0542447	11	9	26	26	NM_001076458_end_2000_chr2_4635168_f	POLR2D	Downstream	0.818182	1	-0.181818	None
chr2	121573493	-	CG	0.824381	6.58593e-05	0.0966735	276	30	288	33	NR_036352_end_2000_chr2_121573106_r	MIR2887-1; bta-mir-2887-1	Downstream	0.108696	0.114583	-0.00588768	None
chr2	121573497	-	CG	0.596358	6.76056e-05	0.097714	294	23	304	20	NR_036352_end_2000_chr2_121573106_r	MIR2887-1; bta-mir-2887-1	Downstream	0.0782313	0.0657895	0.0124418	None
chr2	121573518	-	CG	0.0727278	5.79566e-05	0.0927664	341	55	335	33	NR_036352_end_2000_chr2_121573106_r	MIR2887-1; bta-mir-2887-1	Downstream	0.16129	0.0985075	0.0627829	None
chr2	121573521	-	CG	0.137798	4.86163e-05	0.0878089	343	25	344	15	NR_036352_end_2000_chr2_121573106_r	MIR2887-1; bta-mir-2887-1	Downstream	0.0728863	0.0436047	0.0292816	None
chr2	121573526	-	CG	0.449146	3.17654e-05	0.0756906	356	37	348	31	NR_036352_end_2000_chr2_121573106_r	MIR2887-1; bta-mir-2887-1	Downstream	0.103933	0.0890805	0.0148521	None
chr2	121573534	-	CG	0.0493576	4.24184e-05	0.0840517	370	29	365	11	NR_036352_end_2000_chr2_121573106_r	MIR2887-1; bta-mir-2887-1	Downstream	0.0783784	0.030137	0.0482414	None
chr2	121573538	-	CG	0.0708806	5.06761e-05	0.088771	373	70	371	39	NR_036352_end_2000_chr2_121573106_r	MIR2887-1; bta-mir-2887-1	Downstream	0.187668	0.105121	0.0825463	None
chr2	121573544	-	CG	0.654345	4.85462e-05	0.0877868	380	48	377	37	NR_036352_end_2000_chr2_121573106_r	MIR2887-1; bta-mir-2887-1	Downstream	0.126316	0.0981432	0.0281726	None
chr2	121573548	-	CG	0.202699	5.08094e-05	0.0888274	380	34	385	21	NR_036352_end_2000_chr2_121573106_r	MIR2887-1; bta-mir-2887-1	Downstream	0.0894737	0.0545455	0.0349282	None
chr2	121573555	-	CG	0.200465	4.16199e-05	0.0834044	384	61	391	42	NR_036352_end_2000_chr2_121573106_r	MIR2887-1; bta-mir-2887-1	Downstream	0.158854	0.107417	0.0514373	None
chr2	121573569	-	CG	0.0957482	5.05154e-05	0.0887554	401	65	414	33	NR_036352_end_2000_chr2_121573106_r	MIR2887-1; bta-mir-2887-1	Downstream	0.162095	0.0797101	0.0823846	None
chr2	121573585	-	CG	0.0131851	4.34529e-05	0.0845798	411	40	418	12	NR_036352_end_2000_chr2_121573106_r	MIR2887-1; bta-mir-2887-1	Downstream	0.0973236	0.0287081	0.0686155	None
chr2	121573589	-	CG	0.0127837	4.79497e-05	0.0875449	413	76	417	37	NR_036352_end_2000_chr2_121573106_r	MIR2887-1; bta-mir-2887-1	Downstream	0.184019	0.088729	0.0952904	None
chr2	121573595	-	CG	0.154629	4.39815e-05	0.0850146	410	54	437	34	NR_036352_end_2000_chr2_121573106_r	MIR2887-1; bta-mir-2887-1	Downstream	0.131707	0.0778032	0.0539041	None
chr2	121573599	-	CG	0.00123221	6.9117e-05	0.0985273	414	46	446	16	NR_036352_end_2000_chr2_121573106_r	MIR2887-1; bta-mir-2887-1	Downstream	0.111111	0.0358744	0.0752367	None
chr2	121573606	-	CG	0.0158598	4.76731e-05	0.0875449	407	78	439	49	NR_036352_end_2000_chr2_121573106_r	MIR2887-1; bta-mir-2887-1	Downstream	0.191646	0.111617	0.0800289	None
chr2	121573620	-	CG	0.0028057	3.76665e-05	0.0809208	413	64	444	32	NR_036352_end_2000_chr2_121573106_r	MIR2887-1; bta-mir-2887-1	Downstream	0.154964	0.0720721	0.0828916	None
chr2	121573623	-	CG	0.0230202	2.71875e-05	0.0715308	411	31	443	16	NR_036352_end_2000_chr2_121573106_r	MIR2887-1; bta-mir-2887-1	Downstream	0.0754258	0.0361174	0.0393084	None
chr2	121573628	-	CG	0.0611726	2.47096e-05	0.0689071	424	33	435	18	NR_036352_end_2000_chr2_121573106_r	MIR2887-1; bta-mir-2887-1	Downstream	0.0778302	0.0413793	0.0364509	None
chr2	121573636	-	CG	0.521677	1.49158e-05	0.0551078	430	23	432	19	NR_036352_end_2000_chr2_121573106_r	MIR2887-1; bta-mir-2887-1	Downstream	0.0534884	0.0439815	0.00950689	None
chr2	121573640	-	CG	0.00956248	1.16689e-05	0.0486952	412	66	424	34	NR_036352_end_2000_chr2_121573106_r	MIR2887-1; bta-mir-2887-1	Downstream	0.160194	0.0801887	0.0800055	None
chr2	121573646	-	CG	0.0013829	7.88831e-06	0.0411587	418	53	422	22	NR_036352_end_2000_chr2_121573106_r	MIR2887-1; bta-mir-2887-1	Downstream	0.126794	0.0521327	0.0746616	None
chr2	121573650	-	CG	0.451819	3.05304e-06	0.0230425	423	27	444	22	NR_036352_end_2000_chr2_121573106_r	MIR2887-1; bta-mir-2887-1	Downstream	0.0638298	0.0495495	0.0142802	None
chr2	121573657	-	CG	0.00354253	1.69057e-06	0.0167386	432	76	446	33	NR_036352_end_2000_chr2_121573106_r	MIR2887-1; bta-mir-2887-1	Downstream	0.175926	0.073991	0.101935	None
chr2	121573671	-	CG	0.0155803	3.85523e-07	0.00629893	443	71	483	36	NR_036352_end_2000_chr2_121573106_r	MIR2887-1; bta-mir-2887-1	Downstream	0.160271	0.0745342	0.0857367	None
chr2	121573674	-	CG	0.104748	4.65782e-07	0.00720424	451	27	494	17	NR_036352_end_2000_chr2_121573106_r	MIR2887-1; bta-mir-2887-1	Downstream	0.059867	0.034413	0.025454	None
chr2	121573679	-	CG	0.0458665	5.71627e-07	0.00847882	464	37	489	16	NR_036352_end_2000_chr2_121573106_r	MIR2887-1; bta-mir-2887-1	Downstream	0.0797414	0.0327198	0.0470215	None
chr2	121573687	-	CG	0.0545544	2.18308e-07	0.00404231	476	26	494	13	NR_036352_end_2000_chr2_121573106_r	MIR2887-1; bta-mir-2887-1	Downstream	0.0546218	0.0263158	0.0283061	None
chr2	121573691	-	CG	0.0205872	7.66968e-08	0.00209926	475	61	496	22	NR_036352_end_2000_chr2_121573106_r	MIR2887-1; bta-mir-2887-1	Downstream	0.128421	0.0443548	0.0840662	None
chr2	121573696	-	CG	0.195547	3.58423e-08	0.00122501	480	30	480	15	NR_036352_end_2000_chr2_121573106_r	MIR2887-1; bta-mir-2887-1	Downstream	0.0625	0.03125	0.03125	None
chr2	121573701	-	CG	0.180892	2.44668e-08	0.000935915	488	38	495	14	NR_036352_end_2000_chr2_121573106_r	MIR2887-1; bta-mir-2887-1	Downstream	0.0778689	0.0282828	0.049586	None
chr2	121573708	-	CG	0.0718092	3.59298e-08	0.00122501	493	59	465	32	NR_036352_end_2000_chr2_121573106_r	MIR2887-1; bta-mir-2887-1	Downstream	0.119675	0.0688172	0.0508583	None
chr2	121573722	-	CG	0.711999	4.27029e-08	0.00140405	453	45	427	33	NR_036352_end_2000_chr2_121573106_r	MIR2887-1; bta-mir-2887-1	Downstream	0.0993377	0.0772834	0.0220544	None
chr2	121573725	-	CG	0.0721529	5.85648e-08	0.00168224	447	19	418	8	NR_036352_end_2000_chr2_121573106_r	MIR2887-1; bta-mir-2887-1	Downstream	0.0425056	0.0191388	0.0233668	None
chr2	121573730	-	CG	0.0570542	6.64046e-08	0.00186641	438	42	393	16	NR_036352_end_2000_chr2_121573106_r	MIR2887-1; bta-mir-2887-1	Downstream	0.0958904	0.0407125	0.0551779	None
chr2	121573738	-	CG	0.126435	5.26918e-08	0.00155337	433	27	389	12	NR_036352_end_2000_chr2_121573106_r	MIR2887-1; bta-mir-2887-1	Downstream	0.0623557	0.0308483	0.0315073	None
chr2	121573742	-	CG	0.120994	5.79334e-08	0.00166716	432	60	371	34	NR_036352_end_2000_chr2_121573106_r	MIR2887-1; bta-mir-2887-1	Downstream	0.138889	0.0916442	0.0472447	None
chr2	121573748	-	CG	0.19184	2.99385e-08	0.00106957	414	53	358	22	NR_036352_end_2000_chr2_121573106_r	MIR2887-1; bta-mir-2887-1	Downstream	0.128019	0.0614525	0.0665668	None
chr2	121573752	-	CG	0.167731	4.42394e-08	0.00142708	467	42	391	20	NR_036352_end_2000_chr2_121573106_r	MIR2887-1; bta-mir-2887-1	Downstream	0.0899358	0.0511509	0.0387849	None
chr2	121573759	-	CG	0.0414001	8.25649e-08	0.00221731	493	84	415	35	NR_036352_end_2000_chr2_121573106_r	MIR2887-1; bta-mir-2887-1	Downstream	0.170385	0.0843373	0.086048	None
chr2	121573773	-	CG	0.184671	2.94827e-08	0.00105811	512	74	445	39	NR_036352_end_2000_chr2_121573106_r	MIR2887-1; bta-mir-2887-1	Downstream	0.144531	0.0876404	0.0568908	None
chr2	121573776	-	CG	0.117943	3.21771e-08	0.00112897	513	37	439	18	NR_036352_end_2000_chr2_121573106_r	MIR2887-1; bta-mir-2887-1	Downstream	0.0721248	0.0410023	0.0311225	None
chr2	121573781	-	CG	0.049881	2.58585e-08	0.000961024	516	52	452	22	NR_036352_end_2000_chr2_121573106_r	MIR2887-1; bta-mir-2887-1	Downstream	0.100775	0.0486726	0.0521026	None
chr2	121573789	-	CG	0.0288934	5.112e-08	0.00151845	528	37	463	13	NR_036352_end_2000_chr2_121573106_r	MIR2887-1; bta-mir-2887-1	Downstream	0.0700758	0.0280778	0.041998	None
chr2	121573793	-	CG	0.407734	5.74411e-08	0.00165908	524	69	456	49	NR_036352_end_2000_chr2_121573106_r	MIR2887-1; bta-mir-2887-1	Downstream	0.131679	0.107456	0.0242232	None
chr2	121573798	-	CG	0.231157	5.69538e-08	0.00165908	505	33	432	20	NR_036352_end_2000_chr2_121573106_r	MIR2887-1; bta-mir-2887-1	Downstream	0.0653465	0.0462963	0.0190502	None
chr2	121573803	-	CG	0.0375764	1.02702e-07	0.00251499	504	39	438	17	NR_036352_end_2000_chr2_121573106_r	MIR2887-1; bta-mir-2887-1	Downstream	0.077381	0.0388128	0.0385682	None
chr2	121573810	-	CG	0.0685651	1.94887e-07	0.00376883	484	81	424	42	NR_036352_end_2000_chr2_121573106_r	MIR2887-1; bta-mir-2887-1	Downstream	0.167355	0.0990566	0.0682988	None
chr2	121573824	-	CG	0.299179	1.73362e-07	0.00349477	444	54	395	34	NR_036352_end_2000_chr2_121573106_r	MIR2887-1; bta-mir-2887-1	Downstream	0.121622	0.0860759	0.0355457	None
chr2	121573827	-	CG	0.513225	1.40981e-07	0.003118	432	21	380	16	NR_036352_end_2000_chr2_121573106_r	MIR2887-1; bta-mir-2887-1	Downstream	0.0486111	0.0421053	0.00650585	None
chr2	121573832	-	CG	0.0319954	1.77545e-07	0.00356535	398	38	351	16	NR_036352_end_2000_chr2_121573106_r	MIR2887-1; bta-mir-2887-1	Downstream	0.0954774	0.045584	0.0498933	None
chr2	121573840	-	CG	0.242693	1.00106e-07	0.00249605	376	32	330	19	NR_036352_end_2000_chr2_121573106_r	MIR2887-1; bta-mir-2887-1	Downstream	0.0851064	0.0575758	0.0275306	None
chr2	121573844	-	CG	0.109573	9.9627e-08	0.00249605	350	53	316	29	NR_036352_end_2000_chr2_121573106_r	MIR2887-1; bta-mir-2887-1	Downstream	0.151429	0.0917722	0.0596564	None
chr2	121573850	-	CG	0.127345	1.20397e-07	0.00286968	328	38	282	19	NR_036352_end_2000_chr2_121573106_r	MIR2887-1; bta-mir-2887-1	Downstream	0.115854	0.0673759	0.0484778	None
chr2	121573854	-	CG	0.00851508	5.09514e-08	0.00151845	323	35	283	13	NR_036352_end_2000_chr2_121573106_r	MIR2887-1; bta-mir-2887-1	Downstream	0.108359	0.0459364	0.0624227	None
chr2	121573861	-	CG	0.00553516	8.81113e-08	0.00229086	303	58	274	27	NR_036352_end_2000_chr2_121573106_r	MIR2887-1; bta-mir-2887-1	Downstream	0.191419	0.0985401	0.092879	None
chr2	121573875	-	CG	0.551593	1.13922e-07	0.00274455	276	32	258	22	NR_036352_end_2000_chr2_121573106_r	MIR2887-1; bta-mir-2887-1	Downstream	0.115942	0.0852713	0.0306707	None
chr2	121573878	-	CG	0.191246	9.19005e-08	0.00234743	267	21	251	11	NR_036352_end_2000_chr2_121573106_r	MIR2887-1; bta-mir-2887-1	Downstream	0.0786517	0.0438247	0.034827	None
chr2	121573883	-	CG	0.0360738	1.25081e-07	0.00288138	250	24	233	9	NR_036352_end_2000_chr2_121573106_r	MIR2887-1; bta-mir-2887-1	Downstream	0.096	0.0386266	0.0573734	None
chr2	121573891	-	CG	0.0305303	1.36658e-07	0.0030403	213	19	205	4	NR_036352_end_2000_chr2_121573106_r	MIR2887-1; bta-mir-2887-1	Downstream	0.0892019	0.0195122	0.0696897	None
chr2	121573895	-	CG	0.20972	3.20282e-07	0.0054838	185	26	174	17	NR_036352_end_2000_chr2_121573106_r	MIR2887-1; bta-mir-2887-1	Downstream	0.140541	0.0977011	0.0428394	None
chr2	121573901	-	CG	0.501713	1.3729e-07	0.00304123	131	15	134	12	NR_036352_end_2000_chr2_121573106_r	MIR2887-1; bta-mir-2887-1	Downstream	0.114504	0.0895522	0.0249516	None
chr2	121573905	-	CG	0.662772	1.91529e-07	0.0037315	121	8	137	11	NR_036352_end_2000_chr2_121573106_r	MIR2887-1; bta-mir-2887-1	Downstream	0.0661157	0.080292	-0.0141763	None
chr2	121573912	-	CG	0.358001	2.89433e-07	0.00507755	124	20	144	17	NR_036352_end_2000_chr2_121573106_r	MIR2887-1; bta-mir-2887-1	Downstream	0.16129	0.118056	0.0432348	None
chr2	121573926	-	CG	0.139577	1.24952e-07	0.00288138	126	20	168	15	NR_036352_end_2000_chr2_121573106_r	MIR2887-1; bta-mir-2887-1	Downstream	0.15873	0.0892857	0.0694444	None
chr2	121573929	-	CG	0.861046	6.66885e-08	0.00187104	122	9	166	8	NR_036352_end_2000_chr2_121573106_r	MIR2887-1; bta-mir-2887-1	Downstream	0.0737705	0.0481928	0.0255777	None
chr2	121573934	-	CG	0.0242448	1.03912e-07	0.00251499	128	14	162	5	NR_036352_end_2000_chr2_121573106_r	MIR2887-1; bta-mir-2887-1	Downstream	0.109375	0.0308642	0.0785108	None
chr2	121573942	-	CG	0.473341	8.52486e-08	0.00225084	137	13	170	7	NR_036352_end_2000_chr2_121573106_r	MIR2887-1; bta-mir-2887-1	Downstream	0.0948905	0.0411765	0.053714	None
chr2	121573946	-	CG	0.718294	2.56487e-07	0.0046237	144	20	179	24	NR_036352_end_2000_chr2_121573106_r	MIR2887-1; bta-mir-2887-1	Downstream	0.138889	0.134078	0.00481068	None
chr2	121573952	-	CG	0.540837	1.45674e-07	0.00316884	156	19	182	16	NR_036352_end_2000_chr2_121573106_r	MIR2887-1; bta-mir-2887-1	Downstream	0.121795	0.0879121	0.0338828	None
chr2	121573956	-	CG	0.228984	1.27933e-07	0.00288366	163	18	198	11	NR_036352_end_2000_chr2_121573106_r	MIR2887-1; bta-mir-2887-1	Downstream	0.110429	0.0555556	0.0548739	None
chr2	121573963	-	CG	0.865124	1.03086e-07	0.00251499	195	29	212	30	NR_036352_end_2000_chr2_121573106_r	MIR2887-1; bta-mir-2887-1	Downstream	0.148718	0.141509	0.00720851	None
chr2	121573977	-	CG	0.570996	4.13256e-08	0.00136449	220	25	251	17	NR_036352_end_2000_chr2_121573106_r	MIR2887-1; bta-mir-2887-1	Downstream	0.113636	0.0677291	0.0459073	None
chr2	121573980	-	CG	0.224974	4.5134e-08	0.00142708	231	12	257	4	NR_036352_end_2000_chr2_121573106_r	MIR2887-1; bta-mir-2887-1	Downstream	0.0519481	0.0155642	0.0363838	None
chr2	121573985	-	CG	0.103426	1.3686e-07	0.0030403	248	26	272	10	NR_036352_end_2000_chr2_121573106_r	MIR2887-1; bta-mir-2887-1	Downstream	0.104839	0.0367647	0.068074	None
chr2	121573993	-	CG	0.0490082	3.02251e-07	0.00524958	278	15	296	5	NR_036352_end_2000_chr2_121573106_r	MIR2887-1; bta-mir-2887-1	Downstream	0.0539568	0.0168919	0.0370649	None
chr2	121573997	-	CG	0.0667266	5.33134e-07	0.00817343	291	32	309	15	NR_036352_end_2000_chr2_121573106_r	MIR2887-1; bta-mir-2887-1	Downstream	0.109966	0.0485437	0.0614219	None
chr2	121574003	-	CG	0.0269246	5.49157e-07	0.00837158	308	29	324	12	NR_036352_end_2000_chr2_121573106_r	MIR2887-1; bta-mir-2887-1	Downstream	0.0941558	0.037037	0.0571188	None
chr2	121574007	-	CG	0.720854	1.20598e-06	0.0133574	345	20	372	19	NR_036352_end_2000_chr2_121573106_r	MIR2887-1; bta-mir-2887-1	Downstream	0.057971	0.0510753	0.00689575	None
chr2	121574014	-	CG	0.27885	1.1579e-06	0.0130085	382	35	408	27	NR_036352_end_2000_chr2_121573106_r	MIR2887-1; bta-mir-2887-1	Downstream	0.091623	0.0661765	0.0254466	None
chr2	121574028	-	CG	0.214467	2.62098e-06	0.0213096	446	43	459	22	NR_036352_end_2000_chr2_121573106_r	MIR2887-1; bta-mir-2887-1	Downstream	0.0964126	0.0479303	0.0484823	None
chr2	121574031	-	CG	0.434521	3.8395e-06	0.0265623	457	12	467	17	NR_036352_end_2000_chr2_121573106_r	MIR2887-1; bta-mir-2887-1	Downstream	0.0262582	0.0364026	-0.0101444	None
chr2	121574036	-	CG	0.11362	6.64423e-06	0.0377417	488	40	482	22	NR_036352_end_2000_chr2_121573106_r	MIR2887-1; bta-mir-2887-1	Downstream	0.0819672	0.0456432	0.0363241	None
chr2	121574044	-	CG	0.226977	8.55883e-06	0.04289	524	26	502	17	NR_036352_end_2000_chr2_121573106_r	MIR2887-1; bta-mir-2887-1	Downstream	0.0496183	0.0338645	0.0157538	None
chr2	121574048	-	CG	0.0519171	1.01942e-05	0.0467584	539	69	503	42	NR_036352_end_2000_chr2_121573106_r	MIR2887-1; bta-mir-2887-1	Downstream	0.128015	0.083499	0.0445158	None
chr2	121574054	-	CG	0.142176	2.35868e-05	0.0674087	559	48	529	27	NR_036352_end_2000_chr2_121573106_r	MIR2887-1; bta-mir-2887-1	Downstream	0.0858676	0.0510397	0.0348279	None
chr2	121574058	-	CG	0.218238	6.82639e-05	0.098051	607	33	585	23	NR_036352_end_2000_chr2_121573106_r	MIR2887-1; bta-mir-2887-1	Downstream	0.0543657	0.0393162	0.0150495	None
chr2	121574160	-	CG	0.528175	7.1417e-05	0.0997214	460	31	437	25	NR_036352_end_2000_chr2_121573106_r	MIR2887-1; bta-mir-2887-1	Downstream	0.0673913	0.0572082	0.0101831	None
chr2	121574189	-	CG	0.575297	6.54194e-05	0.0965835	331	26	340	23	NR_036352_end_2000_chr2_121573106_r	MIR2887-1; bta-mir-2887-1	Downstream	0.0785498	0.0676471	0.0109028	None
chr3	19655810	+	CG	0.0923671	6.17298e-06	0.0356327	10	7	19	7	NM_001077898_end_2000_chr3_19653960_f	LYSMD1	Downstream	0.7	0.368421	0.331579	Hyper
chr3	102847059	+	CG	0.00161845	2.12419e-06	0.0192237	25	25	27	16	NM_001034417_end_2000_chr3_102846241_f	EBNA1BP2	Downstream	1	0.592593	0.407407	Hyper
chr4	68797468	-	CG	0.0723971	4.36517e-06	0.028729	10	2	12	0	NM_001192381_end_2000_chr4_68795645_r	EVX1	Downstream	0.2	0	0.2	None
chr4	68797470	-	CG	0.473049	4.36517e-06	0.028729	10	2	11	1	NM_001192381_end_2000_chr4_68795645_r	EVX1	Downstream	0.2	0.0909091	0.109091	None
chr4	68797499	-	CG	0.0230737	4.36517e-06	0.028729	10	2	13	11	NM_001192381_end_2000_chr4_68795645_r	EVX1	Downstream	0.2	0.846154	-0.646154	Hypo
chr4	68797506	-	CG	0.0159416	4.36517e-06	0.028729	10	0	13	10	NM_001192381_end_2000_chr4_68795645_r	EVX1	Downstream	0	0.769231	-0.769231	Hypo
chr4	68797513	-	CG	0.0227912	4.36517e-06	0.028729	11	2	23	17	NM_001192381_end_2000_chr4_68795645_r	EVX1	Downstream	0.181818	0.73913	-0.557312	Hypo
chr4	68797526	-	CG	0.0155818	4.36517e-06	0.028729	11	0	13	10	NM_001192381_end_2000_chr4_68795645_r	EVX1	Downstream	0	0.769231	-0.769231	Hypo
chr4	68797536	-	CG	0.03992	4.36517e-06	0.028729	10	1	12	7	NM_001192381_end_2000_chr4_68795645_r	EVX1	Downstream	0.1	0.583333	-0.483333	Hypo
chr4	68797539	-	CG	0.0574578	4.36517e-06	0.028729	10	1	12	6	NM_001192381_end_2000_chr4_68795645_r	EVX1	Downstream	0.1	0.5	-0.4	Hypo
chr4	68797558	-	CG	0.0859242	4.36517e-06	0.028729	11	0	11	2	NM_001192381_end_2000_chr4_68795645_r	EVX1	Downstream	0	0.181818	-0.181818	None
chr4	68797572	-	CG	0.0191718	4.36517e-06	0.028729	10	2	12	11	NM_001192381_end_2000_chr4_68795645_r	EVX1	Downstream	0.2	0.916667	-0.716667	Hypo
chr5	5590202	-	CG	0.235978	1.10918e-05	0.0476096	28	28	28	27	NM_001099215_end_2000_chr5_5589863_r	NAP1L1	Downstream	1	0.964286	0.0357143	None
chr6	98036171	-	CG	0.375831	9.61106e-06	0.045379	10	5	21	14	NM_001045893_end_2000_chr6_98035926_r	COQ2; PHB:PPT	Downstream	0.5	0.666667	-0.166667	None
chr6	104791085	-	CG	0.0581167	4.10809e-05	0.0830344	12	12	15	12	NM_001205607_end_2000_chr6_104790359_r	ZBTB49; ZNF509	Downstream	1	0.8	0.2	None
chr6	104791160	-	CG	0.0258338	4.10809e-05	0.0830344	16	16	14	9	NM_001205607_end_2000_chr6_104790359_r	ZBTB49; ZNF509	Downstream	1	0.642857	0.357143	Hyper
chr6	117550966	-	CG	0.0489694	6.35667e-05	0.0958776	22	21	29	22	NM_001046567_end_2000_chr6_117550023_r	PCGF3	Downstream	0.954545	0.758621	0.195925	None
chr7	96164567	+	CG	0.0392716	6.33706e-05	0.09585	41	29	54	48	NM_001030318_end_2000_chr7_96164213_f	CAST	Downstream	0.707317	0.888889	-0.181572	None
chr7	96164583	+	CG	0.133361	6.33706e-05	0.09585	42	24	57	12	NM_001030318_end_2000_chr7_96164213_f	CAST	Downstream	0.571429	0.210526	0.360902	Hyper
chr7	96164613	+	CG	0.0653365	6.33706e-05	0.09585	43	37	59	57	NM_001030318_end_2000_chr7_96164213_f	CAST	Downstream	0.860465	0.966102	-0.105637	None
chr7	96164619	+	CG	0.0152727	6.33706e-05	0.09585	45	35	58	55	NM_001030318_end_2000_chr7_96164213_f	CAST	Downstream	0.777778	0.948276	-0.170498	None
chr7	96164627	+	CG	0.00293954	6.33706e-05	0.09585	44	33	60	58	NM_001030318_end_2000_chr7_96164213_f	CAST	Downstream	0.75	0.966667	-0.216667	None
chr8	39928817	-	CG	0.00166807	3.89756e-06	0.0268338	49	44	61	38	NM_174599_end_2000_chr8_39927866_r	SLC1A1	Downstream	0.897959	0.622951	0.275008	Hyper
chr8	39928831	-	CG	0.0071261	3.89756e-06	0.0268338	46	41	60	40	NM_174599_end_2000_chr8_39927866_r	SLC1A1	Downstream	0.891304	0.666667	0.224638	None
chr8	39928841	-	CG	0.0297978	3.23827e-07	0.00550359	45	41	62	45	NM_174599_end_2000_chr8_39927866_r	SLC1A1	Downstream	0.911111	0.725806	0.185305	None
chr8	73656380	+	CG	0.013204	5.8018e-05	0.0927664	30	22	28	11	NM_001034614_end_2000_chr8_73654659_f	BNIP3L	Downstream	0.733333	0.392857	0.340476	Hyper
chr15	42917421	-	CG	0.0229888	6.2283e-05	0.0952435	10	10	11	5	NM_001080297_end_2000_chr15_42916199_r	SWAP70; HSPC321	Downstream	1	0.454545	0.545455	Hyper
chr17	17323636	-	CG	0.0132255	1.15823e-05	0.0484921	11	2	28	20	NM_001191427_end_2000_chr17_17322466_r	SCOC	Downstream	0.181818	0.714286	-0.532468	Hypo
chr17	17323743	-	CG	0.0229888	7.76545e-06	0.0409612	10	0	11	6	NM_001191427_end_2000_chr17_17322466_r	SCOC	Downstream	0	0.545455	-0.545455	Hypo
chr18	26305740	+	CG	0.00151377	2.48453e-05	0.0690034	24	2	37	32	NM_001098102_end_2000_chr18_26304394_f	SETD6	Downstream	0.0833333	0.864865	-0.781532	Hypo
chr19	37949586	+	CG	0.0213482	7.26337e-06	0.0394452	10	2	14	12	NM_001191335_end_2000_chr19_37948661_f	HOXB2	Downstream	0.2	0.857143	-0.657143	Hypo
chr25	17297327	+	CG	0.00215548	2.86768e-05	0.0728817	14	14	30	11	NM_001046368_end_2000_chr25_17297112_f	VPS35L; C16orf62; C25H16orf62	Downstream	1	0.366667	0.633333	Hyper
chr1	7273372	-	CG	0.00613802	1.95698e-05	0.0618929	20	19	28	15	NM_001083513_intron_2_0_chr1_7273005_r	N6AMT1	Intron	0.95	0.535714	0.414286	Hyper
chr1	43180902	-	CG	0.271499	4.79397e-05	0.0875449	29	27	54	46	NM_001205911_intron_14_0_chr1_43171924_r	CLCP1-like; DCBLD2	Intron	0.931034	0.851852	0.0791826	None
chr1	50149886	+	CG	0.0812661	4.50131e-05	0.0855404	14	12	52	51	NM_174238_intron_13_0_chr1_50139195_f	ALCAM	Intron	0.857143	0.980769	-0.123626	None
chr1	64614589	+	CG	0.0372487	6.89583e-05	0.0984263	13	10	35	7	NM_001103226_intron_0_0_chr1_64606890_f	NR1I2	Intron	0.769231	0.2	0.569231	Hyper
chr1	64614673	+	CG	0.123593	5.09044e-05	0.0888316	25	17	22	10	NM_001103226_intron_0_0_chr1_64606890_f	NR1I2	Intron	0.68	0.454545	0.225455	None
chr1	64614679	+	CG	0.00752685	5.09044e-05	0.0888316	25	22	11	3	NM_001103226_intron_0_0_chr1_64606890_f	NR1I2	Intron	0.88	0.272727	0.607273	Hyper
chr1	64614695	+	CG	0.0310845	5.09044e-05	0.0888316	33	30	11	6	NM_001103226_intron_0_0_chr1_64606890_f	NR1I2	Intron	0.909091	0.545455	0.363636	Hyper
chr1	67119971	-	CG	0.149709	2.01904e-05	0.0628031	41	0	23	1	NM_001014911_intron_6_0_chr1_67101003_r	HSPBAP1	Intron	0	0.0434783	-0.0434783	None
chr1	68541926	+	CG	0.0627142	3.18e-05	0.0757381	23	19	51	49	NM_001191364_intron_0_0_chr1_68500145_f	KALRN	Intron	0.826087	0.960784	-0.134697	None
chr1	72195791	+	CG	0.00111833	1.81633e-05	0.059862	57	43	52	51	NM_001105337_intron_0_0_chr1_72150571_f	ACAP2; CENTB2	Intron	0.754386	0.980769	-0.226383	None
chr1	72195834	+	CG	0.0379023	1.81633e-05	0.059862	56	51	48	48	NM_001105337_intron_0_0_chr1_72150571_f	ACAP2; CENTB2	Intron	0.910714	1	-0.0892857	None
chr1	73853643	-	CG	0.0206286	2.75774e-05	0.0717223	23	23	35	30	NM_001192961_intron_28_0_chr1_73851902_r	OPA1	Intron	1	0.857143	0.142857	None
chr1	73853726	-	CG	0.235483	1.65913e-05	0.0578439	24	23	24	24	NM_001192961_intron_28_0_chr1_73851902_r	OPA1	Intron	0.958333	1	-0.0416667	None
chr1	79598773	+	CG	0.0332862	7.07065e-05	0.0994211	14	14	49	40	NM_001206450_intron_2_0_chr1_79598583_f	BCL6	Intron	1	0.816327	0.183673	None
chr1	87384354	-	CG	0.0474191	5.24666e-05	0.0898908	10	8	10	3	NM_001191266_intron_3_0_chr1_87382822_r	USP13	Intron	0.8	0.3	0.5	Hyper
chr1	87384436	-	CG	0.0145166	5.24666e-05	0.0898908	21	18	16	6	NM_001191266_intron_3_0_chr1_87382822_r	USP13	Intron	0.857143	0.375	0.482143	Hyper
chr1	87384458	-	CG	0.108976	5.24666e-05	0.0898908	23	20	14	9	NM_001191266_intron_3_0_chr1_87382822_r	USP13	Intron	0.869565	0.642857	0.226708	None
chr1	88422345	-	CG	0.213479	1.85419e-05	0.0604073	15	13	12	8	NM_001080300_intron_3_0_chr1_88194797_r	KCNMB2	Intron	0.866667	0.666667	0.2	None
chr1	88422350	-	CG	0.0420809	1.85419e-05	0.0604073	14	10	10	10	NM_001080300_intron_3_0_chr1_88194797_r	KCNMB2	Intron	0.714286	1	-0.285714	Hypo
chr1	93528547	-	CG	0.269247	1.45817e-05	0.0545935	45	27	21	8	NM_001205973_intron_2_0_chr1_93153174_r	NLGN1	Intron	0.6	0.380952	0.219048	None
chr1	93528678	-	CG	0.0211536	1.75651e-05	0.0591417	27	17	24	22	NM_001205973_intron_2_0_chr1_93153174_r	NLGN1	Intron	0.62963	0.916667	-0.287037	Hypo
chr1	93528682	-	CG	0.014019	1.75651e-05	0.0591417	27	13	25	22	NM_001205973_intron_2_0_chr1_93153174_r	NLGN1	Intron	0.481481	0.88	-0.398519	Hypo
chr1	93901806	-	CG	0.11124	7.04227e-05	0.0992934	67	62	74	62	NM_001205973_intron_4_0_chr1_93897435_r	NLGN1	Intron	0.925373	0.837838	0.0875353	None
chr1	94090208	-	CG	0.000646706	5.6771e-05	0.0923247	53	30	55	50	NM_001205973_intron_4_0_chr1_93897435_r	NLGN1	Intron	0.566038	0.909091	-0.343053	Hypo
chr1	94090215	-	CG	0.00925149	5.6771e-05	0.0923247	50	32	51	46	NM_001205973_intron_4_0_chr1_93897435_r	NLGN1	Intron	0.64	0.901961	-0.261961	Hypo
chr1	96541721	+	CG	0.100198	5.59589e-05	0.092076	24	5	20	10	NM_001192089_intron_0_0_chr1_96541130_f	EIF5A2	Intron	0.208333	0.5	-0.291667	Hypo
chr1	96541732	+	CG	0.0666499	5.59589e-05	0.092076	14	3	21	11	NM_001192089_intron_0_0_chr1_96541130_f	EIF5A2	Intron	0.214286	0.52381	-0.309524	Hypo
chr1	96541742	+	CG	0.0198054	5.59589e-05	0.092076	14	0	20	6	NM_001192089_intron_0_0_chr1_96541130_f	EIF5A2	Intron	0	0.3	-0.3	Hypo
chr1	108894826	-	CG	0.0866981	4.55667e-05	0.0858987	12	10	12	12	NM_001206149_intron_12_0_chr1_108893327_r	GFM1	Intron	0.833333	1	-0.166667	None
chr1	117371124	+	CG	0.0194436	3.55746e-05	0.0789157	30	17	40	11	NM_001207054_intron_0_0_chr1_117362811_f	SIAH2	Intron	0.566667	0.275	0.291667	Hyper
chr1	117371157	+	CG	0.0124451	3.55746e-05	0.0789157	44	35	40	21	NM_001207054_intron_0_0_chr1_117362811_f	SIAH2	Intron	0.795455	0.525	0.270455	Hyper
chr1	117526003	-	CG	0.0178653	4.19134e-07	0.0066736	10	5	39	35	NM_001103103_intron_4_0_chr1_117515836_r	SELT; SELENOT	Intron	0.5	0.897436	-0.397436	Hypo
chr1	117526096	-	CG	0.0157724	1.20231e-06	0.0133537	23	23	39	33	NM_001103103_intron_4_0_chr1_117515836_r	SELT; SELENOT	Intron	1	0.846154	0.153846	None
chr1	117526149	-	CG	0.0145333	1.20231e-06	0.0133537	38	33	41	25	NM_001103103_intron_4_0_chr1_117515836_r	SELT; SELENOT	Intron	0.868421	0.609756	0.258665	Hyper
chr1	117526182	-	CG	0.000588158	1.20231e-06	0.0133537	35	35	35	25	NM_001103103_intron_4_0_chr1_117515836_r	SELT; SELENOT	Intron	1	0.714286	0.285714	Hyper
chr1	125422307	+	CG	0.000163318	1.51315e-05	0.0554086	24	0	46	27	NM_001076068_intron_8_0_chr1_125382686_f	SLC9A9	Intron	0	0.586957	-0.586957	Hypo
chr1	125560970	+	CG	0.0557808	3.65014e-06	0.0256254	22	18	32	13	NM_001076068_intron_11_0_chr1_125487452_f	SLC9A9	Intron	0.818182	0.40625	0.411932	Hyper
chr1	125561046	+	CG	0.00499602	3.65014e-06	0.0256254	25	21	33	14	NM_001076068_intron_11_0_chr1_125487452_f	SLC9A9	Intron	0.84	0.424242	0.415758	Hyper
chr1	125561061	+	CG	0.0233911	3.65014e-06	0.0256254	25	18	35	14	NM_001076068_intron_11_0_chr1_125487452_f	SLC9A9	Intron	0.72	0.4	0.32	Hyper
chr1	125561157	+	CG	0.0013982	7.06805e-07	0.0094634	39	39	41	26	NM_001076068_intron_11_0_chr1_125487452_f	SLC9A9	Intron	1	0.634146	0.365854	Hyper
chr1	125561165	+	CG	0.0141617	7.06805e-07	0.0094634	38	37	54	39	NM_001076068_intron_11_0_chr1_125487452_f	SLC9A9	Intron	0.973684	0.722222	0.251462	Hyper
chr1	136003239	-	CG	0.0861387	7.07051e-07	0.0094634	25	19	38	18	NM_174248_intron_5_0_chr1_135979919_r	LIFL-L; BFSP2	Intron	0.76	0.473684	0.286316	Hyper
chr1	136003254	-	CG	0.0962444	7.07051e-07	0.0094634	35	25	45	20	NM_174248_intron_5_0_chr1_135979919_r	LIFL-L; BFSP2	Intron	0.714286	0.444444	0.269841	Hyper
chr1	136003308	-	CG	0.000560295	7.07051e-07	0.0094634	41	19	47	4	NM_174248_intron_5_0_chr1_135979919_r	LIFL-L; BFSP2	Intron	0.463415	0.0851064	0.378308	Hyper
chr1	136003329	-	CG	0.00139311	7.07051e-07	0.0094634	37	29	49	17	NM_174248_intron_5_0_chr1_135979919_r	LIFL-L; BFSP2	Intron	0.783784	0.346939	0.436845	Hyper
chr1	142663851	-	CG	0.037839	5.03842e-05	0.0886637	12	10	20	8	NM_001192926_intron_1_0_chr1_142663426_r	TMPRSS3	Intron	0.833333	0.4	0.433333	Hyper
chr1	142663860	-	CG	0.0167761	5.03842e-05	0.0886637	12	12	20	10	NM_001192926_intron_1_0_chr1_142663426_r	TMPRSS3	Intron	1	0.5	0.5	Hyper
chr1	142663885	-	CG	0.0734721	5.03842e-05	0.0886637	10	7	18	6	NM_001192926_intron_1_0_chr1_142663426_r	TMPRSS3	Intron	0.7	0.333333	0.366667	Hyper
chr1	142663898	-	CG	0.101072	5.03842e-05	0.0886637	14	5	18	2	NM_001192926_intron_1_0_chr1_142663426_r	TMPRSS3	Intron	0.357143	0.111111	0.246032	None
chr1	142663974	-	CG	0.0830803	5.03842e-05	0.0886637	25	7	15	1	NM_001192926_intron_1_0_chr1_142663426_r	TMPRSS3	Intron	0.28	0.0666667	0.213333	None
chr1	142663986	-	CG	0.194867	5.03842e-05	0.0886637	24	14	16	6	NM_001192926_intron_1_0_chr1_142663426_r	TMPRSS3	Intron	0.583333	0.375	0.208333	None
chr1	142663994	-	CG	0.368708	5.03842e-05	0.0886637	22	9	15	4	NM_001192926_intron_1_0_chr1_142663426_r	TMPRSS3	Intron	0.409091	0.266667	0.142424	None
chr1	142664030	-	CG	0.0360465	5.03842e-05	0.0886637	23	10	14	1	NM_001192926_intron_1_0_chr1_142663426_r	TMPRSS3	Intron	0.434783	0.0714286	0.363354	Hyper
chr1	142664033	-	CG	0.0614258	5.03842e-05	0.0886637	22	14	13	4	NM_001192926_intron_1_0_chr1_142663426_r	TMPRSS3	Intron	0.636364	0.307692	0.328671	Hyper
chr1	142664046	-	CG	0.103893	5.03842e-05	0.0886637	11	6	10	2	NM_001192926_intron_1_0_chr1_142663426_r	TMPRSS3	Intron	0.545455	0.2	0.345455	Hyper
chr1	144721734	-	CG	0.0328762	5.34513e-05	0.0904906	23	23	24	20	NM_001046594_intron_3_0_chr1_144720925_r	PTTG1IP	Intron	1	0.833333	0.166667	None
chr1	146327820	+	CG	0.000225135	2.77728e-06	0.0220433	23	0	31	19	NM_001024495_intron_3_0_chr1_146327299_f	HRMT1L1; PRMT2	Intron	0	0.612903	-0.612903	Hypo
chr1	151560972	+	CG	0.0503584	5.40563e-05	0.0907994	34	28	15	8	NM_001100314_intron_17_0_chr1_151560907_f	PIK3R4	Intron	0.823529	0.533333	0.290196	Hyper
chr1	154253012	-	CG	0.028555	3.47974e-07	0.00579347	10	6	15	15	NM_001205489_intron_8_0_chr1_154241314_r	TBC1D5	Intron	0.6	1	-0.4	Hypo
chr1	154519904	-	CG	0.029094	4.44109e-05	0.0852742	11	11	13	8	NM_001205489_intron_20_0_chr1_154451703_r	TBC1D5	Intron	1	0.615385	0.384615	Hyper
chr1	154519915	-	CG	0.0513616	7.17145e-05	0.0999321	11	11	12	9	NM_001205489_intron_20_0_chr1_154451703_r	TBC1D5	Intron	1	0.75	0.25	Hyper
chr1	154519931	-	CG	0.0511723	4.43064e-05	0.0852119	10	10	11	8	NM_001205489_intron_20_0_chr1_154451703_r	TBC1D5	Intron	1	0.727273	0.272727	Hyper
chr1	157549579	-	CG	0.0666059	3.13621e-05	0.0753243	12	0	25	4	NM_001319897_intron_1_0_chr1_157548948_r	PRDM9	Intron	0	0.16	-0.16	None
chr1	157549737	-	CG	0.00737122	5.66351e-05	0.0923247	26	8	44	29	NM_001319897_intron_1_0_chr1_157548948_r	PRDM9	Intron	0.307692	0.659091	-0.351399	Hypo
chr1	157549766	-	CG	0.00261316	5.66351e-05	0.0923247	29	4	39	26	NM_001319897_intron_1_0_chr1_157548948_r	PRDM9	Intron	0.137931	0.666667	-0.528736	Hypo
chr2	724167	-	CG	0.020021	6.34802e-05	0.0958776	15	1	14	9	NM_001206081_intron_4_0_chr2_723750_r	HERC2	Intron	0.0666667	0.642857	-0.57619	Hypo
chr2	745294	-	CG	0.000772462	2.46398e-06	0.0205468	54	2	46	18	NM_001206081_intron_13_0_chr2_742388_r	HERC2	Intron	0.037037	0.391304	-0.354267	Hypo
chr2	745312	-	CG	0.000680755	2.46398e-06	0.0205468	55	2	51	22	NM_001206081_intron_13_0_chr2_742388_r	HERC2	Intron	0.0363636	0.431373	-0.395009	Hypo
chr2	745339	-	CG	0.199443	2.46398e-06	0.0205468	61	57	54	53	NM_001206081_intron_13_0_chr2_742388_r	HERC2	Intron	0.934426	0.981481	-0.0470553	None
chr2	745432	-	CG	0.333368	2.46398e-06	0.0205468	47	45	52	46	NM_001206081_intron_13_0_chr2_742388_r	HERC2	Intron	0.957447	0.884615	0.0728314	None
chr2	6529160	-	CG	0.021195	6.04354e-05	0.0943915	27	27	11	8	NM_001077981_intron_8_0_chr2_6516273_r	PMS1	Intron	1	0.727273	0.272727	Hyper
chr2	14416239	+	CG	4.02944e-05	3.53428e-06	0.0250928	60	29	54	0	NM_174414_intron_12_0_chr2_14400966_f	PDE1A; PDE1	Intron	0.483333	0	0.483333	Hyper
chr2	19644824	+	CG	0.0155094	3.50394e-05	0.0785138	14	14	46	36	NM_001011678_intron_0_0_chr2_19617211_f	NFE2L2; NRF2	Intron	1	0.782609	0.217391	None
chr2	24923112	-	CG	0.00159856	9.62757e-07	0.011606	24	12	28	28	NM_001206049_intron_1_0_chr2_24915318_r	CYBRD1	Intron	0.5	1	-0.5	Hypo
chr2	24923283	-	CG	0.00150682	9.62757e-07	0.011606	26	9	34	30	NM_001206049_intron_1_0_chr2_24915318_r	CYBRD1	Intron	0.346154	0.882353	-0.536199	Hypo
chr2	25641325	-	CG	0.0291042	4.00365e-05	0.0825913	24	1	10	4	NM_001075756_intron_14_0_chr2_25638298_r	GAD1	Intron	0.0416667	0.4	-0.358333	Hypo
chr2	25641328	-	CG	0.0288081	4.00365e-05	0.0825913	25	1	10	4	NM_001075756_intron_14_0_chr2_25638298_r	GAD1	Intron	0.04	0.4	-0.36	Hypo
chr2	25641331	-	CG	0.122914	4.00365e-05	0.0825913	24	0	11	1	NM_001075756_intron_14_0_chr2_25638298_r	GAD1	Intron	0	0.0909091	-0.0909091	None
chr2	25641336	-	CG	0.0569787	4.00365e-05	0.0825913	26	1	11	3	NM_001075756_intron_14_0_chr2_25638298_r	GAD1	Intron	0.0384615	0.272727	-0.234266	None
chr2	27663876	-	CG	0.0184509	4.85604e-06	0.030768	22	22	24	20	NM_001193132_intron_8_0_chr2_27605021_r	LASS6; CERS6	Intron	1	0.833333	0.166667	None
chr2	30707266	-	CG	0.00449757	1.88248e-05	0.0606864	17	5	40	36	NM_001076244_intron_2_0_chr2_30695753_r	CSRNP3; FAM130A2	Intron	0.294118	0.9	-0.605882	Hypo
chr2	30707426	-	CG	0.00056008	1.88248e-05	0.0606864	45	35	47	47	NM_001076244_intron_2_0_chr2_30695753_r	CSRNP3; FAM130A2	Intron	0.777778	1	-0.222222	None
chr2	35894666	+	CG	0.0778509	6.65658e-05	0.0970066	11	6	24	20	NM_001035361_intron_0_0_chr2_35855552_f	RBMS1	Intron	0.545455	0.833333	-0.287879	Hypo
chr2	35894692	+	CG	0.178748	6.65658e-05	0.0970066	12	9	15	14	NM_001035361_intron_0_0_chr2_35855552_f	RBMS1	Intron	0.75	0.933333	-0.183333	None
chr2	35894756	+	CG	0.324394	6.65658e-05	0.0970066	15	12	41	37	NM_001035361_intron_0_0_chr2_35855552_f	RBMS1	Intron	0.8	0.902439	-0.102439	None
chr2	35894783	+	CG	0.00597194	6.65658e-05	0.0970066	13	4	43	36	NM_001035361_intron_0_0_chr2_35855552_f	RBMS1	Intron	0.307692	0.837209	-0.529517	Hypo
chr2	38550625	+	CG	0.042052	3.59234e-05	0.0793753	10	5	14	13	NM_176663_intron_1_0_chr2_38544026_f	ActR-IA; ACVR1A; ACVR1	Intron	0.5	0.928571	-0.428571	Hypo
chr2	38550713	+	CG	0.0239227	7.02162e-07	0.0094634	12	9	23	23	NM_176663_intron_1_0_chr2_38544026_f	ActR-IA; ACVR1A; ACVR1	Intron	0.75	1	-0.25	Hypo
chr2	38550725	+	CG	0.0333053	7.02162e-07	0.0094634	11	7	24	23	NM_176663_intron_1_0_chr2_38544026_f	ActR-IA; ACVR1A; ACVR1	Intron	0.636364	0.958333	-0.32197	Hypo
chr2	47353269	-	CG	0.00452443	1.64051e-05	0.0576496	10	9	36	13	NM_001076127_intron_24_0_chr2_47314389_r	KIF5C	Intron	0.9	0.361111	0.538889	Hyper
chr2	47353275	-	CG	0.0178525	1.64051e-05	0.0576496	11	8	39	11	NM_001076127_intron_24_0_chr2_47314389_r	KIF5C	Intron	0.727273	0.282051	0.445221	Hyper
chr2	47353292	-	CG	0.0130026	1.64051e-05	0.0576496	10	10	36	18	NM_001076127_intron_24_0_chr2_47314389_r	KIF5C	Intron	1	0.5	0.5	Hyper
chr2	47353295	-	CG	0.0263892	1.64051e-05	0.0576496	10	9	36	16	NM_001076127_intron_24_0_chr2_47314389_r	KIF5C	Intron	0.9	0.444444	0.455556	Hyper
chr2	47353308	-	CG	0.00547946	1.64051e-05	0.0576496	10	10	34	14	NM_001076127_intron_24_0_chr2_47314389_r	KIF5C	Intron	1	0.411765	0.588235	Hyper
chr2	52231733	+	CG	0.17261	7.50758e-06	0.0400474	25	20	12	7	NM_001076192_intron_1_0_chr2_52177053_f	ZFHX1B; ZEB2	Intron	0.8	0.583333	0.216667	None
chr2	52231764	+	CG	0.0551969	7.50758e-06	0.0400474	28	26	26	19	NM_001076192_intron_1_0_chr2_52177053_f	ZFHX1B; ZEB2	Intron	0.928571	0.730769	0.197802	None
chr2	52231775	+	CG	0.054696	5.79736e-05	0.0927664	29	28	36	27	NM_001076192_intron_1_0_chr2_52177053_f	ZFHX1B; ZEB2	Intron	0.965517	0.75	0.215517	None
chr2	52261545	+	CG	0.111345	6.9276e-05	0.0985742	20	6	43	22	NM_001076192_intron_1_0_chr2_52177053_f	ZFHX1B; ZEB2	Intron	0.3	0.511628	-0.211628	None
chr2	52261599	+	CG	0.328549	6.9276e-05	0.0985742	10	4	24	14	NM_001076192_intron_1_0_chr2_52177053_f	ZFHX1B; ZEB2	Intron	0.4	0.583333	-0.183333	None
chr2	59164305	-	CG	0.0755384	6.90636e-06	0.038393	14	3	24	12	NM_001035434_intron_3_0_chr2_59154214_r	HNMT	Intron	0.214286	0.5	-0.285714	Hypo
chr2	64922868	+	CG	0.00901508	1.44251e-05	0.0543055	16	8	30	0	NM_001046359_intron_1_0_chr2_64876747_f	LYPD1	Intron	0.5	0	0.5	Hyper
chr2	64922905	+	CG	0.0169566	1.44251e-05	0.0543055	13	8	14	0	NM_001046359_intron_1_0_chr2_64876747_f	LYPD1	Intron	0.615385	0	0.615385	Hyper
chr2	79528779	-	CG	0.0367135	6.75839e-05	0.0977006	22	22	10	8	NM_001077900_intron_3_0_chr2_79528091_r	STAT1	Intron	1	0.8	0.2	None
chr2	79528967	-	CG	0.132451	6.51486e-05	0.0964881	19	18	36	29	NM_001077900_intron_4_0_chr2_79528843_r	STAT1	Intron	0.947368	0.805556	0.141813	None
chr2	79554015	-	CG	0.0137274	3.62678e-05	0.0798102	12	4	47	41	NM_001077900_intron_20_0_chr2_79553215_r	STAT1	Intron	0.333333	0.87234	-0.539007	Hypo
chr2	79554174	-	CG	0.666359	1.82245e-07	0.00361803	21	17	31	27	NM_001077900_intron_20_0_chr2_79553215_r	STAT1	Intron	0.809524	0.870968	-0.0614439	None
chr2	79554209	-	CG	0.0481793	1.82245e-07	0.00361803	24	15	41	35	NM_001077900_intron_20_0_chr2_79553215_r	STAT1	Intron	0.625	0.853659	-0.228659	None
chr2	79554334	-	CG	0.0066432	1.48745e-05	0.0550305	13	0	25	10	NM_001077900_intron_20_0_chr2_79553215_r	STAT1	Intron	0	0.4	-0.4	Hypo
chr2	79554358	-	CG	0.0073732	1.48745e-05	0.0550305	11	0	21	10	NM_001077900_intron_20_0_chr2_79553215_r	STAT1	Intron	0	0.47619	-0.47619	Hypo
chr2	79939956	+	CG	0.0177424	3.68715e-05	0.0805173	43	41	42	33	NM_001102199_intron_10_0_chr2_79938185_f	MYO1B	Intron	0.953488	0.785714	0.167774	None
chr2	80840851	-	CG	0.303338	1.97179e-05	0.0620601	16	1	41	8	NM_001076101_intron_5_0_chr2_80743523_r	TMEFF2	Intron	0.0625	0.195122	-0.132622	None
chr2	80840890	-	CG	0.0203423	3.21613e-06	0.0238349	14	3	31	19	NM_001076101_intron_5_0_chr2_80743523_r	TMEFF2	Intron	0.214286	0.612903	-0.398618	Hypo
chr2	80840922	-	CG	0.0229846	3.21613e-06	0.0238349	11	4	28	22	NM_001076101_intron_5_0_chr2_80743523_r	TMEFF2	Intron	0.363636	0.785714	-0.422078	Hypo
chr2	84400334	-	CG	0.00161384	2.05931e-06	0.0187775	26	21	20	0	NM_001143874_intron_6_0_chr2_84395745_r	DNAH7	Intron	0.807692	0	0.807692	Hyper
chr2	84400338	-	CG	0.107087	2.05931e-06	0.0187775	27	23	20	13	NM_001143874_intron_6_0_chr2_84395745_r	DNAH7	Intron	0.851852	0.65	0.201852	None
chr2	84400344	-	CG	0.836369	2.05931e-06	0.0187775	28	19	20	13	NM_001143874_intron_6_0_chr2_84395745_r	DNAH7	Intron	0.678571	0.65	0.0285714	None
chr2	84409616	-	CG	0.0171347	3.74891e-05	0.0808636	15	9	11	0	NM_001143874_intron_7_0_chr2_84405282_r	DNAH7	Intron	0.6	0	0.6	Hyper
chr2	84409684	-	CG	0.137344	3.74891e-05	0.0808636	38	23	14	2	NM_001143874_intron_7_0_chr2_84405282_r	DNAH7	Intron	0.605263	0.142857	0.462406	Hyper
chr2	84543481	-	CG	0.0199462	2.10507e-05	0.0642064	11	4	10	10	NM_001143874_intron_44_0_chr2_84542296_r	DNAH7	Intron	0.363636	1	-0.636364	Hypo
chr2	84618533	-	CG	0.0159245	3.27139e-07	0.00550359	10	1	28	21	NM_001143874_intron_62_0_chr2_84610995_r	DNAH7	Intron	0.1	0.75	-0.65	Hypo
chr2	84618558	-	CG	0.00261623	3.27139e-07	0.00550359	22	0	31	23	NM_001143874_intron_62_0_chr2_84610995_r	DNAH7	Intron	0	0.741935	-0.741935	Hypo
chr2	84618652	-	CG	0.000526659	3.27139e-07	0.00550359	45	0	46	23	NM_001143874_intron_62_0_chr2_84610995_r	DNAH7	Intron	0	0.5	-0.5	Hypo
chr2	85978370	-	CG	0.308057	6.74977e-05	0.0977006	12	12	30	28	NM_001192994_intron_23_0_chr2_85972603_r	SF3B1	Intron	1	0.933333	0.0666667	None
chr2	88892925	+	CG	0.0315655	3.60427e-05	0.0795157	25	25	34	30	NM_001192987_intron_1_0_chr2_88857692_f	SPATS2L	Intron	1	0.882353	0.117647	None
chr2	88892939	+	CG	0.00338578	3.60427e-05	0.0795157	25	25	32	23	NM_001192987_intron_1_0_chr2_88857692_f	SPATS2L	Intron	1	0.71875	0.28125	Hyper
chr2	97776833	+	CG	0.0617787	5.44915e-05	0.0912037	10	8	17	7	NM_001206563_intron_45_0_chr2_97773549_f	UNC80	Intron	0.8	0.411765	0.388235	Hyper
chr2	97776870	+	CG	0.0140338	5.44915e-05	0.0912037	14	10	17	0	NM_001206563_intron_45_0_chr2_97773549_f	UNC80	Intron	0.714286	0	0.714286	Hyper
chr2	97776905	+	CG	0.0817291	5.44915e-05	0.0912037	12	8	23	8	NM_001206563_intron_45_0_chr2_97773549_f	UNC80	Intron	0.666667	0.347826	0.318841	Hyper
chr2	97776953	+	CG	0.117149	5.44915e-05	0.0912037	11	11	14	12	NM_001206563_intron_45_0_chr2_97773549_f	UNC80	Intron	1	0.857143	0.142857	None
chr2	110396026	-	CG	0.0013575	4.83904e-05	0.0877359	43	17	51	45	NM_001206818_intron_3_0_chr2_110393625_r	PAX3	Intron	0.395349	0.882353	-0.487004	Hypo
chr2	110437006	-	CG	0.114829	4.06108e-05	0.0826525	10	3	29	17	NM_001206818_intron_4_0_chr2_110403499_r	PAX3	Intron	0.3	0.586207	-0.286207	Hypo
chr2	110437012	-	CG	0.0158879	4.06108e-05	0.0826525	10	1	30	20	NM_001206818_intron_4_0_chr2_110403499_r	PAX3	Intron	0.1	0.666667	-0.566667	Hypo
chr2	110437022	-	CG	0.0831364	4.06108e-05	0.0826525	14	10	40	37	NM_001206818_intron_4_0_chr2_110403499_r	PAX3	Intron	0.714286	0.925	-0.210714	None
chr2	110437066	-	CG	0.550841	4.06108e-05	0.0826525	12	8	42	24	NM_001206818_intron_4_0_chr2_110403499_r	PAX3	Intron	0.666667	0.571429	0.0952381	None
chr2	110437132	-	CG	0.202632	4.06108e-05	0.0826525	21	9	45	27	NM_001206818_intron_4_0_chr2_110403499_r	PAX3	Intron	0.428571	0.6	-0.171429	None
chr2	110437145	-	CG	0.00162179	4.06108e-05	0.0826525	23	0	45	26	NM_001206818_intron_4_0_chr2_110403499_r	PAX3	Intron	0	0.577778	-0.577778	Hypo
chr2	110456717	-	CG	0.379261	6.35249e-05	0.0958776	12	2	16	1	NM_001206818_intron_4_0_chr2_110403499_r	PAX3	Intron	0.166667	0.0625	0.104167	None
chr2	112147468	-	CG	0.518013	1.24792e-05	0.0504426	21	3	13	3	NM_174669_intron_7_0_chr2_112118323_r	SERPINE2	Intron	0.142857	0.230769	-0.0879121	None
chr2	112147478	-	CG	0.0271719	4.07195e-06	0.0273736	22	0	14	3	NM_174669_intron_7_0_chr2_112118323_r	SERPINE2	Intron	0	0.214286	-0.214286	None
chr2	112147528	-	CG	0.227223	2.46406e-06	0.0205468	21	10	13	9	NM_174669_intron_7_0_chr2_112118323_r	SERPINE2	Intron	0.47619	0.692308	-0.216117	None
chr2	112147555	-	CG	0.0229937	5.41695e-06	0.0330443	12	3	10	9	NM_174669_intron_7_0_chr2_112118323_r	SERPINE2	Intron	0.25	0.9	-0.65	Hypo
chr2	112147557	-	CG	0.0191788	5.41695e-06	0.0330443	14	3	10	9	NM_174669_intron_7_0_chr2_112118323_r	SERPINE2	Intron	0.214286	0.9	-0.685714	Hypo
chr2	112147673	-	CG	0.0970904	1.3612e-05	0.05266	10	6	11	10	NM_174669_intron_7_0_chr2_112118323_r	SERPINE2	Intron	0.6	0.909091	-0.309091	Hypo
chr2	112913270	-	CG	0.281849	6.59238e-05	0.0966735	20	20	26	25	NM_001191273_intron_27_0_chr2_112912140_r	DOCK10	Intron	1	0.961538	0.0384615	None
chr2	120198894	+	CG	0.0326256	2.64068e-05	0.070574	16	14	36	36	NM_001075795_intron_2_0_chr2_120197087_f	EIF4E2	Intron	0.875	1	-0.125	None
chr2	120675986	+	CG	0.0338588	2.48271e-05	0.0690034	30	23	10	10	NM_173889_intron_5_0_chr2_120674052_f	AK2	Intron	0.766667	1	-0.233333	None
chr2	120676031	+	CG	0.0963841	2.48271e-05	0.0690034	46	22	14	11	NM_173889_intron_5_0_chr2_120674052_f	AK2	Intron	0.478261	0.785714	-0.307453	Hypo
chr2	120676082	+	CG	0.0326078	2.48271e-05	0.0690034	46	35	23	22	NM_173889_intron_5_0_chr2_120674052_f	AK2	Intron	0.76087	0.956522	-0.195652	None
chr2	120676085	+	CG	0.22432	2.48271e-05	0.0690034	37	32	23	22	NM_173889_intron_5_0_chr2_120674052_f	AK2	Intron	0.864865	0.956522	-0.0916569	None
chr2	128495057	-	CG	0.0362671	2.89041e-05	0.073291	12	10	10	3	NM_001193122_intron_9_0_chr2_128474527_r	NIPAL3	Intron	0.833333	0.3	0.533333	Hyper
chr2	129196081	-	CG	0.358796	2.15168e-05	0.0650036	24	21	24	17	NM_001075581_intron_2_0_chr2_129195995_r	RPL11	Intron	0.875	0.708333	0.166667	None
chr2	129196099	-	CG	0.0864364	9.08372e-06	0.0440249	31	29	11	8	NM_001075581_intron_2_0_chr2_129195995_r	RPL11	Intron	0.935484	0.727273	0.208211	None
chr2	129196160	-	CG	0.0257879	2.83063e-05	0.0725416	26	19	10	3	NM_001075581_intron_2_0_chr2_129195995_r	RPL11	Intron	0.730769	0.3	0.430769	Hyper
chr2	129959302	-	CG	0.158815	2.26061e-05	0.0658635	10	7	13	12	NM_001191498_intron_13_0_chr2_129954410_r	EPHB2	Intron	0.7	0.923077	-0.223077	None
chr2	129959330	-	CG	0.0347689	1.20931e-05	0.0496499	10	8	24	5	NM_001191498_intron_13_0_chr2_129954410_r	EPHB2	Intron	0.8	0.208333	0.591667	Hyper
chr2	131875105	+	CG	0.0513637	5.86932e-05	0.0933026	12	9	11	11	NM_001075436_intron_7_0_chr2_131871781_f	HP1BP3	Intron	0.75	1	-0.25	Hypo
chr2	133558777	+	CG	0.0145629	3.3448e-05	0.0774359	11	2	19	17	NM_001205792_intron_84_0_chr2_133558573_f	UBR4	Intron	0.181818	0.894737	-0.712919	Hypo
chr3	948373	-	CG	0.0767172	4.60171e-05	0.0861127	11	5	30	23	NM_001076158_intron_4_0_chr3_942010_r	MPZL1; PZR	Intron	0.454545	0.766667	-0.312121	Hypo
chr3	4261833	-	CG	0.0906138	5.73387e-05	0.0925715	23	4	10	5	NM_001192768_intron_6_0_chr3_4246500_r	PBX1	Intron	0.173913	0.5	-0.326087	Hypo
chr3	4261854	-	CG	0.230636	5.73387e-05	0.0925715	23	12	20	14	NM_001192768_intron_6_0_chr3_4246500_r	PBX1	Intron	0.521739	0.7	-0.178261	None
chr3	6915302	-	CG	6.74854e-05	3.18749e-05	0.0758934	43	15	45	42	NM_001046404_intron_5_0_chr3_6915011_r	UAP1	Intron	0.348837	0.933333	-0.584496	Hypo
chr3	16645454	-	CG	0.0276198	4.65468e-05	0.0864842	13	0	35	7	NM_001193087_intron_23_0_chr3_16643954_r	INTS3	Intron	0	0.2	-0.2	None
chr3	16645459	-	CG	0.0064138	4.65468e-05	0.0864842	14	0	37	12	NM_001193087_intron_23_0_chr3_16643954_r	INTS3	Intron	0	0.324324	-0.324324	Hypo
chr3	16645464	-	CG	0.311321	4.65468e-05	0.0864842	15	2	39	10	NM_001193087_intron_23_0_chr3_16643954_r	INTS3	Intron	0.133333	0.25641	-0.123077	None
chr3	16645549	-	CG	0.389117	4.65468e-05	0.0864842	25	3	35	2	NM_001193087_intron_23_0_chr3_16643954_r	INTS3	Intron	0.12	0.0571429	0.0628571	None
chr3	19655873	-	CG	0.01511	6.17298e-06	0.0356327	21	12	16	2	NM_001034389_intron_0_0_chr3_19655034_r	TNFAIP8L2	Intron	0.571429	0.125	0.446429	Hyper
chr3	19655912	-	CG	0.0601723	6.17298e-06	0.0356327	22	12	17	4	NM_001034389_intron_0_0_chr3_19655034_r	TNFAIP8L2	Intron	0.545455	0.235294	0.31016	Hyper
chr3	19655920	-	CG	0.0477624	6.17298e-06	0.0356327	22	13	18	4	NM_001034389_intron_0_0_chr3_19655034_r	TNFAIP8L2	Intron	0.590909	0.222222	0.368687	Hyper
chr3	19655957	-	CG	0.0369936	6.17298e-06	0.0356327	10	6	16	2	NM_001034389_intron_0_0_chr3_19655034_r	TNFAIP8L2	Intron	0.6	0.125	0.475	Hyper
chr3	19655978	-	CG	0.0230372	6.17298e-06	0.0356327	10	5	15	0	NM_001034389_intron_0_0_chr3_19655034_r	TNFAIP8L2	Intron	0.5	0	0.5	Hyper
chr3	19655983	-	CG	0.020466	6.17298e-06	0.0356327	10	6	13	0	NM_001034389_intron_0_0_chr3_19655034_r	TNFAIP8L2	Intron	0.6	0	0.6	Hyper
chr3	22417980	-	CG	0.0414263	1.84799e-05	0.060356	12	7	18	17	NM_001037820_intron_16_0_chr3_22416191_r	CHD1L	Intron	0.583333	0.944444	-0.361111	Hypo
chr3	25786371	-	CG	0.0219825	1.14216e-05	0.0481792	27	27	12	9	NM_001206877_intron_8_0_chr3_25785068_r	MAN1A2	Intron	1	0.75	0.25	Hyper
chr3	25786442	-	CG	0.0613326	1.14216e-05	0.0481792	33	15	39	32	NM_001206877_intron_8_0_chr3_25785068_r	MAN1A2	Intron	0.454545	0.820513	-0.365967	Hypo
chr3	25786455	-	CG	0.113612	1.14216e-05	0.0481792	44	22	40	31	NM_001206877_intron_8_0_chr3_25785068_r	MAN1A2	Intron	0.5	0.775	-0.275	Hypo
chr3	27291050	-	CG	0.0670036	2.44728e-05	0.0684781	11	10	14	8	NM_001193093_intron_5_0_chr3_27288791_r	SLC22A15	Intron	0.909091	0.571429	0.337662	Hyper
chr3	27291120	-	CG	0.00436178	3.29886e-05	0.0771817	15	15	32	19	NM_001193093_intron_5_0_chr3_27288791_r	SLC22A15	Intron	1	0.59375	0.40625	Hyper
chr3	27291166	-	CG	0.0863234	3.29886e-05	0.0771817	35	15	28	5	NM_001193093_intron_5_0_chr3_27288791_r	SLC22A15	Intron	0.428571	0.178571	0.25	None
chr3	30801042	-	CG	0.0654749	2.52998e-05	0.0694842	27	23	23	14	NM_001099363_intron_3_0_chr3_30799114_r	WNT2B	Intron	0.851852	0.608696	0.243156	None
chr3	30801049	-	CG	0.328268	2.52998e-05	0.0694842	26	22	14	10	NM_001099363_intron_3_0_chr3_30799114_r	WNT2B	Intron	0.846154	0.714286	0.131868	None
chr3	30801127	-	CG	0.0168832	3.3191e-05	0.0772216	25	24	12	6	NM_001099363_intron_3_0_chr3_30799114_r	WNT2B	Intron	0.96	0.5	0.46	Hyper
chr3	31422614	+	CG	0.0204877	1.22325e-05	0.0499474	23	1	48	12	NM_001191378_intron_0_0_chr3_31312619_f	KCND3	Intron	0.0434783	0.25	-0.206522	None
chr3	33677781	-	CG	0.232392	4.15667e-05	0.0833327	11	7	23	19	NM_001083772_intron_0_0_chr3_33668437_r	LOC615514	Intron	0.636364	0.826087	-0.189723	None
chr3	33677852	-	CG	0.403127	4.15667e-05	0.0833327	11	8	33	28	NM_001083772_intron_0_0_chr3_33668437_r	LOC615514	Intron	0.727273	0.848485	-0.121212	None
chr3	34614633	-	CG	0.017302	1.33803e-05	0.0522079	26	26	23	19	NM_001083415_intron_17_0_chr3_34605970_r	STXBP3	Intron	1	0.826087	0.173913	None
chr3	43103493	+	CG	0.0485337	6.88783e-05	0.0983869	30	27	30	21	NM_001076425_intron_0_0_chr3_43100709_f	LRRC39	Intron	0.9	0.7	0.2	None
chr3	45716995	+	CG	0.0399791	7.10103e-05	0.0995441	23	16	41	17	NM_174041_intron_7_0_chr3_45684533_f	DPYD	Intron	0.695652	0.414634	0.281018	Hyper
chr3	45717022	+	CG	0.00496883	7.10103e-05	0.0995441	16	15	48	25	NM_174041_intron_7_0_chr3_45684533_f	DPYD	Intron	0.9375	0.520833	0.416667	Hyper
chr3	45717124	+	CG	0.121922	7.10103e-05	0.0995441	24	15	39	15	NM_174041_intron_7_0_chr3_45684533_f	DPYD	Intron	0.625	0.384615	0.240385	None
chr3	45945540	+	CG	0.027966	3.7166e-05	0.080778	22	2	40	26	NM_174041_intron_13_0_chr3_45935035_f	DPYD	Intron	0.0909091	0.65	-0.559091	Hypo
chr3	45945572	+	CG	0.00836472	3.7166e-05	0.080778	33	16	41	37	NM_174041_intron_13_0_chr3_45935035_f	DPYD	Intron	0.484848	0.902439	-0.417591	Hypo
chr3	45945596	+	CG	0.00269484	3.7166e-05	0.080778	34	6	42	34	NM_174041_intron_13_0_chr3_45935035_f	DPYD	Intron	0.176471	0.809524	-0.633053	Hypo
chr3	45971644	+	CG	0.208005	3.73932e-05	0.0808015	33	17	23	21	NM_174041_intron_13_0_chr3_45935035_f	DPYD	Intron	0.515152	0.913043	-0.397892	Hypo
chr3	45971761	+	CG	0.00352018	3.73932e-05	0.0808015	45	15	39	29	NM_174041_intron_13_0_chr3_45935035_f	DPYD	Intron	0.333333	0.74359	-0.410256	Hypo
chr3	48578357	+	CG	0.0278809	3.25722e-06	0.0238961	12	5	11	0	NM_001038179_intron_0_0_chr3_48569254_f	CNN3	Intron	0.416667	0	0.416667	Hyper
chr3	48578384	+	CG	0.0508979	3.25722e-06	0.0238961	12	8	13	3	NM_001038179_intron_0_0_chr3_48569254_f	CNN3	Intron	0.666667	0.230769	0.435897	Hyper
chr3	48578410	+	CG	0.0380118	3.25722e-06	0.0238961	14	9	12	2	NM_001038179_intron_0_0_chr3_48569254_f	CNN3	Intron	0.642857	0.166667	0.47619	Hyper
chr3	48578418	+	CG	0.0449169	3.25722e-06	0.0238961	13	8	12	2	NM_001038179_intron_0_0_chr3_48569254_f	CNN3	Intron	0.615385	0.166667	0.448718	Hyper
chr3	49416536	+	CG	0.469434	4.90467e-05	0.0879114	31	8	10	4	NM_174221_intron_5_0_chr3_49412597_f	ABCA4	Intron	0.258065	0.4	-0.141935	None
chr3	49416604	+	CG	0.110708	4.90467e-05	0.0879114	19	4	21	1	NM_174221_intron_5_0_chr3_49412597_f	ABCA4	Intron	0.210526	0.047619	0.162907	None
chr3	49416611	+	CG	0.0682995	4.90467e-05	0.0879114	18	2	22	0	NM_174221_intron_5_0_chr3_49412597_f	ABCA4	Intron	0.111111	0	0.111111	None
chr3	53373835	-	CG	0.0865338	6.83913e-05	0.0981126	46	31	13	12	NM_001083741_intron_0_0_chr3_53316136_r	LRRC8D	Intron	0.673913	0.923077	-0.249164	None
chr3	53373843	-	CG	0.0213762	2.87113e-05	0.0729339	45	19	13	12	NM_001083741_intron_0_0_chr3_53316136_r	LRRC8D	Intron	0.422222	0.923077	-0.500855	Hypo
chr3	53373849	-	CG	0.00697263	2.87113e-05	0.0729339	47	33	12	12	NM_001083741_intron_0_0_chr3_53316136_r	LRRC8D	Intron	0.702128	1	-0.297872	Hypo
chr3	53373859	-	CG	0.121146	2.87113e-05	0.0729339	42	27	14	12	NM_001083741_intron_0_0_chr3_53316136_r	LRRC8D	Intron	0.642857	0.857143	-0.214286	None
chr3	53373959	-	CG	0.11182	5.72798e-05	0.0925715	49	28	28	21	NM_001083741_intron_0_0_chr3_53316136_r	LRRC8D	Intron	0.571429	0.75	-0.178571	None
chr3	53373977	-	CG	0.179431	5.72798e-05	0.0925715	50	32	30	26	NM_001083741_intron_0_0_chr3_53316136_r	LRRC8D	Intron	0.64	0.866667	-0.226667	None
chr3	53373986	-	CG	0.0823079	8.14446e-06	0.0418114	50	37	29	26	NM_001083741_intron_0_0_chr3_53316136_r	LRRC8D	Intron	0.74	0.896552	-0.156552	None
chr3	53374001	-	CG	0.00706714	8.14446e-06	0.0418114	50	36	42	40	NM_001083741_intron_0_0_chr3_53316136_r	LRRC8D	Intron	0.72	0.952381	-0.232381	None
chr3	53374038	-	CG	0.0764352	1.33967e-05	0.0522079	52	41	52	48	NM_001083741_intron_0_0_chr3_53316136_r	LRRC8D	Intron	0.788462	0.923077	-0.134615	None
chr3	54500940	+	CG	0.0041706	6.13398e-05	0.0948215	53	53	42	36	NM_001102261_intron_7_0_chr3_54500832_f	GBP4	Intron	1	0.857143	0.142857	None
chr3	54500956	+	CG	0.00412997	6.13398e-05	0.0948215	38	37	44	31	NM_001102261_intron_7_0_chr3_54500832_f	GBP4	Intron	0.973684	0.704545	0.269139	Hyper
chr3	54501120	+	CG	0.0564367	6.13398e-05	0.0948215	28	28	46	41	NM_001102261_intron_7_0_chr3_54500832_f	GBP4	Intron	1	0.891304	0.108696	None
chr3	57684181	+	CG	0.0374266	3.48068e-05	0.0783092	50	21	40	29	NM_001075993_intron_1_0_chr3_57682509_f	ODF2L	Intron	0.42	0.725	-0.305	Hypo
chr3	67335656	-	CG	0.00705771	5.38418e-05	0.0907994	11	11	27	1	NM_001083757_intron_8_0_chr3_67303740_r	AK 5; AK5	Intron	1	0.037037	0.962963	Hyper
chr3	69550287	+	CG	0.000857516	5.71907e-07	0.00847882	34	11	47	0	NM_001281916_intron_10_0_chr3_69548505_f	SLC44A5	Intron	0.323529	0	0.323529	Hyper
chr3	69550388	+	CG	0.00802861	5.71907e-07	0.00847882	39	9	53	0	NM_001281916_intron_10_0_chr3_69548505_f	SLC44A5	Intron	0.230769	0	0.230769	None
chr3	73292637	+	CG	0.0201812	1.73899e-05	0.0588297	21	11	14	13	NM_001205414_intron_1_0_chr3_73251325_f	NEGR1	Intron	0.52381	0.928571	-0.404762	Hypo
chr3	73810914	+	CG	0.296436	3.2741e-05	0.0769046	27	12	32	10	NM_001205414_intron_5_0_chr3_73629267_f	NEGR1	Intron	0.444444	0.3125	0.131944	None
chr3	75262139	-	CG	0.0533279	1.85799e-05	0.0604434	23	17	40	37	NM_001192108_intron_19_0_chr3_75248309_r	LRRC7	Intron	0.73913	0.925	-0.18587	None
chr3	75262159	-	CG	0.0575045	1.85799e-05	0.0604434	23	16	41	37	NM_001192108_intron_19_0_chr3_75248309_r	LRRC7	Intron	0.695652	0.902439	-0.206787	None
chr3	75279612	-	CG	0.0601058	1.64987e-07	0.0034092	39	27	50	17	NM_001192108_intron_19_0_chr3_75248309_r	LRRC7	Intron	0.692308	0.34	0.352308	Hyper
chr3	75279642	-	CG	0.0016205	1.09229e-05	0.0476096	44	25	52	10	NM_001192108_intron_19_0_chr3_75248309_r	LRRC7	Intron	0.568182	0.192308	0.375874	Hyper
chr3	75279774	-	CG	0.0125863	1.09229e-05	0.0476096	33	22	45	15	NM_001192108_intron_19_0_chr3_75248309_r	LRRC7	Intron	0.666667	0.333333	0.333333	Hyper
chr3	79422083	-	CG	0.0219465	9.00525e-06	0.0439071	39	10	68	51	NM_001077100_intron_0_0_chr3_79277067_r	MGC137454	Intron	0.25641	0.75	-0.49359	Hypo
chr3	79422269	-	CG	0.00159344	1.70237e-05	0.0583262	40	9	66	59	NM_001077100_intron_0_0_chr3_79277067_r	MGC137454	Intron	0.225	0.893939	-0.668939	Hypo
chr3	79495247	-	CG	0.0289723	5.39607e-05	0.0907994	10	10	23	17	NM_001077100_intron_1_0_chr3_79491260_r	MGC137454	Intron	1	0.73913	0.26087	Hyper
chr3	80166023	-	CG	0.00166912	2.51362e-06	0.0207705	49	44	44	18	NM_001077933_intron_1_0_chr3_80163508_r	AK4; AK3L1; AK 4	Intron	0.897959	0.409091	0.488868	Hyper
chr3	80166045	-	CG	0.0822212	2.51362e-06	0.0207705	51	42	48	45	NM_001077933_intron_1_0_chr3_80163508_r	AK4; AK3L1; AK 4	Intron	0.823529	0.9375	-0.113971	None
chr3	80166109	-	CG	0.757102	6.42962e-07	0.00902182	52	40	40	32	NM_001077933_intron_1_0_chr3_80163508_r	AK4; AK3L1; AK 4	Intron	0.769231	0.8	-0.0307692	None
chr3	80166158	-	CG	0.000294639	6.42962e-07	0.00902182	60	35	51	0	NM_001077933_intron_1_0_chr3_80163508_r	AK4; AK3L1; AK 4	Intron	0.583333	0	0.583333	Hyper
chr3	80474920	+	CG	0.627299	3.89322e-05	0.0817125	13	6	11	4	NM_001206534_intron_0_0_chr3_80444776_f	JAK1	Intron	0.461538	0.363636	0.0979021	None
chr3	86362812	-	CG	0.0855006	6.66789e-05	0.097051	39	28	27	24	NM_001192794_intron_6_0_chr3_86352375_r	FGGY	Intron	0.717949	0.888889	-0.17094	None
chr3	86558616	-	CG	0.230311	4.30795e-05	0.0842534	10	9	10	10	NM_001192794_intron_10_0_chr3_86532645_r	FGGY	Intron	0.9	1	-0.1	None
chr3	92016866	-	CG	0.112029	4.05724e-05	0.0826525	24	11	17	12	NM_001083400_intron_0_0_chr3_92016590_r	L37mt; MRPL37; MRP-L37	Intron	0.458333	0.705882	-0.247549	None
chr3	93577770	-	CG	0.0343876	2.38628e-05	0.0677993	13	10	43	42	NM_001102247_intron_11_0_chr3_93575495_r	ZYG11B	Intron	0.769231	0.976744	-0.207513	None
chr3	93577790	-	CG	0.0788282	2.38628e-05	0.0677993	12	6	41	32	NM_001102247_intron_11_0_chr3_93575495_r	ZYG11B	Intron	0.5	0.780488	-0.280488	Hypo
chr3	94593841	-	CG	0.0560413	4.19948e-05	0.0837307	26	23	38	24	NM_001075505_intron_19_0_chr3_94587315_r	OSBPL9	Intron	0.884615	0.631579	0.253036	Hyper
chr3	94593886	-	CG	0.154804	4.19948e-05	0.0837307	11	8	33	16	NM_001075505_intron_19_0_chr3_94587315_r	OSBPL9	Intron	0.727273	0.484848	0.242424	None
chr3	94593934	-	CG	0.0787746	4.19948e-05	0.0837307	16	10	41	15	NM_001075505_intron_19_0_chr3_94587315_r	OSBPL9	Intron	0.625	0.365854	0.259146	Hyper
chr3	101508732	-	CG	0.312435	4.52544e-05	0.085791	38	30	35	24	NM_001076941_intron_12_0_chr3_101410788_r	RNF220; C1orf164; C3H1orf164	Intron	0.789474	0.685714	0.103759	None
chr3	101508745	-	CG	0.10297	4.52544e-05	0.085791	45	40	22	16	NM_001076941_intron_12_0_chr3_101410788_r	RNF220; C1orf164; C3H1orf164	Intron	0.888889	0.727273	0.161616	None
chr3	108853642	+	CG	0.0248379	6.49327e-05	0.0964736	10	10	13	7	NM_001206003_intron_0_0_chr3_108832940_f	GRIK3	Intron	1	0.538462	0.461538	Hyper
chr3	108855448	+	CG	0.0523447	3.27416e-07	0.00550359	14	2	34	15	NM_001206003_intron_0_0_chr3_108832940_f	GRIK3	Intron	0.142857	0.441176	-0.298319	Hypo
chr3	108855480	+	CG	0.227633	3.27416e-07	0.00550359	14	7	35	24	NM_001206003_intron_0_0_chr3_108832940_f	GRIK3	Intron	0.5	0.685714	-0.185714	None
chr3	108855496	+	CG	0.0053564	3.27416e-07	0.00550359	16	2	33	24	NM_001206003_intron_0_0_chr3_108832940_f	GRIK3	Intron	0.125	0.727273	-0.602273	Hypo
chr3	108855578	+	CG	0.160788	6.63306e-06	0.0377249	21	19	14	10	NM_001206003_intron_0_0_chr3_108832940_f	GRIK3	Intron	0.904762	0.714286	0.190476	None
chr3	108855584	+	CG	0.0271219	6.63306e-06	0.0377249	22	22	14	11	NM_001206003_intron_0_0_chr3_108832940_f	GRIK3	Intron	1	0.785714	0.214286	None
chr3	108855647	+	CG	0.00433323	5.57496e-06	0.0336677	27	1	30	16	NM_001206003_intron_0_0_chr3_108832940_f	GRIK3	Intron	0.037037	0.533333	-0.496296	Hypo
chr3	108856691	+	CG	0.295401	6.59569e-05	0.0966763	11	3	31	14	NM_001206003_intron_0_0_chr3_108832940_f	GRIK3	Intron	0.272727	0.451613	-0.178886	None
chr3	112982101	+	CG	0.0138877	6.28234e-05	0.0955852	13	13	24	17	NM_001191389_intron_4_0_chr3_112979882_f	ATG16L1	Intron	1	0.708333	0.291667	Hyper
chr3	115706317	-	CG	0.00064992	3.45301e-05	0.0781689	21	17	38	7	NM_001302952_intron_2_0_chr3_115688431_r	ASB18	Intron	0.809524	0.184211	0.625313	Hyper
chr3	115706470	-	CG	0.00518924	3.45084e-06	0.0249522	34	20	41	38	NM_001302952_intron_2_0_chr3_115688431_r	ASB18	Intron	0.588235	0.926829	-0.338594	Hypo
chr3	118070015	+	CG	0.0211114	1.27825e-05	0.0513248	15	8	12	12	NM_001083748_intron_0_0_chr3_118052028_f	TWIST2	Intron	0.533333	1	-0.466667	Hypo
chr3	118070034	+	CG	0.0517418	1.27825e-05	0.0513248	13	7	12	11	NM_001083748_intron_0_0_chr3_118052028_f	TWIST2	Intron	0.538462	0.916667	-0.378205	Hypo
chr3	118070063	+	CG	0.0352091	1.27825e-05	0.0513248	12	6	15	14	NM_001083748_intron_0_0_chr3_118052028_f	TWIST2	Intron	0.5	0.933333	-0.433333	Hypo
chr3	118070070	+	CG	0.0271668	1.27825e-05	0.0513248	12	6	25	23	NM_001083748_intron_0_0_chr3_118052028_f	TWIST2	Intron	0.5	0.92	-0.42	Hypo
chr3	118070079	+	CG	0.044152	1.27825e-05	0.0513248	12	5	24	19	NM_001083748_intron_0_0_chr3_118052028_f	TWIST2	Intron	0.416667	0.791667	-0.375	Hypo
chr4	5564278	-	CG	0.0271059	1.22437e-05	0.0499545	10	7	26	7	NM_001105257_intron_4_0_chr4_5530315_r	IKZF1	Intron	0.7	0.269231	0.430769	Hyper
chr4	5564308	-	CG	0.487481	1.22437e-05	0.0499545	10	1	26	5	NM_001105257_intron_4_0_chr4_5530315_r	IKZF1	Intron	0.1	0.192308	-0.0923077	None
chr4	5564354	-	CG	0.0363205	1.01989e-05	0.0467584	23	12	27	5	NM_001105257_intron_4_0_chr4_5530315_r	IKZF1	Intron	0.521739	0.185185	0.336554	Hyper
chr4	5564362	-	CG	0.069148	1.01989e-05	0.0467584	23	10	30	6	NM_001105257_intron_4_0_chr4_5530315_r	IKZF1	Intron	0.434783	0.2	0.234783	None
chr4	5867648	+	CG	0.0134196	4.95348e-05	0.0882117	37	28	22	8	NM_001038611_intron_4_0_chr4_5853897_f	ZPBP	Intron	0.756757	0.363636	0.39312	Hyper
chr4	9814495	-	CG	0.123816	4.57488e-05	0.0859078	21	17	23	22	NM_001192071_intron_4_0_chr4_9813970_r	PEX1	Intron	0.809524	0.956522	-0.146998	None
chr4	10185268	-	CG	0.0116518	4.93785e-05	0.0880533	14	0	21	9	NM_001192301_intron_5_0_chr4_10122727_r	CDK6	Intron	0	0.428571	-0.428571	Hypo
chr4	10185320	-	CG	0.0511736	5.73827e-05	0.0925715	13	0	21	4	NM_001192301_intron_5_0_chr4_10122727_r	CDK6	Intron	0	0.190476	-0.190476	None
chr4	10185323	-	CG	0.0220572	5.73827e-05	0.0925715	12	0	21	6	NM_001192301_intron_5_0_chr4_10122727_r	CDK6	Intron	0	0.285714	-0.285714	Hypo
chr4	10185382	-	CG	0.00439756	5.73827e-05	0.0925715	35	1	36	10	NM_001192301_intron_5_0_chr4_10122727_r	CDK6	Intron	0.0285714	0.277778	-0.249206	None
chr4	12064876	+	CG	0.340228	6.47508e-05	0.0963492	31	14	37	21	NM_001172518_intron_0_0_chr4_12064165_f	PEG10	Intron	0.451613	0.567568	-0.115955	None
chr4	12064894	+	CG	0.313831	6.47508e-05	0.0963492	57	27	38	22	NM_001172518_intron_0_0_chr4_12064165_f	PEG10	Intron	0.473684	0.578947	-0.105263	None
chr4	12448543	+	CG	0.0639619	4.86746e-06	0.0307942	10	10	27	22	NM_001076153_intron_5_0_chr4_12436843_f	PPP1R9A	Intron	1	0.814815	0.185185	None
chr4	12448688	+	CG	0.00366097	1.46673e-06	0.0151538	14	14	36	20	NM_001076153_intron_5_0_chr4_12436843_f	PPP1R9A	Intron	1	0.555556	0.444444	Hyper
chr4	12448703	+	CG	0.022948	1.46673e-06	0.0151538	14	13	36	22	NM_001076153_intron_5_0_chr4_12436843_f	PPP1R9A	Intron	0.928571	0.611111	0.31746	Hyper
chr4	14525834	+	CG	0.287919	2.99705e-05	0.0739282	11	11	15	14	NM_001080352_intron_0_0_chr4_14476980_f	SDHAF3; ACN9	Intron	1	0.933333	0.0666667	None
chr4	14525858	+	CG	0.125026	2.99705e-05	0.0739282	12	12	16	14	NM_001080352_intron_0_0_chr4_14476980_f	SDHAF3; ACN9	Intron	1	0.875	0.125	None
chr4	15303465	+	CG	0.10183	7.05213e-05	0.0993131	28	4	12	7	NM_001076160_intron_0_0_chr4_15276889_f	C1GALT1	Intron	0.142857	0.583333	-0.440476	Hypo
chr4	15303497	+	CG	0.01775	7.05213e-05	0.0993131	26	4	21	16	NM_001076160_intron_0_0_chr4_15276889_f	C1GALT1	Intron	0.153846	0.761905	-0.608059	Hypo
chr4	19746583	-	CG	0.111271	4.01842e-05	0.0826064	10	9	29	19	NM_001206743_intron_24_0_chr4_19738491_r	THSD7A	Intron	0.9	0.655172	0.244828	None
chr4	22941214	-	CG	0.118515	1.026e-05	0.0467584	12	6	25	19	NM_001192898_intron_12_0_chr4_22939351_r	DGKB	Intron	0.5	0.76	-0.26	Hypo
chr4	22941377	-	CG	0.00334898	3.14271e-05	0.0753996	28	13	34	33	NM_001192898_intron_12_0_chr4_22939351_r	DGKB	Intron	0.464286	0.970588	-0.506303	Hypo
chr4	23891626	-	CG	0.0268211	6.97376e-05	0.0987098	12	2	25	14	NM_001192973_intron_9_0_chr4_23816486_r	TMEM195; AGMO	Intron	0.166667	0.56	-0.393333	Hypo
chr4	23891672	-	CG	0.0107216	6.97376e-05	0.0987098	10	10	44	30	NM_001192973_intron_9_0_chr4_23816486_r	TMEM195; AGMO	Intron	1	0.681818	0.318182	Hyper
chr4	23891823	-	CG	0.0068679	6.97376e-05	0.0987098	40	9	44	24	NM_001192973_intron_9_0_chr4_23816486_r	TMEM195; AGMO	Intron	0.225	0.545455	-0.320455	Hypo
chr4	33610988	+	CG	0.00489236	7.91114e-06	0.0411648	21	1	42	25	NM_001046238_intron_20_0_chr4_33610976_f	ELAPOR2; EIG121L; KIAA1324L	Intron	0.047619	0.595238	-0.547619	Hypo
chr4	33611015	+	CG	0.0474151	7.91114e-06	0.0411648	13	0	50	34	NM_001046238_intron_20_0_chr4_33610976_f	ELAPOR2; EIG121L; KIAA1324L	Intron	0	0.68	-0.68	Hypo
chr4	43888655	+	CG	0.00478141	3.96245e-05	0.0822307	13	0	32	13	NM_001193061_intron_18_0_chr4_43880541_f	GSAP; PION	Intron	0	0.40625	-0.40625	Hypo
chr4	43888676	+	CG	0.418849	3.96245e-05	0.0822307	10	2	27	9	NM_001193061_intron_18_0_chr4_43880541_f	GSAP; PION	Intron	0.2	0.333333	-0.133333	None
chr4	45765227	+	CG	0.0272798	1.21948e-05	0.0499002	39	0	46	20	NM_001104984_intron_0_0_chr4_45538355_f	LHFPL3	Intron	0	0.434783	-0.434783	Hypo
chr4	45765256	+	CG	0.0136166	1.21948e-05	0.0499002	44	0	49	9	NM_001104984_intron_0_0_chr4_45538355_f	LHFPL3	Intron	0	0.183673	-0.183673	None
chr4	46283880	+	CG	0.0192392	3.79315e-05	0.081024	33	21	49	5	NM_001082451_intron_15_0_chr4_46281157_f	MLL5; KMT2E	Intron	0.636364	0.102041	0.534323	Hyper
chr4	51645189	-	CG	0.000304044	3.0878e-05	0.0748833	47	1	63	30	NM_001012999_intron_8_0_chr4_51644621_r	c-met; HGFR; MET	Intron	0.0212766	0.47619	-0.454914	Hypo
chr4	55615209	+	CG	0.00232216	2.82266e-07	0.00506483	22	2	46	25	NM_001078031_intron_3_0_chr4_55610187_f	TMEM168	Intron	0.0909091	0.543478	-0.452569	Hypo
chr4	55615245	+	CG	0.00236418	2.82266e-07	0.00506483	23	0	43	28	NM_001078031_intron_3_0_chr4_55610187_f	TMEM168	Intron	0	0.651163	-0.651163	Hypo
chr4	60964309	-	CG	0.00125436	7.57929e-07	0.00976746	26	10	31	29	NM_001034409_intron_4_0_chr4_60963902_r	EEPD1	Intron	0.384615	0.935484	-0.550868	Hypo
chr4	60964403	-	CG	0.13029	2.19328e-05	0.065294	25	23	34	34	NM_001034409_intron_4_0_chr4_60963902_r	EEPD1	Intron	0.92	1	-0.08	None
chr4	60964440	-	CG	0.00923338	2.19328e-05	0.065294	20	6	36	24	NM_001034409_intron_4_0_chr4_60963902_r	EEPD1	Intron	0.3	0.666667	-0.366667	Hypo
chr4	62205113	-	CG	0.0956837	3.2772e-05	0.0769317	13	11	12	12	NM_001192977_intron_6_0_chr4_62167980_r	NPSR1	Intron	0.846154	1	-0.153846	None
chr4	63545175	-	CG	0.018103	7.1628e-06	0.0390062	14	6	12	12	NM_001192853_intron_13_0_chr4_63533474_r	BBS9	Intron	0.428571	1	-0.571429	Hypo
chr4	65891704	+	CG	0.00126289	6.01748e-05	0.0942245	11	1	38	32	NM_001256563_intron_5_0_chr4_65887461_f	NOD1	Intron	0.0909091	0.842105	-0.751196	Hypo
chr4	67407853	-	CG	0.041157	7.44275e-06	0.0398119	37	15	24	3	NM_001319882_intron_3_0_chr4_67334595_r	CREB5	Intron	0.405405	0.125	0.280405	Hyper
chr4	67407902	-	CG	0.918277	5.51412e-06	0.0333774	22	7	10	3	NM_001319882_intron_3_0_chr4_67334595_r	CREB5	Intron	0.318182	0.3	0.0181818	None
chr4	67407926	-	CG	0.331297	7.72175e-06	0.0407961	13	5	14	3	NM_001319882_intron_3_0_chr4_67334595_r	CREB5	Intron	0.384615	0.214286	0.17033	None
chr4	67407928	-	CG	0.331297	7.72175e-06	0.0407961	13	5	14	3	NM_001319882_intron_3_0_chr4_67334595_r	CREB5	Intron	0.384615	0.214286	0.17033	None
chr4	67407938	-	CG	0.406131	1.33896e-05	0.0522079	14	4	13	2	NM_001319882_intron_3_0_chr4_67334595_r	CREB5	Intron	0.285714	0.153846	0.131868	None
chr4	67407961	-	CG	0.192914	1.33896e-05	0.0522079	11	1	14	0	NM_001319882_intron_3_0_chr4_67334595_r	CREB5	Intron	0.0909091	0	0.0909091	None
chr4	68210327	+	CG	0.0337822	5.47563e-06	0.033338	10	8	25	25	NM_001206257_intron_1_0_chr4_68175141_f	JAZF1	Intron	0.8	1	-0.2	None
chr4	72154432	+	CG	0.012035	4.79761e-05	0.0875449	30	14	39	31	NM_001191131_intron_2_0_chr4_72115600_f	ADAM22	Intron	0.466667	0.794872	-0.328205	Hypo
chr4	81229869	-	CG	0.0345437	7.02176e-05	0.0991336	22	20	33	20	NM_001034644_intron_3_0_chr4_81197810_r	RALA	Intron	0.909091	0.606061	0.30303	Hyper
chr4	82497713	+	CG	0.0147421	6.61162e-05	0.0967561	11	3	24	22	NM_001098130_intron_18_0_chr4_82497523_f	AMPH	Intron	0.272727	0.916667	-0.643939	Hypo
chr4	82497781	+	CG	0.0680169	6.61162e-05	0.0967561	24	8	27	20	NM_001098130_intron_18_0_chr4_82497523_f	AMPH	Intron	0.333333	0.740741	-0.407407	Hypo
chr4	82497806	+	CG	0.00722992	6.61162e-05	0.0967561	27	6	37	21	NM_001098130_intron_18_0_chr4_82497523_f	AMPH	Intron	0.222222	0.567568	-0.345345	Hypo
chr4	107723134	-	CG	0.00164965	3.64639e-05	0.0799488	35	30	38	17	NM_001080370_intron_0_0_chr4_107719399_r	TPK1	Intron	0.857143	0.447368	0.409774	Hyper
chr4	107768968	-	CG	0.0004105	1.76425e-05	0.0592988	30	29	36	7	NM_001080370_intron_0_0_chr4_107719399_r	TPK1	Intron	0.966667	0.194444	0.772222	Hyper
chr4	107872906	-	CG	0.228392	3.25194e-05	0.0766817	41	29	22	12	NM_001080370_intron_1_0_chr4_107831427_r	TPK1	Intron	0.707317	0.545455	0.161863	None
chr4	116987911	+	CG	0.0709153	1.10731e-05	0.0476096	27	17	16	14	NM_001192842_intron_0_0_chr4_116984920_f	HTR5A	Intron	0.62963	0.875	-0.24537	None
chr4	116987917	+	CG	0.0247583	1.10731e-05	0.0476096	24	19	16	16	NM_001192842_intron_0_0_chr4_116984920_f	HTR5A	Intron	0.791667	1	-0.208333	None
chr4	116987920	+	CG	0.0153264	1.10731e-05	0.0476096	23	17	17	17	NM_001192842_intron_0_0_chr4_116984920_f	HTR5A	Intron	0.73913	1	-0.26087	Hypo
chr4	116988015	+	CG	0.0965957	1.73221e-05	0.0587272	24	19	22	21	NM_001192842_intron_0_0_chr4_116984920_f	HTR5A	Intron	0.791667	0.954545	-0.162879	None
chr4	116988064	+	CG	0.0529963	2.70696e-05	0.0714099	24	19	27	26	NM_001192842_intron_0_0_chr4_116984920_f	HTR5A	Intron	0.791667	0.962963	-0.171296	None
chr4	116988071	+	CG	0.00721924	2.70696e-05	0.0714099	25	0	28	14	NM_001192842_intron_0_0_chr4_116984920_f	HTR5A	Intron	0	0.5	-0.5	Hypo
chr4	116988094	+	CG	0.220823	7.10594e-06	0.0388856	25	22	28	21	NM_001192842_intron_0_0_chr4_116984920_f	HTR5A	Intron	0.88	0.75	0.13	None
chr5	6286012	-	CG	0.523238	2.70856e-05	0.0714099	23	19	35	31	NM_001038183_intron_2_0_chr5_6282800_r	CSRP2	Intron	0.826087	0.885714	-0.0596273	None
chr5	7625550	+	CG	0.125134	4.03656e-05	0.0826525	18	18	39	36	NM_001192669_intron_22_0_chr5_7621301_f	NAV3	Intron	1	0.923077	0.0769231	None
chr5	7625553	+	CG	0.285914	4.03656e-05	0.0826525	28	28	37	36	NM_001192669_intron_22_0_chr5_7621301_f	NAV3	Intron	1	0.972973	0.027027	None
chr5	7625562	+	CG	0.0219145	4.03656e-05	0.0826525	32	27	38	38	NM_001192669_intron_22_0_chr5_7621301_f	NAV3	Intron	0.84375	1	-0.15625	None
chr5	7625664	+	CG	0.325694	4.03656e-05	0.0826525	42	12	30	12	NM_001192669_intron_22_0_chr5_7621301_f	NAV3	Intron	0.285714	0.4	-0.114286	None
chr5	7676777	+	CG	0.00863035	1.41532e-05	0.0538244	14	13	21	0	NM_001192669_intron_37_0_chr5_7674898_f	NAV3	Intron	0.928571	0	0.928571	Hyper
chr5	9470095	-	CG	0.146235	4.37163e-05	0.0847812	13	10	50	26	NM_001102217_intron_22_0_chr5_9414968_r	PPP1R12A	Intron	0.769231	0.52	0.249231	None
chr5	9470105	-	CG	0.0197331	4.37163e-05	0.0847812	23	15	49	17	NM_001102217_intron_22_0_chr5_9414968_r	PPP1R12A	Intron	0.652174	0.346939	0.305235	Hyper
chr5	10099172	+	CG	0.00292154	1.72674e-05	0.0586302	40	12	49	1	NM_001192555_intron_19_0_chr5_10098350_f	PTPRQ	Intron	0.3	0.0204082	0.279592	Hyper
chr5	10146048	+	CG	0.0908414	4.40525e-05	0.0850146	24	22	41	31	NM_001192555_intron_25_0_chr5_10143780_f	PTPRQ	Intron	0.916667	0.756098	0.160569	None
chr5	10146057	+	CG	0.0696221	1.02768e-05	0.0467584	23	22	34	24	NM_001192555_intron_25_0_chr5_10143780_f	PTPRQ	Intron	0.956522	0.705882	0.250639	Hyper
chr5	10146085	+	CG	0.0901982	1.02768e-05	0.0467584	21	13	25	21	NM_001192555_intron_25_0_chr5_10143780_f	PTPRQ	Intron	0.619048	0.84	-0.220952	None
chr5	28866526	+	CG	0.126401	1.53061e-05	0.0559792	26	19	32	17	NM_001046121_intron_13_0_chr5_28864874_f	LOC512464	Intron	0.730769	0.53125	0.199519	None
chr5	28866574	+	CG	0.00212992	1.79322e-05	0.059572	32	25	32	8	NM_001046121_intron_13_0_chr5_28864874_f	LOC512464	Intron	0.78125	0.25	0.53125	Hyper
chr5	28866576	+	CG	0.00757198	1.79322e-05	0.059572	34	27	33	14	NM_001046121_intron_13_0_chr5_28864874_f	LOC512464	Intron	0.794118	0.424242	0.369875	Hyper
chr5	28866600	+	CG	0.014417	1.79322e-05	0.059572	35	23	32	9	NM_001046121_intron_13_0_chr5_28864874_f	LOC512464	Intron	0.657143	0.28125	0.375893	Hyper
chr5	28866679	+	CG	0.0186717	2.1323e-05	0.0645722	45	22	32	7	NM_001046121_intron_13_0_chr5_28864874_f	LOC512464	Intron	0.488889	0.21875	0.270139	Hyper
chr5	35809172	+	CG	0.00182579	2.88414e-07	0.00507755	32	24	10	0	NM_001102084_intron_14_0_chr5_35763893_f	NELL2	Intron	0.75	0	0.75	Hyper
chr5	35809176	+	CG	0.0171336	2.88414e-07	0.00507755	33	30	10	4	NM_001102084_intron_14_0_chr5_35763893_f	NELL2	Intron	0.909091	0.4	0.509091	Hyper
chr5	35841975	+	CG	0.0169278	9.43102e-06	0.045216	13	12	10	0	NM_001102084_intron_15_0_chr5_35834894_f	NELL2	Intron	0.923077	0	0.923077	Hyper
chr5	35842005	+	CG	0.0465185	9.43102e-06	0.045216	15	8	12	11	NM_001102084_intron_15_0_chr5_35834894_f	NELL2	Intron	0.533333	0.916667	-0.383333	Hypo
chr5	35842086	+	CG	0.00679134	9.43102e-06	0.045216	17	4	26	21	NM_001102084_intron_15_0_chr5_35834894_f	NELL2	Intron	0.235294	0.807692	-0.572398	Hypo
chr5	38149716	+	CG	0.230312	1.39618e-05	0.0535567	10	0	10	1	NM_001102534_intron_0_0_chr5_38058329_f	PRICKLE1	Intron	0	0.1	-0.1	None
chr5	38149788	+	CG	0.953301	1.87293e-05	0.0604956	12	1	13	1	NM_001102534_intron_0_0_chr5_38058329_f	PRICKLE1	Intron	0.0833333	0.0769231	0.00641026	None
chr5	38149803	+	CG	0.284239	5.81841e-05	0.0929164	16	1	12	0	NM_001102534_intron_0_0_chr5_38058329_f	PRICKLE1	Intron	0.0625	0	0.0625	None
chr5	38149805	+	CG	0.0763739	6.87541e-05	0.0983147	15	0	13	2	NM_001102534_intron_0_0_chr5_38058329_f	PRICKLE1	Intron	0	0.153846	-0.153846	None
chr5	39920007	-	CG	0.261769	2.44627e-05	0.0684781	12	6	14	4	NM_174280_intron_11_0_chr5_39918137_r	CNTN1	Intron	0.5	0.285714	0.214286	None
chr5	39920066	-	CG	0.356427	2.44627e-05	0.0684781	11	8	28	24	NM_174280_intron_11_0_chr5_39918137_r	CNTN1	Intron	0.727273	0.857143	-0.12987	None
chr5	39920085	-	CG	0.241799	5.95374e-05	0.0937213	24	13	29	26	NM_174280_intron_11_0_chr5_39918137_r	CNTN1	Intron	0.541667	0.896552	-0.354885	Hypo
chr5	39920102	-	CG	0.0264202	5.95374e-05	0.0937213	35	35	29	26	NM_174280_intron_11_0_chr5_39918137_r	CNTN1	Intron	1	0.896552	0.103448	None
chr5	39920284	-	CG	0.500898	1.72162e-05	0.0585705	31	19	46	33	NM_174280_intron_11_0_chr5_39918137_r	CNTN1	Intron	0.612903	0.717391	-0.104488	None
chr5	42193937	+	CG	0.0485349	8.75849e-06	0.0435136	12	3	12	0	NM_001098085_intron_0_0_chr5_42193871_f	CPNE8	Intron	0.25	0	0.25	Hyper
chr5	42193939	+	CG	0.0437114	8.75849e-06	0.0435136	11	3	13	0	NM_001098085_intron_0_0_chr5_42193871_f	CPNE8	Intron	0.272727	0	0.272727	Hyper
chr5	42193948	+	CG	0.168576	5.1211e-05	0.0888415	10	1	15	0	NM_001098085_intron_0_0_chr5_42193871_f	CPNE8	Intron	0.1	0	0.1	None
chr5	42342384	+	CG	0.00114757	4.66016e-05	0.0864842	26	6	38	31	NM_001098085_intron_7_0_chr5_42341120_f	CPNE8	Intron	0.230769	0.815789	-0.58502	Hypo
chr5	42689485	+	CG	0.00228277	9.83377e-06	0.045833	31	9	59	1	NM_001113261_intron_1_0_chr5_42637588_f	PTPRR; PCPTP1	Intron	0.290323	0.0169492	0.273373	Hyper
chr5	42689680	+	CG	0.00751076	4.38661e-05	0.0849308	52	46	48	48	NM_001113261_intron_1_0_chr5_42637588_f	PTPRR; PCPTP1	Intron	0.884615	1	-0.115385	None
chr5	49312723	-	CG	0.108119	5.22762e-05	0.0897727	34	16	55	36	NM_001192755_intron_18_0_chr5_49308790_r	TBK1	Intron	0.470588	0.654545	-0.183957	None
chr5	50708502	+	CG	0.151231	1.11957e-05	0.0476107	61	26	42	26	NM_001193049_intron_0_0_chr5_50635106_f	PPM1H	Intron	0.42623	0.619048	-0.192818	None
chr5	50708596	+	CG	0.104818	1.11957e-05	0.0476107	62	34	32	23	NM_001193049_intron_0_0_chr5_50635106_f	PPM1H	Intron	0.548387	0.71875	-0.170363	None
chr5	50708652	+	CG	0.00806776	3.20419e-05	0.0760717	57	30	23	20	NM_001193049_intron_0_0_chr5_50635106_f	PPM1H	Intron	0.526316	0.869565	-0.343249	Hypo
chr5	50708677	+	CG	0.0101344	3.20419e-05	0.0760717	49	25	21	18	NM_001193049_intron_0_0_chr5_50635106_f	PPM1H	Intron	0.510204	0.857143	-0.346939	Hypo
chr5	55736102	+	CG	0.0458014	3.93388e-05	0.0819732	11	8	12	3	NM_001192039_intron_16_0_chr5_55736099_f	AGAP2	Intron	0.727273	0.25	0.477273	Hyper
chr5	55736104	+	CG	0.0211317	3.93388e-05	0.0819732	11	10	12	3	NM_001192039_intron_16_0_chr5_55736099_f	AGAP2	Intron	0.909091	0.25	0.659091	Hyper
chr5	55736106	+	CG	0.185722	3.93388e-05	0.0819732	12	7	22	7	NM_001192039_intron_16_0_chr5_55736099_f	AGAP2	Intron	0.583333	0.318182	0.265152	Hyper
chr5	55736223	+	CG	0.0430462	3.93388e-05	0.0819732	26	6	10	6	NM_001192039_intron_16_0_chr5_55736099_f	AGAP2	Intron	0.230769	0.6	-0.369231	Hypo
chr5	62774312	-	CG	0.00485129	5.91625e-05	0.0934887	28	26	10	2	NM_001081736_intron_1_0_chr5_62774031_r	IKIP; IKBIP	Intron	0.928571	0.2	0.728571	Hyper
chr5	64832450	+	CG	0.0395007	2.72426e-05	0.071553	15	11	12	12	NM_001102050_intron_2_0_chr5_64830909_f	ANO4; TMEM16D	Intron	0.733333	1	-0.266667	Hypo
chr5	64832562	+	CG	0.0207905	2.72426e-05	0.071553	38	23	24	21	NM_001102050_intron_2_0_chr5_64830909_f	ANO4; TMEM16D	Intron	0.605263	0.875	-0.269737	Hypo
chr5	64832582	+	CG	0.0224772	7.17787e-05	0.0999505	28	15	34	29	NM_001102050_intron_2_0_chr5_64830909_f	ANO4; TMEM16D	Intron	0.535714	0.852941	-0.317227	Hypo
chr5	64832592	+	CG	0.0738488	7.17787e-05	0.0999505	26	20	32	30	NM_001102050_intron_2_0_chr5_64830909_f	ANO4; TMEM16D	Intron	0.769231	0.9375	-0.168269	None
chr5	64832635	+	CG	0.0098888	7.17787e-05	0.0999505	44	20	53	41	NM_001102050_intron_2_0_chr5_64830909_f	ANO4; TMEM16D	Intron	0.454545	0.773585	-0.319039	Hypo
chr5	64937168	+	CG	0.0422635	1.57429e-05	0.0567054	13	4	10	8	NM_001102050_intron_10_0_chr5_64936805_f	ANO4; TMEM16D	Intron	0.307692	0.8	-0.492308	Hypo
chr5	64937225	+	CG	0.0367202	2.60688e-05	0.0702017	24	8	11	8	NM_001102050_intron_10_0_chr5_64936805_f	ANO4; TMEM16D	Intron	0.333333	0.727273	-0.393939	Hypo
chr5	64937231	+	CG	0.0210065	2.60688e-05	0.0702017	24	0	10	3	NM_001102050_intron_10_0_chr5_64936805_f	ANO4; TMEM16D	Intron	0	0.3	-0.3	Hypo
chr5	64937359	+	CG	0.808775	2.60688e-05	0.0702017	11	9	23	18	NM_001102050_intron_10_0_chr5_64936805_f	ANO4; TMEM16D	Intron	0.818182	0.782609	0.0355731	None
chr5	64943858	+	CG	0.00396413	2.32186e-06	0.0198988	38	0	27	10	NM_001102050_intron_12_0_chr5_64942233_f	ANO4; TMEM16D	Intron	0	0.37037	-0.37037	Hypo
chr5	67311258	+	CG	0.0315967	3.78019e-05	0.0809208	21	13	40	37	NM_001206679_intron_6_0_chr5_67310518_f	STAB2; hare	Intron	0.619048	0.925	-0.305952	Hypo
chr5	67311274	+	CG	0.0105844	3.78019e-05	0.0809208	25	19	44	43	NM_001206679_intron_6_0_chr5_67310518_f	STAB2; hare	Intron	0.76	0.977273	-0.217273	None
chr5	67311280	+	CG	0.0593927	3.78019e-05	0.0809208	24	12	47	36	NM_001206679_intron_6_0_chr5_67310518_f	STAB2; hare	Intron	0.5	0.765957	-0.265957	Hypo
chr5	67748241	+	CG	0.134984	2.38178e-05	0.0677207	54	33	54	24	NM_001192948_intron_12_0_chr5_67748196_f	HCFC2	Intron	0.611111	0.444444	0.166667	None
chr5	68575215	-	CG	0.00161643	2.53253e-05	0.0694842	25	0	27	12	NM_001191391_intron_13_0_chr5_68573226_r	ALDH1L2	Intron	0	0.444444	-0.444444	Hypo
chr5	71270596	-	CG	0.00300177	1.3478e-05	0.0523048	12	0	40	18	NM_001191357_intron_7_0_chr5_71188882_r	SYN3	Intron	0	0.45	-0.45	Hypo
chr5	71270796	-	CG	0.0672551	1.3478e-05	0.0523048	19	13	43	38	NM_001191357_intron_7_0_chr5_71188882_r	SYN3	Intron	0.684211	0.883721	-0.19951	None
chr5	73947006	-	CG	0.500734	6.37462e-05	0.0958776	38	28	54	34	NM_001205372_intron_10_0_chr5_73936587_r	RBM9; RBFOX2	Intron	0.736842	0.62963	0.107212	None
chr5	73947076	-	CG	0.0161707	6.37462e-05	0.0958776	37	20	58	46	NM_001205372_intron_10_0_chr5_73936587_r	RBM9; RBFOX2	Intron	0.540541	0.793103	-0.252563	Hypo
chr5	73947142	-	CG	0.0679482	6.37462e-05	0.0958776	31	24	32	30	NM_001205372_intron_10_0_chr5_73936587_r	RBM9; RBFOX2	Intron	0.774194	0.9375	-0.163306	None
chr5	73993014	-	CG	0.0450795	1.63836e-05	0.0576496	19	5	40	30	NM_001205372_intron_11_0_chr5_73962854_r	RBM9; RBFOX2	Intron	0.263158	0.75	-0.486842	Hypo
chr5	73993042	-	CG	0.0135483	1.63836e-05	0.0576496	18	3	42	26	NM_001205372_intron_11_0_chr5_73962854_r	RBM9; RBFOX2	Intron	0.166667	0.619048	-0.452381	Hypo
chr5	73993067	-	CG	0.0089588	1.63836e-05	0.0576496	17	3	41	25	NM_001205372_intron_11_0_chr5_73962854_r	RBM9; RBFOX2	Intron	0.176471	0.609756	-0.433286	Hypo
chr5	73993093	-	CG	0.00781503	1.63836e-05	0.0576496	16	5	39	30	NM_001205372_intron_11_0_chr5_73962854_r	RBM9; RBFOX2	Intron	0.3125	0.769231	-0.456731	Hypo
chr5	74309315	+	CG	0.0211828	3.45967e-05	0.0782406	20	16	35	15	NM_001102030_intron_0_0_chr5_74303570_f	LOC515697	Intron	0.8	0.428571	0.371429	Hyper
chr5	74309328	+	CG	0.0185949	3.45967e-05	0.0782406	10	7	12	0	NM_001102030_intron_0_0_chr5_74303570_f	LOC515697	Intron	0.7	0	0.7	Hyper
chr5	74309438	+	CG	0.044297	3.80272e-06	0.0264192	23	13	25	6	NM_001102030_intron_0_0_chr5_74303570_f	LOC515697	Intron	0.565217	0.24	0.325217	Hyper
chr5	74891629	-	CG	0.0154371	5.19708e-05	0.0894322	13	12	18	0	NM_174208_intron_1_0_chr5_74890502_r	TXN2	Intron	0.923077	0	0.923077	Hyper
chr5	74981277	-	CG	0.181989	2.78457e-05	0.0719827	15	13	29	20	NM_001077832_intron_1_0_chr5_74971565_r	CACNG2	Intron	0.866667	0.689655	0.177011	None
chr5	80026673	+	CG	0.0243297	6.93979e-05	0.0986874	20	18	38	21	NM_001192761_intron_8_0_chr5_80009959_f	TMTC1	Intron	0.9	0.552632	0.347368	Hyper
chr5	80076975	+	CG	0.2125	2.43393e-05	0.0683831	29	17	45	33	NM_001192761_intron_11_0_chr5_80052598_f	TMTC1	Intron	0.586207	0.733333	-0.147126	None
chr5	80077068	+	CG	0.0272034	2.43393e-05	0.0683831	20	18	33	21	NM_001192761_intron_11_0_chr5_80052598_f	TMTC1	Intron	0.9	0.636364	0.263636	Hyper
chr5	80077087	+	CG	0.0151269	2.43393e-05	0.0683831	23	21	35	21	NM_001192761_intron_11_0_chr5_80052598_f	TMTC1	Intron	0.913043	0.6	0.313043	Hyper
chr5	80077089	+	CG	0.0058993	2.43393e-05	0.0683831	22	22	35	27	NM_001192761_intron_11_0_chr5_80052598_f	TMTC1	Intron	1	0.771429	0.228571	None
chr5	80077111	+	CG	0.00598351	2.43393e-05	0.0683831	22	22	31	24	NM_001192761_intron_11_0_chr5_80052598_f	TMTC1	Intron	1	0.774194	0.225806	None
chr5	88798225	-	CG	0.383878	6.51608e-05	0.0964881	14	5	26	13	NM_001195038_intron_0_0_chr5_88796646_r	IAPP	Intron	0.357143	0.5	-0.142857	None
chr5	88798286	-	CG	0.28227	6.51608e-05	0.0964881	29	24	35	25	NM_001195038_intron_0_0_chr5_88796646_r	IAPP	Intron	0.827586	0.714286	0.1133	None
chr5	88798291	-	CG	0.833581	6.51608e-05	0.0964881	30	22	45	32	NM_001195038_intron_0_0_chr5_88796646_r	IAPP	Intron	0.733333	0.711111	0.0222222	None
chr5	90506987	-	CG	0.00202569	6.27038e-05	0.0955107	27	0	52	29	NM_001083485_intron_6_0_chr5_90500108_r	AEBP2	Intron	0	0.557692	-0.557692	Hypo
chr5	90519354	-	CG	0.0468698	4.34754e-05	0.0845798	10	0	28	19	NM_001083485_intron_7_0_chr5_90507725_r	AEBP2	Intron	0	0.678571	-0.678571	Hypo
chr5	94702869	+	CG	0.00198993	1.36954e-06	0.0144642	20	7	24	23	NM_001076198_intron_1_0_chr5_94673627_f	RERG	Intron	0.35	0.958333	-0.608333	Hypo
chr5	94703051	+	CG	0.00358689	1.36954e-06	0.0144642	43	3	29	18	NM_001076198_intron_1_0_chr5_94673627_f	RERG	Intron	0.0697674	0.62069	-0.550922	Hypo
chr5	96303989	+	CG	0.00139513	2.87184e-08	0.00104146	32	1	24	17	NM_001192921_intron_8_0_chr5_96303465_f	GRIN2B	Intron	0.03125	0.708333	-0.677083	Hypo
chr5	96304127	+	CG	0.029477	2.87184e-08	0.00104146	10	1	10	7	NM_001192921_intron_8_0_chr5_96303465_f	GRIN2B	Intron	0.1	0.7	-0.6	Hypo
chr5	97419657	-	CG	0.00632271	3.28218e-05	0.076968	14	0	20	9	NM_001076355_intron_1_0_chr5_97373167_r	BORCS5; LOH12CR1	Intron	0	0.45	-0.45	Hypo
chr5	98073865	-	CG	0.0105305	4.91874e-05	0.087951	27	25	24	12	NM_001015514_intron_5_0_chr5_97995335_r	TEL; ETV6	Intron	0.925926	0.5	0.425926	Hyper
chr5	98073913	-	CG	0.0335427	4.91874e-05	0.087951	24	19	16	6	NM_001015514_intron_5_0_chr5_97995335_r	TEL; ETV6	Intron	0.791667	0.375	0.416667	Hyper
chr5	98223219	-	CG	0.240707	1.2581e-05	0.0508151	13	3	23	2	NM_001015514_intron_6_0_chr5_98102922_r	TEL; ETV6	Intron	0.230769	0.0869565	0.143813	None
chr5	98223248	-	CG	0.548942	2.91948e-05	0.0733944	25	2	26	1	NM_001015514_intron_6_0_chr5_98102922_r	TEL; ETV6	Intron	0.08	0.0384615	0.0415385	None
chr5	98223332	-	CG	0.0066495	1.19753e-05	0.0493121	23	5	28	0	NM_001015514_intron_6_0_chr5_98102922_r	TEL; ETV6	Intron	0.217391	0	0.217391	None
chr5	98223349	-	CG	0.599054	1.04826e-05	0.0470843	22	4	31	4	NM_001015514_intron_6_0_chr5_98102922_r	TEL; ETV6	Intron	0.181818	0.129032	0.0527859	None
chr5	103025545	-	CG	0.137741	5.02294e-05	0.0886637	17	15	15	10	NM_176651_intron_0_0_chr5_103022736_r	CD163L1; WC1.1; WC1-2; WC1-5; WC1	Intron	0.882353	0.666667	0.215686	None
chr5	110373003	-	CG	0.0474149	4.19065e-05	0.0837307	10	3	10	8	NM_001102319_intron_15_0_chr5_110372639_r	SUN2; UNC84B	Intron	0.3	0.8	-0.5	Hypo
chr5	112098381	-	CG	0.0777816	5.88974e-05	0.0933853	11	11	10	8	NM_001101926_intron_3_0_chr5_112097748_r	ST13	Intron	1	0.8	0.2	None
chr5	112583592	+	CG	0.0369076	6.61779e-05	0.0968373	57	22	61	36	NM_173977_intron_0_0_chr5_112568202_f	ACO2	Intron	0.385965	0.590164	-0.204199	None
chr5	112847518	+	CG	0.0231591	1.87383e-05	0.0604956	21	18	33	16	NM_001205600_intron_0_0_chr5_112832495_f	SREBF2	Intron	0.857143	0.484848	0.372294	Hyper
chr5	112847523	+	CG	0.085635	1.87383e-05	0.0604956	21	16	22	11	NM_001205600_intron_0_0_chr5_112832495_f	SREBF2	Intron	0.761905	0.5	0.261905	Hyper
chr5	112847525	+	CG	0.0686048	1.87383e-05	0.0604956	18	14	21	10	NM_001205600_intron_0_0_chr5_112832495_f	SREBF2	Intron	0.777778	0.47619	0.301587	Hyper
chr5	112847566	+	CG	0.0180847	5.89244e-05	0.0933853	17	14	22	6	NM_001205600_intron_0_0_chr5_112832495_f	SREBF2	Intron	0.823529	0.272727	0.550802	Hyper
chr5	112847579	+	CG	0.0861895	5.89244e-05	0.0933853	14	12	19	11	NM_001205600_intron_0_0_chr5_112832495_f	SREBF2	Intron	0.857143	0.578947	0.278195	Hyper
chr5	112847584	+	CG	0.161047	5.89244e-05	0.0933853	14	9	20	8	NM_001205600_intron_0_0_chr5_112832495_f	SREBF2	Intron	0.642857	0.4	0.242857	None
chr5	112847591	+	CG	0.0220177	5.89244e-05	0.0933853	12	10	19	5	NM_001205600_intron_0_0_chr5_112832495_f	SREBF2	Intron	0.833333	0.263158	0.570175	Hyper
chr5	112847598	+	CG	0.0291872	5.89244e-05	0.0933853	11	8	19	4	NM_001205600_intron_0_0_chr5_112832495_f	SREBF2	Intron	0.727273	0.210526	0.516746	Hyper
chr6	3392341	+	CG	0.00337985	5.53064e-05	0.0918865	59	29	31	0	NM_001191346_intron_2_0_chr6_3390968_f	BBS7	Intron	0.491525	0	0.491525	Hyper
chr6	6109778	-	CG	0.00156312	6.02567e-05	0.0943057	40	15	55	42	NM_001015676_intron_1_0_chr6_6105962_r	CS-1; MYOZ2	Intron	0.375	0.763636	-0.388636	Hypo
chr6	6109818	-	CG	0.0616991	6.02567e-05	0.0943057	35	22	59	48	NM_001015676_intron_1_0_chr6_6105962_r	CS-1; MYOZ2	Intron	0.628571	0.813559	-0.184988	None
chr6	6109880	-	CG	0.00998216	6.02567e-05	0.0943057	24	19	49	21	NM_001015676_intron_1_0_chr6_6105962_r	CS-1; MYOZ2	Intron	0.791667	0.428571	0.363095	Hyper
chr6	14848967	+	CG	0.0690543	3.05735e-05	0.0745725	11	2	22	11	NM_001097991_intron_1_0_chr6_14847692_f	PITX2	Intron	0.181818	0.5	-0.318182	Hypo
chr6	14848971	+	CG	0.0269887	3.05735e-05	0.0745725	11	1	21	10	NM_001097991_intron_1_0_chr6_14847692_f	PITX2	Intron	0.0909091	0.47619	-0.385281	Hypo
chr6	14848982	+	CG	0.044395	3.05735e-05	0.0745725	14	2	10	6	NM_001097991_intron_1_0_chr6_14847692_f	PITX2	Intron	0.142857	0.6	-0.457143	Hypo
chr6	14849001	+	CG	0.0655491	3.05735e-05	0.0745725	15	2	10	5	NM_001097991_intron_1_0_chr6_14847692_f	PITX2	Intron	0.133333	0.5	-0.366667	Hypo
chr6	15228902	+	CG	0.200059	2.24532e-05	0.0655961	37	0	37	2	NM_001102155_intron_1_0_chr6_15228888_f	ELOVL6	Intron	0	0.0540541	-0.0540541	None
chr6	15228927	+	CG	0.0387723	2.24532e-05	0.0655961	32	0	15	2	NM_001102155_intron_1_0_chr6_15228888_f	ELOVL6	Intron	0	0.133333	-0.133333	None
chr6	15228929	+	CG	0.123405	2.24532e-05	0.0655961	33	0	15	1	NM_001102155_intron_1_0_chr6_15228888_f	ELOVL6	Intron	0	0.0666667	-0.0666667	None
chr6	15228931	+	CG	0.127505	2.82099e-05	0.0725297	34	0	16	1	NM_001102155_intron_1_0_chr6_15228888_f	ELOVL6	Intron	0	0.0625	-0.0625	None
chr6	15228939	+	CG	0.134492	2.82099e-05	0.0725297	32	0	16	1	NM_001102155_intron_1_0_chr6_15228888_f	ELOVL6	Intron	0	0.0625	-0.0625	None
chr6	15228985	+	CG	0.0886385	4.12754e-05	0.0830886	41	0	28	2	NM_001102155_intron_1_0_chr6_15228888_f	ELOVL6	Intron	0	0.0714286	-0.0714286	None
chr6	15228993	+	CG	0.0982656	4.12754e-05	0.0830886	41	0	27	4	NM_001102155_intron_1_0_chr6_15228888_f	ELOVL6	Intron	0	0.148148	-0.148148	None
chr6	15228995	+	CG	0.111949	4.12754e-05	0.0830886	30	0	27	2	NM_001102155_intron_1_0_chr6_15228888_f	ELOVL6	Intron	0	0.0740741	-0.0740741	None
chr6	15229002	+	CG	0.166169	4.12754e-05	0.0830886	41	0	26	1	NM_001102155_intron_1_0_chr6_15228888_f	ELOVL6	Intron	0	0.0384615	-0.0384615	None
chr6	15229008	+	CG	0.101318	4.12754e-05	0.0830886	41	0	15	1	NM_001102155_intron_1_0_chr6_15228888_f	ELOVL6	Intron	0	0.0666667	-0.0666667	None
chr6	15229013	+	CG	0.090617	4.12754e-05	0.0830886	43	0	14	1	NM_001102155_intron_1_0_chr6_15228888_f	ELOVL6	Intron	0	0.0714286	-0.0714286	None
chr6	15229034	+	CG	0.109094	4.12754e-05	0.0830886	30	0	12	1	NM_001102155_intron_1_0_chr6_15228888_f	ELOVL6	Intron	0	0.0833333	-0.0833333	None
chr6	18854114	-	CG	0.111849	6.78238e-05	0.097876	25	25	48	44	NM_001035018_intron_4_0_chr6_18853786_r	AIMP1; SCYE1; p43	Intron	1	0.916667	0.0833333	None
chr6	18854246	-	CG	0.0257098	6.78238e-05	0.097876	10	7	49	48	NM_001035018_intron_4_0_chr6_18853786_r	AIMP1; SCYE1; p43	Intron	0.7	0.979592	-0.279592	Hypo
chr6	25075938	+	CG	0.323839	1.46594e-05	0.0547278	21	0	34	1	NM_001035477_intron_0_0_chr6_25074137_f	RG9MTD2; TRMT10A	Intron	0	0.0294118	-0.0294118	None
chr6	36197352	-	CG	0.0489927	4.89883e-05	0.0879114	20	7	50	6	NM_001083663_intron_24_0_chr6_36196024_r	HERC3	Intron	0.35	0.12	0.23	None
chr6	36197356	-	CG	0.0426679	4.89883e-05	0.0879114	20	9	51	8	NM_001083663_intron_24_0_chr6_36196024_r	HERC3	Intron	0.45	0.156863	0.293137	Hyper
chr6	36197514	-	CG	0.316062	6.02905e-05	0.0943465	16	0	25	1	NM_001083663_intron_24_0_chr6_36196024_r	HERC3	Intron	0	0.04	-0.04	None
chr6	37434245	-	CG	0.000155762	1.78437e-05	0.0595263	30	0	48	37	NM_001192357_intron_1_0_chr6_37412460_r	LCORL	Intron	0	0.770833	-0.770833	Hypo
chr6	37434339	-	CG	0.00951461	1.78437e-05	0.0595263	39	38	51	41	NM_001192357_intron_1_0_chr6_37412460_r	LCORL	Intron	0.974359	0.803922	0.170437	None
chr6	37434432	-	CG	0.0965432	1.78437e-05	0.0595263	67	57	65	61	NM_001192357_intron_1_0_chr6_37412460_r	LCORL	Intron	0.850746	0.938462	-0.0877153	None
chr6	42307070	+	CG	0.0120501	2.96993e-05	0.0739282	12	12	20	13	NM_001191277_intron_0_0_chr6_42263744_f	GBA3	Intron	1	0.65	0.35	Hyper
chr6	42307077	+	CG	0.212503	2.96993e-05	0.0739282	12	11	32	23	NM_001191277_intron_0_0_chr6_42263744_f	GBA3	Intron	0.916667	0.71875	0.197917	None
chr6	42307133	+	CG	0.0164865	2.96993e-05	0.0739282	12	11	14	0	NM_001191277_intron_0_0_chr6_42263744_f	GBA3	Intron	0.916667	0	0.916667	Hyper
chr6	42307146	+	CG	0.0333886	2.96993e-05	0.0739282	13	9	14	14	NM_001191277_intron_0_0_chr6_42263744_f	GBA3	Intron	0.692308	1	-0.307692	Hypo
chr6	42307156	+	CG	0.0413526	2.96993e-05	0.0739282	12	9	16	16	NM_001191277_intron_0_0_chr6_42263744_f	GBA3	Intron	0.75	1	-0.25	Hypo
chr6	44472613	-	CG	0.00153419	6.59814e-05	0.0967031	25	24	48	28	NM_001191519_intron_10_0_chr6_44472568_r	CCDC149	Intron	0.96	0.583333	0.376667	Hyper
chr6	44472630	-	CG	0.015702	1.36795e-05	0.0528953	28	23	37	19	NM_001191519_intron_10_0_chr6_44472568_r	CCDC149	Intron	0.821429	0.513514	0.307915	Hyper
chr6	44472649	-	CG	0.0262427	1.03951e-05	0.0470033	24	22	36	22	NM_001191519_intron_10_0_chr6_44472568_r	CCDC149	Intron	0.916667	0.611111	0.305556	Hyper
chr6	44472724	-	CG	0.181582	1.74621e-06	0.0171297	15	8	29	9	NM_001191519_intron_10_0_chr6_44472568_r	CCDC149	Intron	0.533333	0.310345	0.222989	None
chr6	44472750	-	CG	0.0863848	1.74621e-06	0.0171297	15	10	17	6	NM_001191519_intron_10_0_chr6_44472568_r	CCDC149	Intron	0.666667	0.352941	0.313725	Hyper
chr6	44472782	-	CG	0.00878419	5.81166e-07	0.00847882	16	12	37	11	NM_001191519_intron_10_0_chr6_44472568_r	CCDC149	Intron	0.75	0.297297	0.452703	Hyper
chr6	44472788	-	CG	0.0239563	5.81166e-07	0.00847882	18	11	39	11	NM_001191519_intron_10_0_chr6_44472568_r	CCDC149	Intron	0.611111	0.282051	0.32906	Hyper
chr6	45329374	-	CG	0.00901459	4.79981e-05	0.0875449	23	6	45	32	NM_001206556_intron_21_0_chr6_45322864_r	SEL1L3	Intron	0.26087	0.711111	-0.450242	Hypo
chr6	45329406	-	CG	0.0243497	4.79981e-05	0.0875449	16	7	44	34	NM_001206556_intron_21_0_chr6_45322864_r	SEL1L3	Intron	0.4375	0.772727	-0.335227	Hypo
chr6	59638783	-	CG	0.1332	1.74644e-06	0.0171297	12	11	24	24	NM_001206034_intron_7_0_chr6_59613100_r	RBM47	Intron	0.916667	1	-0.0833333	None
chr6	59638810	-	CG	0.594114	1.74644e-06	0.0171297	11	10	23	22	NM_001206034_intron_7_0_chr6_59613100_r	RBM47	Intron	0.909091	0.956522	-0.0474308	None
chr6	59638963	-	CG	0.000148118	4.98069e-06	0.0313336	21	0	55	28	NM_001206034_intron_7_0_chr6_59613100_r	RBM47	Intron	0	0.509091	-0.509091	Hypo
chr6	59638973	-	CG	0.000269146	4.98069e-06	0.0313336	23	0	55	25	NM_001206034_intron_7_0_chr6_59613100_r	RBM47	Intron	0	0.454545	-0.454545	Hypo
chr6	60020508	-	CG	0.215066	5.78978e-05	0.0927664	13	11	30	20	NM_001076847_intron_14_0_chr6_59951771_r	APBB2	Intron	0.846154	0.666667	0.179487	None
chr6	61379292	-	CG	0.00621816	7.39623e-06	0.0397573	15	1	25	24	NM_174838_intron_19_0_chr6_61378152_r	ATP8A1	Intron	0.0666667	0.96	-0.893333	Hypo
chr6	61379298	-	CG	0.00822054	7.39623e-06	0.0397573	15	1	25	25	NM_174838_intron_19_0_chr6_61378152_r	ATP8A1	Intron	0.0666667	1	-0.933333	Hypo
chr6	61379306	-	CG	0.00763968	7.39623e-06	0.0397573	14	2	23	23	NM_174838_intron_19_0_chr6_61378152_r	ATP8A1	Intron	0.142857	1	-0.857143	Hypo
chr6	68561998	-	CG	0.0168008	2.42695e-05	0.068275	11	9	25	5	NM_001078005_intron_1_0_chr6_68551413_r	SCFD2	Intron	0.818182	0.2	0.618182	Hyper
chr6	68562004	-	CG	0.0492313	2.42695e-05	0.068275	21	20	24	18	NM_001078005_intron_1_0_chr6_68551413_r	SCFD2	Intron	0.952381	0.75	0.202381	None
chr6	72409816	-	CG	0.000901834	4.48978e-05	0.0855285	30	27	41	18	NM_001102300_intron_2_0_chr6_72408300_r	IGFBP7	Intron	0.9	0.439024	0.460976	Hyper
chr6	72409950	-	CG	0.203181	4.48978e-05	0.0855285	35	22	50	38	NM_001102300_intron_2_0_chr6_72408300_r	IGFBP7	Intron	0.628571	0.76	-0.131429	None
chr6	77650618	+	CG	0.000761066	1.64712e-06	0.0164526	39	27	53	3	NM_181033_intron_23_0_chr6_77644235_f	LPHH3; LEC3; ADGRL3; LPHN3	Intron	0.692308	0.0566038	0.635704	Hyper
chr6	79929198	-	CG	0.000745909	2.83541e-07	0.00506483	30	11	44	0	NM_001080324_intron_10_0_chr6_79893638_r	TECRL; SRD5A2L2	Intron	0.366667	0	0.366667	Hyper
chr6	79929211	-	CG	0.0228767	2.83541e-07	0.00506483	42	11	42	0	NM_001080324_intron_10_0_chr6_79893638_r	TECRL; SRD5A2L2	Intron	0.261905	0	0.261905	Hyper
chr6	84118558	+	CG	0.0735978	1.49626e-05	0.0551505	14	12	17	17	NM_001046520_intron_3_0_chr6_84114157_f	YTHDC1	Intron	0.857143	1	-0.142857	None
chr6	84118593	+	CG	0.0248268	1.49626e-05	0.0551505	12	12	26	20	NM_001046520_intron_3_0_chr6_84114157_f	YTHDC1	Intron	1	0.769231	0.230769	None
chr6	84118685	+	CG	0.193272	1.49626e-05	0.0551505	10	10	20	18	NM_001046520_intron_3_0_chr6_84114157_f	YTHDC1	Intron	1	0.9	0.1	None
chr6	91466677	+	CG	1	2.55361e-05	0.0695588	10	3	10	3	NM_001191524_intron_1_0_chr6_91431128_f	SHROOM3	Intron	0.3	0.3	0	None
chr6	92430476	-	CG	0.00539734	9.69819e-06	0.0455595	23	12	11	0	NM_001191523_intron_2_0_chr6_92428522_r	CNOT6L	Intron	0.521739	0	0.521739	Hyper
chr6	93657157	-	CG	0.00459456	3.90062e-06	0.0268431	22	0	26	16	NM_001206068_intron_2_0_chr6_93655811_r	PAQR3	Intron	0	0.615385	-0.615385	Hypo
chr6	95949834	-	CG	0.136967	3.53752e-05	0.0787238	36	14	44	10	NM_001144099_intron_12_0_chr6_95945072_r	PRKG2	Intron	0.388889	0.227273	0.161616	None
chr6	95949881	-	CG	0.0407456	3.53752e-05	0.0787238	39	16	53	11	NM_001144099_intron_12_0_chr6_95945072_r	PRKG2	Intron	0.410256	0.207547	0.202709	None
chr6	95949950	-	CG	0.00244827	3.53752e-05	0.0787238	33	22	43	10	NM_001144099_intron_12_0_chr6_95945072_r	PRKG2	Intron	0.666667	0.232558	0.434109	Hyper
chr6	97915035	-	CG	0.018518	1.93764e-07	0.00376101	12	2	10	9	NM_001076987_intron_3_0_chr6_97893896_r	PLAC8; PLAC8B	Intron	0.166667	0.9	-0.733333	Hypo
chr6	97915061	-	CG	0.0294762	5.90354e-08	0.00168957	10	3	10	9	NM_001076987_intron_3_0_chr6_97893896_r	PLAC8; PLAC8B	Intron	0.3	0.9	-0.6	Hypo
chr6	100932024	-	CG	0.00486746	1.19097e-07	0.00284735	36	18	43	0	NM_001083728_intron_2_0_chr6_100925103_r	MAPK10	Intron	0.5	0	0.5	Hyper
chr6	100932100	-	CG	0.00220797	1.1357e-05	0.0480491	27	4	40	34	NM_001083728_intron_2_0_chr6_100925103_r	MAPK10	Intron	0.148148	0.85	-0.701852	Hypo
chr6	101051592	-	CG	0.0313965	2.77182e-06	0.0220111	13	12	10	4	NM_001083728_intron_9_0_chr6_101017262_r	MAPK10	Intron	0.923077	0.4	0.523077	Hyper
chr6	104898984	+	CG	0.0176078	1.24275e-06	0.0135729	40	17	12	10	NM_001206784_intron_1_0_chr6_104898876_f	OTOP1	Intron	0.425	0.833333	-0.408333	Hypo
chr6	104899181	+	CG	0.00488118	2.69689e-06	0.021547	24	24	33	17	NM_001206784_intron_1_0_chr6_104898876_f	OTOP1	Intron	1	0.515152	0.484848	Hyper
chr6	110769017	-	CG	0.0674097	4.95219e-05	0.0882117	11	11	24	17	NM_001082440_intron_0_0_chr6_110761144_r	FBXL5	Intron	1	0.708333	0.291667	Hyper
chr6	110769127	-	CG	0.00718429	5.57443e-05	0.0920154	32	25	50	11	NM_001082440_intron_0_0_chr6_110761144_r	FBXL5	Intron	0.78125	0.22	0.56125	Hyper
chr6	110769170	-	CG	0.103628	5.57443e-05	0.0920154	37	22	53	15	NM_001082440_intron_0_0_chr6_110761144_r	FBXL5	Intron	0.594595	0.283019	0.311576	Hyper
chr6	111013636	+	CG	0.00102771	6.80055e-08	0.00190119	46	0	46	10	NM_175798_intron_0_0_chr6_110986936_f	CD38	Intron	0	0.217391	-0.217391	None
chr6	111013668	+	CG	0.000377469	3.10044e-10	2.77861e-05	43	0	48	12	NM_175798_intron_0_0_chr6_110986936_f	CD38	Intron	0	0.25	-0.25	Hypo
chr6	113419150	+	CG	0.201157	2.99401e-05	0.0739282	20	12	11	9	NM_001099176_intron_0_0_chr6_113407375_f	TBC1D14	Intron	0.6	0.818182	-0.218182	None
chr6	113419159	+	CG	0.0476408	8.16177e-06	0.0418591	10	7	10	10	NM_001099176_intron_0_0_chr6_113407375_f	TBC1D14	Intron	0.7	1	-0.3	Hypo
chr6	113419176	+	CG	0.403229	3.25907e-06	0.0238961	11	7	10	8	NM_001099176_intron_0_0_chr6_113407375_f	TBC1D14	Intron	0.636364	0.8	-0.163636	None
chr6	113435591	+	CG	0.00824937	2.63616e-05	0.070574	16	16	27	13	NM_001099176_intron_0_0_chr6_113407375_f	TBC1D14	Intron	1	0.481481	0.518519	Hyper
chr6	113435597	+	CG	0.0183234	2.63616e-05	0.070574	16	16	29	14	NM_001099176_intron_0_0_chr6_113407375_f	TBC1D14	Intron	1	0.482759	0.517241	Hyper
chr6	113435608	+	CG	0.0295254	2.63616e-05	0.070574	13	13	26	12	NM_001099176_intron_0_0_chr6_113407375_f	TBC1D14	Intron	1	0.461538	0.538462	Hyper
chr6	113435610	+	CG	0.0165034	2.63616e-05	0.070574	13	13	26	11	NM_001099176_intron_0_0_chr6_113407375_f	TBC1D14	Intron	1	0.423077	0.576923	Hyper
chr6	113435646	+	CG	0.014847	2.63616e-05	0.070574	13	12	10	1	NM_001099176_intron_0_0_chr6_113407375_f	TBC1D14	Intron	0.923077	0.1	0.823077	Hyper
chr7	877648	+	CG	0.0262171	5.92129e-05	0.0935049	11	3	31	21	NM_001076883_intron_0_0_chr7_865040_f	GFPT2	Intron	0.272727	0.677419	-0.404692	Hypo
chr7	877709	+	CG	0.0318939	5.92129e-05	0.0935049	10	5	26	23	NM_001076883_intron_0_0_chr7_865040_f	GFPT2	Intron	0.5	0.884615	-0.384615	Hypo
chr7	6430923	+	CG	0.0405637	4.19977e-05	0.0837307	28	17	41	36	NM_001098888_intron_0_0_chr7_6412814_f	MED26	Intron	0.607143	0.878049	-0.270906	Hypo
chr7	6642874	+	CG	0.0124467	4.45392e-08	0.00142708	17	12	34	8	NM_001101871_intron_20_0_chr7_6632615_f	EPS15L1	Intron	0.705882	0.235294	0.470588	Hyper
chr7	6642877	+	CG	0.0156663	4.45392e-08	0.00142708	18	13	34	10	NM_001101871_intron_20_0_chr7_6632615_f	EPS15L1	Intron	0.722222	0.294118	0.428105	Hyper
chr7	6642900	+	CG	0.0564359	4.45392e-08	0.00142708	17	10	47	10	NM_001101871_intron_20_0_chr7_6632615_f	EPS15L1	Intron	0.588235	0.212766	0.375469	Hyper
chr7	6642928	+	CG	0.00635513	4.45392e-08	0.00142708	27	19	48	16	NM_001101871_intron_20_0_chr7_6632615_f	EPS15L1	Intron	0.703704	0.333333	0.37037	Hyper
chr7	6642945	+	CG	0.00293473	3.26409e-07	0.00550359	26	18	30	6	NM_001101871_intron_20_0_chr7_6632615_f	EPS15L1	Intron	0.692308	0.2	0.492308	Hyper
chr7	6642950	+	CG	0.0494998	3.26409e-07	0.00550359	16	10	28	8	NM_001101871_intron_20_0_chr7_6632615_f	EPS15L1	Intron	0.625	0.285714	0.339286	Hyper
chr7	6642957	+	CG	0.0233239	3.26409e-07	0.00550359	15	10	28	7	NM_001101871_intron_20_0_chr7_6632615_f	EPS15L1	Intron	0.666667	0.25	0.416667	Hyper
chr7	6642977	+	CG	0.0552305	6.31647e-07	0.00897876	23	13	20	5	NM_001101871_intron_20_0_chr7_6632615_f	EPS15L1	Intron	0.565217	0.25	0.315217	Hyper
chr7	6642980	+	CG	0.0255921	6.31647e-07	0.00897876	22	14	20	5	NM_001101871_intron_20_0_chr7_6632615_f	EPS15L1	Intron	0.636364	0.25	0.386364	Hyper
chr7	14673505	-	CG	0.0489422	1.58472e-05	0.0569132	25	16	13	12	NM_001079623_intron_5_0_chr7_14673038_r	EIF3G; EIF3S4	Intron	0.64	0.923077	-0.283077	Hypo
chr7	14673522	-	CG	0.00339476	1.58472e-05	0.0569132	25	20	13	0	NM_001079623_intron_5_0_chr7_14673038_r	EIF3G; EIF3S4	Intron	0.8	0	0.8	Hyper
chr7	16915566	+	CG	0.0335696	4.29462e-05	0.0842146	35	23	25	9	NM_001015520_intron_0_0_chr7_16898125_f	CERS4; LASS4	Intron	0.657143	0.36	0.297143	Hyper
chr7	16915636	+	CG	0.00533479	9.84765e-06	0.0458568	31	26	40	40	NM_001015520_intron_0_0_chr7_16898125_f	CERS4; LASS4	Intron	0.83871	1	-0.16129	None
chr7	16915643	+	CG	0.347137	9.84765e-06	0.0458568	25	23	37	36	NM_001015520_intron_0_0_chr7_16898125_f	CERS4; LASS4	Intron	0.92	0.972973	-0.052973	None
chr7	16915670	+	CG	0.091218	9.84765e-06	0.0458568	21	16	39	37	NM_001015520_intron_0_0_chr7_16898125_f	CERS4; LASS4	Intron	0.761905	0.948718	-0.186813	None
chr7	23108341	-	CG	0.0448315	6.42904e-05	0.0961991	25	18	21	9	NM_001102537_intron_2_0_chr7_23085104_r	CDC42SE2	Intron	0.72	0.428571	0.291429	Hyper
chr7	26691644	-	CG	0.143238	3.1132e-05	0.07499	47	28	66	48	NM_001046451_intron_23_0_chr7_26686390_r	MEGF10	Intron	0.595745	0.727273	-0.131528	None
chr7	30971392	-	CG	0.350412	6.40068e-05	0.0960122	10	8	14	13	NM_001076311_intron_5_0_chr7_30883066_r	SNX24	Intron	0.8	0.928571	-0.128571	None
chr7	37432759	+	CG	0.00570751	2.23532e-05	0.0655961	15	0	40	16	NM_001193209_intron_16_0_chr7_37423592_f	SEMA6A	Intron	0	0.4	-0.4	Hypo
chr7	37432787	+	CG	0.0529043	2.23532e-05	0.0655961	22	14	41	35	NM_001193209_intron_16_0_chr7_37423592_f	SEMA6A	Intron	0.636364	0.853659	-0.217295	None
chr7	37768155	-	CG	0.00075666	6.41605e-05	0.0961367	30	14	45	0	NM_001083489_intron_2_0_chr7_37753768_r	COMMD10	Intron	0.466667	0	0.466667	Hyper
chr7	45780348	+	CG	0.0419516	5.59034e-05	0.0920698	12	5	27	21	NM_001099186_intron_2_0_chr7_45770269_f	TCF7	Intron	0.416667	0.777778	-0.361111	Hypo
chr7	45780356	+	CG	0.0209641	5.59034e-05	0.0920698	12	4	29	22	NM_001099186_intron_2_0_chr7_45770269_f	TCF7	Intron	0.333333	0.758621	-0.425287	Hypo
chr7	46872729	-	CG	0.0535864	2.31684e-05	0.0665499	26	22	59	38	NM_001046340_intron_7_0_chr7_46871864_r	MACROH2A1; H2AFY	Intron	0.846154	0.644068	0.202086	None
chr7	47723428	-	CG	0.0375248	1.9517e-05	0.0618001	35	23	40	35	NM_001192795_intron_8_0_chr7_47721854_r	TRPC7	Intron	0.657143	0.875	-0.217857	None
chr7	47723477	-	CG	0.00234214	1.9517e-05	0.0618001	37	6	47	30	NM_001192795_intron_8_0_chr7_47721854_r	TRPC7	Intron	0.162162	0.638298	-0.476136	Hypo
chr7	48818670	-	CG	0.0838496	6.90222e-05	0.0984907	11	1	29	10	NM_001075500_intron_9_0_chr7_48709731_r	SPOCK1	Intron	0.0909091	0.344828	-0.253918	Hypo
chr7	48839108	-	CG	0.0268305	1.91736e-05	0.0611694	15	9	10	10	NM_001075500_intron_9_0_chr7_48709731_r	SPOCK1	Intron	0.6	1	-0.4	Hypo
chr7	48839144	-	CG	0.0426062	1.91736e-05	0.0611694	34	28	10	4	NM_001075500_intron_9_0_chr7_48709731_r	SPOCK1	Intron	0.823529	0.4	0.423529	Hyper
chr7	48839170	-	CG	0.0110625	1.91736e-05	0.0611694	26	9	35	26	NM_001075500_intron_9_0_chr7_48709731_r	SPOCK1	Intron	0.346154	0.742857	-0.396703	Hypo
chr7	48839196	-	CG	0.00448564	1.91736e-05	0.0611694	26	9	35	27	NM_001075500_intron_9_0_chr7_48709731_r	SPOCK1	Intron	0.346154	0.771429	-0.425275	Hypo
chr7	48839229	-	CG	0.127902	1.51096e-05	0.0554086	11	5	22	16	NM_001075500_intron_9_0_chr7_48709731_r	SPOCK1	Intron	0.454545	0.727273	-0.272727	Hypo
chr7	52513853	+	CG	0.585218	5.14629e-05	0.0890762	21	6	22	8	NM_001102513_intron_0_0_chr7_52471984_f	PCDHGB4	Intron	0.285714	0.363636	-0.0779221	None
chr7	52592698	+	CG	0.0107005	1.93186e-05	0.0614075	17	5	29	25	NM_001099705_intron_2_0_chr7_52592013_f	PCDHGA8	Intron	0.294118	0.862069	-0.567951	Hypo
chr7	52592725	+	CG	0.0434847	4.00436e-05	0.0825913	16	9	23	21	NM_001099705_intron_2_0_chr7_52592013_f	PCDHGA8	Intron	0.5625	0.913043	-0.350543	Hypo
chr7	52592735	+	CG	0.0264654	4.00436e-05	0.0825913	15	9	23	22	NM_001099705_intron_2_0_chr7_52592013_f	PCDHGA8	Intron	0.6	0.956522	-0.356522	Hypo
chr7	52592756	+	CG	0.0498241	4.00436e-05	0.0825913	12	4	10	8	NM_001099705_intron_2_0_chr7_52592013_f	PCDHGA8	Intron	0.333333	0.8	-0.466667	Hypo
chr7	52592772	+	CG	0.0574609	4.00436e-05	0.0825913	12	6	10	9	NM_001099705_intron_2_0_chr7_52592013_f	PCDHGA8	Intron	0.5	0.9	-0.4	Hypo
chr7	52592793	+	CG	0.0921609	4.20161e-05	0.0837307	12	7	10	9	NM_001099705_intron_2_0_chr7_52592013_f	PCDHGA8	Intron	0.583333	0.9	-0.316667	Hypo
chr7	52592836	+	CG	0.0699897	4.20161e-05	0.0837307	12	5	14	11	NM_001099705_intron_2_0_chr7_52592013_f	PCDHGA8	Intron	0.416667	0.785714	-0.369048	Hypo
chr7	52592879	+	CG	0.1698	4.20161e-05	0.0837307	12	11	18	18	NM_001099705_intron_2_0_chr7_52592013_f	PCDHGA8	Intron	0.916667	1	-0.0833333	None
chr7	52592889	+	CG	0.32537	4.20161e-05	0.0837307	12	10	18	17	NM_001099705_intron_2_0_chr7_52592013_f	PCDHGA8	Intron	0.833333	0.944444	-0.111111	None
chr7	57828358	-	CG	0.328537	2.31423e-05	0.0665113	24	14	10	8	NM_001272085_intron_2_0_chr7_57817475_r	PPP2R2B	Intron	0.583333	0.8	-0.216667	None
chr7	59991493	-	CG	0.0229573	4.72452e-06	0.0301307	10	4	38	1	NM_001040485_intron_5_0_chr7_59962133_r	HTR4	Intron	0.4	0.0263158	0.373684	Hyper
chr7	59991517	-	CG	0.599487	4.72452e-06	0.0301307	16	9	28	18	NM_001040485_intron_5_0_chr7_59962133_r	HTR4	Intron	0.5625	0.642857	-0.0803571	None
chr7	60518883	+	CG	0.0164866	3.62659e-05	0.0798102	16	8	19	0	NM_001099127_intron_1_0_chr7_60506322_f	ABLIM3	Intron	0.5	0	0.5	Hyper
chr7	61888196	+	CG	0.0715353	2.07795e-05	0.0639012	14	14	30	26	NM_001192361_intron_11_0_chr7_61886101_f	NDST1	Intron	1	0.866667	0.133333	None
chr7	65071612	+	CG	0.273311	3.09494e-05	0.0748833	31	21	43	34	NM_001281913_intron_10_0_chr7_65028354_f	GRIA1	Intron	0.677419	0.790698	-0.113278	None
chr7	65071616	+	CG	0.0719411	3.09494e-05	0.0748833	43	31	47	41	NM_001281913_intron_10_0_chr7_65028354_f	GRIA1	Intron	0.72093	0.87234	-0.15141	None
chr7	65071677	+	CG	0.0891169	3.09494e-05	0.0748833	39	27	51	43	NM_001281913_intron_10_0_chr7_65028354_f	GRIA1	Intron	0.692308	0.843137	-0.15083	None
chr7	65071690	+	CG	0.0248015	3.09494e-05	0.0748833	36	19	53	41	NM_001281913_intron_10_0_chr7_65028354_f	GRIA1	Intron	0.527778	0.773585	-0.245807	None
chr7	66133773	+	CG	0.000725572	4.09165e-05	0.082996	38	37	42	24	NM_001035454_intron_2_0_chr7_66130922_f	MRPL22	Intron	0.973684	0.571429	0.402256	Hyper
chr7	82018607	+	CG	0.00386739	5.75475e-05	0.0925715	30	30	29	22	NM_001083531_intron_2_0_chr7_82015565_f	ATG10	Intron	1	0.758621	0.241379	None
chr7	96084050	+	CG	0.531037	2.73789e-05	0.071614	11	1	11	2	NM_001030318_intron_2_0_chr7_96074546_f	CAST	Intron	0.0909091	0.181818	-0.0909091	None
chr7	96084323	+	CG	0.417695	3.20689e-05	0.0761038	19	2	26	5	NM_001030318_intron_2_0_chr7_96074546_f	CAST	Intron	0.105263	0.192308	-0.0870445	None
chr7	99809388	+	CG	0.0044307	1.27231e-07	0.00288138	29	6	35	0	NM_001206184_intron_0_0_chr7_99808859_f	FAM174A; TMEM157	Intron	0.206897	0	0.206897	None
chr7	99809398	+	CG	0.00494771	1.27231e-07	0.00288138	31	6	34	0	NM_001206184_intron_0_0_chr7_99808859_f	FAM174A; TMEM157	Intron	0.193548	0	0.193548	None
chr7	99809404	+	CG	0.00423679	1.27231e-07	0.00288138	32	7	32	0	NM_001206184_intron_0_0_chr7_99808859_f	FAM174A; TMEM157	Intron	0.21875	0	0.21875	None
chr7	99809412	+	CG	0.00504579	1.27231e-07	0.00288138	31	11	35	1	NM_001206184_intron_0_0_chr7_99808859_f	FAM174A; TMEM157	Intron	0.354839	0.0285714	0.326267	Hyper
chr7	99809447	+	CG	0.014839	1.27231e-07	0.00288138	32	8	49	2	NM_001206184_intron_0_0_chr7_99808859_f	FAM174A; TMEM157	Intron	0.25	0.0408163	0.209184	None
chr7	99809516	+	CG	0.00104368	3.03042e-07	0.00525168	42	14	51	2	NM_001206184_intron_0_0_chr7_99808859_f	FAM174A; TMEM157	Intron	0.333333	0.0392157	0.294118	Hyper
chr7	106673904	-	CG	0.00222345	3.44722e-07	0.00575155	27	15	45	2	NM_001076432_intron_3_0_chr7_106548323_r	EFNA5	Intron	0.555556	0.0444444	0.511111	Hyper
chr7	106689786	-	CG	0.903149	2.37978e-05	0.0677005	22	18	10	8	NM_001076432_intron_3_0_chr7_106548323_r	EFNA5	Intron	0.818182	0.8	0.0181818	None
chr7	106715343	-	CG	0.00250659	5.15039e-05	0.089096	27	8	50	0	NM_001076432_intron_3_0_chr7_106548323_r	EFNA5	Intron	0.296296	0	0.296296	Hyper
chr7	106729696	-	CG	0.082756	1.06641e-05	0.0472219	31	19	37	2	NM_001076432_intron_3_0_chr7_106548323_r	EFNA5	Intron	0.612903	0.0540541	0.558849	Hyper
chr7	107896635	+	CG	0.00867076	1.34801e-05	0.0523048	28	11	29	24	NM_001191336_intron_0_0_chr7_107867123_f	FER	Intron	0.392857	0.827586	-0.434729	Hypo
chr8	5787416	-	CG	0.731627	5.43096e-05	0.0911369	20	16	29	22	NM_001100370_intron_1_0_chr8_5786622_r	SCRG1	Intron	0.8	0.758621	0.0413793	None
chr8	10619038	-	CG	0.107493	4.10844e-05	0.0830344	12	10	10	10	NM_001130762_intron_0_0_chr8_10594958_r	ELP3	Intron	0.833333	1	-0.166667	None
chr8	17288221	+	CG	0.00354179	1.37081e-05	0.0529144	15	15	51	35	NM_001105335_intron_1_0_chr8_17288009_f	PLAA	Intron	1	0.686275	0.313725	Hyper
chr8	17288324	+	CG	0.00401961	1.37081e-05	0.0529144	30	5	50	47	NM_001105335_intron_1_0_chr8_17288009_f	PLAA	Intron	0.166667	0.94	-0.773333	Hypo
chr8	17288367	+	CG	0.0562451	1.37081e-05	0.0529144	15	15	44	38	NM_001105335_intron_1_0_chr8_17288009_f	PLAA	Intron	1	0.863636	0.136364	None
chr8	27211179	-	CG	0.0350313	5.38314e-05	0.0907994	16	4	25	16	NM_001192721_intron_23_0_chr8_27153765_r	CNTLN	Intron	0.25	0.64	-0.39	Hypo
chr8	39261838	-	CG	0.0204416	3.44738e-05	0.0781463	14	10	20	5	NM_001163412_intron_5_0_chr8_39258910_r	CD274; PD-L1	Intron	0.714286	0.25	0.464286	Hyper
chr8	39707641	-	CG	0.0238871	2.37043e-06	0.020063	15	0	25	13	NM_001077131_intron_3_0_chr8_39698221_r	RCL1	Intron	0	0.52	-0.52	Hypo
chr8	39707680	-	CG	0.112519	2.37043e-06	0.020063	12	11	29	29	NM_001077131_intron_3_0_chr8_39698221_r	RCL1	Intron	0.916667	1	-0.0833333	None
chr8	39707714	-	CG	0.186737	2.37043e-06	0.020063	16	11	28	24	NM_001077131_intron_3_0_chr8_39698221_r	RCL1	Intron	0.6875	0.857143	-0.169643	None
chr8	39738554	-	CG	0.0203609	8.8509e-06	0.0436383	15	5	13	12	NM_001077131_intron_7_0_chr8_39722494_r	RCL1	Intron	0.333333	0.923077	-0.589744	Hypo
chr8	39738570	-	CG	0.00930051	8.8509e-06	0.0436383	15	7	24	24	NM_001077131_intron_7_0_chr8_39722494_r	RCL1	Intron	0.466667	1	-0.533333	Hypo
chr8	44269556	-	CG	0.0421964	2.49642e-05	0.06924	10	10	23	13	NM_001191532_intron_46_0_chr8_44217659_r	DOCK8	Intron	1	0.565217	0.434783	Hyper
chr8	44269599	-	CG	0.272033	2.49642e-05	0.06924	13	12	29	22	NM_001191532_intron_46_0_chr8_44217659_r	DOCK8	Intron	0.923077	0.758621	0.164456	None
chr8	44269605	-	CG	0.0122882	2.82985e-05	0.0725416	13	12	30	15	NM_001191532_intron_46_0_chr8_44217659_r	DOCK8	Intron	0.923077	0.5	0.423077	Hyper
chr8	44269644	-	CG	0.0277485	2.47547e-05	0.0690034	10	10	43	28	NM_001191532_intron_46_0_chr8_44217659_r	DOCK8	Intron	1	0.651163	0.348837	Hyper
chr8	45952028	+	CG	0.108226	3.00821e-05	0.0740998	34	0	33	12	NM_001079625_intron_0_0_chr8_45949598_f	C8H9orf135; C9orf135	Intron	0	0.363636	-0.363636	Hypo
chr8	45952177	+	CG	0.0351796	3.00821e-05	0.0740998	12	0	19	5	NM_001079625_intron_0_0_chr8_45949598_f	C8H9orf135; C9orf135	Intron	0	0.263158	-0.263158	Hypo
chr8	65189803	+	CG	0.0262809	2.86078e-06	0.0223078	29	29	36	32	NM_001077983_intron_2_0_chr8_65157708_f	INVS	Intron	1	0.888889	0.111111	None
chr8	65189914	+	CG	0.0673159	2.86078e-06	0.0223078	14	13	45	32	NM_001077983_intron_2_0_chr8_65157708_f	INVS	Intron	0.928571	0.711111	0.21746	None
chr8	65189923	+	CG	0.018434	2.86078e-06	0.0223078	14	14	35	26	NM_001077983_intron_2_0_chr8_65157708_f	INVS	Intron	1	0.742857	0.257143	Hyper
chr8	66048459	+	CG	0.00098932	4.02536e-05	0.0826525	13	1	46	38	NM_001081745_intron_8_0_chr8_66048204_f	CNTNAP3	Intron	0.0769231	0.826087	-0.749164	Hypo
chr8	67007055	+	CG	0.00070277	2.84887e-06	0.0223078	37	24	14	0	NM_001075120_intron_4_0_chr8_67006617_f	LPL	Intron	0.648649	0	0.648649	Hyper
chr8	73837202	+	CG	0.0107928	6.62e-05	0.0968516	43	14	38	2	NM_001076000_intron_2_0_chr8_73801691_f	DPYSL2; CRMP-2; TOAD-64; DRP-2	Intron	0.325581	0.0526316	0.27295	Hyper
chr8	80783509	+	CG	0.0274512	3.98778e-05	0.0824337	15	14	10	4	NM_001206038_intron_1_0_chr8_80712443_f	DAPK1	Intron	0.933333	0.4	0.533333	Hyper
chr8	83179283	+	CG	0.192767	3.73526e-05	0.0808015	38	35	49	48	NM_001081523_intron_4_0_chr8_83171391_f	HABP4	Intron	0.921053	0.979592	-0.0585392	None
chr8	83179407	+	CG	0.0215792	4.05797e-05	0.0826525	27	15	14	13	NM_001081523_intron_4_0_chr8_83171391_f	HABP4	Intron	0.555556	0.928571	-0.373016	Hypo
chr8	94709219	-	CG	0.0617475	3.8173e-05	0.081024	26	13	28	21	NM_001024693_intron_47_0_chr8_94702877_r	ABCA1; ABC-1	Intron	0.5	0.75	-0.25	Hypo
chr8	108685142	-	CG	0.475027	5.84062e-05	0.0931288	11	8	13	11	NM_001015669_intron_2_0_chr8_108672329_r	DBC1; BRINP1	Intron	0.727273	0.846154	-0.118881	None
chr8	110759153	-	CG	0.0850071	5.77349e-05	0.0926519	10	10	10	8	NM_001105473_intron_5_0_chr8_110756819_r	STOM	Intron	1	0.8	0.2	None
chr9	8707594	-	CG	0.180268	4.71419e-05	0.0871157	39	30	23	21	NM_001035092_intron_12_0_chr9_8692356_r	LMBRD1	Intron	0.769231	0.913043	-0.143813	None
chr9	8707669	-	CG	0.0820647	4.71419e-05	0.0871157	14	12	15	15	NM_001035092_intron_12_0_chr9_8692356_r	LMBRD1	Intron	0.857143	1	-0.142857	None
chr9	8707710	-	CG	0.0100034	2.92645e-05	0.0735012	40	14	28	20	NM_001035092_intron_12_0_chr9_8692356_r	LMBRD1	Intron	0.35	0.714286	-0.364286	Hypo
chr9	8707766	-	CG	0.0262647	1.19719e-05	0.0493121	36	35	25	20	NM_001035092_intron_12_0_chr9_8692356_r	LMBRD1	Intron	0.972222	0.8	0.172222	None
chr9	8707789	-	CG	0.0492842	1.19719e-05	0.0493121	37	33	24	24	NM_001035092_intron_12_0_chr9_8692356_r	LMBRD1	Intron	0.891892	1	-0.108108	None
chr9	8707871	-	CG	0.0248119	3.01393e-05	0.0741114	24	17	10	10	NM_001035092_intron_12_0_chr9_8692356_r	LMBRD1	Intron	0.708333	1	-0.291667	Hypo
chr9	22842650	-	CG	0.0166491	5.478e-05	0.0914274	15	0	10	8	NM_001075711_intron_0_0_chr9_22792026_r	UBE2CBP; UBE3D	Intron	0	0.8	-0.8	Hypo
chr9	23251365	-	CG	0.0549808	3.7131e-05	0.080778	10	10	12	9	NM_001144853_intron_10_0_chr9_23251096_r	ME1	Intron	1	0.75	0.25	Hyper
chr9	23251511	-	CG	0.0231337	3.7131e-05	0.080778	22	22	11	8	NM_001144853_intron_10_0_chr9_23251096_r	ME1	Intron	1	0.727273	0.272727	Hyper
chr9	23251529	-	CG	0.0426814	3.7131e-05	0.080778	22	22	12	10	NM_001144853_intron_10_0_chr9_23251096_r	ME1	Intron	1	0.833333	0.166667	None
chr9	23251541	-	CG	0.0238425	3.7131e-05	0.080778	23	23	12	9	NM_001144853_intron_10_0_chr9_23251096_r	ME1	Intron	1	0.75	0.25	Hyper
chr9	23251551	-	CG	0.0256881	3.7131e-05	0.080778	24	23	12	7	NM_001144853_intron_10_0_chr9_23251096_r	ME1	Intron	0.958333	0.583333	0.375	Hyper
chr9	23251557	-	CG	0.246294	3.7131e-05	0.080778	22	21	12	10	NM_001144853_intron_10_0_chr9_23251096_r	ME1	Intron	0.954545	0.833333	0.121212	None
chr9	23251566	-	CG	0.0212882	2.88554e-05	0.073229	24	23	11	6	NM_001144853_intron_10_0_chr9_23251096_r	ME1	Intron	0.958333	0.545455	0.412879	Hyper
chr9	24116864	-	CG	0.273246	2.23027e-05	0.0655961	10	7	26	13	NM_001076034_intron_0_0_chr9_24093620_r	RSPO3	Intron	0.7	0.5	0.2	None
chr9	24116928	-	CG	0.0668517	2.23027e-05	0.0655961	24	8	14	1	NM_001076034_intron_0_0_chr9_24093620_r	RSPO3	Intron	0.333333	0.0714286	0.261905	Hyper
chr9	24116985	-	CG	0.0382041	2.23027e-05	0.0655961	38	9	37	19	NM_001076034_intron_0_0_chr9_24093620_r	RSPO3	Intron	0.236842	0.513514	-0.276671	Hypo
chr9	24117052	-	CG	0.147423	2.23027e-05	0.0655961	45	5	14	5	NM_001076034_intron_0_0_chr9_24093620_r	RSPO3	Intron	0.111111	0.357143	-0.246032	None
chr9	26818066	-	CG	0.00138511	6.76967e-05	0.0978006	33	5	46	30	NM_001102345_intron_4_0_chr9_26531582_r	NKAIN2	Intron	0.151515	0.652174	-0.500659	Hypo
chr9	33115840	-	CG	0.196143	2.65968e-05	0.0708804	13	13	42	39	NM_001255968_intron_3_0_chr9_33113318_r	NUS1	Intron	1	0.928571	0.0714286	None
chr9	33115929	-	CG	0.0012194	2.65968e-05	0.0708804	40	15	49	43	NM_001255968_intron_3_0_chr9_33113318_r	NUS1	Intron	0.375	0.877551	-0.502551	Hypo
chr9	33939418	+	CG	0.310311	2.77245e-05	0.0718946	10	6	37	30	NM_001034594_intron_4_0_chr9_33935644_f	DUB; ZUFSP; C6orf113; C9H6orf113; ZUP1	Intron	0.6	0.810811	-0.210811	None
chr9	40496777	-	CG	0.214773	7.1038e-05	0.0995441	11	11	10	9	NM_001076014_intron_17_0_chr9_40495803_r	FIG4; SAC3	Intron	1	0.9	0.1	None
chr9	42217216	+	CG	0.248633	6.88126e-05	0.0983814	56	7	53	25	NM_001192815_intron_19_0_chr9_42216617_f	SEC63	Intron	0.125	0.471698	-0.346698	Hypo
chr9	42759787	+	CG	0.000984444	4.84403e-05	0.0877359	21	21	25	10	NM_001100385_intron_1_0_chr9_42714389_f	PDSS2	Intron	1	0.4	0.6	Hyper
chr9	42800395	+	CG	0.0519792	2.30352e-06	0.019811	36	35	51	43	NM_001100385_intron_3_0_chr9_42783894_f	PDSS2	Intron	0.972222	0.843137	0.129085	None
chr9	42800418	+	CG	0.229306	2.30352e-06	0.019811	33	33	50	48	NM_001100385_intron_3_0_chr9_42783894_f	PDSS2	Intron	1	0.96	0.04	None
chr9	42800506	+	CG	0.00465229	2.30352e-06	0.019811	39	34	48	48	NM_001100385_intron_3_0_chr9_42783894_f	PDSS2	Intron	0.871795	1	-0.128205	None
chr9	42800527	+	CG	0.0206494	2.30352e-06	0.019811	40	18	35	34	NM_001100385_intron_3_0_chr9_42783894_f	PDSS2	Intron	0.45	0.971429	-0.521429	Hypo
chr9	44648524	+	CG	0.127016	4.19e-05	0.0837307	30	27	28	21	NM_174772_intron_7_0_chr9_44644943_f	PREP	Intron	0.9	0.75	0.15	None
chr9	44648660	+	CG	0.158798	3.10988e-05	0.074959	43	38	38	28	NM_174772_intron_7_0_chr9_44644943_f	PREP	Intron	0.883721	0.736842	0.146879	None
chr9	44648685	+	CG	0.00393879	3.10988e-05	0.074959	39	38	41	30	NM_174772_intron_7_0_chr9_44644943_f	PREP	Intron	0.974359	0.731707	0.242652	None
chr9	44648707	+	CG	0.790272	9.80044e-06	0.0457457	37	28	37	27	NM_174772_intron_7_0_chr9_44644943_f	PREP	Intron	0.756757	0.72973	0.027027	None
chr9	44648711	+	CG	0.372799	3.93371e-05	0.0819732	35	29	39	29	NM_174772_intron_7_0_chr9_44644943_f	PREP	Intron	0.828571	0.74359	0.0849817	None
chr9	50204299	-	CG	0.0172813	6.05224e-05	0.0944444	14	9	10	0	NM_001193010_intron_2_0_chr9_50203384_r	PRDM13	Intron	0.642857	0	0.642857	Hyper
chr9	52603916	+	CG	0.000958851	1.54439e-07	0.00328715	37	37	48	21	NM_001206012_intron_19_0_chr9_52601437_f	MMS22L	Intron	1	0.4375	0.5625	Hyper
chr9	52604086	+	CG	0.00672875	1.54439e-07	0.00328715	31	28	36	20	NM_001206012_intron_19_0_chr9_52601437_f	MMS22L	Intron	0.903226	0.555556	0.34767	Hyper
chr9	53659851	-	CG	0.00316093	4.56078e-05	0.0858987	36	0	31	10	NM_174735_intron_0_0_chr9_53646301_r	FUT9	Intron	0	0.322581	-0.322581	Hypo
chr9	53659871	-	CG	0.0116093	4.56078e-05	0.0858987	34	4	36	26	NM_174735_intron_0_0_chr9_53646301_r	FUT9	Intron	0.117647	0.722222	-0.604575	Hypo
chr9	53659883	-	CG	0.235567	1.09972e-05	0.0476096	27	18	35	28	NM_174735_intron_0_0_chr9_53646301_r	FUT9	Intron	0.666667	0.8	-0.133333	None
chr9	53659929	-	CG	0.774407	1.09972e-05	0.0476096	43	24	38	20	NM_174735_intron_0_0_chr9_53646301_r	FUT9	Intron	0.55814	0.526316	0.0318237	None
chr9	63982371	-	CG	0.142555	9.95827e-06	0.0461897	37	27	25	22	NM_174129_intron_5_0_chr9_63965953_r	NT5E	Intron	0.72973	0.88	-0.15027	None
chr9	63982569	-	CG	0.00213236	7.89135e-06	0.0411587	37	19	31	1	NM_174129_intron_5_0_chr9_63965953_r	NT5E	Intron	0.513514	0.0322581	0.481255	Hyper
chr9	63982654	-	CG	0.622768	1.45754e-05	0.0545935	39	21	11	5	NM_174129_intron_5_0_chr9_63965953_r	NT5E	Intron	0.538462	0.454545	0.0839161	None
chr9	66027805	-	CG	0.0243973	4.06099e-05	0.0826525	58	42	42	39	NM_001191537_intron_8_0_chr9_66022268_r	PTPRK	Intron	0.724138	0.928571	-0.204433	None
chr9	66027841	-	CG	0.0906058	4.06099e-05	0.0826525	60	49	39	37	NM_001191537_intron_8_0_chr9_66022268_r	PTPRK	Intron	0.816667	0.948718	-0.132051	None
chr9	66205505	-	CG	0.0247644	2.28802e-05	0.066222	14	13	11	4	NM_001191537_intron_23_0_chr9_66134779_r	PTPRK	Intron	0.928571	0.363636	0.564935	Hyper
chr9	66205508	-	CG	0.118826	2.28802e-05	0.066222	21	18	10	6	NM_001191537_intron_23_0_chr9_66134779_r	PTPRK	Intron	0.857143	0.6	0.257143	Hyper
chr9	70891019	-	CG	0.0325876	3.09827e-05	0.0748833	21	18	28	15	NM_001163920_intron_0_0_chr9_70887374_r	VNN2	Intron	0.857143	0.535714	0.321429	Hyper
chr9	70891025	-	CG	0.071218	3.09827e-05	0.0748833	19	18	18	13	NM_001163920_intron_0_0_chr9_70887374_r	VNN2	Intron	0.947368	0.722222	0.225146	None
chr9	70891068	-	CG	0.0551756	3.09827e-05	0.0748833	18	16	31	14	NM_001163920_intron_0_0_chr9_70887374_r	VNN2	Intron	0.888889	0.451613	0.437276	Hyper
chr9	70891135	-	CG	0.0416514	4.25626e-05	0.0840966	22	12	44	35	NM_001163920_intron_0_0_chr9_70887374_r	VNN2	Intron	0.545455	0.795455	-0.25	Hypo
chr9	76190610	+	CG	0.24654	2.29027e-05	0.066222	11	0	12	1	NM_001192213_intron_0_0_chr9_76190289_f	HEBP2	Intron	0	0.0833333	-0.0833333	None
chr9	76621227	+	CG	0.0122852	1.95995e-06	0.0182433	30	25	27	27	NM_001191539_intron_11_0_chr9_76618928_f	ECT2L	Intron	0.833333	1	-0.166667	None
chr9	76621265	+	CG	0.0457287	2.99729e-06	0.0227312	42	39	29	22	NM_001191539_intron_11_0_chr9_76618928_f	ECT2L	Intron	0.928571	0.758621	0.169951	None
chr9	76621376	+	CG	0.00266459	8.78735e-06	0.0435715	50	39	53	53	NM_001191539_intron_11_0_chr9_76618928_f	ECT2L	Intron	0.78	1	-0.22	None
chr9	76621395	+	CG	0.008034	8.78735e-06	0.0435715	46	4	51	46	NM_001191539_intron_11_0_chr9_76618928_f	ECT2L	Intron	0.0869565	0.901961	-0.815004	Hypo
chr9	76621425	+	CG	0.0801854	8.78735e-06	0.0435715	43	35	55	52	NM_001191539_intron_11_0_chr9_76618928_f	ECT2L	Intron	0.813953	0.945455	-0.131501	None
chr9	80517252	+	CG	0.0471199	4.28721e-05	0.0841508	15	15	14	11	NM_001076326_intron_0_0_chr9_80508601_f	AIG1	Intron	1	0.785714	0.214286	None
chr9	84033402	+	CG	0.256656	6.22419e-05	0.0952404	33	28	47	35	NM_001206737_intron_21_0_chr9_84032588_f	C9H6orf103; ADGB; C6orf103	Intron	0.848485	0.744681	0.103804	None
chr9	84033627	+	CG	0.0218842	4.85206e-05	0.087775	39	34	28	28	NM_001206737_intron_21_0_chr9_84032588_f	C9H6orf103; ADGB; C6orf103	Intron	0.871795	1	-0.128205	None
chr9	94147376	+	CG	0.0716647	2.75156e-05	0.0717223	10	10	23	10	NM_001191179_intron_0_0_chr9_94012263_f	ZDHHC14	Intron	1	0.434783	0.565217	Hyper
chr9	94284683	+	CG	0.0784557	3.85008e-05	0.0812908	11	11	25	21	NM_001191179_intron_6_0_chr9_94280853_f	ZDHHC14	Intron	1	0.84	0.16	None
chr9	94667686	-	CG	0.00422904	3.88449e-05	0.0817125	23	23	28	20	NM_001038550_intron_2_0_chr9_94666759_r	SERAC1	Intron	1	0.714286	0.285714	Hyper
chr9	97986513	-	CG	0.49797	5.70234e-05	0.092437	24	13	48	30	NM_001199065_intron_9_0_chr9_97955040_r	PRKN; PARK2	Intron	0.541667	0.625	-0.0833333	None
chr9	101464846	-	CG	0.0171488	4.7327e-05	0.0872726	11	9	10	0	NM_001192478_intron_17_0_chr9_101463407_r	RPS6KA2	Intron	0.818182	0	0.818182	Hyper
chr9	101827737	+	CG	0.0231418	2.43952e-05	0.0683831	15	11	24	6	NM_001077859_intron_6_0_chr9_101827731_f	CEP43; FGFR1OP	Intron	0.733333	0.25	0.483333	Hyper
chr9	101827739	+	CG	0.0178444	2.43952e-05	0.0683831	14	11	24	6	NM_001077859_intron_6_0_chr9_101827731_f	CEP43; FGFR1OP	Intron	0.785714	0.25	0.535714	Hyper
chr9	101827747	+	CG	0.0152253	2.43952e-05	0.0683831	14	10	25	6	NM_001077859_intron_6_0_chr9_101827731_f	CEP43; FGFR1OP	Intron	0.714286	0.24	0.474286	Hyper
chr9	101827759	+	CG	0.0166227	2.43952e-05	0.0683831	11	8	25	6	NM_001077859_intron_6_0_chr9_101827731_f	CEP43; FGFR1OP	Intron	0.727273	0.24	0.487273	Hyper
chr9	101827767	+	CG	0.141923	2.43952e-05	0.0683831	11	5	24	5	NM_001077859_intron_6_0_chr9_101827731_f	CEP43; FGFR1OP	Intron	0.454545	0.208333	0.246212	None
chr9	101827776	+	CG	0.109716	2.43952e-05	0.0683831	11	7	13	4	NM_001077859_intron_6_0_chr9_101827731_f	CEP43; FGFR1OP	Intron	0.636364	0.307692	0.328671	Hyper
chr9	101827788	+	CG	0.042664	2.43952e-05	0.0683831	12	8	11	2	NM_001077859_intron_6_0_chr9_101827731_f	CEP43; FGFR1OP	Intron	0.666667	0.181818	0.484848	Hyper
chr9	103575798	+	CG	0.115394	1.05607e-05	0.0470843	15	13	12	12	NM_001105255_intron_15_0_chr9_103575758_f	C9H6orf70; ERMARD	Intron	0.866667	1	-0.133333	None
chr9	103575819	+	CG	0.0958852	1.05607e-05	0.0470843	14	0	11	11	NM_001105255_intron_15_0_chr9_103575758_f	C9H6orf70; ERMARD	Intron	0	1	-1	Hypo
chr9	103575837	+	CG	0.0647603	1.05607e-05	0.0470843	14	14	10	8	NM_001105255_intron_15_0_chr9_103575758_f	C9H6orf70; ERMARD	Intron	1	0.8	0.2	None
chr9	103575897	+	CG	0.0506666	1.05607e-05	0.0470843	25	0	13	13	NM_001105255_intron_15_0_chr9_103575758_f	C9H6orf70; ERMARD	Intron	0	1	-1	Hypo
chr9	103575910	+	CG	0.0467141	1.05607e-05	0.0470843	13	10	14	14	NM_001105255_intron_15_0_chr9_103575758_f	C9H6orf70; ERMARD	Intron	0.769231	1	-0.230769	None
chr9	103575956	+	CG	0.0181405	1.05607e-05	0.0470843	14	0	11	7	NM_001105255_intron_15_0_chr9_103575758_f	C9H6orf70; ERMARD	Intron	0	0.636364	-0.636364	Hypo
chr9	103961131	+	CG	0.00371689	3.02588e-06	0.0228596	10	10	31	15	NM_001102507_intron_0_0_chr9_103945661_f	CCPG; FAM120B	Intron	1	0.483871	0.516129	Hyper
chr9	103961160	+	CG	0.0019137	3.02588e-06	0.0228596	10	10	39	17	NM_001102507_intron_0_0_chr9_103945661_f	CCPG; FAM120B	Intron	1	0.435897	0.564103	Hyper
chr9	103961172	+	CG	0.0101456	3.02588e-06	0.0228596	12	12	38	23	NM_001102507_intron_0_0_chr9_103945661_f	CCPG; FAM120B	Intron	1	0.605263	0.394737	Hyper
chr9	103961185	+	CG	0.00222693	3.02588e-06	0.0228596	10	10	41	19	NM_001102507_intron_0_0_chr9_103945661_f	CCPG; FAM120B	Intron	1	0.463415	0.536585	Hyper
chr10	726458	+	CG	0.029124	1.88379e-05	0.0606911	13	7	15	1	NM_001083523_intron_0_0_chr10_664138_f	MCC	Intron	0.538462	0.0666667	0.471795	Hyper
chr10	726490	+	CG	0.76707	1.88379e-05	0.0606911	15	11	18	14	NM_001083523_intron_0_0_chr10_664138_f	MCC	Intron	0.733333	0.777778	-0.0444444	None
chr10	9196025	-	CG	0.0060095	3.89943e-05	0.081713	12	4	29	27	NM_001076534_intron_8_0_chr10_9193143_r	AP3B1	Intron	0.333333	0.931034	-0.597701	Hypo
chr10	68078975	+	CG	0.234762	4.16804e-05	0.0834434	11	11	27	25	NM_001102205_intron_19_0_chr10_68078913_f	KTN1	Intron	1	0.925926	0.0740741	None
chr10	68079010	+	CG	0.165582	4.16804e-05	0.0834434	10	10	28	25	NM_001102205_intron_19_0_chr10_68078913_f	KTN1	Intron	1	0.892857	0.107143	None
chr10	68079092	+	CG	0.00532271	4.16804e-05	0.0834434	12	0	27	19	NM_001102205_intron_19_0_chr10_68078913_f	KTN1	Intron	0	0.703704	-0.703704	Hypo
chr10	79111561	+	CG	0.0125647	7.07909e-05	0.099456	17	3	14	14	NM_001046625_intron_0_0_chr10_79107090_f	FAM71D; C14orf54; C10H14orf54	Intron	0.176471	1	-0.823529	Hypo
chr10	79111563	+	CG	0.0123811	7.07909e-05	0.099456	18	0	16	13	NM_001046625_intron_0_0_chr10_79107090_f	FAM71D; C14orf54; C10H14orf54	Intron	0	0.8125	-0.8125	Hypo
chr10	87489959	+	CG	0.0372833	1.50889e-05	0.0554086	19	18	37	27	NM_001101912_intron_7_0_chr10_87488881_f	C10H14orf118; GPATCH2L	Intron	0.947368	0.72973	0.217639	None
chr10	87489971	+	CG	0.0308749	1.50889e-05	0.0554086	18	18	41	35	NM_001101912_intron_7_0_chr10_87488881_f	C10H14orf118; GPATCH2L	Intron	1	0.853659	0.146341	None
chr10	87490117	+	CG	0.026767	3.81172e-05	0.081024	15	5	26	23	NM_001101912_intron_7_0_chr10_87488881_f	C10H14orf118; GPATCH2L	Intron	0.333333	0.884615	-0.551282	Hypo
chr11	5938457	+	CG	0.66484	6.47194e-05	0.0963492	13	8	24	13	NM_001083763_intron_12_0_chr11_5934021_f	NPAS2	Intron	0.615385	0.541667	0.0737179	None
chr11	5938477	+	CG	0.472008	6.47194e-05	0.0963492	15	10	23	18	NM_001083763_intron_12_0_chr11_5934021_f	NPAS2	Intron	0.666667	0.782609	-0.115942	None
chr11	5938487	+	CG	0.724701	6.47194e-05	0.0963492	13	11	25	20	NM_001083763_intron_12_0_chr11_5934021_f	NPAS2	Intron	0.846154	0.8	0.0461538	None
chr11	5938565	+	CG	0.0394152	6.47194e-05	0.0963492	12	5	23	19	NM_001083763_intron_12_0_chr11_5934021_f	NPAS2	Intron	0.416667	0.826087	-0.40942	Hypo
chr11	5938585	+	CG	0.0104959	6.47194e-05	0.0963492	12	3	21	20	NM_001083763_intron_12_0_chr11_5934021_f	NPAS2	Intron	0.25	0.952381	-0.702381	Hypo
chr11	5938591	+	CG	0.0108499	6.47194e-05	0.0963492	11	3	21	18	NM_001083763_intron_12_0_chr11_5934021_f	NPAS2	Intron	0.272727	0.857143	-0.584416	Hypo
chr11	22494502	-	CG	0.00385244	8.82399e-06	0.0435741	10	1	33	26	NM_176632_intron_6_0_chr11_22494383_r	SLC8A1; NCX1	Intron	0.1	0.787879	-0.687879	Hypo
chr11	22494699	-	CG	0.114757	8.82399e-06	0.0435741	10	9	10	6	NM_176632_intron_6_0_chr11_22494383_r	SLC8A1; NCX1	Intron	0.9	0.6	0.3	Hyper
chr11	24657926	+	CG	0.181637	3.30782e-05	0.0771817	15	12	31	29	NM_001193054_intron_1_0_chr11_24650096_f	EML4	Intron	0.8	0.935484	-0.135484	None
chr11	24657963	+	CG	0.0415134	3.30782e-05	0.0771817	14	12	27	27	NM_001193054_intron_1_0_chr11_24650096_f	EML4	Intron	0.857143	1	-0.142857	None
chr11	24657970	+	CG	0.0113673	3.30782e-05	0.0771817	13	6	25	0	NM_001193054_intron_1_0_chr11_24650096_f	EML4	Intron	0.461538	0	0.461538	Hyper
chr11	24658026	+	CG	0.107914	3.30782e-05	0.0771817	13	12	33	33	NM_001193054_intron_1_0_chr11_24650096_f	EML4	Intron	0.923077	1	-0.0769231	None
chr11	24658049	+	CG	0.0139044	3.30782e-05	0.0771817	15	10	29	29	NM_001193054_intron_1_0_chr11_24650096_f	EML4	Intron	0.666667	1	-0.333333	Hypo
chr11	24658055	+	CG	0.0687948	3.30782e-05	0.0771817	15	13	20	20	NM_001193054_intron_1_0_chr11_24650096_f	EML4	Intron	0.866667	1	-0.133333	None
chr11	24658099	+	CG	0.0619376	3.30782e-05	0.0771817	10	8	15	15	NM_001193054_intron_1_0_chr11_24650096_f	EML4	Intron	0.8	1	-0.2	None
chr11	32606033	-	CG	0.00640442	1.09467e-05	0.0476096	15	0	35	12	NM_001109805_intron_3_0_chr11_32467978_r	NRXN1	Intron	0	0.342857	-0.342857	Hypo
chr11	32606074	-	CG	0.403674	1.16084e-05	0.0485753	14	2	32	8	NM_001109805_intron_3_0_chr11_32467978_r	NRXN1	Intron	0.142857	0.25	-0.107143	None
chr11	32932777	-	CG	0.0167736	1.39528e-05	0.0535557	16	4	12	11	NM_174404_intron_10_0_chr11_32930031_r	NRXN1	Intron	0.25	0.916667	-0.666667	Hypo
chr11	32932891	-	CG	0.0130235	1.39528e-05	0.0535557	16	1	31	15	NM_174404_intron_10_0_chr11_32930031_r	NRXN1	Intron	0.0625	0.483871	-0.421371	Hypo
chr11	32932899	-	CG	0.169342	1.39528e-05	0.0535557	15	5	33	18	NM_174404_intron_10_0_chr11_32930031_r	NRXN1	Intron	0.333333	0.545455	-0.212121	None
chr11	32932925	-	CG	0.0521561	1.39528e-05	0.0535557	13	2	38	17	NM_174404_intron_10_0_chr11_32930031_r	NRXN1	Intron	0.153846	0.447368	-0.293522	Hypo
chr11	36851212	+	CG	0.0147401	2.10497e-05	0.0642064	11	0	15	11	NM_001113230_intron_2_0_chr11_36848376_f	ACYP2	Intron	0	0.733333	-0.733333	Hypo
chr11	38553464	-	CG	0.0141315	6.69202e-06	0.0379153	14	5	25	0	NM_001081717_intron_9_0_chr11_38553056_r	EFEMP1	Intron	0.357143	0	0.357143	Hyper
chr11	44658049	-	CG	0.0774094	3.657e-06	0.0256505	11	11	21	14	NM_174592_intron_5_0_chr11_44653719_r	RANBP2	Intron	1	0.666667	0.333333	Hyper
chr11	44658069	-	CG	0.0603036	2.68555e-05	0.0710988	11	10	23	14	NM_174592_intron_5_0_chr11_44653719_r	RANBP2	Intron	0.909091	0.608696	0.300395	Hyper
chr11	44658114	-	CG	0.098697	2.68555e-05	0.0710988	11	9	29	14	NM_174592_intron_5_0_chr11_44653719_r	RANBP2	Intron	0.818182	0.482759	0.335423	Hyper
chr11	44658152	-	CG	0.0323335	2.68555e-05	0.0710988	10	10	24	18	NM_174592_intron_5_0_chr11_44653719_r	RANBP2	Intron	1	0.75	0.25	Hyper
chr11	55950851	-	CG	0.0187311	1.17441e-05	0.048766	15	14	35	21	NM_001102110_intron_5_0_chr11_55855228_r	CTNNA2	Intron	0.933333	0.6	0.333333	Hyper
chr11	55950944	-	CG	0.0100934	1.17441e-05	0.048766	15	0	25	11	NM_001102110_intron_5_0_chr11_55855228_r	CTNNA2	Intron	0	0.44	-0.44	Hypo
chr11	55950960	-	CG	0.0471199	1.17441e-05	0.048766	15	0	14	3	NM_001102110_intron_5_0_chr11_55855228_r	CTNNA2	Intron	0	0.214286	-0.214286	None
chr11	55950966	-	CG	0.0509616	1.17441e-05	0.048766	15	5	15	11	NM_001102110_intron_5_0_chr11_55855228_r	CTNNA2	Intron	0.333333	0.733333	-0.4	Hypo
chr11	55950990	-	CG	0.0349912	1.17441e-05	0.048766	15	15	15	11	NM_001102110_intron_5_0_chr11_55855228_r	CTNNA2	Intron	1	0.733333	0.266667	Hyper
chr11	88020652	+	CG	0.00513322	5.85952e-05	0.0932122	15	0	23	10	NM_001034448_intron_1_0_chr11_88019921_f	ITGB1BP1	Intron	0	0.434783	-0.434783	Hypo
chr11	88021021	+	CG	0.014209	1.86784e-05	0.0604956	12	0	29	14	NM_001034448_intron_2_0_chr11_88020999_f	ITGB1BP1	Intron	0	0.482759	-0.482759	Hypo
chr11	88021053	+	CG	0.0036001	1.86784e-05	0.0604956	12	0	31	17	NM_001034448_intron_2_0_chr11_88020999_f	ITGB1BP1	Intron	0	0.548387	-0.548387	Hypo
chr11	95528634	-	CG	0.0356751	4.66015e-05	0.0864842	10	10	11	7	NM_174403_intron_2_0_chr11_95524308_r	SF-1; NR5A1	Intron	1	0.636364	0.363636	Hyper
chr11	95528687	-	CG	0.0282095	4.66015e-05	0.0864842	14	14	15	10	NM_174403_intron_2_0_chr11_95524308_r	SF-1; NR5A1	Intron	1	0.666667	0.333333	Hyper
chr11	102852928	-	CG	0.0317553	5.57891e-05	0.0920446	13	6	32	26	NM_001206250_intron_3_0_chr11_102846577_r	AK8	Intron	0.461538	0.8125	-0.350962	Hypo
chr12	2322555	+	CG	0.0119917	2.41521e-05	0.0682493	19	18	14	3	NM_001192614_intron_4_0_chr12_2313891_f	DIAPH3	Intron	0.947368	0.214286	0.733083	Hyper
chr12	2322563	+	CG	0.0152753	2.41521e-05	0.0682493	19	18	13	4	NM_001192614_intron_4_0_chr12_2313891_f	DIAPH3	Intron	0.947368	0.307692	0.639676	Hyper
chr12	2322589	+	CG	0.0153508	2.41521e-05	0.0682493	15	15	12	3	NM_001192614_intron_4_0_chr12_2313891_f	DIAPH3	Intron	1	0.25	0.75	Hyper
chr12	2322605	+	CG	0.0165452	2.41521e-05	0.0682493	15	15	18	9	NM_001192614_intron_4_0_chr12_2313891_f	DIAPH3	Intron	1	0.5	0.5	Hyper
chr12	2414869	+	CG	0.00403941	4.86406e-05	0.0878089	11	0	26	21	NM_001192614_intron_16_0_chr12_2395459_f	DIAPH3	Intron	0	0.807692	-0.807692	Hypo
chr12	16235690	-	CG	0.0777816	2.90369e-05	0.0733766	11	11	10	8	NM_001034720_intron_7_0_chr12_16235039_r	LCP1	Intron	1	0.8	0.2	None
chr12	16235757	-	CG	0.0302342	2.90369e-05	0.0733766	10	10	24	18	NM_001034720_intron_7_0_chr12_16235039_r	LCP1	Intron	1	0.75	0.25	Hyper
chr12	16235824	-	CG	0.0909841	2.90369e-05	0.0733766	12	12	30	26	NM_001034720_intron_7_0_chr12_16235039_r	LCP1	Intron	1	0.866667	0.133333	None
chr12	16235885	-	CG	0.399788	2.90369e-05	0.0733766	10	9	27	21	NM_001034720_intron_7_0_chr12_16235039_r	LCP1	Intron	0.9	0.777778	0.122222	None
chr12	16836562	-	CG	0.00499064	3.4304e-05	0.0780872	14	14	21	11	NM_001001157_intron_0_0_chr12_16778522_r	5HTR2A; HTR2A; 5HT2A	Intron	1	0.52381	0.47619	Hyper
chr12	16836607	-	CG	0.010964	3.4304e-05	0.0780872	11	10	21	8	NM_001001157_intron_0_0_chr12_16778522_r	5HTR2A; HTR2A; 5HT2A	Intron	0.909091	0.380952	0.528139	Hyper
chr12	18763124	+	CG	0.0135048	6.46426e-05	0.0963492	18	13	38	38	NM_001205646_intron_0_0_chr12_18749135_f	FNDC3A	Intron	0.722222	1	-0.277778	Hypo
chr12	18871135	+	CG	0.0724643	4.70234e-05	0.0869583	13	5	23	16	NM_001206518_intron_1_0_chr12_18868570_f	CDADC1	Intron	0.384615	0.695652	-0.311037	Hypo
chr12	68173976	+	CG	0.0648109	6.38073e-05	0.0958776	17	14	27	15	NM_001081730_intron_1_0_chr12_68010976_f	GPC6	Intron	0.823529	0.555556	0.267974	Hyper
chr12	68174139	+	CG	0.057852	4.34818e-05	0.0845798	13	0	21	4	NM_001081730_intron_1_0_chr12_68010976_f	GPC6	Intron	0	0.190476	-0.190476	None
chr12	74557491	+	CG	0.0297174	1.85039e-05	0.0604073	12	10	38	38	NM_001099710_intron_6_0_chr12_74535554_f	MBNL2	Intron	0.833333	1	-0.166667	None
chr12	75516908	-	CG	0.0495675	1.30603e-05	0.0520144	13	11	10	4	NM_001099950_intron_9_0_chr12_75512901_r	MST3B; STK24	Intron	0.846154	0.4	0.446154	Hyper
chr12	75652512	-	CG	0.00633751	2.92529e-06	0.0223078	10	10	40	25	NM_001099378_intron_13_0_chr12_75652212_r	PEPT-1; SLC15A1; PEPT1	Intron	1	0.625	0.375	Hyper
chr12	75652535	-	CG	0.00786933	2.92529e-06	0.0223078	10	10	36	23	NM_001099378_intron_13_0_chr12_75652212_r	PEPT-1; SLC15A1; PEPT1	Intron	1	0.638889	0.361111	Hyper
chr12	75652548	-	CG	0.0125147	2.92529e-06	0.0223078	10	10	32	22	NM_001099378_intron_13_0_chr12_75652212_r	PEPT-1; SLC15A1; PEPT1	Intron	1	0.6875	0.3125	Hyper
chr12	75652552	-	CG	0.00556632	2.92529e-06	0.0223078	10	10	33	19	NM_001099378_intron_13_0_chr12_75652212_r	PEPT-1; SLC15A1; PEPT1	Intron	1	0.575758	0.424242	Hyper
chr12	75652558	-	CG	0.00782665	2.92529e-06	0.0223078	12	12	35	23	NM_001099378_intron_13_0_chr12_75652212_r	PEPT-1; SLC15A1; PEPT1	Intron	1	0.657143	0.342857	Hyper
chr12	75652636	-	CG	0.799496	2.92529e-06	0.0223078	15	5	32	18	NM_001099378_intron_13_0_chr12_75652212_r	PEPT-1; SLC15A1; PEPT1	Intron	0.333333	0.5625	-0.229167	None
chr12	75652641	-	CG	0.0159082	2.92529e-06	0.0223078	15	15	33	25	NM_001099378_intron_13_0_chr12_75652212_r	PEPT-1; SLC15A1; PEPT1	Intron	1	0.757576	0.242424	None
chr12	82942715	-	CG	0.0337195	5.19991e-05	0.0894666	10	6	10	10	NM_001083776_intron_1_0_chr12_82834118_r	FAM155A	Intron	0.6	1	-0.4	Hypo
chr12	83650472	+	CG	0.0184329	5.85274e-05	0.0931327	11	5	21	21	NM_001114506_intron_1_0_chr12_83642213_f	TNLG7A; TNFSF13B	Intron	0.454545	1	-0.545455	Hypo
chr13	1280967	+	CG	0.0406714	6.33599e-05	0.09585	12	5	36	27	NM_174817_intron_2_0_chr13_1210286_f	PLCB1	Intron	0.416667	0.75	-0.333333	Hypo
chr13	1600022	+	CG	0.00548982	1.88834e-05	0.0607878	12	0	25	12	NM_174817_intron_10_0_chr13_1596498_f	PLCB1	Intron	0	0.48	-0.48	Hypo
chr13	1600033	+	CG	0.00636975	1.88834e-05	0.0607878	11	0	27	12	NM_174817_intron_10_0_chr13_1596498_f	PLCB1	Intron	0	0.444444	-0.444444	Hypo
chr13	1600036	+	CG	0.00286372	1.88834e-05	0.0607878	11	0	26	16	NM_174817_intron_10_0_chr13_1596498_f	PLCB1	Intron	0	0.615385	-0.615385	Hypo
chr13	22137038	-	CG	0.0081697	1.49197e-06	0.0153137	11	8	34	0	NM_001191413_intron_8_0_chr13_22136615_r	NEBL	Intron	0.727273	0	0.727273	Hyper
chr13	22137118	-	CG	0.00761385	1.67482e-05	0.0578439	13	9	34	0	NM_001191413_intron_8_0_chr13_22136615_r	NEBL	Intron	0.692308	0	0.692308	Hyper
chr13	36345706	+	CG	0.00324738	2.51245e-05	0.0693854	10	0	31	17	NM_001100347_intron_0_0_chr13_36304254_f	MPP7	Intron	0	0.548387	-0.548387	Hypo
chr13	36345732	+	CG	0.719252	2.51245e-05	0.0693854	15	6	29	10	NM_001100347_intron_0_0_chr13_36304254_f	MPP7	Intron	0.4	0.344828	0.0551724	None
chr13	48187469	+	CG	0.0521091	1.07458e-05	0.0472742	10	2	16	10	NM_001098951_intron_0_0_chr13_48187466_f	CRLS1	Intron	0.2	0.625	-0.425	Hypo
chr13	48187485	+	CG	0.0235368	1.07458e-05	0.0472742	10	1	20	13	NM_001098951_intron_0_0_chr13_48187466_f	CRLS1	Intron	0.1	0.65	-0.55	Hypo
chr13	48187493	+	CG	0.0305476	1.07458e-05	0.0472742	10	1	21	12	NM_001098951_intron_0_0_chr13_48187466_f	CRLS1	Intron	0.1	0.571429	-0.471429	Hypo
chr13	48187551	+	CG	0.0320812	1.07458e-05	0.0472742	10	1	24	13	NM_001098951_intron_0_0_chr13_48187466_f	CRLS1	Intron	0.1	0.541667	-0.441667	Hypo
chr13	57947537	-	CG	0.0377369	5.23422e-05	0.0897894	12	10	26	26	NM_001082423_intron_4_0_chr13_57946434_r	VAPB	Intron	0.833333	1	-0.166667	None
chr13	58926759	+	CG	0.00556827	4.57104e-06	0.0295751	16	0	27	13	NM_001206015_intron_1_0_chr13_58923153_f	BMP7	Intron	0	0.481481	-0.481481	Hypo
chr13	58926776	+	CG	0.298775	4.57104e-06	0.0295751	18	15	29	27	NM_001206015_intron_1_0_chr13_58923153_f	BMP7	Intron	0.833333	0.931034	-0.0977011	None
chr13	58926835	+	CG	0.00817364	4.57104e-06	0.0295751	18	18	40	30	NM_001206015_intron_1_0_chr13_58923153_f	BMP7	Intron	1	0.75	0.25	Hyper
chr13	58926887	+	CG	0.0703742	4.57104e-06	0.0295751	13	11	32	18	NM_001206015_intron_1_0_chr13_58923153_f	BMP7	Intron	0.846154	0.5625	0.283654	Hyper
chr13	58926935	+	CG	0.0361349	4.57104e-06	0.0295751	13	13	14	10	NM_001206015_intron_1_0_chr13_58923153_f	BMP7	Intron	1	0.714286	0.285714	Hyper
chr13	58926940	+	CG	0.0232195	4.57104e-06	0.0295751	13	13	14	8	NM_001206015_intron_1_0_chr13_58923153_f	BMP7	Intron	1	0.571429	0.428571	Hyper
chr13	58926951	+	CG	0.0290568	4.57104e-06	0.0295751	10	10	12	7	NM_001206015_intron_1_0_chr13_58923153_f	BMP7	Intron	1	0.583333	0.416667	Hyper
chr13	65029297	+	CG	0.0229422	7.90631e-06	0.0411648	11	10	36	20	NM_001168426_intron_8_0_chr13_65018885_f	PHF20	Intron	0.909091	0.555556	0.353535	Hyper
chr13	65029320	+	CG	0.0213228	7.90631e-06	0.0411648	11	8	37	10	NM_001168426_intron_8_0_chr13_65018885_f	PHF20	Intron	0.727273	0.27027	0.457002	Hyper
chr13	65029465	+	CG	0.0372828	4.34936e-05	0.0845798	17	7	32	4	NM_001168426_intron_8_0_chr13_65018885_f	PHF20	Intron	0.411765	0.125	0.286765	Hyper
chr13	65029469	+	CG	0.0484089	4.34936e-05	0.0845798	17	5	30	2	NM_001168426_intron_8_0_chr13_65018885_f	PHF20	Intron	0.294118	0.0666667	0.227451	None
chr13	65029485	+	CG	0.0300467	4.34936e-05	0.0845798	18	8	30	4	NM_001168426_intron_8_0_chr13_65018885_f	PHF20	Intron	0.444444	0.133333	0.311111	Hyper
chr13	67663399	+	CG	0.436405	6.58181e-05	0.0966735	13	5	16	4	NM_174824_intron_1_0_chr13_67628692_f	TIMAP; PPP1R16B	Intron	0.384615	0.25	0.134615	None
chr13	67663425	+	CG	0.238476	6.58181e-05	0.0966735	11	7	23	8	NM_174824_intron_1_0_chr13_67628692_f	TIMAP; PPP1R16B	Intron	0.636364	0.347826	0.288538	Hyper
chr13	67663432	+	CG	0.187825	6.58181e-05	0.0966735	11	4	25	4	NM_174824_intron_1_0_chr13_67628692_f	TIMAP; PPP1R16B	Intron	0.363636	0.16	0.203636	None
chr13	67663441	+	CG	0.132897	6.58181e-05	0.0966735	14	5	27	3	NM_174824_intron_1_0_chr13_67628692_f	TIMAP; PPP1R16B	Intron	0.357143	0.111111	0.246032	None
chr13	67663471	+	CG	0.115642	1.74719e-05	0.0589926	14	6	26	5	NM_174824_intron_1_0_chr13_67628692_f	TIMAP; PPP1R16B	Intron	0.428571	0.192308	0.236264	None
chr13	67663480	+	CG	0.0788507	1.74719e-05	0.0589926	15	5	29	2	NM_174824_intron_1_0_chr13_67628692_f	TIMAP; PPP1R16B	Intron	0.333333	0.0689655	0.264368	Hyper
chr13	67663506	+	CG	0.119101	1.74719e-05	0.0589926	14	5	28	4	NM_174824_intron_1_0_chr13_67628692_f	TIMAP; PPP1R16B	Intron	0.357143	0.142857	0.214286	None
chr13	67663510	+	CG	0.0136413	1.74719e-05	0.0589926	14	5	27	0	NM_174824_intron_1_0_chr13_67628692_f	TIMAP; PPP1R16B	Intron	0.357143	0	0.357143	Hyper
chr13	67663662	+	CG	0.0349027	6.75467e-05	0.0977006	10	4	21	1	NM_174824_intron_1_0_chr13_67628692_f	TIMAP; PPP1R16B	Intron	0.4	0.047619	0.352381	Hyper
chr13	70074044	-	CG	0.0367981	5.49941e-05	0.0917196	13	7	16	15	NM_001243300_intron_13_0_chr13_70073839_r	CHD6	Intron	0.538462	0.9375	-0.399038	Hypo
chr13	70074056	-	CG	0.0299763	5.98356e-05	0.09399	13	9	18	18	NM_001243300_intron_13_0_chr13_70073839_r	CHD6	Intron	0.692308	1	-0.307692	Hypo
chr13	70074072	-	CG	0.157524	7.12046e-05	0.0995932	11	10	18	18	NM_001243300_intron_13_0_chr13_70073839_r	CHD6	Intron	0.909091	1	-0.0909091	None
chr13	70074138	-	CG	0.0156395	7.12046e-05	0.0995932	13	11	10	0	NM_001243300_intron_13_0_chr13_70073839_r	CHD6	Intron	0.846154	0	0.846154	Hyper
chr13	78589619	+	CG	0.120832	4.58816e-05	0.0859925	12	11	31	22	NM_001100326_intron_4_0_chr13_78588294_f	PTPN1	Intron	0.916667	0.709677	0.206989	None
chr13	78589621	+	CG	0.0229905	4.58816e-05	0.0859925	12	12	32	22	NM_001100326_intron_4_0_chr13_78588294_f	PTPN1	Intron	1	0.6875	0.3125	Hyper
chr13	78589632	+	CG	0.0220373	4.58816e-05	0.0859925	11	10	32	17	NM_001100326_intron_4_0_chr13_78588294_f	PTPN1	Intron	0.909091	0.53125	0.377841	Hyper
chr13	78589723	+	CG	0.0754039	4.58816e-05	0.0859925	10	10	36	30	NM_001100326_intron_4_0_chr13_78588294_f	PTPN1	Intron	1	0.833333	0.166667	None
chr13	78589725	+	CG	0.442113	4.58816e-05	0.0859925	10	9	35	28	NM_001100326_intron_4_0_chr13_78588294_f	PTPN1	Intron	0.9	0.8	0.1	None
chr14	3450132	+	CG	0.280745	1.11001e-05	0.0476096	13	9	18	9	NM_001037474_intron_17_0_chr14_3443357_f	IBP; NIBP; TRAPPC9	Intron	0.692308	0.5	0.192308	None
chr14	3450140	+	CG	0.112086	1.11001e-05	0.0476096	12	11	19	13	NM_001037474_intron_17_0_chr14_3443357_f	IBP; NIBP; TRAPPC9	Intron	0.916667	0.684211	0.232456	None
chr14	3450158	+	CG	0.230806	1.11001e-05	0.0476096	11	9	18	11	NM_001037474_intron_17_0_chr14_3443357_f	IBP; NIBP; TRAPPC9	Intron	0.818182	0.611111	0.207071	None
chr14	3450165	+	CG	0.0273193	1.11001e-05	0.0476096	12	12	18	12	NM_001037474_intron_17_0_chr14_3443357_f	IBP; NIBP; TRAPPC9	Intron	1	0.666667	0.333333	Hyper
chr14	3450179	+	CG	0.018403	1.11001e-05	0.0476096	13	12	18	6	NM_001037474_intron_17_0_chr14_3443357_f	IBP; NIBP; TRAPPC9	Intron	0.923077	0.333333	0.589744	Hyper
chr14	3450212	+	CG	0.0155446	1.11001e-05	0.0476096	13	12	14	3	NM_001037474_intron_17_0_chr14_3443357_f	IBP; NIBP; TRAPPC9	Intron	0.923077	0.214286	0.708791	Hyper
chr14	3450216	+	CG	0.0467193	1.11001e-05	0.0476096	13	12	13	7	NM_001037474_intron_17_0_chr14_3443357_f	IBP; NIBP; TRAPPC9	Intron	0.923077	0.538462	0.384615	Hyper
chr14	3450220	+	CG	0.0257753	1.11001e-05	0.0476096	13	12	13	5	NM_001037474_intron_17_0_chr14_3443357_f	IBP; NIBP; TRAPPC9	Intron	0.923077	0.384615	0.538462	Hyper
chr14	3450258	+	CG	0.0842463	1.11001e-05	0.0476096	11	5	11	9	NM_001037474_intron_17_0_chr14_3443357_f	IBP; NIBP; TRAPPC9	Intron	0.454545	0.818182	-0.363636	Hypo
chr14	3450291	+	CG	0.0505076	1.11001e-05	0.0476096	11	1	12	6	NM_001037474_intron_17_0_chr14_3443357_f	IBP; NIBP; TRAPPC9	Intron	0.0909091	0.5	-0.409091	Hypo
chr14	4598544	+	CG	0.0705439	6.84179e-05	0.0981126	12	10	18	9	NM_001078091_intron_6_0_chr14_4571323_f	FAM135B	Intron	0.833333	0.5	0.333333	Hyper
chr14	19488536	-	CG	0.0176545	2.09829e-05	0.0641726	13	13	29	17	NM_001256559_intron_44_0_chr14_19486869_r	PRKDC	Intron	1	0.586207	0.413793	Hyper
chr14	19488565	-	CG	0.00477398	1.44188e-05	0.0543055	13	0	27	15	NM_001256559_intron_44_0_chr14_19486869_r	PRKDC	Intron	0	0.555556	-0.555556	Hypo
chr14	19488615	-	CG	0.423582	1.44188e-05	0.0543055	10	10	27	26	NM_001256559_intron_44_0_chr14_19486869_r	PRKDC	Intron	1	0.962963	0.037037	None
chr14	26963702	+	CG	0.107904	7.09873e-05	0.0995441	10	9	33	17	NM_001206009_intron_1_0_chr14_26905766_f	RLBP1L1; CLVS1	Intron	0.9	0.515152	0.384848	Hyper
chr14	26963800	+	CG	0.0148543	7.09873e-05	0.0995441	11	1	38	21	NM_001206009_intron_1_0_chr14_26905766_f	RLBP1L1; CLVS1	Intron	0.0909091	0.552632	-0.461722	Hypo
chr14	26963889	+	CG	0.0256904	2.79654e-06	0.0221696	21	0	34	8	NM_001206009_intron_1_0_chr14_26905766_f	RLBP1L1; CLVS1	Intron	0	0.235294	-0.235294	None
chr14	36447735	-	CG	0.0328206	6.36043e-05	0.0958776	12	1	33	13	NM_001075869_intron_2_0_chr14_36442735_r	SBSPON; C14H8orf84; RPESP	Intron	0.0833333	0.393939	-0.310606	Hypo
chr14	36447753	-	CG	0.0273193	6.36043e-05	0.0958776	12	12	18	12	NM_001075869_intron_2_0_chr14_36442735_r	SBSPON; C14H8orf84; RPESP	Intron	1	0.666667	0.333333	Hyper
chr14	36447874	-	CG	0.0399195	6.36043e-05	0.0958776	10	9	12	5	NM_001075869_intron_2_0_chr14_36442735_r	SBSPON; C14H8orf84; RPESP	Intron	0.9	0.416667	0.483333	Hyper
chr14	65686487	+	CG	0.00173924	1.52635e-05	0.0558527	10	0	33	27	NM_001079607_intron_7_0_chr14_65653588_f	STK3	Intron	0	0.818182	-0.818182	Hypo
chr14	76535286	-	CG	0.0202585	5.44116e-05	0.0912037	12	3	32	0	NM_001046101_intron_2_0_chr14_76534238_r	ATP6V0D2	Intron	0.25	0	0.25	Hyper
chr14	76535317	-	CG	0.0495764	5.44116e-05	0.0912037	17	9	23	3	NM_001046101_intron_2_0_chr14_76534238_r	ATP6V0D2	Intron	0.529412	0.130435	0.398977	Hyper
chr15	4429310	+	CG	0.00756936	2.08646e-07	0.00396163	10	3	31	30	NM_001083706_intron_0_0_chr15_4259750_f	PDGFD	Intron	0.3	0.967742	-0.667742	Hypo
chr15	4429449	+	CG	0.0171939	2.08646e-07	0.00396163	10	7	24	2	NM_001083706_intron_0_0_chr15_4259750_f	PDGFD	Intron	0.7	0.0833333	0.616667	Hyper
chr15	9327416	-	CG	0.00227976	2.52753e-05	0.0694842	19	1	30	23	NM_001102211_intron_2_0_chr15_9307310_r	CNTN5	Intron	0.0526316	0.766667	-0.714035	Hypo
chr15	9327419	-	CG	0.00863206	2.52753e-05	0.0694842	20	8	31	27	NM_001102211_intron_2_0_chr15_9307310_r	CNTN5	Intron	0.4	0.870968	-0.470968	Hypo
chr15	9620220	-	CG	0.0123649	2.93851e-05	0.0735728	10	8	51	2	NM_001102211_intron_5_0_chr15_9437279_r	CNTN5	Intron	0.8	0.0392157	0.760784	Hyper
chr15	9620245	-	CG	0.130692	2.93851e-05	0.0735728	12	6	52	14	NM_001102211_intron_5_0_chr15_9437279_r	CNTN5	Intron	0.5	0.269231	0.230769	None
chr15	13865707	+	CG	0.00272115	2.49932e-05	0.0692913	10	1	48	40	NM_001046094_intron_4_0_chr15_13858826_f	CCDC82	Intron	0.1	0.833333	-0.733333	Hypo
chr15	14458973	-	CG	0.0177996	6.03746e-05	0.0943915	12	8	11	0	NM_181450_intron_5_0_chr15_14458856_r	CEP57	Intron	0.666667	0	0.666667	Hyper
chr15	14459045	-	CG	0.143709	3.17752e-05	0.0756906	18	16	12	12	NM_181450_intron_5_0_chr15_14458856_r	CEP57	Intron	0.888889	1	-0.111111	None
chr15	14459078	-	CG	0.0262238	3.17752e-05	0.0756906	18	9	16	15	NM_181450_intron_5_0_chr15_14458856_r	CEP57	Intron	0.5	0.9375	-0.4375	Hypo
chr15	14461705	-	CG	0.0446049	6.17472e-05	0.0949375	15	13	27	27	NM_181450_intron_7_0_chr15_14461677_r	CEP57	Intron	0.866667	1	-0.133333	None
chr15	14461707	-	CG	0.261391	6.17472e-05	0.0949375	16	11	28	6	NM_181450_intron_7_0_chr15_14461677_r	CEP57	Intron	0.6875	0.214286	0.473214	Hyper
chr15	14461782	-	CG	0.0725348	6.17472e-05	0.0949375	19	15	26	25	NM_181450_intron_7_0_chr15_14461677_r	CEP57	Intron	0.789474	0.961538	-0.172065	None
chr15	36175472	+	CG	0.185106	6.2452e-05	0.0953809	16	16	30	28	NM_001191418_intron_2_0_chr15_36164675_f	SOX6	Intron	1	0.933333	0.0666667	None
chr15	36175614	+	CG	0.00162498	1.60023e-05	0.057104	14	0	35	31	NM_001191418_intron_2_0_chr15_36164675_f	SOX6	Intron	0	0.885714	-0.885714	Hypo
chr15	37419867	-	CG	0.00667929	2.08455e-05	0.0640171	12	3	30	26	NM_001205483_intron_10_0_chr15_37414847_r	INSC	Intron	0.25	0.866667	-0.616667	Hypo
chr15	38703633	-	CG	0.0790908	4.1542e-05	0.0833312	11	9	12	12	NM_174743_intron_13_0_chr15_38680194_r	SPON1	Intron	0.818182	1	-0.181818	None
chr15	38703659	-	CG	0.0180549	4.1542e-05	0.0833312	10	2	13	12	NM_174743_intron_13_0_chr15_38680194_r	SPON1	Intron	0.2	0.923077	-0.723077	Hypo
chr15	38703664	-	CG	0.0412782	4.1542e-05	0.0833312	10	7	13	13	NM_174743_intron_13_0_chr15_38680194_r	SPON1	Intron	0.7	1	-0.3	Hypo
chr15	53917567	+	CG	0.108377	5.1172e-05	0.0888415	13	12	24	17	NM_001167904_intron_1_0_chr15_53910917_f	POLD3; P68	Intron	0.923077	0.708333	0.214744	None
chr15	53917576	+	CG	0.0228582	5.1172e-05	0.0888415	12	12	28	21	NM_001167904_intron_1_0_chr15_53910917_f	POLD3; P68	Intron	1	0.75	0.25	Hyper
chr15	53917584	+	CG	0.0198498	5.1172e-05	0.0888415	13	13	28	20	NM_001167904_intron_1_0_chr15_53910917_f	POLD3; P68	Intron	1	0.714286	0.285714	Hyper
chr15	53917615	+	CG	0.0112924	5.1172e-05	0.0888415	11	11	27	18	NM_001167904_intron_1_0_chr15_53910917_f	POLD3; P68	Intron	1	0.666667	0.333333	Hyper
chr15	53917619	+	CG	0.0204783	5.1172e-05	0.0888415	11	11	27	19	NM_001167904_intron_1_0_chr15_53910917_f	POLD3; P68	Intron	1	0.703704	0.296296	Hyper
[truncated: 388 more rows]

## Sheet: Table S2c_ DMC_ILLN_FDR0.1
Table S2c. Significantly differentially methylated cytosines (DMC) between MAP-infected ileum lymph node and MAP-negative ileum lymph node tissues
[truncated: 62,460 more rows]

[truncated: 4 more sheets: Table S2d_ DMC_ILLN_Geni_FDR0.1, Table S2e_Ch d DMC_DMR_IL-ILLN, Table S2f_Common_DMC_Wh_FDR0.1, Table S2g_Com_DMC_GenicOnly]
