# Supplementary material for: Whole Genome Methylation Analysis Reveals Role of DNA Methylation in Cow’s Ileal and Ileal Lymph Node Responses to Mycobacterium avium subsp. paratuberculosis Infection
Source: Front Genet. 2021 Dec 21;12:797490. doi: 10.3389/fgene.2021.797490 (PMC8724574; doi:10.3389/fgene.2021.797490)
Supplement: Supplementary file 2 [file Table3.XLSX]

## Sheet: Table S3a_DMC_IL_CG_fdr0.1
Table S3a. Distribution of differentially methylated cytosines in CpG island (CGI) context, CpG shores shelves in ileum tissues.
Chr	Pos	Strand	Context	Pvalue	Modified Pvalue	FDR Adjusted Pvalue	# C in cases	# of mC in cases	# C in controls	# mC in controls	Annotation	CG_context	MethLevel_Pos	MethLevel_Neg	MethDiff	MethStatus
chr1	60367996	+	CG	0.21453	3.73123e-05	0.0808015	12	1	38	9	CpG:41	CGIsland	0.0833333	0.236842	-0.153509	None
chr1	60367999	+	CG	0.273686	3.73123e-05	0.0808015	12	0	36	8	CpG:41	CGIsland	0	0.222222	-0.222222	None
chr1	60368002	+	CG	0.0169391	3.73123e-05	0.0808015	12	0	36	9	CpG:41	CGIsland	0	0.25	-0.25	Hypo
chr1	60368004	+	CG	0.0368691	3.73123e-05	0.0808015	13	0	35	12	CpG:41	CGIsland	0	0.342857	-0.342857	Hypo
chr1	60368013	+	CG	0.0868732	3.73123e-05	0.0808015	12	1	36	15	CpG:41	CGIsland	0.0833333	0.416667	-0.333333	Hypo
chr1	60368043	+	CG	0.0174727	1.33197e-05	0.0522065	12	0	22	10	CpG:41	CGIsland	0	0.454545	-0.454545	Hypo
chr1	60368046	+	CG	0.0163981	1.33197e-05	0.0522065	11	0	22	11	CpG:41	CGIsland	0	0.5	-0.5	Hypo
chr1	60368052	+	CG	0.0248393	1.33197e-05	0.0522065	10	0	23	8	CpG:41	CGIsland	0	0.347826	-0.347826	Hypo
chr1	60368134	+	CG	0.28891	1.70249e-05	0.0583262	20	0	27	1	CpG:41	CGIsland	0	0.037037	-0.037037	None
chr1	60368140	+	CG	0.265822	1.70249e-05	0.0583262	21	0	25	1	CpG:41	CGIsland	0	0.04	-0.04	None
chr1	60368197	+	CG	0.0896249	1.49688e-05	0.0551607	12	0	21	3	CpG:41	CGIsland	0	0.142857	-0.142857	None
chr1	72861727	-	CG	0.194264	4.84312e-05	0.0877359	11	3	13	1	CpG:215	CGIsland	0.272727	0.0769231	0.195804	None
chr1	72861731	-	CG	0.223962	4.84312e-05	0.0877359	11	3	12	1	CpG:215	CGIsland	0.272727	0.0833333	0.189394	None
chr1	72861734	-	CG	0.223962	5.02656e-06	0.0315085	11	3	12	1	CpG:215	CGIsland	0.272727	0.0833333	0.189394	None
chr1	72861752	-	CG	0.194264	5.76997e-05	0.0926427	11	3	13	1	CpG:215	CGIsland	0.272727	0.0769231	0.195804	None
chr1	72861761	-	CG	0.0691354	5.76997e-05	0.0926427	10	0	15	3	CpG:215	CGIsland	0	0.2	-0.2	None
chr1	72861774	-	CG	0.0460536	5.76997e-05	0.0926427	11	0	17	4	CpG:215	CGIsland	0	0.235294	-0.235294	None
chr1	72861782	-	CG	0.0432745	5.76997e-05	0.0926427	12	0	17	4	CpG:215	CGIsland	0	0.235294	-0.235294	None
chr1	72861794	-	CG	0.0577254	5.76997e-05	0.0926427	13	0	16	3	CpG:215	CGIsland	0	0.1875	-0.1875	None
chr1	72861819	-	CG	0.0332734	5.76997e-05	0.0926427	10	0	15	5	CpG:215	CGIsland	0	0.333333	-0.333333	Hypo
chr1	72861822	-	CG	0.0757389	5.76997e-05	0.0926427	10	0	16	3	CpG:215	CGIsland	0	0.1875	-0.1875	None
chr1	72861854	-	CG	0.0398431	5.76997e-05	0.0926427	10	0	13	4	CpG:215	CGIsland	0	0.307692	-0.307692	Hypo
chr1	72861864	-	CG	0.0396553	5.76997e-05	0.0926427	11	0	14	4	CpG:215	CGIsland	0	0.285714	-0.285714	Hypo
chr1	72861933	-	CG	0.0117787	6.63267e-05	0.0968975	10	0	26	9	CpG:215	CGIsland	0	0.346154	-0.346154	Hypo
chr1	72862293	-	CG	0.231564	4.86395e-05	0.0878089	24	7	24	11	CpG:215	CGIsland	0.291667	0.458333	-0.166667	None
chr1	72862301	-	CG	0.652057	4.86395e-05	0.0878089	23	6	25	8	CpG:215	CGIsland	0.26087	0.32	-0.0591304	None
chr1	72862308	-	CG	0.457912	4.86395e-05	0.0878089	23	6	25	9	CpG:215	CGIsland	0.26087	0.36	-0.0991304	None
chr1	72862313	-	CG	0.0706625	4.86395e-05	0.0878089	25	6	13	7	CpG:215	CGIsland	0.24	0.538462	-0.298462	Hypo
chr1	72862320	-	CG	0.252018	4.86395e-05	0.0878089	26	9	13	7	CpG:215	CGIsland	0.346154	0.538462	-0.192308	None
chr1	72862322	-	CG	0.193072	4.86395e-05	0.0878089	25	8	13	7	CpG:215	CGIsland	0.32	0.538462	-0.218462	None
chr1	72862330	-	CG	0.857552	2.09498e-05	0.0641726	15	8	14	7	CpG:215	CGIsland	0.533333	0.5	0.0333333	None
chr1	72862341	-	CG	0.580995	2.09498e-05	0.0641726	14	5	13	6	CpG:215	CGIsland	0.357143	0.461538	-0.104396	None
chr1	72862358	-	CG	0.473958	2.09498e-05	0.0641726	13	4	11	2	CpG:215	CGIsland	0.307692	0.181818	0.125874	None
chr1	72862363	-	CG	0.569578	2.01578e-05	0.0627651	12	5	10	3	CpG:215	CGIsland	0.416667	0.3	0.116667	None
chr1	79594880	+	CG	0.0411912	2.49252e-06	0.0207053	12	2	23	0	CpG:94	CGIsland	0.166667	0	0.166667	None
chr1	79594889	+	CG	0.0413184	3.08283e-06	0.0232227	12	2	23	0	CpG:94	CGIsland	0.166667	0	0.166667	None
chr1	79594928	+	CG	0.0375932	3.08283e-06	0.0232227	12	2	26	0	CpG:94	CGIsland	0.166667	0	0.166667	None
chr1	79594931	+	CG	0.397029	3.08283e-06	0.0232227	11	0	26	1	CpG:94	CGIsland	0	0.0384615	-0.0384615	None
chr1	79594960	+	CG	0.023394	3.08283e-06	0.0232227	12	2	41	0	CpG:94	CGIsland	0.166667	0	0.166667	None
chr1	79594969	+	CG	0.0238098	1.04984e-05	0.0470843	12	2	40	0	CpG:94	CGIsland	0.166667	0	0.166667	None
chr1	79594971	+	CG	0.022767	1.04984e-05	0.0470843	12	2	43	0	CpG:94	CGIsland	0.166667	0	0.166667	None
chr1	79594974	+	CG	0.0245097	1.04984e-05	0.0470843	13	2	42	0	CpG:94	CGIsland	0.153846	0	0.153846	None
chr1	79594976	+	CG	0.0923915	1.04984e-05	0.0470843	13	1	39	0	CpG:94	CGIsland	0.0769231	0	0.0769231	None
chr1	79594990	+	CG	0.0371892	1.04984e-05	0.0470843	11	2	24	0	CpG:94	CGIsland	0.181818	0	0.181818	None
chr1	79594994	+	CG	0.118504	1.04984e-05	0.0470843	11	1	25	0	CpG:94	CGIsland	0.0909091	0	0.0909091	None
chr1	79595004	+	CG	0.237762	1.04984e-05	0.0470843	10	0	25	2	CpG:94	CGIsland	0	0.08	-0.08	None
chr1	79595050	+	CG	0.292939	1.04984e-05	0.0470843	24	0	33	1	CpG:94	CGIsland	0	0.030303	-0.030303	None
chr1	79595083	+	CG	0.324928	2.88088e-05	0.0731342	24	0	39	1	CpG:94	CGIsland	0	0.025641	-0.025641	None
chr1	82681861	+	CG	0.0315977	4.75503e-05	0.08742	11	4	13	0	CpG:27	CGIsland	0.363636	0	0.363636	Hyper
chr1	82681864	+	CG	0.025079	4.75503e-05	0.08742	11	5	13	0	CpG:27	CGIsland	0.454545	0	0.454545	Hyper
chr1	82681913	+	CG	0.0511749	4.75503e-05	0.08742	11	3	10	0	CpG:27	CGIsland	0.272727	0	0.272727	Hyper
chr1	82681915	+	CG	0.0511749	4.75503e-05	0.08742	11	3	10	0	CpG:27	CGIsland	0.272727	0	0.272727	Hyper
chr1	82681924	+	CG	0.0859258	4.75503e-05	0.08742	11	2	11	0	CpG:27	CGIsland	0.181818	0	0.181818	None
chr1	82681935	+	CG	0.0777854	4.75503e-05	0.08742	10	2	11	0	CpG:27	CGIsland	0.2	0	0.2	None
chr1	82681953	+	CG	0.247271	4.75503e-05	0.08742	11	1	10	0	CpG:27	CGIsland	0.0909091	0	0.0909091	None
chr1	82681967	+	CG	0.0378961	4.75503e-05	0.08742	10	2	21	0	CpG:27	CGIsland	0.2	0	0.2	None
chr2	7666840	+	CG	0.00187455	5.68864e-06	0.0338588	20	9	27	0	CpG:28	CGIsland	0.45	0	0.45	Hyper
chr2	7666844	+	CG	0.0041549	5.68864e-06	0.0338588	21	10	27	1	CpG:28	CGIsland	0.47619	0.037037	0.439153	Hyper
chr2	7666847	+	CG	0.0131709	5.68864e-06	0.0338588	21	10	26	2	CpG:28	CGIsland	0.47619	0.0769231	0.399267	Hyper
chr2	7666850	+	CG	0.0782899	5.68864e-06	0.0338588	11	6	27	3	CpG:28	CGIsland	0.545455	0.111111	0.434343	Hyper
chr2	7666860	+	CG	0.0190748	5.68864e-06	0.0338588	10	5	25	2	CpG:28	CGIsland	0.5	0.08	0.42	Hyper
chr2	7666862	+	CG	0.0826097	5.68864e-06	0.0338588	11	5	25	4	CpG:28	CGIsland	0.454545	0.16	0.294545	Hyper
chr2	7666865	+	CG	0.0142552	5.68864e-06	0.0338588	11	7	24	3	CpG:28	CGIsland	0.636364	0.125	0.511364	Hyper
chr2	7666868	+	CG	0.0723252	5.68864e-06	0.0338588	11	3	23	1	CpG:28	CGIsland	0.272727	0.0434783	0.229249	None
chr2	7666883	+	CG	0.288481	5.68864e-06	0.0338588	10	5	23	5	CpG:28	CGIsland	0.5	0.217391	0.282609	Hyper
chr2	7666906	+	CG	0.096885	6.80841e-06	0.0381629	10	5	29	4	CpG:28	CGIsland	0.5	0.137931	0.362069	Hyper
chr2	25641325	-	CG	0.0291042	4.00365e-05	0.0825913	24	1	10	4	CpG:187	CGIsland	0.0416667	0.4	-0.358333	Hypo
chr2	25641328	-	CG	0.0288081	4.00365e-05	0.0825913	25	1	10	4	CpG:187	CGIsland	0.04	0.4	-0.36	Hypo
chr2	25641331	-	CG	0.122914	4.00365e-05	0.0825913	24	0	11	1	CpG:187	CGIsland	0	0.0909091	-0.0909091	None
chr2	25641336	-	CG	0.0569787	4.00365e-05	0.0825913	26	1	11	3	CpG:187	CGIsland	0.0384615	0.272727	-0.234266	None
chr2	52171268	+	CG	0.0209796	8.56958e-09	0.000411013	10	3	24	0	CpG:22	CGIsland	0.3	0	0.3	Hyper
chr2	52171269	-	CG	0.229056	8.56958e-09	0.000411013	25	1	26	0	CpG:22	CGIsland	0.04	0	0.04	None
chr2	52171281	+	CG	0.0924966	3.76737e-09	0.000252503	10	3	27	2	CpG:22	CGIsland	0.3	0.0740741	0.225926	None
chr2	52171282	-	CG	0.478985	4.36794e-09	0.000280675	23	5	27	1	CpG:22	CGIsland	0.217391	0.037037	0.180354	None
chr2	52171288	+	CG	0.0111992	4.66945e-09	0.000282275	12	7	26	1	CpG:22	CGIsland	0.583333	0.0384615	0.544872	Hyper
chr2	52171289	-	CG	0.0666419	8.08906e-09	0.000397696	22	6	26	2	CpG:22	CGIsland	0.272727	0.0769231	0.195804	None
chr2	52171301	+	CG	0.0841286	5.18618e-08	0.00153467	12	4	15	1	CpG:22	CGIsland	0.333333	0.0666667	0.266667	Hyper
chr2	52171302	-	CG	0.344465	5.18618e-08	0.00153467	20	0	36	1	CpG:22	CGIsland	0	0.0277778	-0.0277778	None
chr2	52171312	+	CG	0.059541	6.05696e-07	0.00873858	10	2	16	0	CpG:22	CGIsland	0.2	0	0.2	None
chr2	52171313	-	CG	0.0788119	6.05696e-07	0.00873858	10	1	35	0	CpG:22	CGIsland	0.1	0	0.1	None
chr2	52171328	+	CG	0.0619376	1.73001e-06	0.0170217	10	2	15	0	CpG:22	CGIsland	0.2	0	0.2	None
chr2	52171340	+	CG	0.205911	1.73001e-06	0.0170217	10	3	26	3	CpG:22	CGIsland	0.3	0.115385	0.184615	None
chr2	52171357	+	CG	0.138056	1.15456e-05	0.0484291	10	3	14	1	CpG:22	CGIsland	0.3	0.0714286	0.228571	None
chr2	52171358	-	CG	0.162127	1.15456e-05	0.0484291	11	0	31	4	CpG:22	CGIsland	0	0.129032	-0.129032	None
chr2	90865578	-	CG	0.420379	1.30521e-05	0.052008	14	0	37	1	CpG:169	CGIsland	0	0.027027	-0.027027	None
chr2	90865580	-	CG	0.45877	1.30521e-05	0.052008	13	1	37	1	CpG:169	CGIsland	0.0769231	0.027027	0.049896	None
chr2	90865639	-	CG	0.0833128	7.79604e-06	0.0409612	12	1	40	0	CpG:169	CGIsland	0.0833333	0	0.0833333	None
chr2	90865647	-	CG	0.0822735	7.79604e-06	0.0409612	11	1	37	0	CpG:169	CGIsland	0.0909091	0	0.0909091	None
chr2	90865659	-	CG	0.178245	7.79604e-06	0.0409612	10	1	14	0	CpG:169	CGIsland	0.1	0	0.1	None
chr2	90865661	-	CG	0.178245	7.79604e-06	0.0409612	10	1	14	0	CpG:169	CGIsland	0.1	0	0.1	None
chr2	90865680	-	CG	0.201115	1.01394e-05	0.0467584	10	1	12	0	CpG:169	CGIsland	0.1	0	0.1	None
chr2	90865687	-	CG	0.121476	9.71985e-06	0.0455595	10	1	22	0	CpG:169	CGIsland	0.1	0	0.1	None
chr2	90865700	-	CG	0.122911	8.87023e-06	0.0437198	11	1	24	0	CpG:169	CGIsland	0.0909091	0	0.0909091	None
chr2	90865709	-	CG	0.116727	1.69426e-05	0.0581696	10	1	23	0	CpG:169	CGIsland	0.1	0	0.1	None
chr2	121570044	+	CG	0.111462	4.10416e-05	0.0830122	1059	825	983	727	CpG:17	CGIsland	0.779037	0.739573	0.0394641	None
chr2	121570045	-	CG	0.116148	4.10416e-05	0.0830122	367	300	310	231	CpG:17	CGIsland	0.817439	0.745161	0.0722774	None
chr2	121570071	+	CG	0.0403027	4.10416e-05	0.0830122	803	588	715	460	CpG:17	CGIsland	0.732254	0.643357	0.0888974	None
chr2	121570072	-	CG	0.00495966	4.10416e-05	0.0830122	332	250	300	193	CpG:17	CGIsland	0.753012	0.643333	0.109679	None
chr2	121570093	+	CG	0.120954	6.81356e-05	0.0979735	502	278	469	236	CpG:17	CGIsland	0.553785	0.503198	0.0505866	None
chr2	121570094	-	CG	0.351047	3.97642e-05	0.0823181	310	138	280	114	CpG:17	CGIsland	0.445161	0.407143	0.0380184	None
chr2	121570128	+	CG	0.116338	5.70549e-05	0.0924689	599	490	557	412	CpG:17	CGIsland	0.81803	0.739677	0.0783532	None
chr2	121570129	-	CG	0.458133	5.70549e-05	0.0924689	220	175	196	150	CpG:17	CGIsland	0.795455	0.765306	0.0301484	None
chr2	121570145	+	CG	0.00702017	1.99001e-05	0.0623335	589	424	508	311	CpG:17	CGIsland	0.719864	0.612205	0.107659	None
chr2	121570146	-	CG	0.0322414	1.99001e-05	0.0623335	162	120	144	75	CpG:17	CGIsland	0.740741	0.520833	0.219907	None
chr2	121570157	+	CG	0.0443947	1.99001e-05	0.0623335	638	534	538	399	CpG:17	CGIsland	0.836991	0.741636	0.0953549	None
chr2	121570158	-	CG	0.168618	1.99001e-05	0.0623335	125	92	105	61	CpG:17	CGIsland	0.736	0.580952	0.155048	None
chr2	121570172	+	CG	0.405485	3.34899e-05	0.0774689	514	398	414	298	CpG:17	CGIsland	0.774319	0.719807	0.0545123	None
chr2	121570173	-	CG	0.230286	6.62097e-05	0.0968567	94	74	74	45	CpG:17	CGIsland	0.787234	0.608108	0.179126	None
chr2	121570179	+	CG	0.316499	3.58549e-05	0.0792472	491	390	375	272	CpG:17	CGIsland	0.794297	0.725333	0.068964	None
chr2	121570180	-	CG	0.107987	3.58549e-05	0.0792472	86	65	65	30	CpG:17	CGIsland	0.755814	0.461538	0.294275	Hyper
chr2	121570977	+	CG	0.0633315	1.77735e-08	0.000743338	2718	1179	2950	1003	CpG:30	CGIsland	0.433775	0.34	0.0937748	None
chr2	121570978	-	CG	0.0489169	1.77735e-08	0.000743338	1028	419	1069	292	CpG:30	CGIsland	0.407588	0.273152	0.134435	None
chr2	121570987	+	CG	0.119625	1.77735e-08	0.000743338	2719	871	2954	730	CpG:30	CGIsland	0.320338	0.247123	0.0732158	None
chr2	121570988	-	CG	0.0889953	1.77735e-08	0.000743338	1126	330	1166	262	CpG:30	CGIsland	0.293073	0.2247	0.068373	None
chr2	121570999	+	CG	0.224213	1.77735e-08	0.000743338	2770	839	3038	692	CpG:30	CGIsland	0.302888	0.227781	0.0751067	None
chr2	121571000	-	CG	0.100151	1.77735e-08	0.000743338	1175	339	1216	250	CpG:30	CGIsland	0.288511	0.205592	0.0829185	None
chr2	121571024	+	CG	0.368556	1.90618e-08	0.000756852	2990	440	3195	365	CpG:30	CGIsland	0.147157	0.114241	0.0329162	None
chr2	121571025	-	CG	0.615409	1.90618e-08	0.000756852	1282	152	1322	118	CpG:30	CGIsland	0.118565	0.0892587	0.029306	None
chr2	121571042	+	CG	0.200072	1.25262e-07	0.00288138	3224	1155	3433	953	CpG:30	CGIsland	0.358251	0.2776	0.0806509	None
chr2	121571043	-	CG	0.270121	1.25262e-07	0.00288138	1353	453	1431	385	CpG:30	CGIsland	0.334812	0.269043	0.0657689	None
chr2	121571046	+	CG	0.493943	1.25262e-07	0.00288138	3224	1028	3496	952	CpG:30	CGIsland	0.318859	0.272311	0.0465473	None
chr2	121571047	-	CG	0.167108	1.25262e-07	0.00288138	1400	454	1453	382	CpG:30	CGIsland	0.324286	0.262904	0.0613814	None
chr2	121571050	+	CG	0.101342	1.25262e-07	0.00288138	3341	1657	3581	1497	CpG:30	CGIsland	0.495959	0.41804	0.0779196	None
chr2	121571051	-	CG	0.185078	1.25262e-07	0.00288138	1436	673	1472	566	CpG:30	CGIsland	0.468663	0.384511	0.0841521	None
chr2	121571064	+	CG	0.140105	1.25262e-07	0.00288138	3435	609	3615	403	CpG:30	CGIsland	0.177293	0.11148	0.0658126	None
chr2	121571065	-	CG	0.126975	1.25262e-07	0.00288138	1588	280	1632	191	CpG:30	CGIsland	0.176322	0.117034	0.0592881	None
chr2	121571083	+	CG	0.16922	9.98119e-08	0.00249605	3447	1644	3669	1404	CpG:30	CGIsland	0.476936	0.382666	0.0942709	None
chr2	121571084	-	CG	0.0482541	9.98119e-08	0.00249605	1689	868	1743	700	CpG:30	CGIsland	0.513914	0.401606	0.112307	None
chr2	121571092	+	CG	0.0481473	3.35561e-07	0.00561064	3335	2050	3572	1879	CpG:30	CGIsland	0.614693	0.526036	0.0886568	None
chr2	121571093	-	CG	0.0553681	3.35561e-07	0.00561064	1689	1076	1747	927	CpG:30	CGIsland	0.637063	0.530624	0.106439	None
chr2	121571109	+	CG	0.126833	3.35561e-07	0.00561064	3134	1277	3333	1101	CpG:30	CGIsland	0.407466	0.330333	0.0771335	None
chr2	121571110	-	CG	0.117431	3.49645e-07	0.00581513	1655	710	1708	581	CpG:30	CGIsland	0.429003	0.340164	0.0888391	None
chr2	121571111	+	CG	0.106806	6.17044e-07	0.00879766	3104	1147	3302	902	CpG:30	CGIsland	0.369523	0.273168	0.0963554	None
chr2	121571112	-	CG	0.114298	6.71354e-07	0.00920385	1656	673	1697	536	CpG:30	CGIsland	0.406401	0.315852	0.0905495	None
chr2	121571124	+	CG	0.173389	1.07722e-06	0.0124775	2972	1092	3183	948	CpG:30	CGIsland	0.367429	0.297832	0.0695971	None
chr2	121571125	-	CG	0.0666082	1.07722e-06	0.0124775	1673	671	1706	552	CpG:30	CGIsland	0.401076	0.323564	0.077512	None
chr2	121571126	+	CG	0.128641	1.07722e-06	0.0124775	2929	1230	3151	1105	CpG:30	CGIsland	0.419939	0.350682	0.0692562	None
chr2	121571127	-	CG	0.117494	1.07722e-06	0.0124775	1669	774	1721	646	CpG:30	CGIsland	0.463751	0.375363	0.0883876	None
chr2	121571142	+	CG	0.0736933	1.17554e-06	0.0131222	2774	1011	2955	809	CpG:30	CGIsland	0.364456	0.273773	0.0906824	None
chr2	121571143	-	CG	0.0697903	1.17554e-06	0.0131222	1712	696	1752	515	CpG:30	CGIsland	0.406542	0.29395	0.112592	None
chr2	121571146	+	CG	0.0429223	1.17554e-06	0.0131222	2731	1159	2879	906	CpG:30	CGIsland	0.424387	0.314693	0.109694	None
chr2	121571147	-	CG	0.0151902	1.17554e-06	0.0131222	1745	780	1789	600	CpG:30	CGIsland	0.446991	0.335383	0.111609	None
chr2	121571175	+	CG	0.144206	3.79983e-06	0.0264192	2420	863	2538	718	CpG:30	CGIsland	0.356612	0.2829	0.0737116	None
chr2	121571176	-	CG	0.0976777	3.79983e-06	0.0264192	1958	663	2068	556	CpG:30	CGIsland	0.338611	0.268859	0.069752	None
chr2	121571221	+	CG	0.503089	3.22563e-05	0.076316	1778	652	1760	549	CpG:30	CGIsland	0.366704	0.311932	0.0547723	None
chr2	121571222	-	CG	0.190191	3.22563e-05	0.076316	2021	563	2080	452	CpG:30	CGIsland	0.278575	0.217308	0.0612673	None
chr2	121571224	+	CG	0.3043	3.22563e-05	0.076316	2026	713	2022	615	CpG:30	CGIsland	0.351925	0.304154	0.0477707	None
chr2	121571225	-	CG	0.233931	3.22563e-05	0.076316	2010	553	2056	453	CpG:30	CGIsland	0.275124	0.220331	0.0547936	None
chr2	121571231	+	CG	0.306595	2.29149e-05	0.066222	2132	803	2106	698	CpG:30	CGIsland	0.376642	0.331434	0.0452077	None
chr2	121571232	-	CG	0.294926	2.29149e-05	0.066222	1975	494	2032	390	CpG:30	CGIsland	0.250127	0.191929	0.0581974	None
chr2	121571238	+	CG	0.382716	2.29149e-05	0.066222	2894	777	2953	641	CpG:30	CGIsland	0.268487	0.217067	0.0514191	None
chr2	121571239	-	CG	0.499728	2.29149e-05	0.066222	1972	473	2011	387	CpG:30	CGIsland	0.239858	0.192442	0.0474164	None
chr2	121571240	+	CG	0.262436	2.29149e-05	0.066222	2974	965	3032	803	CpG:30	CGIsland	0.324479	0.264842	0.0596371	None
chr2	121571241	-	CG	0.276877	2.29149e-05	0.066222	1970	600	2015	482	CpG:30	CGIsland	0.304569	0.239206	0.0653626	None
chr2	121571273	+	CG	0.318021	5.23009e-05	0.0897727	3200	1094	3259	931	CpG:30	CGIsland	0.341875	0.28567	0.0562045	None
chr2	121571274	-	CG	0.397261	5.23009e-05	0.0897727	1906	693	1969	622	CpG:30	CGIsland	0.363589	0.315896	0.0476923	None
chr2	121571275	+	CG	0.163739	5.23009e-05	0.0897727	3195	1052	3239	858	CpG:30	CGIsland	0.329264	0.264897	0.0643679	None
chr2	121571276	-	CG	0.319191	5.23009e-05	0.0897727	1899	636	1962	568	CpG:30	CGIsland	0.334913	0.289501	0.0454126	None
chr2	121571598	+	CG	0.168035	5.33677e-05	0.090455	1361	309	1522	260	CpG:590	CGIsland	0.227039	0.170828	0.0562111	None
chr2	121571599	-	CG	0.0589785	4.03182e-05	0.0826525	1173	313	1346	282	CpG:590	CGIsland	0.266837	0.20951	0.0573275	None
chr2	121571615	+	CG	0.465776	3.48332e-05	0.078346	1219	258	1397	252	CpG:590	CGIsland	0.211649	0.180387	0.0312623	None
chr2	121571616	-	CG	0.0464939	3.48332e-05	0.078346	955	242	1119	182	CpG:590	CGIsland	0.253403	0.162645	0.0907579	None
chr2	121571626	+	CG	0.699175	1.62666e-05	0.0575368	1101	136	1318	168	CpG:590	CGIsland	0.123524	0.127466	-0.00394179	None
chr2	121571627	-	CG	0.17948	1.62666e-05	0.0575368	801	137	990	114	CpG:590	CGIsland	0.171036	0.115152	0.0558847	None
chr2	121571656	+	CG	0.261358	1.97121e-06	0.0183258	1129	226	1304	202	CpG:590	CGIsland	0.200177	0.154908	0.0452692	None
chr2	121571657	-	CG	0.0015298	1.97121e-06	0.0183258	617	98	825	76	CpG:590	CGIsland	0.158833	0.0921212	0.0667119	None
chr2	121571660	+	CG	0.31572	1.36344e-06	0.0144386	1147	408	1314	414	CpG:590	CGIsland	0.355711	0.315068	0.0406421	None
chr2	121571661	-	CG	0.0210787	1.36344e-06	0.0144386	634	159	839	167	CpG:590	CGIsland	0.250789	0.199046	0.0517422	None
chr2	121571674	+	CG	0.523381	2.41749e-06	0.0202984	1200	231	1398	245	CpG:590	CGIsland	0.1925	0.17525	0.0172496	None
chr2	121571675	-	CG	0.0247319	2.41749e-06	0.0202984	650	118	850	109	CpG:590	CGIsland	0.181538	0.128235	0.0533032	None
chr2	121571678	+	CG	0.407091	2.41749e-06	0.0202984	1224	346	1427	342	CpG:590	CGIsland	0.28268	0.239664	0.0430161	None
chr2	121571679	-	CG	0.0217082	2.41749e-06	0.0202984	661	168	855	155	CpG:590	CGIsland	0.25416	0.181287	0.0728738	None
chr2	121571690	+	CG	0.496257	2.24579e-06	0.0197763	1297	227	1520	243	CpG:590	CGIsland	0.175019	0.159868	0.0151509	None
chr2	121571691	-	CG	0.0443098	2.24579e-06	0.0197763	672	128	842	111	CpG:590	CGIsland	0.190476	0.131829	0.0586472	None
chr2	121571697	+	CG	0.445347	2.24579e-06	0.0197763	1308	437	1531	471	CpG:590	CGIsland	0.334098	0.307642	0.0264558	None
chr2	121571698	-	CG	0.00517661	2.24579e-06	0.0197763	647	229	814	219	CpG:590	CGIsland	0.353941	0.269042	0.0848995	None
chr2	121571705	+	CG	0.327671	2.24579e-06	0.0197763	1333	200	1542	187	CpG:590	CGIsland	0.150038	0.121271	0.0287664	None
chr2	121571706	-	CG	0.125659	2.24579e-06	0.0197763	647	107	803	100	CpG:590	CGIsland	0.165379	0.124533	0.0408457	None
chr2	121571709	+	CG	0.0509174	2.24579e-06	0.0197763	1364	415	1569	397	CpG:590	CGIsland	0.304252	0.253027	0.0512248	None
chr2	121571710	-	CG	0.223855	2.24579e-06	0.0197763	657	193	796	190	CpG:590	CGIsland	0.29376	0.238693	0.055066	None
chr2	121571725	+	CG	0.00512187	9.70762e-07	0.0116845	1456	255	1640	198	CpG:590	CGIsland	0.175137	0.120732	0.0544057	None
chr2	121571726	-	CG	0.0998535	9.70762e-07	0.0116845	702	103	846	93	CpG:590	CGIsland	0.146724	0.109929	0.0367946	None
chr2	121571746	+	CG	0.148248	7.38453e-07	0.00957152	1612	230	1796	198	CpG:590	CGIsland	0.14268	0.110245	0.0324349	None
chr2	121571747	-	CG	0.232779	7.38453e-07	0.00957152	766	89	884	79	CpG:590	CGIsland	0.116188	0.0893665	0.0268215	None
chr2	121571757	+	CG	0.552365	7.38453e-07	0.00957152	1605	346	1748	326	CpG:590	CGIsland	0.215576	0.186499	0.0290775	None
chr2	121571758	-	CG	0.415872	7.38453e-07	0.00957152	782	123	904	115	CpG:590	CGIsland	0.157289	0.127212	0.0300766	None
chr2	121571774	+	CG	0.232413	7.52081e-07	0.00973207	1527	460	1653	424	CpG:590	CGIsland	0.301244	0.256503	0.0447409	None
chr2	121571775	-	CG	0.713126	8.81899e-07	0.0109988	802	222	931	232	CpG:590	CGIsland	0.276808	0.249194	0.0276136	None
chr2	121571785	+	CG	0.0757205	1.05672e-06	0.012322	1449	662	1575	625	CpG:590	CGIsland	0.456867	0.396825	0.0600414	None
chr2	121571786	-	CG	0.0484241	1.05672e-06	0.012322	785	334	920	344	CpG:590	CGIsland	0.425478	0.373913	0.0515647	None
chr2	121571796	+	CG	0.150747	4.38713e-07	0.00685999	1428	484	1514	423	CpG:590	CGIsland	0.338936	0.279392	0.0595432	None
chr2	121571797	-	CG	0.14173	4.38713e-07	0.00685999	787	211	867	189	CpG:590	CGIsland	0.268107	0.217993	0.0501137	None
chr2	121571799	+	CG	0.22029	4.38713e-07	0.00685999	1426	362	1503	290	CpG:590	CGIsland	0.253857	0.192947	0.0609095	None
chr2	121571800	-	CG	0.117387	5.44067e-07	0.00832477	761	179	869	144	CpG:590	CGIsland	0.235217	0.165708	0.0695091	None
chr2	121571801	+	CG	0.23695	1.48525e-06	0.0152693	1418	443	1506	397	CpG:590	CGIsland	0.312412	0.263612	0.0487996	None
chr2	121571802	-	CG	0.195235	8.75229e-07	0.0109376	798	229	894	203	CpG:590	CGIsland	0.286967	0.227069	0.0598981	None
chr2	121571820	+	CG	0.286227	1.11054e-06	0.012667	1319	290	1389	245	CpG:590	CGIsland	0.219864	0.176386	0.0434776	None
chr2	121571821	-	CG	0.0969597	1.11054e-06	0.012667	872	204	952	147	CpG:590	CGIsland	0.233945	0.154412	0.0795332	None
chr2	121571823	+	CG	0.166177	1.11054e-06	0.012667	1319	509	1385	450	CpG:590	CGIsland	0.385898	0.32491	0.0609887	None
chr2	121571824	-	CG	0.136586	1.11054e-06	0.012667	903	368	986	301	CpG:590	CGIsland	0.40753	0.305274	0.102257	None
chr2	121571833	+	CG	0.0188669	9.77886e-07	0.0116874	1258	418	1338	334	CpG:590	CGIsland	0.332273	0.249626	0.0826471	None
chr2	121571834	-	CG	0.126779	9.77886e-07	0.0116874	949	304	1060	276	CpG:590	CGIsland	0.320337	0.260377	0.0599598	None
chr2	121571839	+	CG	0.138925	9.77886e-07	0.0116874	1278	268	1373	215	CpG:590	CGIsland	0.209703	0.156591	0.0531113	None
chr2	121571840	-	CG	0.0515983	9.77886e-07	0.0116874	999	243	1096	176	CpG:590	CGIsland	0.243243	0.160584	0.0826593	None
chr2	121571849	+	CG	0.465249	9.77886e-07	0.0116874	1336	304	1447	277	CpG:590	CGIsland	0.227545	0.191431	0.0361144	None
chr2	121571850	-	CG	0.289059	9.77886e-07	0.0116874	1025	238	1127	199	CpG:590	CGIsland	0.232195	0.176575	0.0556201	None
chr2	121571856	+	CG	0.0674347	9.77886e-07	0.0116874	1352	469	1477	409	CpG:590	CGIsland	0.346893	0.276913	0.0699808	None
chr2	121571857	-	CG	0.0604916	9.77886e-07	0.0116874	1056	346	1179	294	CpG:590	CGIsland	0.327652	0.249364	0.0782876	None
chr2	121571859	+	CG	0.0840999	2.46559e-06	0.0205468	1369	489	1475	400	CpG:590	CGIsland	0.357195	0.271186	0.0860086	None
chr2	121571860	-	CG	0.197907	2.46559e-06	0.0205468	1089	318	1203	284	CpG:590	CGIsland	0.292011	0.236076	0.0559345	None
chr2	121571863	+	CG	0.170454	4.37032e-06	0.0287388	1392	341	1462	277	CpG:590	CGIsland	0.244971	0.189466	0.0555048	None
chr2	121571864	-	CG	0.077018	4.37032e-06	0.0287388	1115	230	1233	183	CpG:590	CGIsland	0.206278	0.148418	0.0578595	None
chr2	121571865	+	CG	0.185216	3.99069e-06	0.0271625	1409	345	1481	277	CpG:590	CGIsland	0.244855	0.187036	0.0578187	None
chr2	121571866	-	CG	0.883335	2.54771e-06	0.0208327	1169	208	1299	212	CpG:590	CGIsland	0.17793	0.163202	0.0147274	None
chr2	121571872	+	CG	0.252122	2.20547e-06	0.0195753	1443	401	1483	352	CpG:590	CGIsland	0.277893	0.237357	0.0405366	None
chr2	121571873	-	CG	0.180469	2.20547e-06	0.0195753	1226	282	1328	242	CpG:590	CGIsland	0.230016	0.182229	0.0477874	None
chr2	121571882	+	CG	0.263815	6.75844e-06	0.0380733	1457	300	1534	250	CpG:590	CGIsland	0.205903	0.162973	0.0429299	None
chr2	121571883	-	CG	0.22774	8.02875e-06	0.0414594	1302	202	1398	160	CpG:590	CGIsland	0.155146	0.114449	0.0406967	None
chr2	121571920	+	CG	0.124874	5.09502e-05	0.0888358	2220	356	2393	301	CpG:590	CGIsland	0.16036	0.125784	0.0345768	None
chr2	121571921	-	CG	0.244716	5.09502e-05	0.0888358	1865	295	2005	249	CpG:590	CGIsland	0.158177	0.12419	0.0339874	None
chr2	121571965	+	CG	0.395979	2.81994e-05	0.0725263	2544	714	2763	667	CpG:590	CGIsland	0.28066	0.241404	0.0392561	None
chr2	121571966	-	CG	0.261272	2.81994e-05	0.0725263	2438	665	2591	576	CpG:590	CGIsland	0.272765	0.222308	0.0504566	None
chr2	121571972	+	CG	0.427467	2.81994e-05	0.0725263	2594	962	2774	923	CpG:590	CGIsland	0.370856	0.332733	0.0381233	None
chr2	121571973	-	CG	0.300173	2.81994e-05	0.0725263	2543	880	2690	800	CpG:590	CGIsland	0.346048	0.297398	0.0486502	None
chr2	121571975	+	CG	0.337163	2.81994e-05	0.0725263	2598	678	2742	593	CpG:590	CGIsland	0.26097	0.216265	0.0447045	None
chr2	121571976	-	CG	0.480809	3.11e-05	0.074959	2575	640	2714	554	CpG:590	CGIsland	0.248544	0.204127	0.0444169	None
chr2	121571977	+	CG	0.60099	2.21087e-05	0.0655961	2602	671	2747	644	CpG:590	CGIsland	0.257879	0.234438	0.023441	None
chr2	121571978	-	CG	0.304806	2.21087e-05	0.0655961	2609	668	2736	572	CpG:590	CGIsland	0.256037	0.209064	0.0469725	None
chr2	121571985	+	CG	0.279418	2.21087e-05	0.0655961	2602	843	2711	748	CpG:590	CGIsland	0.323982	0.275913	0.0480686	None
chr2	121571986	-	CG	0.2137	2.21087e-05	0.0655961	2695	843	2799	712	CpG:590	CGIsland	0.312801	0.254377	0.0584249	None
chr2	121571990	+	CG	0.250272	4.53246e-05	0.0858307	2582	1163	2662	1025	CpG:590	CGIsland	0.450426	0.385049	0.0653772	None
chr2	121571991	-	CG	0.178336	4.53246e-05	0.0858307	2729	1178	2866	1033	CpG:590	CGIsland	0.43166	0.360433	0.0712273	None
chr2	121573492	+	CG	0.862245	6.58593e-05	0.0966735	91	6	125	9	CpG:590	CGIsland	0.0659341	0.072	-0.00606593	None
chr2	121573493	-	CG	0.824381	6.58593e-05	0.0966735	276	30	288	33	CpG:590	CGIsland	0.108696	0.114583	-0.00588768	None
chr2	121573496	+	CG	0.190774	6.76056e-05	0.097714	105	2	118	6	CpG:590	CGIsland	0.0190476	0.0508475	-0.0317998	None
chr2	121573497	-	CG	0.596358	6.76056e-05	0.097714	294	23	304	20	CpG:590	CGIsland	0.0782313	0.0657895	0.0124418	None
chr2	121573517	+	CG	0.11753	5.79566e-05	0.0927664	120	4	132	11	CpG:590	CGIsland	0.0333333	0.0833333	-0.05	None
chr2	121573518	-	CG	0.0727278	5.79566e-05	0.0927664	341	55	335	33	CpG:590	CGIsland	0.16129	0.0985075	0.0627829	None
chr2	121573520	+	CG	0.764481	4.07806e-05	0.0829014	123	3	131	4	CpG:590	CGIsland	0.0243902	0.0305344	-0.00614411	None
chr2	121573521	-	CG	0.137798	4.86163e-05	0.0878089	343	25	344	15	CpG:590	CGIsland	0.0728863	0.0436047	0.0292816	None
chr2	121573525	+	CG	0.522519	3.17654e-05	0.0756906	119	5	134	8	CpG:590	CGIsland	0.0420168	0.0597015	-0.0176847	None
chr2	121573526	-	CG	0.449146	3.17654e-05	0.0756906	356	37	348	31	CpG:590	CGIsland	0.103933	0.0890805	0.0148521	None
chr2	121573533	+	CG	0.522908	4.24184e-05	0.0840517	126	3	142	7	CpG:590	CGIsland	0.0238095	0.0492958	-0.0254863	None
chr2	121573534	-	CG	0.0493576	4.24184e-05	0.0840517	370	29	365	11	CpG:590	CGIsland	0.0783784	0.030137	0.0482414	None
chr2	121573537	+	CG	0.796841	5.06761e-05	0.088771	124	11	143	14	CpG:590	CGIsland	0.0887097	0.0979021	-0.00919242	None
chr2	121573538	-	CG	0.0708806	5.06761e-05	0.088771	373	70	371	39	CpG:590	CGIsland	0.187668	0.105121	0.0825463	None
chr2	121573543	+	CG	0.962564	4.85462e-05	0.0877868	115	5	142	6	CpG:590	CGIsland	0.0434783	0.0422535	0.00122474	None
chr2	121573544	-	CG	0.654345	4.85462e-05	0.0877868	380	48	377	37	CpG:590	CGIsland	0.126316	0.0981432	0.0281726	None
chr2	121573547	+	CG	0.218708	5.08094e-05	0.0888274	134	6	150	12	CpG:590	CGIsland	0.0447761	0.08	-0.0352239	None
chr2	121573548	-	CG	0.202699	5.08094e-05	0.0888274	380	34	385	21	CpG:590	CGIsland	0.0894737	0.0545455	0.0349282	None
chr2	121573554	+	CG	0.0379539	4.16199e-05	0.0834044	154	9	190	25	CpG:590	CGIsland	0.0584416	0.131579	-0.0731374	None
chr2	121573555	-	CG	0.200465	4.16199e-05	0.0834044	384	61	391	42	CpG:590	CGIsland	0.158854	0.107417	0.0514373	None
chr2	121573568	+	CG	0.972436	5.05154e-05	0.0887554	226	13	246	14	CpG:590	CGIsland	0.0575221	0.0569106	0.000611555	None
chr2	121573569	-	CG	0.0957482	5.05154e-05	0.0887554	401	65	414	33	CpG:590	CGIsland	0.162095	0.0797101	0.0823846	None
chr2	121573584	+	CG	0.122329	4.34529e-05	0.0845798	255	9	273	4	CpG:590	CGIsland	0.0352941	0.014652	0.0206421	None
chr2	121573585	-	CG	0.0131851	4.34529e-05	0.0845798	411	40	418	12	CpG:590	CGIsland	0.0973236	0.0287081	0.0686155	None
chr2	121573588	+	CG	0.505876	4.79497e-05	0.0875449	259	22	284	29	CpG:590	CGIsland	0.0849421	0.102113	-0.0171706	None
chr2	121573589	-	CG	0.0127837	4.79497e-05	0.0875449	413	76	417	37	CpG:590	CGIsland	0.184019	0.088729	0.0952904	None
chr2	121573594	+	CG	0.0494226	4.39815e-05	0.0850146	254	13	272	5	CpG:590	CGIsland	0.0511811	0.0183824	0.0327987	None
chr2	121573595	-	CG	0.154629	4.39815e-05	0.0850146	410	54	437	34	CpG:590	CGIsland	0.131707	0.0778032	0.0539041	None
chr2	121573598	+	CG	0.023762	6.9117e-05	0.0985273	258	12	288	4	CpG:590	CGIsland	0.0465116	0.0138889	0.0326227	None
chr2	121573599	-	CG	0.00123221	6.9117e-05	0.0985273	414	46	446	16	CpG:590	CGIsland	0.111111	0.0358744	0.0752367	None
chr2	121573605	+	CG	0.162105	4.76731e-05	0.0875449	268	17	305	34	CpG:590	CGIsland	0.0634328	0.111475	-0.0480426	None
chr2	121573606	-	CG	0.0158598	4.76731e-05	0.0875449	407	78	439	49	CpG:590	CGIsland	0.191646	0.111617	0.0800289	None
chr2	121573619	+	CG	0.316597	3.55585e-05	0.0789157	281	27	314	23	CpG:590	CGIsland	0.0960854	0.0732484	0.022837	None
chr2	121573620	-	CG	0.0028057	3.76665e-05	0.0809208	413	64	444	32	CpG:590	CGIsland	0.154964	0.0720721	0.0828916	None
chr2	121573622	+	CG	0.497623	2.83981e-05	0.0726181	287	11	318	8	CpG:590	CGIsland	0.0383275	0.0251572	0.0131703	None
chr2	121573623	-	CG	0.0230202	2.71875e-05	0.0715308	411	31	443	16	CpG:590	CGIsland	0.0754258	0.0361174	0.0393084	None
chr2	121573627	+	CG	0.167613	2.47096e-05	0.0689071	294	17	318	8	CpG:590	CGIsland	0.0578231	0.0251572	0.0326659	None
chr2	121573628	-	CG	0.0611726	2.47096e-05	0.0689071	424	33	435	18	CpG:590	CGIsland	0.0778302	0.0413793	0.0364509	None
chr2	121573635	+	CG	0.29951	1.49158e-05	0.0551078	299	9	336	5	CpG:590	CGIsland	0.0301003	0.014881	0.0152194	None
chr2	121573636	-	CG	0.521677	1.49158e-05	0.0551078	430	23	432	19	CpG:590	CGIsland	0.0534884	0.0439815	0.00950689	None
chr2	121573639	+	CG	0.624318	1.16689e-05	0.0486952	300	26	337	33	CpG:590	CGIsland	0.0866667	0.0979228	-0.0112562	None
chr2	121573640	-	CG	0.00956248	1.16689e-05	0.0486952	412	66	424	34	CpG:590	CGIsland	0.160194	0.0801887	0.0800055	None
chr2	121573645	+	CG	0.0862719	7.88831e-06	0.0411587	257	21	285	12	CpG:590	CGIsland	0.0817121	0.0421053	0.0396068	None
chr2	121573646	-	CG	0.0013829	7.88831e-06	0.0411587	418	53	422	22	CpG:590	CGIsland	0.126794	0.0521327	0.0746616	None
chr2	121573649	+	CG	0.882543	3.05304e-06	0.0230425	321	14	363	15	CpG:590	CGIsland	0.0436137	0.0413223	0.00229139	None
chr2	121573650	-	CG	0.451819	3.05304e-06	0.0230425	423	27	444	22	CpG:590	CGIsland	0.0638298	0.0495495	0.0142802	None
chr2	121573656	+	CG	0.16409	1.69057e-06	0.0167386	340	37	393	31	CpG:590	CGIsland	0.108824	0.0788804	0.0299431	None
chr2	121573657	-	CG	0.00354253	1.69057e-06	0.0167386	432	76	446	33	CpG:590	CGIsland	0.175926	0.073991	0.101935	None
chr2	121573670	+	CG	0.205445	3.97462e-07	0.0064	387	33	440	17	CpG:590	CGIsland	0.0852713	0.0386364	0.046635	None
chr2	121573671	-	CG	0.0155803	3.85523e-07	0.00629893	443	71	483	36	CpG:590	CGIsland	0.160271	0.0745342	0.0857367	None
chr2	121573673	+	CG	0.0033436	4.09508e-07	0.0065872	404	25	454	7	CpG:590	CGIsland	0.0618812	0.0154185	0.0464627	None
chr2	121573674	-	CG	0.104748	4.65782e-07	0.00720424	451	27	494	17	CpG:590	CGIsland	0.059867	0.034413	0.025454	None
chr2	121573678	+	CG	0.421085	5.71627e-07	0.00847882	414	30	466	18	CpG:590	CGIsland	0.0724638	0.0386266	0.0338372	None
chr2	121573679	-	CG	0.0458665	5.71627e-07	0.00847882	464	37	489	16	CpG:590	CGIsland	0.0797414	0.0327198	0.0470215	None
chr2	121573686	+	CG	0.566309	2.18308e-07	0.00404231	438	15	465	12	CpG:590	CGIsland	0.0342466	0.0258065	0.00844012	None
chr2	121573687	-	CG	0.0545544	2.18308e-07	0.00404231	476	26	494	13	CpG:590	CGIsland	0.0546218	0.0263158	0.0283061	None
chr2	121573690	+	CG	0.3978	7.66968e-08	0.00209926	436	41	453	33	CpG:590	CGIsland	0.0940367	0.0728477	0.021189	None
chr2	121573691	-	CG	0.0205872	7.66968e-08	0.00209926	475	61	496	22	CpG:590	CGIsland	0.128421	0.0443548	0.0840662	None
chr2	121573695	+	CG	0.797226	3.58423e-08	0.00122501	431	15	454	18	CpG:590	CGIsland	0.0348028	0.0396476	-0.00484479	None
chr2	121573696	-	CG	0.195547	3.58423e-08	0.00122501	480	30	480	15	CpG:590	CGIsland	0.0625	0.03125	0.03125	None
chr2	121573700	+	CG	0.810939	2.44668e-08	0.000935915	421	17	437	13	CpG:590	CGIsland	0.04038	0.0297483	0.0106318	None
chr2	121573701	-	CG	0.180892	2.44668e-08	0.000935915	488	38	495	14	CpG:590	CGIsland	0.0778689	0.0282828	0.049586	None
chr2	121573707	+	CG	0.0123452	3.59298e-08	0.00122501	380	38	399	21	CpG:590	CGIsland	0.1	0.0526316	0.0473684	None
chr2	121573708	-	CG	0.0718092	3.59298e-08	0.00122501	493	59	465	32	CpG:590	CGIsland	0.119675	0.0688172	0.0508583	None
chr2	121573721	+	CG	0.0747674	5.88215e-08	0.00168652	341	38	342	18	CpG:590	CGIsland	0.111437	0.0526316	0.0588054	None
chr2	121573722	-	CG	0.711999	4.27029e-08	0.00140405	453	45	427	33	CpG:590	CGIsland	0.0993377	0.0772834	0.0220544	None
chr2	121573724	+	CG	0.505805	6.99234e-08	0.00193071	332	14	339	11	CpG:590	CGIsland	0.0421687	0.0324484	0.0097203	None
chr2	121573725	-	CG	0.0721529	5.85648e-08	0.00168224	447	19	418	8	CpG:590	CGIsland	0.0425056	0.0191388	0.0233668	None
chr2	121573729	+	CG	0.648499	6.64046e-08	0.00186641	327	19	320	16	CpG:590	CGIsland	0.058104	0.05	0.00810398	None
chr2	121573730	-	CG	0.0570542	6.64046e-08	0.00186641	438	42	393	16	CpG:590	CGIsland	0.0958904	0.0407125	0.0551779	None
chr2	121573737	+	CG	0.442475	5.26918e-08	0.00155337	334	16	307	10	CpG:590	CGIsland	0.0479042	0.0325733	0.0153309	None
chr2	121573738	-	CG	0.126435	5.26918e-08	0.00155337	433	27	389	12	CpG:590	CGIsland	0.0623557	0.0308483	0.0315073	None
chr2	121573741	+	CG	0.0407312	5.79334e-08	0.00166716	333	42	299	23	CpG:590	CGIsland	0.126126	0.0769231	0.049203	None
chr2	121573742	-	CG	0.120994	5.79334e-08	0.00166716	432	60	371	34	CpG:590	CGIsland	0.138889	0.0916442	0.0472447	None
chr2	121573747	+	CG	0.16006	2.99385e-08	0.00106957	290	22	237	11	CpG:590	CGIsland	0.0758621	0.0464135	0.0294486	None
chr2	121573748	-	CG	0.19184	2.99385e-08	0.00106957	414	53	358	22	CpG:590	CGIsland	0.128019	0.0614525	0.0665668	None
chr2	121573751	+	CG	0.154771	4.42394e-08	0.00142708	348	23	304	12	CpG:590	CGIsland	0.066092	0.0394737	0.0266183	None
chr2	121573752	-	CG	0.167731	4.42394e-08	0.00142708	467	42	391	20	CpG:590	CGIsland	0.0899358	0.0511509	0.0387849	None
chr2	121573758	+	CG	0.632854	8.25649e-08	0.00221731	366	41	337	34	CpG:590	CGIsland	0.112022	0.10089	0.0111317	None
chr2	121573759	-	CG	0.0414001	8.25649e-08	0.00221731	493	84	415	35	CpG:590	CGIsland	0.170385	0.0843373	0.086048	None
chr2	121573772	+	CG	0.893282	4.49493e-08	0.00142708	436	42	424	42	CpG:590	CGIsland	0.0963303	0.0990566	-0.00272633	None
chr2	121573773	-	CG	0.184671	2.94827e-08	0.00105811	512	74	445	39	CpG:590	CGIsland	0.144531	0.0876404	0.0568908	None
chr2	121573775	+	CG	0.345264	2.72615e-08	0.00100365	444	22	441	16	CpG:590	CGIsland	0.0495495	0.0362812	0.0132684	None
chr2	121573776	-	CG	0.117943	3.21771e-08	0.00112897	513	37	439	18	CpG:590	CGIsland	0.0721248	0.0410023	0.0311225	None
chr2	121573780	+	CG	0.011142	2.58585e-08	0.000961024	449	33	455	15	CpG:590	CGIsland	0.0734967	0.032967	0.0405296	None
chr2	121573781	-	CG	0.049881	2.58585e-08	0.000961024	516	52	452	22	CpG:590	CGIsland	0.100775	0.0486726	0.0521026	None
chr2	121573788	+	CG	0.172659	5.112e-08	0.00151845	473	16	461	9	CpG:590	CGIsland	0.0338266	0.0195228	0.0143039	None
chr2	121573789	-	CG	0.0288934	5.112e-08	0.00151845	528	37	463	13	CpG:590	CGIsland	0.0700758	0.0280778	0.041998	None
chr2	121573792	+	CG	0.0335584	5.74411e-08	0.00165908	469	49	457	30	CpG:590	CGIsland	0.104478	0.0656455	0.0388321	None
chr2	121573793	-	CG	0.407734	5.74411e-08	0.00165908	524	69	456	49	CpG:590	CGIsland	0.131679	0.107456	0.0242232	None
chr2	121573797	+	CG	0.935188	5.69538e-08	0.00165908	463	18	451	18	CpG:590	CGIsland	0.0388769	0.0399113	-0.00103442	None
chr2	121573798	-	CG	0.231157	5.69538e-08	0.00165908	505	33	432	20	CpG:590	CGIsland	0.0653465	0.0462963	0.0190502	None
chr2	121573802	+	CG	0.195919	1.02702e-07	0.00251499	454	30	435	19	CpG:590	CGIsland	0.0660793	0.0436782	0.0224011	None
chr2	121573803	-	CG	0.0375764	1.02702e-07	0.00251499	504	39	438	17	CpG:590	CGIsland	0.077381	0.0388128	0.0385682	None
chr2	121573809	+	CG	0.132684	1.94887e-07	0.00376883	433	58	415	35	CpG:590	CGIsland	0.133949	0.0843373	0.0496118	None
chr2	121573810	-	CG	0.0685651	1.94887e-07	0.00376883	484	81	424	42	CpG:590	CGIsland	0.167355	0.0990566	0.0682988	None
chr2	121573823	+	CG	0.169291	1.94289e-07	0.00376655	403	42	393	30	CpG:590	CGIsland	0.104218	0.0763359	0.0278825	None
chr2	121573824	-	CG	0.299179	1.73362e-07	0.00349477	444	54	395	34	CpG:590	CGIsland	0.121622	0.0860759	0.0355457	None
chr2	121573826	+	CG	0.502312	1.55786e-07	0.0032884	391	18	384	14	CpG:590	CGIsland	0.0460358	0.0364583	0.00957747	None
chr2	121573827	-	CG	0.513225	1.40981e-07	0.003118	432	21	380	16	CpG:590	CGIsland	0.0486111	0.0421053	0.00650585	None
chr2	121573831	+	CG	0.889729	1.77545e-07	0.00356535	377	20	374	19	CpG:590	CGIsland	0.0530504	0.0508021	0.00224826	None
chr2	121573832	-	CG	0.0319954	1.77545e-07	0.00356535	398	38	351	16	CpG:590	CGIsland	0.0954774	0.045584	0.0498933	None
chr2	121573839	+	CG	0.35379	1.00106e-07	0.00249605	370	17	367	12	CpG:590	CGIsland	0.0459459	0.0326975	0.0132484	None
chr2	121573840	-	CG	0.242693	1.00106e-07	0.00249605	376	32	330	19	CpG:590	CGIsland	0.0851064	0.0575758	0.0275306	None
chr2	121573843	+	CG	0.711072	9.9627e-08	0.00249605	366	37	356	39	CpG:590	CGIsland	0.101093	0.109551	-0.00845767	None
chr2	121573844	-	CG	0.109573	9.9627e-08	0.00249605	350	53	316	29	CpG:590	CGIsland	0.151429	0.0917722	0.0596564	None
chr2	121573849	+	CG	0.0784446	1.20397e-07	0.00286968	335	25	328	14	CpG:590	CGIsland	0.0746269	0.0426829	0.0319439	None
chr2	121573850	-	CG	0.127345	1.20397e-07	0.00286968	328	38	282	19	CpG:590	CGIsland	0.115854	0.0673759	0.0484778	None
chr2	121573853	+	CG	0.317523	5.09514e-08	0.00151845	345	16	347	11	CpG:590	CGIsland	0.0463768	0.0317003	0.0146765	None
chr2	121573854	-	CG	0.00851508	5.09514e-08	0.00151845	323	35	283	13	CpG:590	CGIsland	0.108359	0.0459364	0.0624227	None
chr2	121573860	+	CG	0.0297059	8.81113e-08	0.00229086	349	42	346	23	CpG:590	CGIsland	0.120344	0.066474	0.0538699	None
chr2	121573861	-	CG	0.00553516	8.81113e-08	0.00229086	303	58	274	27	CpG:590	CGIsland	0.191419	0.0985401	0.092879	None
chr2	121573874	+	CG	0.184788	6.29507e-08	0.0017789	353	39	357	29	CpG:590	CGIsland	0.110482	0.0812325	0.0292491	None
chr2	121573875	-	CG	0.551593	1.13922e-07	0.00274455	276	32	258	22	CpG:590	CGIsland	0.115942	0.0852713	0.0306707	None
chr2	121573877	+	CG	0.238505	9.66084e-08	0.00243987	347	13	357	8	CpG:590	CGIsland	0.037464	0.022409	0.015055	None
chr2	121573878	-	CG	0.191246	9.19005e-08	0.00234743	267	21	251	11	CpG:590	CGIsland	0.0786517	0.0438247	0.034827	None
chr2	121573882	+	CG	0.0365982	1.25081e-07	0.00288138	348	21	354	10	CpG:590	CGIsland	0.0603448	0.0282486	0.0320962	None
chr2	121573883	-	CG	0.0360738	1.25081e-07	0.00288138	250	24	233	9	CpG:590	CGIsland	0.096	0.0386266	0.0573734	None
chr2	121573890	+	CG	0.201041	1.36658e-07	0.0030403	330	10	334	5	CpG:590	CGIsland	0.030303	0.0149701	0.015333	None
chr2	121573891	-	CG	0.0305303	1.36658e-07	0.0030403	213	19	205	4	CpG:590	CGIsland	0.0892019	0.0195122	0.0696897	None
chr2	121573894	+	CG	0.486291	3.20282e-07	0.0054838	323	35	331	30	CpG:590	CGIsland	0.108359	0.0906344	0.0177247	None
chr2	121573895	-	CG	0.20972	3.20282e-07	0.0054838	185	26	174	17	CpG:590	CGIsland	0.140541	0.0977011	0.0428394	None
chr2	121573900	+	CG	0.0176624	1.3729e-07	0.00304123	278	20	279	8	CpG:590	CGIsland	0.0719424	0.0286738	0.0432686	None
chr2	121573901	-	CG	0.501713	1.3729e-07	0.00304123	131	15	134	12	CpG:590	CGIsland	0.114504	0.0895522	0.0249516	None
chr2	121573904	+	CG	0.670423	1.91529e-07	0.0037315	262	10	286	13	CpG:590	CGIsland	0.0381679	0.0454545	-0.00728661	None
chr2	121573905	-	CG	0.662772	1.91529e-07	0.0037315	121	8	137	11	CpG:590	CGIsland	0.0661157	0.080292	-0.0141763	None
chr2	121573911	+	CG	0.348569	2.89433e-07	0.00507755	252	31	275	26	CpG:590	CGIsland	0.123016	0.0945455	0.0284704	None
chr2	121573912	-	CG	0.358001	2.89433e-07	0.00507755	124	20	144	17	CpG:590	CGIsland	0.16129	0.118056	0.0432348	None
chr2	121573925	+	CG	0.788385	1.41153e-07	0.003118	242	17	264	17	CpG:590	CGIsland	0.0702479	0.0643939	0.00585399	None
chr2	121573926	-	CG	0.139577	1.24952e-07	0.00288138	126	20	168	15	CpG:590	CGIsland	0.15873	0.0892857	0.0694444	None
chr2	121573928	+	CG	0.257768	9.54173e-08	0.00241368	240	10	265	5	CpG:590	CGIsland	0.0416667	0.0188679	0.0227987	None
chr2	121573929	-	CG	0.861046	6.66885e-08	0.00187104	122	9	166	8	CpG:590	CGIsland	0.0737705	0.0481928	0.0255777	None
chr2	121573933	+	CG	0.322088	1.03912e-07	0.00251499	241	14	256	10	CpG:590	CGIsland	0.0580913	0.0390625	0.0190288	None
chr2	121573934	-	CG	0.0242448	1.03912e-07	0.00251499	128	14	162	5	CpG:590	CGIsland	0.109375	0.0308642	0.0785108	None
chr2	121573941	+	CG	0.418771	8.52486e-08	0.00225084	242	14	261	8	CpG:590	CGIsland	0.0578512	0.0306513	0.0271999	None
chr2	121573942	-	CG	0.473341	8.52486e-08	0.00225084	137	13	170	7	CpG:590	CGIsland	0.0948905	0.0411765	0.053714	None
chr2	121573945	+	CG	0.191234	2.56487e-07	0.0046237	238	31	262	23	CpG:590	CGIsland	0.130252	0.0877863	0.0424658	None
chr2	121573946	-	CG	0.718294	2.56487e-07	0.0046237	144	20	179	24	CpG:590	CGIsland	0.138889	0.134078	0.00481068	None
chr2	121573951	+	CG	0.365103	1.45674e-07	0.00316884	224	16	259	9	CpG:590	CGIsland	0.0714286	0.034749	0.0366795	None
chr2	121573952	-	CG	0.540837	1.45674e-07	0.00316884	156	19	182	16	CpG:590	CGIsland	0.121795	0.0879121	0.0338828	None
chr2	121573955	+	CG	0.634997	1.27933e-07	0.00288366	240	10	282	9	CpG:590	CGIsland	0.0416667	0.0319149	0.00975177	None
chr2	121573956	-	CG	0.228984	1.27933e-07	0.00288366	163	18	198	11	CpG:590	CGIsland	0.110429	0.0555556	0.0548739	None
chr2	121573962	+	CG	0.00324893	1.03086e-07	0.00251499	273	40	319	21	CpG:590	CGIsland	0.14652	0.0658307	0.0806894	None
chr2	121573963	-	CG	0.865124	1.03086e-07	0.00251499	195	29	212	30	CpG:590	CGIsland	0.148718	0.141509	0.00720851	None
chr2	121573976	+	CG	0.0276444	4.2215e-08	0.00139092	338	28	410	18	CpG:590	CGIsland	0.0828402	0.0439024	0.0389378	None
chr2	121573977	-	CG	0.570996	4.13256e-08	0.00136449	220	25	251	17	CpG:590	CGIsland	0.113636	0.0677291	0.0459073	None
chr2	121573979	+	CG	0.0709742	3.63279e-08	0.0012359	359	12	427	6	CpG:590	CGIsland	0.0334262	0.0140515	0.0193747	None
chr2	121573980	-	CG	0.224974	4.5134e-08	0.00142708	231	12	257	4	CpG:590	CGIsland	0.0519481	0.0155642	0.0363838	None
chr2	121573984	+	CG	0.661635	1.3686e-07	0.0030403	385	17	446	17	CpG:590	CGIsland	0.0441558	0.0381166	0.00603925	None
chr2	121573985	-	CG	0.103426	1.3686e-07	0.0030403	248	26	272	10	CpG:590	CGIsland	0.104839	0.0367647	0.068074	None
chr2	121573992	+	CG	0.45399	3.02251e-07	0.00524958	415	9	466	7	CpG:590	CGIsland	0.0216867	0.0150215	0.00666529	None
chr2	121573993	-	CG	0.0490082	3.02251e-07	0.00524958	278	15	296	5	CpG:590	CGIsland	0.0539568	0.0168919	0.0370649	None
chr2	121573996	+	CG	0.109691	5.33134e-07	0.00817343	414	39	467	27	CpG:590	CGIsland	0.0942029	0.0578158	0.0363871	None
chr2	121573997	-	CG	0.0667266	5.33134e-07	0.00817343	291	32	309	15	CpG:590	CGIsland	0.109966	0.0485437	0.0614219	None
chr2	121574002	+	CG	0.178741	5.49157e-07	0.00837158	409	36	460	25	CpG:590	CGIsland	0.0880196	0.0543478	0.0336717	None
chr2	121574003	-	CG	0.0269246	5.49157e-07	0.00837158	308	29	324	12	CpG:590	CGIsland	0.0941558	0.037037	0.0571188	None
chr2	121574006	+	CG	0.0859223	1.20598e-06	0.0133574	448	22	514	12	CpG:590	CGIsland	0.0491071	0.0233463	0.0257608	None
chr2	121574007	-	CG	0.720854	1.20598e-06	0.0133574	345	20	372	19	CpG:590	CGIsland	0.057971	0.0510753	0.00689575	None
chr2	121574013	+	CG	0.00443058	1.1579e-06	0.0130085	531	72	585	38	CpG:590	CGIsland	0.135593	0.0649573	0.070636	None
chr2	121574014	-	CG	0.27885	1.1579e-06	0.0130085	382	35	408	27	CpG:590	CGIsland	0.091623	0.0661765	0.0254466	None
chr2	121574027	+	CG	0.00919006	2.88072e-06	0.0223078	667	71	717	33	CpG:590	CGIsland	0.106447	0.0460251	0.0604217	None
chr2	121574028	-	CG	0.214467	2.62098e-06	0.0213096	446	43	459	22	CpG:590	CGIsland	0.0964126	0.0479303	0.0484823	None
chr2	121574030	+	CG	0.0786572	3.8395e-06	0.0265623	698	32	744	18	CpG:590	CGIsland	0.0458453	0.0241935	0.0216517	None
chr2	121574031	-	CG	0.434521	3.8395e-06	0.0265623	457	12	467	17	CpG:590	CGIsland	0.0262582	0.0364026	-0.0101444	None
chr2	121574035	+	CG	0.0740827	6.64423e-06	0.0377417	734	54	757	30	CpG:590	CGIsland	0.0735695	0.0396301	0.0339394	None
chr2	121574036	-	CG	0.11362	6.64423e-06	0.0377417	488	40	482	22	CpG:590	CGIsland	0.0819672	0.0456432	0.0363241	None
chr2	121574043	+	CG	0.0993838	8.55883e-06	0.04289	750	34	779	15	CpG:590	CGIsland	0.0453333	0.0192555	0.0260779	None
chr2	121574044	-	CG	0.226977	8.55883e-06	0.04289	524	26	502	17	CpG:590	CGIsland	0.0496183	0.0338645	0.0157538	None
chr2	121574047	+	CG	0.0209053	1.01942e-05	0.0467584	763	95	787	53	CpG:590	CGIsland	0.124509	0.0673443	0.0571642	None
chr2	121574048	-	CG	0.0519171	1.01942e-05	0.0467584	539	69	503	42	CpG:590	CGIsland	0.128015	0.083499	0.0445158	None
chr2	121574053	+	CG	0.117665	2.35868e-05	0.0674087	685	68	699	39	CpG:590	CGIsland	0.0992701	0.055794	0.0434761	None
chr2	121574054	-	CG	0.142176	2.35868e-05	0.0674087	559	48	529	27	CpG:590	CGIsland	0.0858676	0.0510397	0.0348279	None
chr2	121574057	+	CG	0.169798	6.82639e-05	0.098051	794	44	804	27	CpG:590	CGIsland	0.0554156	0.0335821	0.0218335	None
chr2	121574058	-	CG	0.218238	6.82639e-05	0.098051	607	33	585	23	CpG:590	CGIsland	0.0543657	0.0393162	0.0150495	None
chr2	121574159	+	CG	0.00785091	7.1417e-05	0.0997214	574	55	560	29	CpG:590	CGIsland	0.0958188	0.0517857	0.0440331	None
chr2	121574160	-	CG	0.528175	7.1417e-05	0.0997214	460	31	437	25	CpG:590	CGIsland	0.0673913	0.0572082	0.0101831	None
chr2	121574188	+	CG	0.536277	6.54194e-05	0.0965835	365	30	371	26	CpG:590	CGIsland	0.0821918	0.0700809	0.0121109	None
chr2	121574189	-	CG	0.575297	6.54194e-05	0.0965835	331	26	340	23	CpG:590	CGIsland	0.0785498	0.0676471	0.0109028	None
chr2	134071552	+	CG	0.0485349	4.04309e-05	0.0826525	12	3	12	0	CpG:62	CGIsland	0.25	0	0.25	Hyper
chr2	134071572	+	CG	0.216883	4.04309e-05	0.0826525	11	1	12	0	CpG:62	CGIsland	0.0909091	0	0.0909091	None
chr2	134071668	+	CG	0.18217	4.04309e-05	0.0826525	10	4	13	2	CpG:62	CGIsland	0.4	0.153846	0.246154	None
chr2	134071672	+	CG	0.0697779	4.04309e-05	0.0826525	11	2	14	0	CpG:62	CGIsland	0.181818	0	0.181818	None
chr2	134071683	+	CG	0.0310747	4.04309e-05	0.0826525	12	4	15	0	CpG:62	CGIsland	0.333333	0	0.333333	Hyper
chr2	134071689	+	CG	0.0330755	4.04309e-05	0.0826525	12	4	13	0	CpG:62	CGIsland	0.333333	0	0.333333	Hyper
chr2	134071693	+	CG	0.0260718	4.04309e-05	0.0826525	12	5	13	0	CpG:62	CGIsland	0.416667	0	0.416667	Hyper
chr2	134071697	+	CG	0.0462459	4.04309e-05	0.0826525	12	3	13	0	CpG:62	CGIsland	0.25	0	0.25	Hyper
chr2	134071701	+	CG	0.0304198	4.04309e-05	0.0826525	13	5	10	0	CpG:62	CGIsland	0.384615	0	0.384615	Hyper
chr2	134340328	+	CG	0.0149247	9.44993e-07	0.0115169	13	11	41	18	CpG:30	CGIsland	0.846154	0.439024	0.407129	Hyper
chr2	134340333	+	CG	0.0426972	2.53041e-07	0.00457358	15	12	38	18	CpG:30	CGIsland	0.8	0.473684	0.326316	Hyper
chr2	134340338	+	CG	0.198684	1.19838e-06	0.0133429	17	11	39	18	CpG:30	CGIsland	0.647059	0.461538	0.18552	None
chr2	134340350	+	CG	0.8531	3.27535e-06	0.0240042	24	9	51	18	CpG:30	CGIsland	0.375	0.352941	0.0220588	None
chr2	134340384	+	CG	0.0461976	2.499e-06	0.0207371	11	10	36	11	CpG:30	CGIsland	0.909091	0.305556	0.603535	Hyper
chr2	134340395	+	CG	0.153463	5.15577e-06	0.0320674	12	6	47	9	CpG:30	CGIsland	0.5	0.191489	0.308511	Hyper
chr2	134340409	+	CG	0.0373831	4.72608e-06	0.0301307	14	4	45	2	CpG:30	CGIsland	0.285714	0.0444444	0.24127	None
chr2	134340415	+	CG	0.2049	4.72608e-06	0.0301307	14	4	45	6	CpG:30	CGIsland	0.285714	0.133333	0.152381	None
chr2	134340424	+	CG	0.00419855	5.96968e-06	0.0349219	14	9	44	6	CpG:30	CGIsland	0.642857	0.136364	0.506494	Hyper
chr2	134340435	+	CG	0.309857	5.96968e-06	0.0349219	12	4	42	8	CpG:30	CGIsland	0.333333	0.190476	0.142857	None
chr2	134340442	+	CG	0.00170608	5.96968e-06	0.0349219	10	9	40	7	CpG:30	CGIsland	0.9	0.175	0.725	Hyper
chr2	134340444	+	CG	0.0145652	5.96968e-06	0.0349219	10	6	43	5	CpG:30	CGIsland	0.6	0.116279	0.483721	Hyper
chr2	134340450	+	CG	0.0105582	5.96968e-06	0.0349219	10	6	40	6	CpG:30	CGIsland	0.6	0.15	0.45	Hyper
chr2	134340465	+	CG	0.638696	5.96968e-06	0.0349219	12	2	27	3	CpG:30	CGIsland	0.166667	0.111111	0.0555556	None
chr2	134340497	+	CG	0.00596148	5.96968e-06	0.0349219	11	0	21	11	CpG:30	CGIsland	0	0.52381	-0.52381	Hypo
chr2	134340506	+	CG	0.103768	5.96968e-06	0.0349219	10	2	20	10	CpG:30	CGIsland	0.2	0.5	-0.3	Hypo
chr2	134340508	+	CG	0.291955	5.96968e-06	0.0349219	10	3	20	10	CpG:30	CGIsland	0.3	0.5	-0.2	None
chr2	134340514	+	CG	0.121101	5.96968e-06	0.0349219	11	2	10	5	CpG:30	CGIsland	0.181818	0.5	-0.318182	Hypo
chr2	134340524	+	CG	0.0301294	5.96968e-06	0.0349219	13	0	21	8	CpG:30	CGIsland	0	0.380952	-0.380952	Hypo
chr2	134340536	+	CG	0.862751	4.1644e-05	0.0834344	22	8	20	8	CpG:30	CGIsland	0.363636	0.4	-0.0363636	None
chr2	134340545	+	CG	0.343832	5.18208e-05	0.0893194	24	6	10	5	CpG:30	CGIsland	0.25	0.5	-0.25	Hypo
chr2	134340592	+	CG	0.656697	3.41733e-05	0.0779779	24	9	11	5	CpG:30	CGIsland	0.375	0.454545	-0.0795455	None
chr2	134340606	+	CG	0.175734	4.57114e-05	0.0858987	23	10	10	7	CpG:30	CGIsland	0.434783	0.7	-0.265217	Hypo
chr2	134915444	+	CG	0.037084	1.13252e-05	0.0479273	23	19	11	5	CpG:21	CGIsland	0.826087	0.454545	0.371542	Hyper
chr2	134915453	+	CG	0.0394973	1.13252e-05	0.0479273	21	16	11	4	CpG:21	CGIsland	0.761905	0.363636	0.398268	Hyper
chr2	134915457	+	CG	0.0515652	1.13252e-05	0.0479273	11	7	11	2	CpG:21	CGIsland	0.636364	0.181818	0.454545	Hyper
chr3	19687247	-	CG	0.0244299	5.6094e-05	0.0921354	12	3	22	0	CpG:28	CGIsland	0.25	0	0.25	Hyper
chr3	21165502	-	CG	1	9.23478e-06	0.0446158	10	1	10	1	CpG:31	CGIsland	0.1	0.1	0	None
chr3	21165549	-	CG	0.0961589	2.68674e-06	0.021537	12	0	22	3	CpG:31	CGIsland	0	0.136364	-0.136364	None
chr3	21165557	-	CG	0.138202	8.56561e-06	0.04289	11	1	21	0	CpG:31	CGIsland	0.0909091	0	0.0909091	None
chr3	21165560	-	CG	0.968645	8.56561e-06	0.04289	11	1	21	2	CpG:31	CGIsland	0.0909091	0.0952381	-0.004329	None
chr3	21165586	-	CG	0.615955	8.56561e-06	0.04289	11	1	22	1	CpG:31	CGIsland	0.0909091	0.0454545	0.0454545	None
chr3	21165594	-	CG	0.0227157	7.09104e-06	0.0388322	20	10	23	2	CpG:31	CGIsland	0.5	0.0869565	0.413043	Hyper
chr3	21165611	-	CG	0.00286051	7.09104e-06	0.0388322	34	11	36	0	CpG:31	CGIsland	0.323529	0	0.323529	Hyper
chr3	21165629	-	CG	0.00961456	7.09104e-06	0.0388322	26	7	37	1	CpG:31	CGIsland	0.269231	0.027027	0.242204	None
chr3	21165650	-	CG	0.00949446	7.09104e-06	0.0388322	39	17	41	5	CpG:31	CGIsland	0.435897	0.121951	0.313946	Hyper
chr3	21165660	-	CG	0.000273539	7.09104e-06	0.0388322	39	12	40	0	CpG:31	CGIsland	0.307692	0	0.307692	Hyper
chr3	21165662	-	CG	0.00227143	7.09104e-06	0.0388322	40	11	41	1	CpG:31	CGIsland	0.275	0.0243902	0.25061	Hyper
chr3	21165680	-	CG	0.000328268	7.09104e-06	0.0388322	41	19	40	2	CpG:31	CGIsland	0.463415	0.05	0.413415	Hyper
chr3	21165699	-	CG	0.0207744	1.37676e-05	0.053131	38	9	42	2	CpG:31	CGIsland	0.236842	0.047619	0.189223	None
chr3	21311331	+	CG	0.40467	1.12292e-05	0.0476754	27	1	11	0	CpG:100	CGIsland	0.037037	0	0.037037	None
chr3	21311332	-	CG	0.145999	1.12292e-05	0.0476754	33	1	61	0	CpG:100	CGIsland	0.030303	0	0.030303	None
chr3	21311347	-	CG	0.0378712	1.12292e-05	0.0476754	33	2	62	0	CpG:100	CGIsland	0.0606061	0	0.0606061	None
chr3	21311355	-	CG	0.209704	2.91694e-05	0.0733944	30	2	64	1	CpG:100	CGIsland	0.0666667	0.015625	0.0510417	None
chr3	21311359	-	CG	0.0342908	2.91694e-05	0.0733944	32	2	64	0	CpG:100	CGIsland	0.0625	0	0.0625	None
chr3	21311444	-	CG	0.384901	3.93224e-05	0.0819732	44	1	73	4	CpG:100	CGIsland	0.0227273	0.0547945	-0.0320672	None
chr3	21311448	-	CG	0.648209	3.93224e-05	0.0819732	45	2	75	2	CpG:100	CGIsland	0.0444444	0.0266667	0.0177778	None
chr3	22800174	-	CG	0.111197	1.11803e-05	0.0476096	10	5	23	5	CpG:99	CGIsland	0.5	0.217391	0.282609	Hyper
chr3	22800178	-	CG	0.0364829	1.11803e-05	0.0476096	11	9	13	4	CpG:99	CGIsland	0.818182	0.307692	0.51049	Hyper
chr3	22800183	-	CG	0.0513616	1.11803e-05	0.0476096	11	11	12	9	CpG:99	CGIsland	1	0.75	0.25	Hyper
chr3	22800194	-	CG	0.0399195	3.32065e-05	0.0772463	10	9	12	5	CpG:99	CGIsland	0.9	0.416667	0.483333	Hyper
chr3	27949153	+	CG	0.0337134	3.79792e-05	0.081024	10	0	10	4	CpG:95	CGIsland	0	0.4	-0.4	Hypo
chr3	27949160	+	CG	0.0327167	3.79792e-05	0.081024	12	0	11	4	CpG:95	CGIsland	0	0.363636	-0.363636	Hypo
chr3	27949260	+	CG	0.402358	3.79792e-05	0.081024	10	2	22	2	CpG:95	CGIsland	0.2	0.0909091	0.109091	None
chr3	27949275	+	CG	0.183597	3.79792e-05	0.081024	10	2	22	1	CpG:95	CGIsland	0.2	0.0454545	0.154545	None
chr3	27949277	+	CG	0.0723971	3.79792e-05	0.081024	10	2	12	0	CpG:95	CGIsland	0.2	0	0.2	None
chr3	27949329	+	CG	0.0294778	4.27616e-05	0.0841508	10	7	10	1	CpG:95	CGIsland	0.7	0.1	0.6	Hyper
chr3	31312350	-	CG	0.144415	4.76639e-05	0.0875449	11	7	10	9	CpG:89	CGIsland	0.636364	0.9	-0.263636	Hypo
chr3	80107648	-	CG	0.07962	1.57496e-05	0.0567054	21	1	11	3	CpG:85	CGIsland	0.047619	0.272727	-0.225108	None
chr3	80107660	-	CG	0.0165405	1.57496e-05	0.0567054	20	0	10	4	CpG:85	CGIsland	0	0.4	-0.4	Hypo
chr3	80107669	-	CG	0.160891	1.57496e-05	0.0567054	21	2	10	3	CpG:85	CGIsland	0.0952381	0.3	-0.204762	None
chr3	95344156	-	CG	0.145016	1.06915e-06	0.0124391	35	0	19	1	CpG:166	CGIsland	0	0.0526316	-0.0526316	None
chr3	95344200	-	CG	0.131347	1.84678e-08	0.000756852	24	0	25	2	CpG:166	CGIsland	0	0.08	-0.08	None
chr3	95344221	-	CG	0.249837	3.55866e-09	0.000245869	23	0	25	1	CpG:166	CGIsland	0	0.04	-0.04	None
chr3	95344332	-	CG	0.00352937	3.99204e-09	0.000264174	21	5	35	0	CpG:166	CGIsland	0.238095	0	0.238095	None
chr3	95344334	-	CG	0.00564235	3.99204e-09	0.000264174	21	4	35	0	CpG:166	CGIsland	0.190476	0	0.190476	None
chr3	95344340	-	CG	0.003504	3.99204e-09	0.000264174	21	5	35	0	CpG:166	CGIsland	0.238095	0	0.238095	None
chr3	95344349	-	CG	0.00311818	3.71912e-09	0.000250502	21	6	35	0	CpG:166	CGIsland	0.285714	0	0.285714	Hyper
chr3	95344353	-	CG	0.0249174	3.71912e-09	0.000250502	11	2	34	0	CpG:166	CGIsland	0.181818	0	0.181818	None
chr3	95344356	-	CG	0.00584283	3.71912e-09	0.000250502	22	4	36	0	CpG:166	CGIsland	0.181818	0	0.181818	None
chr3	95344362	-	CG	0.0377369	5.47448e-09	0.000315659	12	2	26	0	CpG:166	CGIsland	0.166667	0	0.166667	None
chr3	95344367	-	CG	0.0353366	5.47448e-09	0.000315659	11	2	26	0	CpG:166	CGIsland	0.181818	0	0.181818	None
chr3	95344374	-	CG	0.0371892	5.47448e-09	0.000315659	11	2	24	0	CpG:166	CGIsland	0.181818	0	0.181818	None
chr3	95344385	-	CG	0.0410432	5.47448e-09	0.000315659	11	2	21	0	CpG:166	CGIsland	0.181818	0	0.181818	None
chr3	95344389	-	CG	0.0410432	5.47448e-09	0.000315659	11	2	21	0	CpG:166	CGIsland	0.181818	0	0.181818	None
chr3	98550723	+	CG	0.327395	7.06112e-05	0.0993896	20	1	12	0	CpG:157	CGIsland	0.05	0	0.05	None
chr3	107922585	-	CG	0.242693	5.33881e-05	0.090455	13	0	20	3	CpG:379	CGIsland	0	0.15	-0.15	None
chr3	107922592	-	CG	0.227632	5.33881e-05	0.090455	12	0	21	2	CpG:379	CGIsland	0	0.0952381	-0.0952381	None
chr3	107922616	-	CG	0.129365	5.33881e-05	0.090455	23	2	28	0	CpG:379	CGIsland	0.0869565	0	0.0869565	None
chr3	107922641	-	CG	0.0134067	5.33881e-05	0.090455	24	4	26	0	CpG:379	CGIsland	0.166667	0	0.166667	None
chr3	107922684	-	CG	0.0519874	5.33881e-05	0.090455	14	2	21	0	CpG:379	CGIsland	0.142857	0	0.142857	None
chr3	107922708	-	CG	0.357891	5.33881e-05	0.090455	13	3	26	3	CpG:379	CGIsland	0.230769	0.115385	0.115385	None
chr3	107922712	-	CG	0.00992126	5.33881e-05	0.090455	13	7	25	0	CpG:379	CGIsland	0.538462	0	0.538462	Hyper
chr3	107922714	-	CG	0.0492123	5.33881e-05	0.090455	15	2	24	0	CpG:379	CGIsland	0.133333	0	0.133333	None
chr3	107922730	-	CG	0.0377312	5.33881e-05	0.090455	17	4	15	0	CpG:379	CGIsland	0.235294	0	0.235294	None
chr3	107922749	-	CG	0.134456	5.33881e-05	0.090455	17	2	12	0	CpG:379	CGIsland	0.117647	0	0.117647	None
chr3	107922757	-	CG	0.12503	5.33881e-05	0.090455	16	2	12	0	CpG:379	CGIsland	0.125	0	0.125	None
chr4	12064876	+	CG	0.340228	6.47508e-05	0.0963492	31	14	37	21	CpG:100	CGIsland	0.451613	0.567568	-0.115955	None
chr4	12064877	-	CG	0.232881	6.47508e-05	0.0963492	10	2	14	6	CpG:100	CGIsland	0.2	0.428571	-0.228571	None
chr4	67751709	+	CG	0.189026	6.50965e-05	0.0964881	10	1	13	0	CpG:123	CGIsland	0.1	0	0.1	None
chr4	67751712	+	CG	0.751794	3.41554e-05	0.0779779	10	1	14	2	CpG:123	CGIsland	0.1	0.142857	-0.0428571	None
chr4	67751720	+	CG	0.182733	2.57379e-05	0.0699011	11	1	15	0	CpG:123	CGIsland	0.0909091	0	0.0909091	None
chr4	67751721	-	CG	0.28185	2.57379e-05	0.0699011	20	0	26	1	CpG:123	CGIsland	0	0.0384615	-0.0384615	None
chr4	67751738	+	CG	0.204231	1.7892e-05	0.05956	11	1	13	0	CpG:123	CGIsland	0.0909091	0	0.0909091	None
chr4	67751739	-	CG	0.16329	1.7892e-05	0.05956	10	0	17	2	CpG:123	CGIsland	0	0.117647	-0.117647	None
chr4	67751827	+	CG	0.0956447	4.66922e-05	0.0865305	12	2	11	0	CpG:123	CGIsland	0.166667	0	0.166667	None
chr4	67751831	+	CG	0.0956447	4.66922e-05	0.0865305	12	2	11	0	CpG:123	CGIsland	0.166667	0	0.166667	None
chr4	67751835	+	CG	0.0956447	4.66922e-05	0.0865305	12	2	11	0	CpG:123	CGIsland	0.166667	0	0.166667	None
chr4	67751838	+	CG	0.533672	4.66922e-05	0.0865305	12	2	12	1	CpG:123	CGIsland	0.166667	0.0833333	0.0833333	None
chr4	67751849	+	CG	0.231799	4.56136e-05	0.0858987	12	1	12	0	CpG:123	CGIsland	0.0833333	0	0.0833333	None
chr4	67751852	+	CG	0.231799	4.56136e-05	0.0858987	12	1	12	0	CpG:123	CGIsland	0.0833333	0	0.0833333	None
chr4	67751856	+	CG	0.218659	3.99892e-05	0.082566	12	1	13	0	CpG:123	CGIsland	0.0833333	0	0.0833333	None
chr4	67751863	+	CG	0.206873	3.99892e-05	0.082566	12	1	14	0	CpG:123	CGIsland	0.0833333	0	0.0833333	None
chr4	67751881	+	CG	0.231124	3.99892e-05	0.082566	11	1	11	0	CpG:123	CGIsland	0.0909091	0	0.0909091	None
chr4	67751885	+	CG	0.0866981	4.1513e-05	0.0833209	12	2	12	0	CpG:123	CGIsland	0.166667	0	0.166667	None
chr4	67751886	-	CG	0.493277	4.1513e-05	0.0833209	10	1	26	1	CpG:123	CGIsland	0.1	0.0384615	0.0615385	None
chr4	67751888	+	CG	0.231799	4.1513e-05	0.0833209	12	1	12	0	CpG:123	CGIsland	0.0833333	0	0.0833333	None
chr4	67751889	-	CG	0.120011	4.1513e-05	0.0833209	12	1	27	0	CpG:123	CGIsland	0.0833333	0	0.0833333	None
chr4	67751893	+	CG	0.116727	4.1513e-05	0.0833209	10	1	23	0	CpG:123	CGIsland	0.1	0	0.1	None
chr4	67751917	+	CG	0.118074	5.93144e-05	0.0935685	10	2	29	1	CpG:123	CGIsland	0.2	0.0344828	0.165517	None
chr4	68797468	-	CG	0.0723971	4.36517e-06	0.028729	10	2	12	0	CpG:100	CGIsland	0.2	0	0.2	None
chr4	68797470	-	CG	0.473049	4.36517e-06	0.028729	10	2	11	1	CpG:100	CGIsland	0.2	0.0909091	0.109091	None
chr4	68797499	-	CG	0.0230737	4.36517e-06	0.028729	10	2	13	11	CpG:100	CGIsland	0.2	0.846154	-0.646154	Hypo
chr4	68797506	-	CG	0.0159416	4.36517e-06	0.028729	10	0	13	10	CpG:100	CGIsland	0	0.769231	-0.769231	Hypo
chr4	68797513	-	CG	0.0227912	4.36517e-06	0.028729	11	2	23	17	CpG:100	CGIsland	0.181818	0.73913	-0.557312	Hypo
chr4	68797526	-	CG	0.0155818	4.36517e-06	0.028729	11	0	13	10	CpG:100	CGIsland	0	0.769231	-0.769231	Hypo
chr4	68797536	-	CG	0.03992	4.36517e-06	0.028729	10	1	12	7	CpG:100	CGIsland	0.1	0.583333	-0.483333	Hypo
chr4	68797539	-	CG	0.0574578	4.36517e-06	0.028729	10	1	12	6	CpG:100	CGIsland	0.1	0.5	-0.4	Hypo
chr4	68797558	-	CG	0.0859242	4.36517e-06	0.028729	11	0	11	2	CpG:100	CGIsland	0	0.181818	-0.181818	None
chr4	68797572	-	CG	0.0191718	4.36517e-06	0.028729	10	2	12	11	CpG:100	CGIsland	0.2	0.916667	-0.716667	Hypo
chr4	68850465	+	CG	0.0380594	5.40279e-05	0.0907994	11	11	25	17	CpG:133	CGIsland	1	0.68	0.32	Hyper
chr4	68850467	+	CG	0.0475881	5.40279e-05	0.0907994	12	12	28	14	CpG:133	CGIsland	1	0.5	0.5	Hyper
chr4	68850473	+	CG	0.0124545	5.40279e-05	0.0907994	10	10	25	12	CpG:133	CGIsland	1	0.48	0.52	Hyper
chr4	68850476	+	CG	0.0250024	5.40279e-05	0.0907994	10	10	24	11	CpG:133	CGIsland	1	0.458333	0.541667	Hyper
chr4	68882958	-	CG	0.0413472	6.80916e-07	0.00931051	12	3	16	0	CpG:197	CGIsland	0.25	0	0.25	Hyper
chr4	68882962	-	CG	0.022996	6.80916e-07	0.00931051	12	3	25	0	CpG:197	CGIsland	0.25	0	0.25	Hyper
chr4	68882968	-	CG	0.0173036	2.96294e-07	0.00518053	13	4	25	0	CpG:197	CGIsland	0.307692	0	0.307692	Hyper
chr4	68882981	-	CG	0.11555	2.70266e-08	0.000999698	13	6	24	5	CpG:197	CGIsland	0.461538	0.208333	0.253205	Hyper
chr4	68882996	-	CG	0.0481266	5.00871e-08	0.00150776	11	3	11	0	CpG:197	CGIsland	0.272727	0	0.272727	Hyper
chr4	68883106	+	CG	0.952423	1.609e-07	0.00336016	23	6	10	1	CpG:197	CGIsland	0.26087	0.1	0.16087	None
chr4	68883133	+	CG	0.0146514	8.62674e-07	0.0108238	13	7	23	2	CpG:197	CGIsland	0.538462	0.0869565	0.451505	Hyper
chr4	68883136	+	CG	0.0130782	4.35706e-07	0.00683341	13	8	23	1	CpG:197	CGIsland	0.615385	0.0434783	0.571906	Hyper
chr4	68883151	+	CG	0.00980112	4.35706e-07	0.00683341	12	8	25	3	CpG:197	CGIsland	0.666667	0.12	0.546667	Hyper
chr4	68883153	+	CG	0.0286713	4.35706e-07	0.00683341	12	7	24	4	CpG:197	CGIsland	0.583333	0.166667	0.416667	Hyper
chr4	68883167	+	CG	0.109948	3.40975e-06	0.0246892	12	5	24	4	CpG:197	CGIsland	0.416667	0.166667	0.25	Hyper
chr4	68883169	+	CG	0.0334658	3.40975e-06	0.0246892	11	6	24	4	CpG:197	CGIsland	0.545455	0.166667	0.378788	Hyper
chr4	68883176	+	CG	0.0416277	1.23324e-05	0.0500817	11	7	25	5	CpG:197	CGIsland	0.636364	0.2	0.436364	Hyper
chr4	68883181	+	CG	0.00898376	4.80528e-05	0.0876097	11	8	25	3	CpG:197	CGIsland	0.727273	0.12	0.607273	Hyper
chr4	99462760	+	CG	0.23513	1.08419e-05	0.0475406	22	0	22	1	CpG:41	CGIsland	0	0.0454545	-0.0454545	None
chr4	99462811	+	CG	0.423574	3.49107e-05	0.078413	10	0	27	1	CpG:41	CGIsland	0	0.037037	-0.037037	None
chr4	99462834	+	CG	0.478369	2.91054e-05	0.0733766	11	0	39	1	CpG:41	CGIsland	0	0.025641	-0.025641	None
chr4	99462851	-	CG	0.144127	2.91054e-05	0.0733766	11	1	20	0	CpG:41	CGIsland	0.0909091	0	0.0909091	None
chr4	99462852	+	CG	0.301687	2.91054e-05	0.0733766	11	0	37	2	CpG:41	CGIsland	0	0.0540541	-0.0540541	None
chr4	99462855	+	CG	0.436833	2.91054e-05	0.0733766	12	1	36	1	CpG:41	CGIsland	0.0833333	0.0277778	0.0555556	None
chr4	99462856	-	CG	0.107493	2.91054e-05	0.0733766	12	2	10	0	CpG:41	CGIsland	0.166667	0	0.166667	None
chr4	99462874	+	CG	0.0867669	2.91054e-05	0.0733766	11	1	35	0	CpG:41	CGIsland	0.0909091	0	0.0909091	None
chr4	99462875	-	CG	0.0444085	2.91054e-05	0.0733766	12	2	21	0	CpG:41	CGIsland	0.166667	0	0.166667	None
chr4	99462881	+	CG	0.00787329	1.67198e-05	0.0578439	25	4	34	0	CpG:41	CGIsland	0.16	0	0.16	None
chr4	99462882	-	CG	0.0411912	1.67198e-05	0.0578439	12	2	23	0	CpG:41	CGIsland	0.166667	0	0.166667	None
chr4	99462893	+	CG	0.148454	1.67198e-05	0.0578439	13	1	23	0	CpG:41	CGIsland	0.0769231	0	0.0769231	None
chr4	99462894	-	CG	0.0125542	1.67198e-05	0.0578439	10	5	23	0	CpG:41	CGIsland	0.5	0	0.5	Hyper
chr4	99462902	+	CG	0.0265111	1.67198e-05	0.0578439	13	3	21	0	CpG:41	CGIsland	0.230769	0	0.230769	None
chr4	99462903	-	CG	0.0238445	1.67198e-05	0.0578439	12	3	23	0	CpG:41	CGIsland	0.25	0	0.25	Hyper
chr4	99462914	+	CG	0.0398459	1.67198e-05	0.0578439	13	4	10	0	CpG:41	CGIsland	0.307692	0	0.307692	Hyper
chr4	99462915	-	CG	0.257613	1.67198e-05	0.0578439	25	4	13	0	CpG:41	CGIsland	0.16	0	0.16	None
chr4	99462963	-	CG	0.195065	1.96297e-05	0.0620065	26	2	21	0	CpG:41	CGIsland	0.0769231	0	0.0769231	None
chr4	99463012	-	CG	0.261531	1.46576e-05	0.0547278	21	1	18	0	CpG:41	CGIsland	0.047619	0	0.047619	None
chr4	99463033	-	CG	0.306012	1.05515e-05	0.0470843	21	0	31	1	CpG:41	CGIsland	0	0.0322581	-0.0322581	None
chr4	99463081	-	CG	0.118994	1.11159e-05	0.0476096	14	1	32	0	CpG:41	CGIsland	0.0714286	0	0.0714286	None
chr5	11908634	-	CG	0.152101	4.5444e-05	0.0858594	28	0	34	7	CpG:70	CGIsland	0	0.205882	-0.205882	None
chr5	11908638	-	CG	0.154793	4.5444e-05	0.0858594	28	0	35	6	CpG:70	CGIsland	0	0.171429	-0.171429	None
chr5	11908647	-	CG	0.112691	4.5444e-05	0.0858594	39	0	36	7	CpG:70	CGIsland	0	0.194444	-0.194444	None
chr5	11908670	-	CG	0.155528	5.6576e-05	0.0923247	31	0	36	7	CpG:70	CGIsland	0	0.194444	-0.194444	None
chr5	11908675	-	CG	0.230259	5.6576e-05	0.0923247	31	0	44	7	CpG:70	CGIsland	0	0.159091	-0.159091	None
chr5	11908682	-	CG	0.233072	5.6576e-05	0.0923247	30	0	43	7	CpG:70	CGIsland	0	0.162791	-0.162791	None
chr5	11908711	-	CG	0.242416	7.07013e-05	0.0994211	27	0	45	9	CpG:70	CGIsland	0	0.2	-0.2	None
chr5	11908727	-	CG	0.0211684	7.07013e-05	0.0994211	14	0	23	8	CpG:70	CGIsland	0	0.347826	-0.347826	Hypo
chr5	11908729	-	CG	0.0213605	7.07013e-05	0.0994211	13	0	22	8	CpG:70	CGIsland	0	0.363636	-0.363636	Hypo
chr5	11908762	-	CG	0.0313147	7.07013e-05	0.0994211	13	0	17	5	CpG:70	CGIsland	0	0.294118	-0.294118	Hypo
chr5	38149716	+	CG	0.230312	1.39618e-05	0.0535567	10	0	10	1	CpG:178	CGIsland	0	0.1	-0.1	None
chr5	38149788	+	CG	0.953301	1.87293e-05	0.0604956	12	1	13	1	CpG:178	CGIsland	0.0833333	0.0769231	0.00641026	None
chr5	38149803	+	CG	0.284239	5.81841e-05	0.0929164	16	1	12	0	CpG:178	CGIsland	0.0625	0	0.0625	None
chr5	38149805	+	CG	0.0763739	6.87541e-05	0.0983147	15	0	13	2	CpG:178	CGIsland	0	0.153846	-0.153846	None
chr5	42193829	-	CG	0.119187	5.41205e-05	0.0908932	13	2	10	0	CpG:70	CGIsland	0.153846	0	0.153846	None
chr5	42193838	-	CG	0.259362	2.93689e-05	0.0735728	14	1	12	0	CpG:70	CGIsland	0.0714286	0	0.0714286	None
chr5	42193844	-	CG	0.245949	2.93689e-05	0.0735728	13	1	12	0	CpG:70	CGIsland	0.0769231	0	0.0769231	None
chr5	42193845	+	CG	0.0503384	2.93689e-05	0.0735728	20	0	13	2	CpG:70	CGIsland	0	0.153846	-0.153846	None
chr5	42193937	+	CG	0.0485349	8.75849e-06	0.0435136	12	3	12	0	CpG:70	CGIsland	0.25	0	0.25	Hyper
chr5	42193939	+	CG	0.0437114	8.75849e-06	0.0435136	11	3	13	0	CpG:70	CGIsland	0.272727	0	0.272727	Hyper
chr5	42193948	+	CG	0.168576	5.1211e-05	0.0888415	10	1	15	0	CpG:70	CGIsland	0.1	0	0.1	None
chr5	55736095	+	CG	0.0474191	3.93388e-05	0.0819732	10	7	10	2	CpG:117	CGIsland	0.7	0.2	0.5	Hyper
chr5	55736097	+	CG	0.0409961	3.93388e-05	0.0819732	10	7	11	2	CpG:117	CGIsland	0.7	0.181818	0.518182	Hyper
chr5	55736102	+	CG	0.0458014	3.93388e-05	0.0819732	11	8	12	3	CpG:117	CGIsland	0.727273	0.25	0.477273	Hyper
chr5	55736104	+	CG	0.0211317	3.93388e-05	0.0819732	11	10	12	3	CpG:117	CGIsland	0.909091	0.25	0.659091	Hyper
chr5	55736106	+	CG	0.185722	3.93388e-05	0.0819732	12	7	22	7	CpG:117	CGIsland	0.583333	0.318182	0.265152	Hyper
chr5	55736223	+	CG	0.0430462	3.93388e-05	0.0819732	26	6	10	6	CpG:117	CGIsland	0.230769	0.6	-0.369231	Hypo
chr5	55736235	+	CG	0.132139	3.93388e-05	0.0819732	25	6	12	6	CpG:117	CGIsland	0.24	0.5	-0.26	Hypo
chr5	55736250	+	CG	0.17944	3.93388e-05	0.0819732	14	4	13	7	CpG:117	CGIsland	0.285714	0.538462	-0.252747	Hypo
chr5	55736252	+	CG	0.17944	3.93388e-05	0.0819732	14	4	13	7	CpG:117	CGIsland	0.285714	0.538462	-0.252747	Hypo
chr5	55736261	+	CG	0.064265	3.93388e-05	0.0819732	11	2	12	7	CpG:117	CGIsland	0.181818	0.583333	-0.401515	Hypo
chr5	55736281	+	CG	0.0608802	3.93388e-05	0.0819732	10	2	11	7	CpG:117	CGIsland	0.2	0.636364	-0.436364	Hypo
chr6	14848967	+	CG	0.0690543	3.05735e-05	0.0745725	11	2	22	11	CpG:19	CGIsland	0.181818	0.5	-0.318182	Hypo
chr6	14848971	+	CG	0.0269887	3.05735e-05	0.0745725	11	1	21	10	CpG:19	CGIsland	0.0909091	0.47619	-0.385281	Hypo
chr6	14848982	+	CG	0.044395	3.05735e-05	0.0745725	14	2	10	6	CpG:19	CGIsland	0.142857	0.6	-0.457143	Hypo
chr6	14849001	+	CG	0.0655491	3.05735e-05	0.0745725	15	2	10	5	CpG:19	CGIsland	0.133333	0.5	-0.366667	Hypo
chr6	56607286	+	CG	0.804312	4.84789e-05	0.0877359	10	1	14	1	CpG:170	CGIsland	0.1	0.0714286	0.0285714	None
chr6	56607288	+	CG	0.274869	4.84789e-05	0.0877359	11	0	14	1	CpG:170	CGIsland	0	0.0714286	-0.0714286	None
chr6	56607300	+	CG	0.300305	3.91495e-05	0.0818561	11	0	16	1	CpG:170	CGIsland	0	0.0625	-0.0625	None
chr6	64961718	+	CG	0.0197975	5.85376e-05	0.0931394	40	0	58	5	CpG:112	CGIsland	0	0.0862069	-0.0862069	None
chr6	64961754	+	CG	0.0366053	7.03927e-05	0.0992934	39	3	50	0	CpG:112	CGIsland	0.0769231	0	0.0769231	None
chr6	64961853	+	CG	0.159398	1.21156e-06	0.0134097	34	2	41	0	CpG:112	CGIsland	0.0588235	0	0.0588235	None
chr6	64961867	+	CG	0.280823	5.5074e-07	0.00837158	36	3	37	1	CpG:112	CGIsland	0.0833333	0.027027	0.0563063	None
chr6	64961892	+	CG	0.17112	2.60648e-06	0.0212137	25	1	38	0	CpG:112	CGIsland	0.04	0	0.04	None
chr6	64961894	+	CG	0.0638005	1.10165e-06	0.0126115	25	4	36	1	CpG:112	CGIsland	0.16	0.0277778	0.132222	None
chr6	64961899	+	CG	0.0499294	1.10165e-06	0.0126115	14	3	37	1	CpG:112	CGIsland	0.214286	0.027027	0.187259	None
chr6	64961901	+	CG	0.0267406	1.10165e-06	0.0126115	14	4	37	1	CpG:112	CGIsland	0.285714	0.027027	0.258687	Hyper
chr6	64961904	+	CG	0.0866245	7.11767e-07	0.0094682	26	3	36	0	CpG:112	CGIsland	0.115385	0	0.115385	None
chr6	64961907	+	CG	0.224589	7.11767e-07	0.0094682	26	3	37	1	CpG:112	CGIsland	0.115385	0.027027	0.0883576	None
chr6	64961910	+	CG	0.00409716	7.11767e-07	0.0094682	26	5	37	0	CpG:112	CGIsland	0.192308	0	0.192308	None
chr6	64961913	+	CG	0.180551	7.11767e-07	0.0094682	26	1	37	0	CpG:112	CGIsland	0.0384615	0	0.0384615	None
chr6	64961915	+	CG	0.333553	7.11767e-07	0.0094682	27	3	36	1	CpG:112	CGIsland	0.111111	0.0277778	0.0833333	None
chr6	64961932	+	CG	0.147848	1.90571e-06	0.0179941	29	3	27	0	CpG:112	CGIsland	0.103448	0	0.103448	None
chr6	64961938	+	CG	0.961707	1.90571e-06	0.0179941	30	1	28	1	CpG:112	CGIsland	0.0333333	0.0357143	-0.00238095	None
chr6	64961942	+	CG	0.450582	1.90571e-06	0.0179941	31	3	28	1	CpG:112	CGIsland	0.0967742	0.0357143	0.0610599	None
chr6	64961950	+	CG	0.159735	9.04803e-06	0.0439584	32	3	27	0	CpG:112	CGIsland	0.09375	0	0.09375	None
chr6	64961960	+	CG	0.10887	2.12471e-05	0.0644405	28	2	41	0	CpG:112	CGIsland	0.0714286	0	0.0714286	None
chr6	64961990	+	CG	0.0921764	2.12471e-05	0.0644405	26	2	37	0	CpG:112	CGIsland	0.0769231	0	0.0769231	None
chr6	64962006	+	CG	0.0642272	2.12471e-05	0.0644405	25	0	34	3	CpG:112	CGIsland	0	0.0882353	-0.0882353	None
chr6	64962021	+	CG	0.139218	2.12471e-05	0.0644405	24	0	34	2	CpG:112	CGIsland	0	0.0588235	-0.0588235	None
chr6	64962033	+	CG	0.0406253	2.12471e-05	0.0644405	25	0	25	3	CpG:112	CGIsland	0	0.12	-0.12	None
chr6	64962035	+	CG	0.229056	2.12471e-05	0.0644405	26	0	25	1	CpG:112	CGIsland	0	0.04	-0.04	None
chr6	64962040	+	CG	0.269682	2.12471e-05	0.0644405	26	1	25	3	CpG:112	CGIsland	0.0384615	0.12	-0.0815385	None
chr6	64962042	+	CG	0.229057	2.12471e-05	0.0644405	26	0	25	1	CpG:112	CGIsland	0	0.04	-0.04	None
chr6	64962051	+	CG	0.183673	2.12471e-05	0.0644405	28	2	26	5	CpG:112	CGIsland	0.0714286	0.192308	-0.120879	None
chr6	64962054	+	CG	0.146213	2.12471e-05	0.0644405	27	1	27	4	CpG:112	CGIsland	0.037037	0.148148	-0.111111	None
chr6	64962060	+	CG	0.0287225	2.80378e-05	0.0724337	25	0	28	4	CpG:112	CGIsland	0	0.142857	-0.142857	None
chr6	64962069	+	CG	0.268989	2.84902e-05	0.072643	24	0	29	1	CpG:112	CGIsland	0	0.0344828	-0.0344828	None
chr6	64962095	+	CG	0.0288001	3.09551e-05	0.0748833	23	0	26	4	CpG:112	CGIsland	0	0.153846	-0.153846	None
chr6	91466677	+	CG	1	2.55361e-05	0.0695588	10	3	10	3	CpG:46	CGIsland	0.3	0.3	0	None
chr6	91466806	-	CG	0.0268289	1.01234e-07	0.0025122	10	0	15	6	CpG:46	CGIsland	0	0.4	-0.4	Hypo
chr6	91466814	-	CG	0.0377221	1.01234e-07	0.0025122	12	0	14	4	CpG:46	CGIsland	0	0.285714	-0.285714	Hypo
chr6	91466833	-	CG	0.0224353	1.01234e-07	0.0025122	15	0	29	12	CpG:46	CGIsland	0	0.413793	-0.413793	Hypo
chr6	91466852	-	CG	0.00506912	9.7845e-07	0.0116874	14	0	30	14	CpG:46	CGIsland	0	0.466667	-0.466667	Hypo
chr6	91466854	-	CG	0.0128209	9.7845e-07	0.0116874	14	0	30	10	CpG:46	CGIsland	0	0.333333	-0.333333	Hypo
chr6	91466861	-	CG	0.00996371	1.87747e-06	0.0179217	15	0	29	9	CpG:46	CGIsland	0	0.310345	-0.310345	Hypo
chr6	91466869	-	CG	0.0172105	1.87747e-06	0.0179217	16	0	27	7	CpG:46	CGIsland	0	0.259259	-0.259259	Hypo
chr6	91466875	-	CG	0.0109527	1.87747e-06	0.0179217	15	0	28	9	CpG:46	CGIsland	0	0.321429	-0.321429	Hypo
chr6	91466878	-	CG	0.00368365	1.87747e-06	0.0179217	15	0	26	13	CpG:46	CGIsland	0	0.5	-0.5	Hypo
chr6	91466884	-	CG	0.0884394	1.98055e-08	0.000774612	15	0	15	2	CpG:46	CGIsland	0	0.133333	-0.133333	None
chr6	91466886	-	CG	0.00393668	1.98055e-08	0.000774612	15	0	25	12	CpG:46	CGIsland	0	0.48	-0.48	Hypo
chr6	91466902	-	CG	0.308146	1.25716e-07	0.00288138	16	0	24	1	CpG:46	CGIsland	0	0.0416667	-0.0416667	None
chr6	91466919	-	CG	0.0210827	6.70925e-07	0.00920385	13	0	11	6	CpG:46	CGIsland	0	0.545455	-0.545455	Hypo
chr6	91466921	-	CG	0.0443401	6.70925e-07	0.00920385	14	0	12	3	CpG:46	CGIsland	0	0.25	-0.25	Hypo
chr6	91466949	-	CG	0.0130581	1.56827e-05	0.0567026	14	0	20	6	CpG:46	CGIsland	0	0.3	-0.3	Hypo
chr6	91466952	-	CG	0.238468	1.56827e-05	0.0567026	13	0	21	3	CpG:46	CGIsland	0	0.142857	-0.142857	None
chr6	91466967	-	CG	0.0826518	1.56827e-05	0.0567026	14	0	23	3	CpG:46	CGIsland	0	0.130435	-0.130435	None
chr6	91466971	-	CG	0.535937	2.00635e-05	0.0626201	13	1	13	2	CpG:46	CGIsland	0.0769231	0.153846	-0.0769231	None
chr6	91466974	-	CG	0.0223986	2.00635e-05	0.0626201	15	0	23	5	CpG:46	CGIsland	0	0.217391	-0.217391	None
chr6	91467001	-	CG	0.267526	5.41712e-05	0.0909534	28	2	23	4	CpG:46	CGIsland	0.0714286	0.173913	-0.102484	None
chr6	113435591	+	CG	0.00824937	2.63616e-05	0.070574	16	16	27	13	CpG:27	CGIsland	1	0.481481	0.518519	Hyper
chr6	113435597	+	CG	0.0183234	2.63616e-05	0.070574	16	16	29	14	CpG:27	CGIsland	1	0.482759	0.517241	Hyper
chr6	113435608	+	CG	0.0295254	2.63616e-05	0.070574	13	13	26	12	CpG:27	CGIsland	1	0.461538	0.538462	Hyper
chr6	113435610	+	CG	0.0165034	2.63616e-05	0.070574	13	13	26	11	CpG:27	CGIsland	1	0.423077	0.576923	Hyper
chr6	113435646	+	CG	0.014847	2.63616e-05	0.070574	13	12	10	1	CpG:27	CGIsland	0.923077	0.1	0.823077	Hyper
chr6	113435748	-	CG	0.352521	2.63616e-05	0.070574	12	9	10	9	CpG:27	CGIsland	0.75	0.9	-0.15	None
chr7	11812988	-	CG	0.0189233	4.54343e-05	0.0858594	12	7	13	0	CpG:43	CGIsland	0.583333	0	0.583333	Hyper
chr7	11812996	-	CG	0.0174656	4.54343e-05	0.0858594	11	9	12	1	CpG:43	CGIsland	0.818182	0.0833333	0.734848	Hyper
chr7	11812998	-	CG	0.0665118	4.54343e-05	0.0858594	11	5	11	1	CpG:43	CGIsland	0.454545	0.0909091	0.363636	Hyper
chr7	11813010	-	CG	0.0255541	4.54343e-05	0.0858594	10	5	11	0	CpG:43	CGIsland	0.5	0	0.5	Hyper
chr7	11813031	-	CG	0.0947938	4.54343e-05	0.0858594	12	7	21	6	CpG:43	CGIsland	0.583333	0.285714	0.297619	Hyper
chr7	11813033	-	CG	0.0791091	4.54343e-05	0.0858594	12	6	20	4	CpG:43	CGIsland	0.5	0.2	0.3	Hyper
chr7	11813041	-	CG	0.128525	4.54343e-05	0.0858594	11	8	10	4	CpG:43	CGIsland	0.727273	0.4	0.327273	Hyper
chr7	11813044	-	CG	0.154538	4.54343e-05	0.0858594	10	5	10	2	CpG:43	CGIsland	0.5	0.2	0.3	Hyper
chr7	11813063	-	CG	0.0450638	4.54343e-05	0.0858594	11	0	10	3	CpG:43	CGIsland	0	0.3	-0.3	Hypo
chr7	14829765	+	CG	0.267494	5.71483e-05	0.0924801	37	1	31	0	CpG:283	CGIsland	0.027027	0	0.027027	None
chr7	14829780	+	CG	0.0615353	5.71483e-05	0.0924801	44	4	23	0	CpG:283	CGIsland	0.0909091	0	0.0909091	None
chr7	14829787	+	CG	0.220169	5.71483e-05	0.0924801	35	0	35	2	CpG:283	CGIsland	0	0.0571429	-0.0571429	None
chr7	14829796	+	CG	0.0484484	5.71483e-05	0.0924801	36	0	34	3	CpG:283	CGIsland	0	0.0882353	-0.0882353	None
chr7	15023850	+	CG	0.666991	3.81145e-05	0.081024	10	6	25	13	CpG:143	CGIsland	0.6	0.52	0.08	None
chr7	15023852	+	CG	0.243933	3.81145e-05	0.081024	10	6	25	8	CpG:143	CGIsland	0.6	0.32	0.28	Hyper
chr7	15023858	+	CG	0.605785	4.85565e-05	0.0877953	10	1	24	4	CpG:143	CGIsland	0.1	0.166667	-0.0666667	None
chr7	19758495	-	CG	0.0723971	6.1598e-05	0.0948618	10	2	12	0	CpG:106	CGIsland	0.2	0	0.2	None
chr7	19758498	-	CG	0.0456964	6.1598e-05	0.0948618	11	3	12	0	CpG:106	CGIsland	0.272727	0	0.272727	Hyper
chr7	19758543	-	CG	0.0850099	6.1598e-05	0.0948618	10	2	10	0	CpG:106	CGIsland	0.2	0	0.2	None
chr7	19758547	-	CG	0.0850099	6.1598e-05	0.0948618	10	2	10	0	CpG:106	CGIsland	0.2	0	0.2	None
chr7	19758568	-	CG	0.0777854	6.1598e-05	0.0948618	10	2	11	0	CpG:106	CGIsland	0.2	0	0.2	None
chr7	19758573	-	CG	0.0340508	6.1598e-05	0.0948618	11	4	11	0	CpG:106	CGIsland	0.363636	0	0.363636	Hyper
chr7	19758588	-	CG	0.0120494	6.1598e-05	0.0948618	20	7	12	0	CpG:106	CGIsland	0.35	0	0.35	Hyper
chr7	38515128	-	CG	0.0385862	1.67702e-05	0.0578439	10	3	15	0	CpG:91	CGIsland	0.3	0	0.3	Hyper
chr7	38515147	-	CG	0.03908	1.67702e-05	0.0578439	12	3	18	0	CpG:91	CGIsland	0.25	0	0.25	Hyper
chr7	38515151	-	CG	0.0299763	1.67702e-05	0.0578439	13	4	18	0	CpG:91	CGIsland	0.307692	0	0.307692	Hyper
chr7	38515153	-	CG	0.0293446	1.67702e-05	0.0578439	13	4	19	0	CpG:91	CGIsland	0.307692	0	0.307692	Hyper
chr7	38515155	-	CG	0.0321282	1.67702e-05	0.0578439	15	4	18	0	CpG:91	CGIsland	0.266667	0	0.266667	Hyper
chr7	38515157	-	CG	0.203854	1.67702e-05	0.0578439	15	1	18	0	CpG:91	CGIsland	0.0666667	0	0.0666667	None
chr7	38515173	-	CG	0.0430796	1.67702e-05	0.0578439	15	3	19	0	CpG:91	CGIsland	0.2	0	0.2	None
chr7	38515193	-	CG	0.174846	1.67702e-05	0.0578439	14	3	18	1	CpG:91	CGIsland	0.214286	0.0555556	0.15873	None
chr7	38515214	-	CG	0.244981	1.56831e-05	0.0567026	15	1	14	0	CpG:91	CGIsland	0.0666667	0	0.0666667	None
chr7	38515225	-	CG	0.120965	1.05722e-05	0.0470843	18	2	14	0	CpG:91	CGIsland	0.111111	0	0.111111	None
chr7	38515231	-	CG	0.111578	1.05722e-05	0.0470843	18	2	15	0	CpG:91	CGIsland	0.111111	0	0.111111	None
chr7	38515234	-	CG	0.0571028	1.05722e-05	0.0470843	18	3	15	0	CpG:91	CGIsland	0.166667	0	0.166667	None
chr7	38515242	-	CG	0.163368	1.05722e-05	0.0470843	19	3	26	1	CpG:91	CGIsland	0.157895	0.0384615	0.119433	None
chr7	38515249	-	CG	0.163368	1.05722e-05	0.0470843	19	3	26	1	CpG:91	CGIsland	0.157895	0.0384615	0.119433	None
chr7	38515251	-	CG	0.349945	1.05722e-05	0.0470843	29	3	28	1	CpG:91	CGIsland	0.103448	0.0357143	0.067734	None
chr7	38515292	-	CG	0.100622	1.05722e-05	0.0470843	25	0	27	2	CpG:91	CGIsland	0	0.0740741	-0.0740741	None
chr7	38515310	-	CG	0.21976	1.05722e-05	0.0470843	37	1	41	0	CpG:91	CGIsland	0.027027	0	0.027027	None
chr7	41335004	+	CG	0.0206146	1.88912e-05	0.0607878	23	15	26	24	CpG:35	CGIsland	0.652174	0.923077	-0.270903	Hypo
chr7	41335013	+	CG	0.00581975	1.88912e-05	0.0607878	22	8	28	24	CpG:35	CGIsland	0.363636	0.857143	-0.493506	Hypo
chr7	41335039	+	CG	0.554063	2.09668e-05	0.0641726	25	10	27	13	CpG:35	CGIsland	0.4	0.481481	-0.0814815	None
chr7	41335042	+	CG	0.0102933	2.09668e-05	0.0641726	27	12	28	23	CpG:35	CGIsland	0.444444	0.821429	-0.376984	Hypo
chr7	43214228	+	CG	0.247309	3.95203e-08	0.0013156	10	0	11	1	CpG:251	CGIsland	0	0.0909091	-0.0909091	None
chr7	43214235	+	CG	0.247309	3.95203e-08	0.0013156	10	0	11	1	CpG:251	CGIsland	0	0.0909091	-0.0909091	None
chr7	43214243	+	CG	0.095644	2.53124e-07	0.00457358	11	0	12	2	CpG:251	CGIsland	0	0.166667	-0.166667	None
chr7	43214249	+	CG	0.095644	2.53124e-07	0.00457358	11	0	12	2	CpG:251	CGIsland	0	0.166667	-0.166667	None
chr7	43214252	+	CG	0.0485307	2.53124e-07	0.00457358	12	0	12	3	CpG:251	CGIsland	0	0.25	-0.25	Hypo
chr7	43214261	+	CG	0.0546978	6.083e-08	0.00173145	12	0	14	3	CpG:251	CGIsland	0	0.214286	-0.214286	None
chr7	43214263	+	CG	0.0581167	6.083e-08	0.00173145	12	0	15	3	CpG:251	CGIsland	0	0.2	-0.2	None
chr7	43214265	+	CG	0.0545869	6.083e-08	0.00173145	13	0	15	3	CpG:251	CGIsland	0	0.2	-0.2	None
chr7	43214290	+	CG	0.0416646	2.14198e-09	0.000162289	11	0	35	9	CpG:251	CGIsland	0	0.257143	-0.257143	Hypo
chr7	43214298	+	CG	0.042134	1.34172e-09	0.000107912	10	0	33	9	CpG:251	CGIsland	0	0.272727	-0.272727	Hypo
chr7	43214301	+	CG	0.0912988	1.34172e-09	0.000107912	11	0	33	8	CpG:251	CGIsland	0	0.242424	-0.242424	None
chr7	43214302	-	CG	0.132158	1.34172e-09	0.000107912	20	0	10	1	CpG:251	CGIsland	0	0.1	-0.1	None
chr7	43214303	+	CG	0.0979903	1.34172e-09	0.000107912	10	0	33	8	CpG:251	CGIsland	0	0.242424	-0.242424	None
chr7	43214304	-	CG	0.144127	1.34172e-09	0.000107912	20	0	11	1	CpG:251	CGIsland	0	0.0909091	-0.0909091	None
chr7	43214315	+	CG	0.0850335	3.45002e-09	0.000239418	13	1	33	10	CpG:251	CGIsland	0.0769231	0.30303	-0.226107	None
chr7	43214319	+	CG	0.0827534	3.12178e-09	0.000221541	14	0	34	8	CpG:251	CGIsland	0	0.235294	-0.235294	None
chr7	43214333	+	CG	0.0893005	6.59235e-09	0.000336397	14	0	32	7	CpG:251	CGIsland	0	0.21875	-0.21875	None
chr7	43214338	+	CG	0.0383954	6.59235e-09	0.000336397	14	0	36	8	CpG:251	CGIsland	0	0.222222	-0.222222	None
chr7	43214346	+	CG	0.0855162	6.59235e-09	0.000336397	15	0	36	7	CpG:251	CGIsland	0	0.194444	-0.194444	None
chr7	43214361	+	CG	0.085922	6.59235e-09	0.000336397	15	0	36	9	CpG:251	CGIsland	0	0.25	-0.25	Hypo
chr7	43214368	+	CG	0.0483917	6.59235e-09	0.000336397	15	0	33	10	CpG:251	CGIsland	0	0.30303	-0.30303	Hypo
chr7	43214369	-	CG	0.0850071	6.59235e-09	0.000336397	10	0	10	2	CpG:251	CGIsland	0	0.2	-0.2	None
chr7	43214370	+	CG	0.0841916	6.59235e-09	0.000336397	15	0	31	8	CpG:251	CGIsland	0	0.258065	-0.258065	Hypo
chr7	43214371	-	CG	0.0850071	6.59235e-09	0.000336397	10	0	10	2	CpG:251	CGIsland	0	0.2	-0.2	None
chr7	43214380	+	CG	0.0945034	6.59235e-09	0.000336397	14	0	32	9	CpG:251	CGIsland	0	0.28125	-0.28125	Hypo
chr7	43214382	+	CG	0.0945034	6.59235e-09	0.000336397	14	0	32	9	CpG:251	CGIsland	0	0.28125	-0.28125	Hypo
chr7	43214393	+	CG	0.0218855	3.23439e-09	0.000225452	13	0	33	11	CpG:251	CGIsland	0	0.333333	-0.333333	Hypo
chr7	43214421	+	CG	0.0420686	2.15988e-10	2.02842e-05	13	0	27	9	CpG:251	CGIsland	0	0.333333	-0.333333	Hypo
chr7	43214437	+	CG	0.904125	8.77375e-11	8.87763e-06	13	2	27	5	CpG:251	CGIsland	0.153846	0.185185	-0.031339	None
chr7	43214441	+	CG	0.488759	8.77375e-11	8.87763e-06	13	2	24	6	CpG:251	CGIsland	0.153846	0.25	-0.0961538	None
chr7	43214460	+	CG	0.00820578	5.34996e-11	5.55111e-06	13	0	26	9	CpG:251	CGIsland	0	0.346154	-0.346154	Hypo
chr7	43214462	+	CG	0.166831	5.34996e-11	5.55111e-06	13	2	28	10	CpG:251	CGIsland	0.153846	0.357143	-0.203297	None
chr7	43214475	+	CG	0.115401	5.08104e-11	5.38436e-06	12	0	15	2	CpG:251	CGIsland	0	0.133333	-0.133333	None
chr7	43214479	+	CG	0.105345	5.08104e-11	5.38436e-06	12	1	26	8	CpG:251	CGIsland	0.0833333	0.307692	-0.224359	None
chr7	43214483	+	CG	0.0405315	2.31356e-11	2.59177e-06	10	0	27	6	CpG:251	CGIsland	0	0.222222	-0.222222	None
chr7	43214485	+	CG	0.0208883	2.31356e-11	2.59177e-06	11	0	26	8	CpG:251	CGIsland	0	0.307692	-0.307692	Hypo
chr7	43214487	+	CG	0.0221296	2.31356e-11	2.59177e-06	11	0	25	7	CpG:251	CGIsland	0	0.28	-0.28	Hypo
chr7	43214489	+	CG	0.0945546	2.31356e-11	2.59177e-06	12	1	27	9	CpG:251	CGIsland	0.0833333	0.333333	-0.25	Hypo
chr7	43214496	+	CG	0.0613317	4.15185e-11	4.49073e-06	10	0	25	5	CpG:251	CGIsland	0	0.2	-0.2	None
chr7	43214507	+	CG	0.742119	2.0244e-10	1.91263e-05	10	2	24	4	CpG:251	CGIsland	0.2	0.166667	0.0333333	None
chr7	43214520	+	CG	0.211568	3.16176e-10	2.81747e-05	10	4	24	4	CpG:251	CGIsland	0.4	0.166667	0.233333	None
chr7	43214525	+	CG	0.634068	5.23638e-10	4.39171e-05	10	3	14	3	CpG:251	CGIsland	0.3	0.214286	0.0857143	None
chr7	43214530	+	CG	0.289742	5.23638e-10	4.39171e-05	10	1	15	4	CpG:251	CGIsland	0.1	0.266667	-0.166667	None
chr7	43214584	+	CG	0.0591442	9.42039e-08	0.00239846	10	0	13	3	CpG:251	CGIsland	0	0.230769	-0.230769	None
chr7	43214603	+	CG	0.0248379	4.97115e-08	0.00149933	10	0	13	6	CpG:251	CGIsland	0	0.461538	-0.461538	Hypo
chr7	43214612	+	CG	0.0377142	4.97115e-08	0.00149933	10	0	12	4	CpG:251	CGIsland	0	0.333333	-0.333333	Hypo
chr7	43214615	+	CG	0.02389	4.97115e-08	0.00149933	10	0	12	6	CpG:251	CGIsland	0	0.5	-0.5	Hypo
chr7	43214629	+	CG	0.0377185	7.86496e-08	0.00213779	11	0	13	4	CpG:251	CGIsland	0	0.307692	-0.307692	Hypo
chr7	43214643	+	CG	0.0327167	8.34827e-09	0.000404106	12	0	11	4	CpG:251	CGIsland	0	0.363636	-0.363636	Hypo
chr7	43214651	+	CG	0.0266965	8.34827e-09	0.000404106	11	0	11	5	CpG:251	CGIsland	0	0.454545	-0.454545	Hypo
chr7	43214667	+	CG	0.0315958	3.18674e-08	0.00112313	13	0	11	4	CpG:251	CGIsland	0	0.363636	-0.363636	Hypo
chr7	43214669	+	CG	0.0250808	3.18674e-08	0.00112313	13	0	11	5	CpG:251	CGIsland	0	0.454545	-0.454545	Hypo
chr7	43214681	+	CG	0.04299	4.45137e-08	0.00142708	12	0	10	3	CpG:251	CGIsland	0	0.3	-0.3	Hypo
chr7	43214705	+	CG	0.246589	2.03533e-06	0.0186456	12	0	22	2	CpG:251	CGIsland	0	0.0909091	-0.0909091	None
chr7	43214785	+	CG	0.415977	1.34848e-07	0.00301266	10	0	26	1	CpG:251	CGIsland	0	0.0384615	-0.0384615	None
chr7	43214796	+	CG	0.0609596	2.93219e-07	0.00513249	10	6	28	7	CpG:251	CGIsland	0.6	0.25	0.35	Hyper
chr7	43214804	+	CG	0.0357772	2.93219e-07	0.00513249	11	7	31	8	CpG:251	CGIsland	0.636364	0.258065	0.378299	Hyper
chr7	43214827	+	CG	0.171305	1.17031e-05	0.048766	10	0	43	10	CpG:251	CGIsland	0	0.232558	-0.232558	None
chr7	50789736	-	CG	0.262177	2.28685e-06	0.019811	10	0	22	4	CpG:156	CGIsland	0	0.181818	-0.181818	None
chr7	50789739	-	CG	0.0671603	2.28685e-06	0.019811	11	0	22	6	CpG:156	CGIsland	0	0.272727	-0.272727	Hypo
chr7	50789745	-	CG	0.0534554	2.28685e-06	0.019811	12	0	22	5	CpG:156	CGIsland	0	0.227273	-0.227273	None
chr7	50789747	-	CG	0.0534554	2.28685e-06	0.019811	12	0	22	5	CpG:156	CGIsland	0	0.227273	-0.227273	None
chr7	50789752	-	CG	0.0630166	2.28685e-06	0.019811	12	0	22	6	CpG:156	CGIsland	0	0.272727	-0.272727	Hypo
chr7	50789771	-	CG	0.0485307	2.28685e-06	0.019811	12	0	12	3	CpG:156	CGIsland	0	0.25	-0.25	Hypo
chr7	50789790	-	CG	0.0199552	2.28685e-06	0.019811	13	0	14	7	CpG:156	CGIsland	0	0.5	-0.5	Hypo
chr7	50789794	-	CG	0.0194189	2.28685e-06	0.019811	13	0	13	7	CpG:156	CGIsland	0	0.538462	-0.538462	Hypo
chr7	50789808	-	CG	0.0269007	2.28685e-06	0.019811	12	0	12	5	CpG:156	CGIsland	0	0.416667	-0.416667	Hypo
chr7	50789819	-	CG	0.0229888	2.28685e-06	0.019811	10	0	11	6	CpG:156	CGIsland	0	0.545455	-0.545455	Hypo
chr7	50789821	-	CG	0.0229888	2.28685e-06	0.019811	10	0	11	6	CpG:156	CGIsland	0	0.545455	-0.545455	Hypo
chr7	50872253	-	CG	0.058116	5.74626e-05	0.0925715	15	3	12	0	CpG:49	CGIsland	0.2	0	0.2	None
chr7	50872266	-	CG	0.0290955	5.74626e-05	0.0925715	13	5	11	0	CpG:49	CGIsland	0.384615	0	0.384615	Hyper
chr7	50872268	-	CG	0.270788	5.74626e-05	0.0925715	12	5	10	2	CpG:49	CGIsland	0.416667	0.2	0.216667	None
chr7	50872271	-	CG	0.480599	5.74626e-05	0.0925715	12	4	10	2	CpG:49	CGIsland	0.333333	0.2	0.133333	None
chr7	50872274	-	CG	0.210617	5.74626e-05	0.0925715	11	5	10	2	CpG:49	CGIsland	0.454545	0.2	0.254545	Hyper
chr7	50872281	-	CG	0.348306	5.74626e-05	0.0925715	13	3	11	1	CpG:49	CGIsland	0.230769	0.0909091	0.13986	None
chr7	52513713	-	CG	0.793851	6.96705e-05	0.0987098	10	4	20	9	CpG:61	CGIsland	0.4	0.45	-0.05	None
chr7	52513716	-	CG	0.0227988	6.96705e-05	0.0987098	11	2	20	15	CpG:61	CGIsland	0.181818	0.75	-0.568182	Hypo
chr7	52513725	-	CG	0.0419582	2.59115e-05	0.0701386	11	3	18	13	CpG:61	CGIsland	0.272727	0.722222	-0.449495	Hypo
chr7	52513740	-	CG	0.069701	1.776e-05	0.059428	12	6	18	15	CpG:61	CGIsland	0.5	0.833333	-0.333333	Hypo
chr7	52513756	-	CG	0.514662	1.776e-05	0.059428	10	6	17	8	CpG:61	CGIsland	0.6	0.470588	0.129412	None
chr7	52513761	-	CG	0.209962	1.776e-05	0.059428	20	11	16	12	CpG:61	CGIsland	0.55	0.75	-0.2	None
chr7	52513837	-	CG	0.88741	5.14629e-05	0.0890762	10	1	17	2	CpG:61	CGIsland	0.1	0.117647	-0.0176471	None
chr7	52513853	+	CG	0.585218	5.14629e-05	0.0890762	21	6	22	8	CpG:61	CGIsland	0.285714	0.363636	-0.0779221	None
chr7	52513854	-	CG	0.0416779	5.14629e-05	0.0890762	11	0	15	4	CpG:61	CGIsland	0	0.266667	-0.266667	Hypo
chr7	71982985	+	CG	0.161304	1.84575e-06	0.0177316	47	4	46	1	CpG:42	CGIsland	0.0851064	0.0217391	0.0633673	None
chr7	71982989	+	CG	0.03891	1.13575e-06	0.0128703	44	3	44	0	CpG:42	CGIsland	0.0681818	0	0.0681818	None
chr7	71983000	+	CG	0.184831	1.98381e-06	0.0183835	32	3	42	1	CpG:42	CGIsland	0.09375	0.0238095	0.0699405	None
chr7	71983003	+	CG	0.00879191	8.9512e-06	0.0437886	31	4	42	0	CpG:42	CGIsland	0.129032	0	0.129032	None
chr7	71983009	+	CG	0.022205	5.24876e-06	0.0323327	31	3	41	0	CpG:42	CGIsland	0.0967742	0	0.0967742	None
chr7	71983011	+	CG	0.022624	3.51104e-06	0.0250378	32	3	42	0	CpG:42	CGIsland	0.09375	0	0.09375	None
chr7	71983027	+	CG	0.0612756	3.51104e-06	0.0250378	31	2	42	0	CpG:42	CGIsland	0.0645161	0	0.0645161	None
chr7	71983038	+	CG	0.0192532	3.51104e-06	0.0250378	29	3	41	0	CpG:42	CGIsland	0.103448	0	0.103448	None
chr7	71983041	+	CG	0.0535367	1.96002e-06	0.0182433	27	2	40	0	CpG:42	CGIsland	0.0740741	0	0.0740741	None
chr7	71983047	+	CG	0.0442389	1.96002e-06	0.0182433	25	2	42	0	CpG:42	CGIsland	0.08	0	0.08	None
chr7	71983058	+	CG	0.0143133	1.96002e-06	0.0182433	25	3	41	0	CpG:42	CGIsland	0.12	0	0.12	None
chr7	71983096	+	CG	0.382137	1.96002e-06	0.0182433	10	0	22	1	CpG:42	CGIsland	0	0.0454545	-0.0454545	None
chr7	71983169	-	CG	0.138202	2.69974e-06	0.0215478	11	1	21	0	CpG:42	CGIsland	0.0909091	0	0.0909091	None
chr7	71983183	-	CG	0.638024	2.69974e-06	0.0215478	12	1	23	1	CpG:42	CGIsland	0.0833333	0.0434783	0.0398551	None
chr7	71983189	-	CG	0.112317	3.15493e-06	0.0234838	10	1	24	0	CpG:42	CGIsland	0.1	0	0.1	None
chr7	71983204	-	CG	0.863373	7.64469e-06	0.040478	11	1	27	2	CpG:42	CGIsland	0.0909091	0.0740741	0.016835	None
chr7	71983209	-	CG	0.100312	3.2086e-05	0.0761303	11	1	30	0	CpG:42	CGIsland	0.0909091	0	0.0909091	None
chr8	5900789	-	CG	0.340299	1.98379e-05	0.0622205	21	3	29	11	CpG:236	CGIsland	0.142857	0.37931	-0.236453	None
chr8	5900820	-	CG	0.0195147	3.17708e-05	0.0756906	10	0	19	9	CpG:236	CGIsland	0	0.473684	-0.473684	Hypo
chr8	5900823	-	CG	0.0295272	3.17708e-05	0.0756906	11	0	19	6	CpG:236	CGIsland	0	0.315789	-0.315789	Hypo
chr8	5900829	-	CG	0.0295272	3.42103e-05	0.0779779	11	0	19	6	CpG:236	CGIsland	0	0.315789	-0.315789	Hypo
chr8	5900846	-	CG	0.295746	3.42103e-05	0.0779779	12	0	17	1	CpG:236	CGIsland	0	0.0588235	-0.0588235	None
chr8	7605169	+	CG	0.0866981	2.6064e-05	0.0702017	12	2	12	0	CpG:58	CGIsland	0.166667	0	0.166667	None
chr8	7605178	+	CG	0.0802175	4.95523e-05	0.0882182	12	2	13	0	CpG:58	CGIsland	0.166667	0	0.166667	None
chr8	7605195	+	CG	0.0790908	6.14684e-05	0.0948215	11	2	12	0	CpG:58	CGIsland	0.181818	0	0.181818	None
chr8	7605198	+	CG	0.0956837	6.14684e-05	0.0948215	13	2	12	0	CpG:58	CGIsland	0.153846	0	0.153846	None
chr8	7605208	+	CG	0.0481266	6.14684e-05	0.0948215	11	3	11	0	CpG:58	CGIsland	0.272727	0	0.272727	Hyper
chr8	7605210	+	CG	0.054828	6.14684e-05	0.0948215	13	3	11	0	CpG:58	CGIsland	0.230769	0	0.230769	None
chr8	7605235	+	CG	0.0515201	6.14684e-05	0.0948215	13	3	12	0	CpG:58	CGIsland	0.230769	0	0.230769	None
chr8	7605239	+	CG	0.0485349	6.14684e-05	0.0948215	12	3	12	0	CpG:58	CGIsland	0.25	0	0.25	Hyper
chr8	7605243	+	CG	0.767829	6.14684e-05	0.0948215	13	3	11	2	CpG:58	CGIsland	0.230769	0.181818	0.048951	None
chr8	7605250	+	CG	0.054828	6.14684e-05	0.0948215	13	3	11	0	CpG:58	CGIsland	0.230769	0	0.230769	None
chr8	7605252	+	CG	0.054828	6.14684e-05	0.0948215	13	3	11	0	CpG:58	CGIsland	0.230769	0	0.230769	None
chr8	7605260	+	CG	0.054828	6.14684e-05	0.0948215	13	3	11	0	CpG:58	CGIsland	0.230769	0	0.230769	None
chr8	7605266	+	CG	0.261128	6.14684e-05	0.0948215	13	1	11	0	CpG:58	CGIsland	0.0769231	0	0.0769231	None
chr8	7605276	+	CG	0.130631	6.14684e-05	0.0948215	14	2	10	0	CpG:58	CGIsland	0.142857	0	0.142857	None
chr8	7605287	+	CG	0.292332	6.96808e-05	0.0987098	14	1	10	0	CpG:58	CGIsland	0.0714286	0	0.0714286	None
chr8	7605289	+	CG	0.292332	6.96808e-05	0.0987098	14	1	10	0	CpG:58	CGIsland	0.0714286	0	0.0714286	None
chr8	7605293	+	CG	0.27822	6.96808e-05	0.0987098	13	1	10	0	CpG:58	CGIsland	0.0769231	0	0.0769231	None
chr8	7605304	+	CG	0.292332	6.96808e-05	0.0987098	14	1	10	0	CpG:58	CGIsland	0.0714286	0	0.0714286	None
chr8	7605312	+	CG	0.1418	6.96808e-05	0.0987098	15	2	10	0	CpG:58	CGIsland	0.133333	0	0.133333	None
chr8	7605333	+	CG	0.152694	6.96808e-05	0.0987098	16	2	10	0	CpG:58	CGIsland	0.125	0	0.125	None
chr8	7605335	+	CG	0.152694	6.96808e-05	0.0987098	16	2	10	0	CpG:58	CGIsland	0.125	0	0.125	None
chr8	7605337	+	CG	0.31837	6.96808e-05	0.0987098	16	1	10	0	CpG:58	CGIsland	0.0625	0	0.0625	None
chr8	22472029	+	CG	0.315878	8.56248e-06	0.04289	10	2	26	2	CpG:152	CGIsland	0.2	0.0769231	0.123077	None
chr8	22472038	+	CG	0.0156442	8.56248e-06	0.04289	11	4	26	0	CpG:152	CGIsland	0.363636	0	0.363636	Hyper
chr8	22472044	+	CG	0.0627178	3.63046e-05	0.0798186	12	4	28	2	CpG:152	CGIsland	0.333333	0.0714286	0.261905	Hyper
chr8	22472050	+	CG	0.020276	2.36579e-05	0.0675106	11	3	29	0	CpG:152	CGIsland	0.272727	0	0.272727	Hyper
chr8	22472057	+	CG	0.0595301	1.52437e-05	0.0558063	13	4	28	2	CpG:152	CGIsland	0.307692	0.0714286	0.236264	None
chr8	22472071	+	CG	0.0919059	9.73019e-06	0.0455595	14	6	27	3	CpG:152	CGIsland	0.428571	0.111111	0.31746	Hyper
chr8	22472076	+	CG	0.0628397	9.73019e-06	0.0455595	14	10	34	4	CpG:152	CGIsland	0.714286	0.117647	0.596639	Hyper
chr8	22472096	+	CG	0.0508585	9.73019e-06	0.0455595	14	4	34	2	CpG:152	CGIsland	0.285714	0.0588235	0.226891	None
chr8	22472113	+	CG	0.0890691	9.73019e-06	0.0455595	13	5	23	3	CpG:152	CGIsland	0.384615	0.130435	0.254181	Hyper
chr8	22472114	-	CG	0.457745	9.73019e-06	0.0455595	10	3	12	2	CpG:152	CGIsland	0.3	0.166667	0.133333	None
chr8	22472125	+	CG	0.0170108	9.73019e-06	0.0455595	11	4	21	0	CpG:152	CGIsland	0.363636	0	0.363636	Hyper
chr8	22472192	+	CG	0.158379	9.73019e-06	0.0455595	14	1	23	0	CpG:152	CGIsland	0.0714286	0	0.0714286	None
chr8	22472193	-	CG	0.127576	9.73019e-06	0.0455595	11	0	15	2	CpG:152	CGIsland	0	0.133333	-0.133333	None
chr8	22472210	+	CG	0.346266	1.86515e-05	0.0604956	12	0	22	1	CpG:152	CGIsland	0	0.0454545	-0.0454545	None
chr8	22472240	+	CG	0.892965	5.07548e-05	0.0887714	12	1	10	1	CpG:152	CGIsland	0.0833333	0.1	-0.0166667	None
chr8	22472244	+	CG	0.171358	5.07548e-05	0.0887714	23	1	10	2	CpG:152	CGIsland	0.0434783	0.2	-0.156522	None
chr8	99599438	-	CG	0.037717	6.8576e-05	0.0981938	12	4	10	0	CpG:136	CGIsland	0.333333	0	0.333333	Hyper
chr8	99599441	-	CG	0.0481266	6.8576e-05	0.0981938	11	3	11	0	CpG:136	CGIsland	0.272727	0	0.272727	Hyper
chr8	99599443	-	CG	0.0481266	6.8576e-05	0.0981938	11	3	11	0	CpG:136	CGIsland	0.272727	0	0.272727	Hyper
chr8	99599453	-	CG	0.107493	6.8576e-05	0.0981938	12	2	10	0	CpG:136	CGIsland	0.166667	0	0.166667	None
chr8	99599539	-	CG	0.144127	1.94108e-05	0.0615946	11	1	20	0	CpG:136	CGIsland	0.0909091	0	0.0909091	None
chr8	99599552	-	CG	0.213092	3.53493e-05	0.0787166	24	0	21	1	CpG:136	CGIsland	0	0.047619	-0.047619	None
chr8	99599567	-	CG	0.207969	3.53493e-05	0.0787166	26	0	22	1	CpG:136	CGIsland	0	0.0454545	-0.0454545	None
chr9	11455073	+	CG	0.106159	5.90026e-05	0.0934432	37	18	10	8	CpG:174	CGIsland	0.486486	0.8	-0.313514	Hypo
chr9	17092907	-	CG	0.0189558	1.61569e-05	0.0574103	16	4	26	0	CpG:186	CGIsland	0.25	0	0.25	Hyper
chr9	17092920	-	CG	0.0264756	8.91638e-06	0.0437351	14	3	23	0	CpG:186	CGIsland	0.214286	0	0.214286	None
chr9	17092924	-	CG	0.998278	1.70254e-05	0.0583262	14	1	14	1	CpG:186	CGIsland	0.0714286	0.0714286	0	None
chr9	31953677	-	CG	0.117617	6.98844e-06	0.0386881	24	3	33	0	CpG:154	CGIsland	0.125	0	0.125	None
chr9	40698823	-	CG	0.0617055	2.71096e-05	0.0714099	43	14	45	7	CpG:85	CGIsland	0.325581	0.155556	0.170026	None
chr9	40698827	-	CG	0.537867	2.71096e-05	0.0714099	31	5	45	5	CpG:85	CGIsland	0.16129	0.111111	0.0501792	None
chr9	40698832	-	CG	0.194422	1.34124e-05	0.0522079	31	9	43	7	CpG:85	CGIsland	0.290323	0.162791	0.127532	None
chr9	40698847	-	CG	0.141523	1.34124e-05	0.0522079	21	4	39	2	CpG:85	CGIsland	0.190476	0.0512821	0.139194	None
chr9	40698916	+	CG	0.0777854	1.34124e-05	0.0522079	10	2	11	0	CpG:85	CGIsland	0.2	0	0.2	None
chr9	40698928	+	CG	0.0456964	1.34124e-05	0.0522079	11	3	12	0	CpG:85	CGIsland	0.272727	0	0.272727	Hyper
chr9	40698948	+	CG	0.00275205	1.34124e-05	0.0522079	31	13	14	0	CpG:85	CGIsland	0.419355	0	0.419355	Hyper
chr9	40698959	+	CG	0.0883845	1.34124e-05	0.0522079	22	8	16	2	CpG:85	CGIsland	0.363636	0.125	0.238636	None
chr9	40698962	+	CG	0.0242924	1.34124e-05	0.0522079	22	5	14	0	CpG:85	CGIsland	0.227273	0	0.227273	None
chr9	40698997	+	CG	0.303556	1.20112e-05	0.0494042	22	1	15	0	CpG:85	CGIsland	0.0454545	0	0.0454545	None
chr9	40698999	+	CG	0.294623	1.20112e-05	0.0494042	21	1	15	0	CpG:85	CGIsland	0.047619	0	0.047619	None
chr9	40699024	+	CG	0.0412782	3.06239e-05	0.0745908	10	3	13	0	CpG:85	CGIsland	0.3	0	0.3	Hyper
chr9	40699030	+	CG	0.073898	2.62576e-05	0.0705519	11	2	13	0	CpG:85	CGIsland	0.181818	0	0.181818	None
chr9	50204299	-	CG	0.0172813	6.05224e-05	0.0944444	14	9	10	0	CpG:141	CGIsland	0.642857	0	0.642857	Hyper
chr9	68454398	-	CG	0.0311331	2.24728e-05	0.0655961	12	0	10	4	CpG:130	CGIsland	0	0.4	-0.4	Hypo
chr9	68454413	-	CG	0.0323023	2.24728e-05	0.0655961	11	0	10	4	CpG:130	CGIsland	0	0.4	-0.4	Hypo
chr9	68454437	-	CG	0.108763	2.24728e-05	0.0655961	13	2	11	5	CpG:130	CGIsland	0.153846	0.454545	-0.300699	Hypo
chr9	68454441	-	CG	0.0320023	2.24728e-05	0.0655961	14	0	12	4	CpG:130	CGIsland	0	0.333333	-0.333333	Hypo
chr9	68454449	+	CG	0.24654	2.24728e-05	0.0655961	11	0	12	1	CpG:130	CGIsland	0	0.0833333	-0.0833333	None
chr9	68454450	-	CG	0.29096	2.24728e-05	0.0655961	13	2	12	4	CpG:130	CGIsland	0.153846	0.333333	-0.179487	None
chr9	68454458	+	CG	0.0513616	2.24728e-05	0.0655961	11	0	12	3	CpG:130	CGIsland	0	0.25	-0.25	Hypo
chr9	68454459	-	CG	0.218659	2.24728e-05	0.0655961	12	1	13	0	CpG:130	CGIsland	0.0833333	0	0.0833333	None
chr9	68454460	+	CG	0.0513616	2.24728e-05	0.0655961	11	0	12	3	CpG:130	CGIsland	0	0.25	-0.25	Hypo
chr9	68454461	-	CG	0.748081	2.24728e-05	0.0655961	12	3	13	4	CpG:130	CGIsland	0.25	0.307692	-0.0576923	None
chr9	68454462	+	CG	0.304199	2.24728e-05	0.0655961	11	1	12	3	CpG:130	CGIsland	0.0909091	0.25	-0.159091	None
chr9	68454463	-	CG	0.748081	2.24728e-05	0.0655961	12	3	13	4	CpG:130	CGIsland	0.25	0.307692	-0.0576923	None
chr9	68454468	+	CG	0.106482	2.24728e-05	0.0655961	11	0	13	2	CpG:130	CGIsland	0	0.153846	-0.153846	None
chr9	68454469	-	CG	0.405404	2.24728e-05	0.0655961	12	2	13	4	CpG:130	CGIsland	0.166667	0.307692	-0.141026	None
chr9	68454473	+	CG	0.0859242	2.24728e-05	0.0655961	11	0	11	2	CpG:130	CGIsland	0	0.181818	-0.181818	None
chr9	68454474	-	CG	0.0800309	2.24728e-05	0.0655961	12	1	13	5	CpG:130	CGIsland	0.0833333	0.384615	-0.301282	Hypo
chr9	68454475	+	CG	0.0456978	2.24728e-05	0.0655961	12	0	11	3	CpG:130	CGIsland	0	0.272727	-0.272727	Hypo
chr9	68454476	-	CG	0.0377221	2.24728e-05	0.0655961	12	0	14	4	CpG:130	CGIsland	0	0.285714	-0.285714	Hypo
chr9	68454479	+	CG	0.259908	2.24728e-05	0.0655961	11	1	11	3	CpG:130	CGIsland	0.0909091	0.272727	-0.181818	None
chr9	68454480	-	CG	0.382345	2.24728e-05	0.0655961	11	2	15	5	CpG:130	CGIsland	0.181818	0.333333	-0.151515	None
chr9	68454481	+	CG	0.0481225	2.24728e-05	0.0655961	11	0	11	3	CpG:130	CGIsland	0	0.272727	-0.272727	Hypo
chr9	68454482	-	CG	0.540844	2.24728e-05	0.0655961	22	4	15	4	CpG:130	CGIsland	0.181818	0.266667	-0.0848485	None
chr9	68454489	+	CG	0.0481225	2.24728e-05	0.0655961	11	0	11	3	CpG:130	CGIsland	0	0.272727	-0.272727	Hypo
chr9	68454490	-	CG	0.10909	2.24728e-05	0.0655961	20	2	15	5	CpG:130	CGIsland	0.1	0.333333	-0.233333	None
chr9	68454503	+	CG	0.0955915	2.24728e-05	0.0655961	10	0	11	2	CpG:130	CGIsland	0	0.181818	-0.181818	None
chr9	68454504	-	CG	0.0759774	2.24728e-05	0.0655961	26	3	14	5	CpG:130	CGIsland	0.115385	0.357143	-0.241758	None
chr9	68454507	+	CG	0.0859242	2.24728e-05	0.0655961	11	0	11	2	CpG:130	CGIsland	0	0.181818	-0.181818	None
chr9	68454508	-	CG	0.0168938	2.24728e-05	0.0655961	26	0	13	4	CpG:130	CGIsland	0	0.307692	-0.307692	Hypo
chr9	68454517	+	CG	0.130644	2.24728e-05	0.0655961	10	0	14	2	CpG:130	CGIsland	0	0.142857	-0.142857	None
chr9	68454518	-	CG	0.136849	2.24728e-05	0.0655961	27	3	13	4	CpG:130	CGIsland	0.111111	0.307692	-0.196581	None
chr9	68454520	-	CG	0.136849	2.24728e-05	0.0655961	27	3	13	4	CpG:130	CGIsland	0.111111	0.307692	-0.196581	None
chr9	68454523	-	CG	0.14735	2.24728e-05	0.0655961	36	4	14	4	CpG:130	CGIsland	0.111111	0.285714	-0.174603	None
chr9	68454545	-	CG	0.067048	2.24728e-05	0.0655961	41	1	10	2	CpG:130	CGIsland	0.0243902	0.2	-0.17561	None
chr9	68454554	-	CG	0.340406	2.24728e-05	0.0655961	39	1	10	1	CpG:130	CGIsland	0.025641	0.1	-0.074359	None
chr9	68454562	-	CG	0.266745	2.24728e-05	0.0655961	41	3	10	2	CpG:130	CGIsland	0.0731707	0.2	-0.126829	None
chr9	68454573	-	CG	0.0787744	2.24728e-05	0.0655961	41	1	11	2	CpG:130	CGIsland	0.0243902	0.181818	-0.157428	None
chr9	84506057	+	CG	0.150199	6.08425e-07	0.00873858	10	2	25	1	CpG:157	CGIsland	0.2	0.04	0.16	None
chr9	84506080	+	CG	0.00882231	6.08425e-07	0.00873858	20	4	29	0	CpG:157	CGIsland	0.2	0	0.2	None
chr9	84506086	+	CG	0.00880402	6.08425e-07	0.00873858	21	4	31	0	CpG:157	CGIsland	0.190476	0	0.190476	None
chr9	84506089	+	CG	0.0614514	6.08425e-07	0.00873858	21	4	30	1	CpG:157	CGIsland	0.190476	0.0333333	0.157143	None
chr9	84506103	+	CG	0.00483224	6.08425e-07	0.00873858	21	4	40	0	CpG:157	CGIsland	0.190476	0	0.190476	None
chr9	84506109	+	CG	0.0214961	6.08425e-07	0.00873858	10	2	39	0	CpG:157	CGIsland	0.2	0	0.2	None
chr9	84506112	+	CG	0.0221349	6.08425e-07	0.00873858	10	2	37	0	CpG:157	CGIsland	0.2	0	0.2	None
chr9	84506114	+	CG	0.0218354	6.08425e-07	0.00873858	10	2	38	0	CpG:157	CGIsland	0.2	0	0.2	None
chr9	84506121	+	CG	0.027661	6.08425e-07	0.00873858	20	4	39	1	CpG:157	CGIsland	0.2	0.025641	0.174359	None
chr9	88292123	-	CG	0.049663	7.03195e-05	0.0992225	14	2	22	0	CpG:111	CGIsland	0.142857	0	0.142857	None
chr9	88292126	-	CG	0.0213806	7.03195e-05	0.0992225	23	4	22	0	CpG:111	CGIsland	0.173913	0	0.173913	None
chr9	88292129	-	CG	0.0366093	7.03195e-05	0.0992225	23	3	23	0	CpG:111	CGIsland	0.130435	0	0.130435	None
chr10	21372210	+	CG	0.230311	5.59097e-05	0.0920698	10	1	10	0	CpG:193	CGIsland	0.1	0	0.1	None
chr11	72292086	+	CG	0.0820647	4.62092e-06	0.0296774	14	2	15	0	CpG:117	CGIsland	0.142857	0	0.142857	None
chr11	72292088	+	CG	0.0820647	4.62092e-06	0.0296774	14	2	15	0	CpG:117	CGIsland	0.142857	0	0.142857	None
chr11	72292097	+	CG	0.0820647	4.62092e-06	0.0296774	14	2	15	0	CpG:117	CGIsland	0.142857	0	0.142857	None
chr11	72292108	+	CG	0.0647678	4.62092e-06	0.0296774	10	2	14	0	CpG:117	CGIsland	0.2	0	0.2	None
chr11	72292119	+	CG	0.0723971	4.62092e-06	0.0296774	10	2	12	0	CpG:117	CGIsland	0.2	0	0.2	None
chr11	72292141	+	CG	0.246276	4.62092e-06	0.0296774	12	2	22	1	CpG:117	CGIsland	0.166667	0.0454545	0.121212	None
chr11	72292151	+	CG	0.0285846	4.62092e-06	0.0296774	15	3	22	0	CpG:117	CGIsland	0.2	0	0.2	None
chr11	72292153	+	CG	0.0291782	4.62092e-06	0.0296774	16	3	23	0	CpG:117	CGIsland	0.1875	0	0.1875	None
chr11	72292156	+	CG	0.0282814	4.62092e-06	0.0296774	16	3	24	0	CpG:117	CGIsland	0.1875	0	0.1875	None
chr11	72292166	+	CG	0.0459653	4.62092e-06	0.0296774	14	2	24	0	CpG:117	CGIsland	0.142857	0	0.142857	None
chr11	72292221	+	CG	0.0955928	7.56357e-06	0.0401705	11	2	10	0	CpG:117	CGIsland	0.181818	0	0.181818	None
chr11	72292232	+	CG	0.119187	7.56357e-06	0.0401705	13	2	10	0	CpG:117	CGIsland	0.153846	0	0.153846	None
chr11	72292236	+	CG	0.119187	7.56357e-06	0.0401705	13	2	10	0	CpG:117	CGIsland	0.153846	0	0.153846	None
chr11	99446364	-	CG	0.0955928	5.60842e-06	0.0337414	11	2	10	0	CpG:151	CGIsland	0.181818	0	0.181818	None
chr11	99446388	-	CG	0.0866981	5.60842e-06	0.0337414	12	2	12	0	CpG:151	CGIsland	0.166667	0	0.166667	None
chr11	99446416	-	CG	0.032005	1.13123e-06	0.0128376	12	4	14	0	CpG:151	CGIsland	0.333333	0	0.333333	Hyper
chr11	99446428	-	CG	0.0697779	1.13123e-06	0.0128376	11	2	14	0	CpG:151	CGIsland	0.181818	0	0.181818	None
chr11	99446489	-	CG	0.0152834	2.09597e-09	0.000159574	16	4	42	0	CpG:151	CGIsland	0.25	0	0.25	Hyper
chr11	99446497	-	CG	0.199408	3.76939e-10	3.2129e-05	18	2	39	1	CpG:151	CGIsland	0.111111	0.025641	0.0854701	None
chr11	99446510	-	CG	0.0349678	1.68712e-11	2.00454e-06	17	2	42	0	CpG:151	CGIsland	0.117647	0	0.117647	None
chr11	99446513	-	CG	0.0220257	1.68712e-11	2.00454e-06	18	3	42	0	CpG:151	CGIsland	0.166667	0	0.166667	None
chr11	99446515	-	CG	0.398816	1.68712e-11	2.00454e-06	18	2	41	2	CpG:151	CGIsland	0.111111	0.0487805	0.0623306	None
chr11	99446530	-	CG	0.0216365	1.68712e-11	2.00454e-06	17	3	41	0	CpG:151	CGIsland	0.176471	0	0.176471	None
chr11	99446532	-	CG	0.0211438	1.68712e-11	2.00454e-06	17	3	43	0	CpG:151	CGIsland	0.176471	0	0.176471	None
chr13	47429616	+	CG	0.303503	6.58521e-05	0.0966735	15	2	24	1	CpG:72	CGIsland	0.133333	0.0416667	0.0916667	None
chr13	47429624	+	CG	0.0398914	6.58521e-05	0.0966735	12	2	24	0	CpG:72	CGIsland	0.166667	0	0.166667	None
chr13	47429631	+	CG	0.0257408	6.58521e-05	0.0966735	14	3	24	0	CpG:72	CGIsland	0.214286	0	0.214286	None
chr13	47429652	+	CG	0.0752131	6.58521e-05	0.0966735	12	2	14	0	CpG:72	CGIsland	0.166667	0	0.166667	None
chr13	47429672	+	CG	0.278183	6.58521e-05	0.0966735	10	0	13	1	CpG:72	CGIsland	0	0.0769231	-0.0769231	None
chr13	47429675	+	CG	0.0697779	6.58521e-05	0.0966735	11	2	14	0	CpG:72	CGIsland	0.181818	0	0.181818	None
chr13	47429682	+	CG	0.0664088	6.58521e-05	0.0966735	11	2	15	0	CpG:72	CGIsland	0.181818	0	0.181818	None
chr13	47429683	-	CG	0.0850099	6.58521e-05	0.0966735	10	2	10	0	CpG:72	CGIsland	0.2	0	0.2	None
chr13	47429694	+	CG	0.365898	6.58521e-05	0.0966735	11	2	15	1	CpG:72	CGIsland	0.181818	0.0666667	0.115152	None
chr13	47429695	-	CG	0.0777854	6.58521e-05	0.0966735	10	2	11	0	CpG:72	CGIsland	0.2	0	0.2	None
chr13	47429696	+	CG	0.0635917	6.58521e-05	0.0966735	11	2	16	0	CpG:72	CGIsland	0.181818	0	0.181818	None
chr13	48187449	+	CG	0.0191978	1.07458e-05	0.0472742	10	0	14	8	CpG:109	CGIsland	0	0.571429	-0.571429	Hypo
chr13	48187453	+	CG	0.0187007	1.07458e-05	0.0472742	10	0	13	8	CpG:109	CGIsland	0	0.615385	-0.615385	Hypo
chr13	48187469	+	CG	0.0521091	1.07458e-05	0.0472742	10	2	16	10	CpG:109	CGIsland	0.2	0.625	-0.425	Hypo
chr13	48187485	+	CG	0.0235368	1.07458e-05	0.0472742	10	1	20	13	CpG:109	CGIsland	0.1	0.65	-0.55	Hypo
chr13	48187493	+	CG	0.0305476	1.07458e-05	0.0472742	10	1	21	12	CpG:109	CGIsland	0.1	0.571429	-0.471429	Hypo
chr13	48187551	+	CG	0.0320812	1.07458e-05	0.0472742	10	1	24	13	CpG:109	CGIsland	0.1	0.541667	-0.441667	Hypo
chr13	48213037	+	CG	0.0511749	6.79874e-06	0.0381545	11	3	10	0	CpG:65	CGIsland	0.272727	0	0.272727	Hyper
chr13	48213044	+	CG	0.0955928	6.79874e-06	0.0381545	11	2	10	0	CpG:65	CGIsland	0.181818	0	0.181818	None
chr13	48213056	+	CG	0.0278809	6.79874e-06	0.0381545	12	5	11	0	CpG:65	CGIsland	0.416667	0	0.416667	Hyper
chr13	48213071	+	CG	0.025079	6.79874e-06	0.0381545	11	5	13	0	CpG:65	CGIsland	0.454545	0	0.454545	Hyper
chr13	48213091	+	CG	0.0301445	6.79874e-06	0.0381545	10	4	13	0	CpG:65	CGIsland	0.4	0	0.4	Hyper
chr13	48213097	+	CG	0.0230372	6.79874e-06	0.0381545	10	5	15	0	CpG:65	CGIsland	0.5	0	0.5	Hyper
chr13	61041064	-	CG	0.0286031	4.40535e-05	0.0850146	11	0	31	10	CpG:18	CGIsland	0	0.322581	-0.322581	Hypo
chr13	61041074	-	CG	0.00245655	4.40535e-05	0.0850146	10	0	32	21	CpG:18	CGIsland	0	0.65625	-0.65625	Hypo
chr13	61041086	-	CG	0.0352961	4.40535e-05	0.0850146	12	3	30	20	CpG:18	CGIsland	0.25	0.666667	-0.416667	Hypo
chr13	61041113	-	CG	0.127576	4.40535e-05	0.0850146	11	0	15	2	CpG:18	CGIsland	0	0.133333	-0.133333	None
chr13	65183367	-	CG	0.0343395	7.19115e-07	0.0094749	12	0	12	4	CpG:87	CGIsland	0	0.333333	-0.333333	Hypo
chr13	65183381	-	CG	0.0485307	1.07407e-05	0.0472742	12	0	12	3	CpG:87	CGIsland	0	0.25	-0.25	Hypo
chr13	65183389	-	CG	0.0515184	1.07407e-05	0.0472742	12	0	13	3	CpG:87	CGIsland	0	0.230769	-0.230769	None
chr13	65183392	-	CG	0.0548273	1.07407e-05	0.0472742	11	0	13	3	CpG:87	CGIsland	0	0.230769	-0.230769	None
chr13	65183411	-	CG	0.029094	1.07407e-05	0.0472742	11	0	13	5	CpG:87	CGIsland	0	0.384615	-0.384615	Hypo
chr13	65183417	-	CG	0.0398431	1.07407e-05	0.0472742	10	0	13	4	CpG:87	CGIsland	0	0.307692	-0.307692	Hypo
chr13	65183426	-	CG	0.0549808	1.07407e-05	0.0472742	10	0	12	3	CpG:87	CGIsland	0	0.25	-0.25	Hypo
chr13	65183429	-	CG	0.256933	1.07407e-05	0.0472742	10	0	22	3	CpG:87	CGIsland	0	0.136364	-0.136364	None
chr13	65183432	-	CG	0.256933	1.07407e-05	0.0472742	10	0	22	3	CpG:87	CGIsland	0	0.136364	-0.136364	None
chr13	66348791	-	CG	0.0326402	4.37092e-05	0.0847812	10	3	13	11	CpG:26	CGIsland	0.3	0.846154	-0.546154	Hypo
chr13	66348803	-	CG	0.0278674	4.37092e-05	0.0847812	12	1	13	8	CpG:26	CGIsland	0.0833333	0.615385	-0.532051	Hypo
chr14	74380339	-	CG	0.0101958	6.97485e-05	0.0987098	19	0	31	9	CpG:213	CGIsland	0	0.290323	-0.290323	Hypo
chr14	74380345	-	CG	0.2702	6.97485e-05	0.0987098	18	1	32	5	CpG:213	CGIsland	0.0555556	0.15625	-0.100694	None
chr14	74380352	-	CG	0.0284973	6.97485e-05	0.0987098	18	0	34	7	CpG:213	CGIsland	0	0.205882	-0.205882	None
chr14	74380362	-	CG	0.177409	6.97485e-05	0.0987098	19	3	34	11	CpG:213	CGIsland	0.157895	0.323529	-0.165635	None
chr14	74380364	-	CG	0.0319153	6.97485e-05	0.0987098	18	0	33	5	CpG:213	CGIsland	0	0.151515	-0.151515	None
chr14	74380375	-	CG	0.0623907	6.97485e-05	0.0987098	18	1	31	8	CpG:213	CGIsland	0.0555556	0.258065	-0.202509	None
chr14	74380401	-	CG	0.0230047	4.42021e-05	0.0851668	13	0	25	6	CpG:213	CGIsland	0	0.24	-0.24	None
chr14	74380410	-	CG	0.771621	4.42021e-05	0.0851668	11	1	24	4	CpG:213	CGIsland	0.0909091	0.166667	-0.0757576	None
chr14	74380413	-	CG	0.0263191	4.42021e-05	0.0851668	11	0	24	6	CpG:213	CGIsland	0	0.25	-0.25	Hypo
chr15	26071561	+	CG	0.0254186	3.58342e-05	0.0792472	16	3	29	0	CpG:210	CGIsland	0.1875	0	0.1875	None
chr15	26071623	+	CG	0.0313356	2.46953e-05	0.0688972	20	3	27	0	CpG:210	CGIsland	0.15	0	0.15	None
chr15	26071638	+	CG	0.132193	2.46953e-05	0.0688972	22	2	16	0	CpG:210	CGIsland	0.0909091	0	0.0909091	None
chr15	26071646	+	CG	0.282748	2.46953e-05	0.0688972	21	1	16	0	CpG:210	CGIsland	0.047619	0	0.047619	None
chr15	26071656	+	CG	0.299991	2.86273e-05	0.0728044	23	1	16	0	CpG:210	CGIsland	0.0434783	0	0.0434783	None
chr15	26071712	-	CG	0.201115	5.12558e-05	0.0888415	10	1	12	0	CpG:210	CGIsland	0.1	0	0.1	None
chr15	26071718	+	CG	0.198107	5.12558e-05	0.0888415	23	1	29	0	CpG:210	CGIsland	0.0434783	0	0.0434783	None
chr15	26071719	-	CG	0.216883	5.12558e-05	0.0888415	11	1	12	0	CpG:210	CGIsland	0.0909091	0	0.0909091	None
chr15	26071726	+	CG	0.229436	5.12558e-05	0.0888415	26	1	27	0	CpG:210	CGIsland	0.0384615	0	0.0384615	None
chr15	26071727	-	CG	0.245949	5.12558e-05	0.0888415	13	1	12	0	CpG:210	CGIsland	0.0769231	0	0.0769231	None
chr15	26071731	+	CG	0.209186	6.56325e-05	0.0966735	23	1	27	0	CpG:210	CGIsland	0.0434783	0	0.0434783	None
chr15	26071732	-	CG	0.104878	6.56325e-05	0.0966735	15	2	13	0	CpG:210	CGIsland	0.133333	0	0.133333	None
chr15	26071742	+	CG	0.0334398	6.56325e-05	0.0966735	22	3	27	0	CpG:210	CGIsland	0.136364	0	0.136364	None
chr15	26071743	-	CG	0.12503	6.56325e-05	0.0966735	16	2	12	0	CpG:210	CGIsland	0.125	0	0.125	None
chr15	26071753	+	CG	0.0689448	6.56325e-05	0.0966735	22	2	27	0	CpG:210	CGIsland	0.0909091	0	0.0909091	None
chr15	26071754	-	CG	0.284239	6.56325e-05	0.0966735	16	1	12	0	CpG:210	CGIsland	0.0625	0	0.0625	None
chr15	29292926	-	CG	0.231799	3.70801e-05	0.0807702	12	11	12	12	CpG:33	CGIsland	0.916667	1	-0.0833333	None
chr15	29292945	-	CG	0.0513637	3.3156e-05	0.0771817	12	9	11	11	CpG:33	CGIsland	0.75	1	-0.25	Hypo
chr15	29292947	-	CG	0.923456	3.89956e-05	0.081713	12	10	11	9	CpG:33	CGIsland	0.833333	0.818182	0.0151515	None
chr15	29292950	-	CG	0.0201192	3.89956e-05	0.081713	13	5	20	17	CpG:33	CGIsland	0.384615	0.85	-0.465385	Hypo
chr15	29293011	-	CG	0.313273	5.17027e-05	0.0892155	15	8	14	10	CpG:33	CGIsland	0.533333	0.714286	-0.180952	None
chr15	29293013	-	CG	0.0293487	5.17027e-05	0.0892155	15	7	14	13	CpG:33	CGIsland	0.466667	0.928571	-0.461905	Hypo
chr15	29293035	-	CG	0.0393668	6.73496e-05	0.0976574	16	12	13	13	CpG:33	CGIsland	0.75	1	-0.25	Hypo
chr15	29293046	-	CG	0.049037	6.73496e-05	0.0976574	15	9	15	14	CpG:33	CGIsland	0.6	0.933333	-0.333333	Hypo
chr15	29293052	-	CG	0.0536406	6.41902e-05	0.0961445	15	9	14	13	CpG:33	CGIsland	0.6	0.928571	-0.328571	Hypo
chr16	32767894	+	CG	0.316592	3.89551e-05	0.081713	14	0	22	1	CpG:104	CGIsland	0	0.0454545	-0.0454545	None
chr16	32767913	+	CG	0.148454	2.5064e-05	0.0692979	13	1	23	0	CpG:104	CGIsland	0.0769231	0	0.0769231	None
chr16	32767951	+	CG	0.0369742	2.5064e-05	0.0692979	13	2	29	0	CpG:104	CGIsland	0.153846	0	0.153846	None
chr16	32767957	+	CG	0.527753	2.5064e-05	0.0692979	12	1	29	1	CpG:104	CGIsland	0.0833333	0.0344828	0.0488506	None
chr16	32767978	+	CG	0.032801	2.5064e-05	0.0692979	11	2	29	0	CpG:104	CGIsland	0.181818	0	0.181818	None
chr16	32767986	+	CG	0.032801	2.5064e-05	0.0692979	11	2	29	0	CpG:104	CGIsland	0.181818	0	0.181818	None
chr16	32767992	+	CG	0.032801	2.5064e-05	0.0692979	11	2	29	0	CpG:104	CGIsland	0.181818	0	0.181818	None
chr16	32768029	+	CG	0.0416409	2.45516e-05	0.0686373	13	2	25	0	CpG:104	CGIsland	0.153846	0	0.153846	None
chr16	32768075	+	CG	0.0371892	2.45516e-05	0.0686373	11	2	24	0	CpG:104	CGIsland	0.181818	0	0.181818	None
chr16	32768084	+	CG	0.0411912	2.45516e-05	0.0686373	12	2	23	0	CpG:104	CGIsland	0.166667	0	0.166667	None
chr16	32768099	+	CG	0.127639	1.87579e-05	0.0604956	11	1	23	0	CpG:104	CGIsland	0.0909091	0	0.0909091	None
chr16	64459069	-	CG	0.424154	5.5706e-05	0.0919939	11	1	34	1	CpG:122	CGIsland	0.0909091	0.0294118	0.0614973	None
chr16	64459097	-	CG	0.0197616	5.5706e-05	0.0919939	12	3	34	0	CpG:122	CGIsland	0.25	0	0.25	Hyper
chr16	69589838	+	CG	0.0258208	1.97959e-05	0.0621496	10	10	14	8	CpG:136	CGIsland	1	0.571429	0.428571	Hyper
chr16	69589842	+	CG	0.043555	1.97959e-05	0.0621496	11	9	14	5	CpG:136	CGIsland	0.818182	0.357143	0.461039	Hyper
chr16	69589846	+	CG	0.0158616	1.97959e-05	0.0621496	13	13	13	4	CpG:136	CGIsland	1	0.307692	0.692308	Hyper
chr16	69589848	+	CG	0.0205001	1.97959e-05	0.0621496	13	12	13	4	CpG:136	CGIsland	0.923077	0.307692	0.615385	Hyper
chr16	69589869	+	CG	0.01829	2.12754e-05	0.0644405	15	14	11	3	CpG:136	CGIsland	0.933333	0.272727	0.660606	Hyper
chr16	69589877	+	CG	0.115308	2.12754e-05	0.0644405	16	13	13	7	CpG:136	CGIsland	0.8125	0.538462	0.274038	Hyper
chr16	69589879	+	CG	0.0258673	2.12754e-05	0.0644405	16	14	12	4	CpG:136	CGIsland	0.875	0.333333	0.541667	Hyper
chr16	69589881	+	CG	0.0505791	2.12754e-05	0.0644405	16	12	12	4	CpG:136	CGIsland	0.75	0.333333	0.416667	Hyper
chr16	69589883	+	CG	0.0850675	2.12754e-05	0.0644405	16	12	12	5	CpG:136	CGIsland	0.75	0.416667	0.333333	Hyper
chr16	69589885	+	CG	0.211485	2.12754e-05	0.0644405	15	11	12	6	CpG:136	CGIsland	0.733333	0.5	0.233333	None
chr16	69589893	+	CG	0.105281	2.12754e-05	0.0644405	15	12	12	6	CpG:136	CGIsland	0.8	0.5	0.3	Hyper
chr16	75466654	+	CG	0.818942	6.39497e-05	0.0959859	15	1	23	2	CpG:90	CGIsland	0.0666667	0.0869565	-0.0202899	None
chr16	75466676	+	CG	0.0235962	2.42696e-05	0.068275	15	0	30	6	CpG:90	CGIsland	0	0.2	-0.2	None
chr16	75466678	+	CG	0.0235962	2.42696e-05	0.068275	15	0	30	6	CpG:90	CGIsland	0	0.2	-0.2	None
chr16	75466680	+	CG	0.13162	2.42696e-05	0.068275	14	1	30	8	CpG:90	CGIsland	0.0714286	0.266667	-0.195238	None
chr16	75466685	+	CG	0.0195144	2.42696e-05	0.068275	15	0	29	7	CpG:90	CGIsland	0	0.241379	-0.241379	None
chr16	75466706	+	CG	0.0715076	2.74885e-06	0.0218918	13	0	28	4	CpG:90	CGIsland	0	0.142857	-0.142857	None
chr16	75466819	+	CG	0.0093384	7.62469e-07	0.0097783	10	0	25	12	CpG:90	CGIsland	0	0.48	-0.48	Hypo
chr16	75466825	+	CG	0.105267	7.62469e-07	0.0097783	10	3	25	15	CpG:90	CGIsland	0.3	0.6	-0.3	Hypo
chr16	75466833	+	CG	0.00533184	7.62469e-07	0.0097783	10	0	30	15	CpG:90	CGIsland	0	0.5	-0.5	Hypo
chr16	75466840	+	CG	0.355756	7.62469e-07	0.0097783	10	1	31	7	CpG:90	CGIsland	0.1	0.225806	-0.125806	None
chr16	75466875	+	CG	0.0574874	2.00537e-08	0.00078237	12	4	31	25	CpG:90	CGIsland	0.333333	0.806452	-0.473118	Hypo
chr16	75466891	+	CG	0.0423111	1.27375e-06	0.013844	12	0	31	8	CpG:90	CGIsland	0	0.258065	-0.258065	Hypo
chr16	75466898	+	CG	0.0321741	1.27375e-06	0.013844	12	0	30	7	CpG:90	CGIsland	0	0.233333	-0.233333	None
chr16	75466904	+	CG	0.248774	1.27375e-06	0.013844	13	1	28	6	CpG:90	CGIsland	0.0769231	0.214286	-0.137363	None
chr16	78838390	-	CG	0.081199	3.78272e-05	0.0809208	14	0	13	2	CpG:585	CGIsland	0	0.153846	-0.153846	None
chr16	78838411	-	CG	0.0678726	3.78272e-05	0.0809208	16	0	12	2	CpG:585	CGIsland	0	0.166667	-0.166667	None
chr16	78838415	-	CG	0.0420507	3.78272e-05	0.0809208	14	0	11	3	CpG:585	CGIsland	0	0.272727	-0.272727	Hypo
chr16	78838462	-	CG	0.0777854	1.9975e-05	0.0624539	10	2	11	0	CpG:585	CGIsland	0.2	0	0.2	None
chr17	61104132	-	CG	0.0294778	6.66429e-07	0.00916034	10	7	10	1	CpG:123	CGIsland	0.7	0.1	0.6	Hyper
chr17	61104143	-	CG	0.034457	6.66429e-07	0.00916034	11	7	10	1	CpG:123	CGIsland	0.636364	0.1	0.536364	Hyper
chr17	61104150	-	CG	0.0221971	6.66429e-07	0.00916034	10	8	10	1	CpG:123	CGIsland	0.8	0.1	0.7	Hyper
chr17	61104155	-	CG	0.0296194	6.66429e-07	0.00916034	12	8	10	1	CpG:123	CGIsland	0.666667	0.1	0.566667	Hyper
chr17	61104158	-	CG	0.0182868	6.66429e-07	0.00916034	12	8	10	0	CpG:123	CGIsland	0.666667	0	0.666667	Hyper
chr17	61104161	-	CG	0.0474191	6.66429e-07	0.00916034	10	7	10	2	CpG:123	CGIsland	0.7	0.2	0.5	Hyper
chr17	61104164	-	CG	0.0195143	6.66429e-07	0.00916034	10	7	10	0	CpG:123	CGIsland	0.7	0	0.7	Hyper
chr17	61104170	-	CG	0.034755	6.66429e-07	0.00916034	11	8	11	2	CpG:123	CGIsland	0.727273	0.181818	0.545455	Hyper
chr17	61104173	-	CG	0.0235953	6.66429e-07	0.00916034	11	8	11	1	CpG:123	CGIsland	0.727273	0.0909091	0.636364	Hyper
chr17	61104176	-	CG	0.0294778	6.66429e-07	0.00916034	10	7	10	1	CpG:123	CGIsland	0.7	0.1	0.6	Hyper
chr17	61104187	-	CG	0.0362668	6.66429e-07	0.00916034	10	7	12	2	CpG:123	CGIsland	0.7	0.166667	0.533333	Hyper
chr17	72451863	+	CG	0.0678241	1.46449e-06	0.0151538	14	1	10	4	CpG:15	CGIsland	0.0714286	0.4	-0.328571	Hypo
chr17	72451966	+	CG	0.0278991	1.19872e-06	0.0133429	16	0	10	4	CpG:15	CGIsland	0	0.4	-0.4	Hypo
chr17	72451971	+	CG	0.0233203	1.19872e-06	0.0133429	15	1	11	7	CpG:15	CGIsland	0.0666667	0.636364	-0.569697	Hypo
chr17	72451985	+	CG	0.0241522	1.19872e-06	0.0133429	17	2	12	8	CpG:15	CGIsland	0.117647	0.666667	-0.54902	Hypo
chr17	72452001	+	CG	0.016683	6.54527e-07	0.00911212	17	1	11	8	CpG:15	CGIsland	0.0588235	0.727273	-0.668449	Hypo
chr17	72452015	+	CG	0.0157103	1.86335e-07	0.00369454	18	0	11	8	CpG:15	CGIsland	0	0.727273	-0.727273	Hypo
chr18	41921302	+	CG	0.582148	2.75831e-05	0.0717223	13	4	33	13	CpG:93	CGIsland	0.307692	0.393939	-0.0862471	None
chr18	41921463	+	CG	0.0877661	4.49974e-05	0.0855329	13	2	18	8	CpG:93	CGIsland	0.153846	0.444444	-0.290598	Hypo
chr18	41921468	+	CG	0.474031	4.49974e-05	0.0855329	12	2	18	5	CpG:93	CGIsland	0.166667	0.277778	-0.111111	None
chr18	41921473	+	CG	0.0638319	4.49974e-05	0.0855329	11	3	15	10	CpG:93	CGIsland	0.272727	0.666667	-0.393939	Hypo
chr18	41921474	-	CG	0.0850099	4.49974e-05	0.0855329	10	2	10	0	CpG:93	CGIsland	0.2	0	0.2	None
chr18	41921479	+	CG	0.0517166	4.49974e-05	0.0855329	11	2	15	9	CpG:93	CGIsland	0.181818	0.6	-0.418182	Hypo
chr18	41921480	-	CG	0.0356754	4.49974e-05	0.0855329	11	4	10	0	CpG:93	CGIsland	0.363636	0	0.363636	Hyper
chr18	41921501	+	CG	0.0279791	3.1472e-05	0.0754843	10	2	24	15	CpG:93	CGIsland	0.2	0.625	-0.425	Hypo
chr18	41921502	-	CG	0.0205309	3.1472e-05	0.0754843	12	7	10	0	CpG:93	CGIsland	0.583333	0	0.583333	Hyper
chr18	41921510	+	CG	0.214668	2.01119e-05	0.0626795	10	2	24	10	CpG:93	CGIsland	0.2	0.416667	-0.216667	None
chr18	41921513	+	CG	0.0481366	2.01119e-05	0.0626795	10	2	23	13	CpG:93	CGIsland	0.2	0.565217	-0.365217	Hypo
chr18	41921516	+	CG	0.214683	2.01119e-05	0.0626795	10	2	24	10	CpG:93	CGIsland	0.2	0.416667	-0.216667	None
chr18	55276629	-	CG	0.109808	3.47759e-05	0.0782659	10	6	26	8	CpG:117	CGIsland	0.6	0.307692	0.292308	Hyper
chr18	55276639	-	CG	0.109808	3.47759e-05	0.0782659	10	6	26	8	CpG:117	CGIsland	0.6	0.307692	0.292308	Hyper
chr18	55276659	-	CG	0.202672	3.47759e-05	0.0782659	10	5	29	8	CpG:117	CGIsland	0.5	0.275862	0.224138	None
chr18	55276679	-	CG	0.348401	3.47759e-05	0.0782659	13	6	32	10	CpG:117	CGIsland	0.461538	0.3125	0.149038	None
chr18	55276693	-	CG	0.172105	3.47759e-05	0.0782659	13	6	32	8	CpG:117	CGIsland	0.461538	0.25	0.211538	None
chr18	55276698	-	CG	0.08294	3.47759e-05	0.0782659	13	7	31	8	CpG:117	CGIsland	0.538462	0.258065	0.280397	Hyper
chr18	55276704	-	CG	0.254732	3.47759e-05	0.0782659	12	6	32	10	CpG:117	CGIsland	0.5	0.3125	0.1875	None
chr18	55276722	-	CG	0.0665202	3.47759e-05	0.0782659	15	11	34	14	CpG:117	CGIsland	0.733333	0.411765	0.321569	Hyper
chr18	55276741	-	CG	0.022156	3.47759e-05	0.0782659	17	11	30	8	CpG:117	CGIsland	0.647059	0.266667	0.380392	Hyper
chr18	55276754	-	CG	0.0929704	3.47759e-05	0.0782659	18	6	31	4	CpG:117	CGIsland	0.333333	0.129032	0.204301	None
chr18	55276776	-	CG	0.0791775	3.47759e-05	0.0782659	17	8	38	4	CpG:117	CGIsland	0.470588	0.105263	0.365325	Hyper
chr18	55276784	-	CG	0.0341336	3.47759e-05	0.0782659	17	6	41	4	CpG:117	CGIsland	0.352941	0.097561	0.25538	Hyper
chr18	55276809	-	CG	0.0646288	3.47759e-05	0.0782659	18	9	36	4	CpG:117	CGIsland	0.5	0.111111	0.388889	Hyper
chr18	55276830	-	CG	0.127992	3.47759e-05	0.0782659	14	3	34	2	CpG:117	CGIsland	0.214286	0.0588235	0.155462	None
chr19	9720512	+	CG	0.019388	2.15577e-07	0.00400119	11	7	11	0	CpG:158	CGIsland	0.636364	0	0.636364	Hyper
chr19	9720519	+	CG	0.0199085	2.15577e-07	0.00400119	12	7	11	0	CpG:158	CGIsland	0.583333	0	0.583333	Hyper
chr19	9720525	+	CG	0.0550177	2.15577e-07	0.00400119	12	7	12	2	CpG:158	CGIsland	0.583333	0.166667	0.416667	Hyper
chr19	9720533	+	CG	0.0193801	2.15577e-07	0.00400119	12	7	12	0	CpG:158	CGIsland	0.583333	0	0.583333	Hyper
chr19	9720540	+	CG	0.0224811	2.15577e-07	0.00400119	13	6	13	0	CpG:158	CGIsland	0.461538	0	0.461538	Hyper
chr19	9720552	+	CG	0.0189812	2.15577e-07	0.00400119	13	7	14	0	CpG:158	CGIsland	0.538462	0	0.538462	Hyper
chr19	9720563	+	CG	0.0193801	2.15577e-07	0.00400119	12	7	12	0	CpG:158	CGIsland	0.583333	0	0.583333	Hyper
chr19	9720581	+	CG	0.0210831	2.15577e-07	0.00400119	11	6	13	0	CpG:158	CGIsland	0.545455	0	0.545455	Hyper
chr19	9720584	+	CG	0.0210831	2.15577e-07	0.00400119	11	6	13	0	CpG:158	CGIsland	0.545455	0	0.545455	Hyper
chr19	27852107	+	CG	0.247309	4.65265e-05	0.0864842	10	0	11	1	CpG:44	CGIsland	0	0.0909091	-0.0909091	None
chr19	27852134	-	CG	0.246593	4.65265e-05	0.0864842	10	3	17	2	CpG:44	CGIsland	0.3	0.117647	0.182353	None
chr19	27852168	-	CG	0.0273265	4.65265e-05	0.0864842	11	4	19	0	CpG:44	CGIsland	0.363636	0	0.363636	Hyper
chr19	34359089	+	CG	0.0723922	2.861e-05	0.0727826	12	0	10	2	CpG:132	CGIsland	0	0.2	-0.2	None
chr19	34359134	+	CG	0.0469718	2.861e-05	0.0727826	16	4	10	0	CpG:132	CGIsland	0.25	0	0.25	Hyper
chr19	34359145	+	CG	0.17356	2.861e-05	0.0727826	18	2	10	0	CpG:132	CGIsland	0.111111	0	0.111111	None
chr19	34359154	+	CG	0.0428301	2.861e-05	0.0727826	18	4	13	0	CpG:132	CGIsland	0.222222	0	0.222222	None
chr19	34359169	+	CG	0.042452	2.861e-05	0.0727826	19	4	14	0	CpG:132	CGIsland	0.210526	0	0.210526	None
chr19	34359173	+	CG	0.0605044	2.861e-05	0.0727826	18	3	14	0	CpG:132	CGIsland	0.166667	0	0.166667	None
chr19	34359180	+	CG	0.0638872	2.861e-05	0.0727826	19	3	14	0	CpG:132	CGIsland	0.157895	0	0.157895	None
chr19	34359182	+	CG	0.0638872	2.861e-05	0.0727826	19	3	14	0	CpG:132	CGIsland	0.157895	0	0.157895	None
chr19	34359199	+	CG	0.0611165	2.861e-05	0.0727826	17	3	13	0	CpG:132	CGIsland	0.176471	0	0.176471	None
chr19	34359201	+	CG	0.0618415	2.861e-05	0.0727826	16	3	12	0	CpG:132	CGIsland	0.1875	0	0.1875	None
chr19	34359206	+	CG	0.300356	2.861e-05	0.0727826	16	1	11	0	CpG:132	CGIsland	0.0625	0	0.0625	None
chr19	34359213	+	CG	0.0673746	2.861e-05	0.0727826	16	3	11	0	CpG:132	CGIsland	0.1875	0	0.1875	None
chr19	39435022	+	CG	0.221743	5.80192e-05	0.0927664	13	3	24	2	CpG:40	CGIsland	0.230769	0.0833333	0.147436	None
chr19	39435032	+	CG	0.0736944	5.80192e-05	0.0927664	11	4	23	2	CpG:40	CGIsland	0.363636	0.0869565	0.27668	Hyper
chr19	39435046	+	CG	0.405451	5.80192e-05	0.0927664	13	4	12	2	CpG:40	CGIsland	0.307692	0.166667	0.141026	None
chr19	39435082	+	CG	0.0777854	5.80192e-05	0.0927664	10	2	11	0	CpG:40	CGIsland	0.2	0	0.2	None
chr19	39435103	+	CG	0.0859258	5.80192e-05	0.0927664	11	2	11	0	CpG:40	CGIsland	0.181818	0	0.181818	None
chr19	39435117	+	CG	0.0859258	5.80192e-05	0.0927664	11	2	11	0	CpG:40	CGIsland	0.181818	0	0.181818	None
chr20	38088287	+	CG	0.138211	6.26348e-05	0.0954677	12	1	23	0	CpG:94	CGIsland	0.0833333	0	0.0833333	None
chr20	38088288	-	CG	0.3884	6.26348e-05	0.0954677	16	0	36	1	CpG:94	CGIsland	0	0.0277778	-0.0277778	None
chr20	38088290	-	CG	0.39392	6.26348e-05	0.0954677	16	0	37	1	CpG:94	CGIsland	0	0.027027	-0.027027	None
chr21	33002526	+	CG	0.238431	6.10505e-05	0.0946788	67	44	289	219	CpG:135	CGIsland	0.656716	0.757785	-0.101069	None
chr21	33002527	-	CG	0.461654	6.10505e-05	0.0946788	52	34	205	155	CpG:135	CGIsland	0.653846	0.756098	-0.102251	None
chr21	33002531	+	CG	0.351607	4.53761e-05	0.0858594	71	44	309	216	CpG:135	CGIsland	0.619718	0.699029	-0.0793108	None
chr21	33002532	-	CG	0.355067	4.07536e-05	0.0828893	58	34	235	180	CpG:135	CGIsland	0.586207	0.765957	-0.179751	None
chr21	33002540	+	CG	0.353612	2.39998e-05	0.067983	86	61	401	318	CpG:135	CGIsland	0.709302	0.793017	-0.0837151	None
chr21	33002541	-	CG	0.173001	1.95793e-05	0.0618929	69	40	272	212	CpG:135	CGIsland	0.57971	0.779412	-0.199702	None
chr21	33002554	+	CG	0.344952	8.81305e-06	0.0435741	113	76	544	398	CpG:135	CGIsland	0.672566	0.731618	-0.0590513	None
chr21	33002555	-	CG	0.0711937	1.05836e-05	0.0470843	88	44	370	260	CpG:135	CGIsland	0.5	0.702703	-0.202703	None
chr21	33002561	+	CG	0.397914	6.10731e-06	0.0354675	127	90	580	458	CpG:135	CGIsland	0.708661	0.789655	-0.0809938	None
chr21	33002562	-	CG	0.147973	5.26644e-06	0.0323653	108	65	435	333	CpG:135	CGIsland	0.601852	0.765517	-0.163665	None
chr21	33002570	+	CG	0.604979	5.26644e-06	0.0323653	145	104	676	527	CpG:135	CGIsland	0.717241	0.779586	-0.0623444	None
chr21	33002571	-	CG	0.0812989	5.26644e-06	0.0323653	127	76	515	384	CpG:135	CGIsland	0.598425	0.745631	-0.147206	None
chr21	33002580	+	CG	0.672254	4.0394e-06	0.0273053	176	136	810	658	CpG:135	CGIsland	0.772727	0.812346	-0.0396184	None
chr21	33002581	-	CG	0.155348	3.89164e-06	0.0268338	145	86	580	446	CpG:135	CGIsland	0.593103	0.768966	-0.175862	None
chr21	33002585	+	CG	0.680181	2.20221e-06	0.0195753	201	147	939	717	CpG:135	CGIsland	0.731343	0.763578	-0.032235	None
chr21	33002586	-	CG	0.148895	2.24072e-06	0.0197763	153	90	613	438	CpG:135	CGIsland	0.588235	0.714519	-0.126283	None
chr21	33002594	+	CG	0.649985	1.51509e-06	0.0154651	246	182	1095	846	CpG:135	CGIsland	0.739837	0.772603	-0.0327653	None
chr21	33002595	-	CG	0.091237	1.45806e-06	0.0151441	172	100	672	464	CpG:135	CGIsland	0.581395	0.690476	-0.109081	None
chr21	33002605	+	CG	0.907938	4.87224e-07	0.00749155	277	202	1216	887	CpG:135	CGIsland	0.729242	0.729441	-0.000198912	None
chr21	33002606	-	CG	0.115187	4.306e-07	0.00678045	200	102	756	484	CpG:135	CGIsland	0.51	0.640212	-0.130212	None
chr21	33002614	+	CG	0.540398	4.306e-07	0.00678045	301	235	1332	1095	CpG:135	CGIsland	0.780731	0.822072	-0.0413412	None
chr21	33002615	-	CG	0.10172	4.306e-07	0.00678045	218	133	849	616	CpG:135	CGIsland	0.610092	0.725559	-0.115468	None
chr21	33002621	+	CG	0.275418	3.96878e-07	0.0063989	317	244	1385	1141	CpG:135	CGIsland	0.769716	0.823827	-0.0541106	None
chr21	33002622	-	CG	0.128124	3.57486e-07	0.00593924	227	134	915	642	CpG:135	CGIsland	0.590308	0.701639	-0.111331	None
chr21	33002628	+	CG	0.288688	2.20225e-07	0.00406342	328	253	1451	1214	CpG:135	CGIsland	0.771341	0.836664	-0.0653229	None
chr21	33002629	-	CG	0.0565089	2.20225e-07	0.00406342	259	158	1010	746	CpG:135	CGIsland	0.610039	0.738614	-0.128575	None
chr21	33002633	+	CG	0.283838	1.98643e-07	0.00383201	334	261	1486	1248	CpG:135	CGIsland	0.781437	0.839838	-0.0584014	None
chr21	33002634	-	CG	0.0721685	2.1929e-07	0.00405571	281	188	1115	863	CpG:135	CGIsland	0.669039	0.773991	-0.104952	None
chr21	33002636	+	CG	0.0598677	1.67999e-07	0.00345324	338	240	1501	1188	CpG:135	CGIsland	0.710059	0.791472	-0.0814132	None
chr21	33002637	-	CG	0.109477	1.67999e-07	0.00345324	279	176	1174	857	CpG:135	CGIsland	0.630824	0.729983	-0.0991586	None
chr21	33002639	+	CG	0.293425	1.67999e-07	0.00345324	339	251	1517	1233	CpG:135	CGIsland	0.740413	0.812788	-0.0723754	None
chr21	33002640	-	CG	0.121448	1.67999e-07	0.00345324	286	183	1215	907	CpG:135	CGIsland	0.63986	0.746502	-0.106642	None
chr21	33002643	+	CG	0.223681	1.79185e-07	0.00359366	340	255	1528	1253	CpG:135	CGIsland	0.75	0.820026	-0.0700262	None
chr21	33002644	-	CG	0.152546	1.62966e-07	0.00338527	296	192	1268	954	CpG:135	CGIsland	0.648649	0.752366	-0.103717	None
chr21	33002647	+	CG	0.0715722	9.52994e-08	0.00241368	348	205	1531	1035	CpG:135	CGIsland	0.58908	0.676029	-0.0869483	None
chr21	33002648	-	CG	0.266483	9.52994e-08	0.00241368	306	162	1304	778	CpG:135	CGIsland	0.529412	0.596626	-0.067214	None
chr21	33002651	+	CG	0.302971	1.30101e-07	0.00292327	354	241	1556	1200	CpG:135	CGIsland	0.680791	0.771208	-0.0904173	None
chr21	33002652	-	CG	0.0624843	6.89391e-08	0.00191026	312	197	1314	955	CpG:135	CGIsland	0.63141	0.726788	-0.0953782	None
chr21	33002655	+	CG	0.11408	6.89391e-08	0.00191026	351	235	1569	1183	CpG:135	CGIsland	0.669516	0.753983	-0.0844678	None
chr21	33002656	-	CG	0.0712285	6.89391e-08	0.00191026	321	205	1336	971	CpG:135	CGIsland	0.638629	0.726796	-0.0881671	None
chr21	33002658	+	CG	0.179389	6.89391e-08	0.00191026	346	256	1553	1285	CpG:135	CGIsland	0.739884	0.827431	-0.0875464	None
chr21	33002659	-	CG	0.0578168	6.89391e-08	0.00191026	336	222	1375	1040	CpG:135	CGIsland	0.660714	0.756364	-0.0956494	None
chr21	33002666	+	CG	0.196677	6.2088e-08	0.00176376	346	253	1526	1256	CpG:135	CGIsland	0.731214	0.823067	-0.091853	None
chr21	33002667	-	CG	0.036126	5.73972e-08	0.00165908	356	235	1431	1111	CpG:135	CGIsland	0.660112	0.77638	-0.116268	None
chr21	33002670	+	CG	0.159186	5.73972e-08	0.00165908	347	243	1559	1252	CpG:135	CGIsland	0.700288	0.803079	-0.102791	None
chr21	33002671	-	CG	0.0451461	5.73972e-08	0.00165908	362	243	1459	1110	CpG:135	CGIsland	0.671271	0.760795	-0.0895243	None
chr21	33002672	+	CG	0.0844105	5.73972e-08	0.00165908	352	232	1571	1210	CpG:135	CGIsland	0.659091	0.77021	-0.111119	None
chr21	33002673	-	CG	0.039928	5.73972e-08	0.00165908	372	219	1488	1060	CpG:135	CGIsland	0.58871	0.712366	-0.123656	None
chr21	33002677	+	CG	0.0564885	5.73972e-08	0.00165908	352	232	1554	1227	CpG:135	CGIsland	0.659091	0.789575	-0.130484	None
chr21	33002678	-	CG	0.0576812	5.73972e-08	0.00165908	388	256	1553	1149	CpG:135	CGIsland	0.659794	0.739858	-0.0800645	None
chr21	33002695	+	CG	0.186286	2.89526e-08	0.00104146	350	259	1492	1230	CpG:135	CGIsland	0.74	0.824397	-0.0843968	None
chr21	33002696	-	CG	0.0749927	2.89526e-08	0.00104146	440	308	1725	1355	CpG:135	CGIsland	0.7	0.785507	-0.0855072	None
chr21	33002697	+	CG	0.135973	2.89526e-08	0.00104146	347	253	1481	1212	CpG:135	CGIsland	0.729107	0.818366	-0.0892593	None
chr21	33002698	-	CG	0.131216	2.89526e-08	0.00104146	444	311	1752	1380	CpG:135	CGIsland	0.70045	0.787671	-0.0872208	None
chr21	33002699	+	CG	0.0732861	2.89526e-08	0.00104146	343	247	1474	1212	CpG:135	CGIsland	0.720117	0.822252	-0.102136	None
chr21	33002700	-	CG	0.11734	2.89526e-08	0.00104146	441	313	1795	1420	CpG:135	CGIsland	0.709751	0.791086	-0.0813358	None
chr21	33002704	+	CG	0.0987935	1.03412e-08	0.000463388	340	248	1447	1167	CpG:135	CGIsland	0.729412	0.806496	-0.0770844	None
chr21	33002705	-	CG	0.0818539	1.16525e-08	0.00051191	450	324	1846	1457	CpG:135	CGIsland	0.72	0.789274	-0.0692741	None
chr21	33002716	+	CG	0.0270637	6.41281e-09	0.000336397	324	224	1460	1145	CpG:135	CGIsland	0.691358	0.784247	-0.0928886	None
chr21	33002717	-	CG	0.0312065	7.97051e-09	0.0003931	471	320	1969	1535	CpG:135	CGIsland	0.679406	0.779584	-0.100178	None
chr21	33002720	+	CG	0.0306238	7.33519e-09	0.000365211	316	224	1433	1139	CpG:135	CGIsland	0.708861	0.794836	-0.0859752	None
chr21	33002721	-	CG	0.0579298	7.33519e-09	0.000365211	470	329	2019	1605	CpG:135	CGIsland	0.7	0.794948	-0.094948	None
chr21	33002729	+	CG	0.275476	6.76457e-09	0.000342233	313	228	1391	1088	CpG:135	CGIsland	0.728435	0.782171	-0.0537366	None
chr21	33002730	-	CG	0.0728409	6.76457e-09	0.000342233	496	352	2091	1663	CpG:135	CGIsland	0.709677	0.795313	-0.0856358	None
chr21	33002733	+	CG	0.191485	6.49609e-09	0.000336397	304	216	1341	1064	CpG:135	CGIsland	0.710526	0.793438	-0.0829114	None
chr21	33002734	-	CG	0.0563974	6.20379e-09	0.000336397	504	358	2150	1732	CpG:135	CGIsland	0.710317	0.805581	-0.0952639	None
chr21	33002741	+	CG	0.0753891	1.08068e-08	0.000481502	281	194	1263	1000	CpG:135	CGIsland	0.690391	0.791766	-0.101374	None
chr21	33002742	-	CG	0.106521	1.04326e-08	0.000466154	529	376	2241	1808	CpG:135	CGIsland	0.710775	0.806783	-0.0960076	None
chr21	33002746	+	CG	0.0725785	6.47424e-09	0.000336397	277	191	1258	997	CpG:135	CGIsland	0.689531	0.792528	-0.102997	None
chr21	33002747	-	CG	0.0718692	6.47424e-09	0.000336397	543	386	2287	1854	CpG:135	CGIsland	0.710866	0.810669	-0.0998034	None
chr21	33002757	+	CG	0.127697	8.34805e-09	0.000404106	274	184	1277	989	CpG:135	CGIsland	0.671533	0.774471	-0.102939	None
chr21	33002758	-	CG	0.139051	8.34805e-09	0.000404106	578	410	2407	1933	CpG:135	CGIsland	0.709343	0.803074	-0.0937318	None
chr21	33002762	+	CG	0.133243	8.34805e-09	0.000404106	285	197	1298	1002	CpG:135	CGIsland	0.691228	0.771957	-0.0807288	None
chr21	33002763	-	CG	0.153927	7.61133e-09	0.000377761	605	448	2526	2048	CpG:135	CGIsland	0.740496	0.810768	-0.0702721	None
chr21	33002778	+	CG	0.127039	9.04657e-09	0.000419769	306	202	1404	1041	CpG:135	CGIsland	0.660131	0.741453	-0.0813223	None
chr21	33002779	-	CG	0.184057	9.04657e-09	0.000419769	681	497	2855	2242	CpG:135	CGIsland	0.729809	0.785289	-0.0554799	None
chr21	33002782	+	CG	0.281362	6.3605e-09	0.000336397	303	218	1407	1078	CpG:135	CGIsland	0.719472	0.766169	-0.0466972	None
chr21	33002783	-	CG	0.160174	7.31985e-09	0.000365211	715	529	2979	2434	CpG:135	CGIsland	0.73986	0.817053	-0.0771926	None
chr21	33002785	+	CG	0.222003	7.31985e-09	0.000365211	301	211	1424	1076	CpG:135	CGIsland	0.700997	0.755618	-0.0546213	None
chr21	33002786	-	CG	0.345718	7.31985e-09	0.000365211	733	557	3038	2469	CpG:135	CGIsland	0.759891	0.812706	-0.0528149	None
chr21	33002792	+	CG	0.140096	5.90657e-09	0.000330842	294	197	1380	1007	CpG:135	CGIsland	0.670068	0.72971	-0.0596421	None
chr21	33002793	-	CG	0.191806	5.90657e-09	0.000330842	775	581	3199	2596	CpG:135	CGIsland	0.749677	0.811504	-0.0618262	None
chr21	33002798	+	CG	0.0543369	5.34266e-09	0.000313837	259	166	1275	930	CpG:135	CGIsland	0.640927	0.729412	-0.0884851	None
chr21	33002799	-	CG	0.222499	5.34266e-09	0.000313837	818	614	3319	2731	CpG:135	CGIsland	0.750611	0.822838	-0.072227	None
chr21	33002804	+	CG	0.29799	5.34266e-09	0.000313837	267	187	1300	977	CpG:135	CGIsland	0.700375	0.751538	-0.0511639	None
chr21	33002805	-	CG	0.150425	5.34266e-09	0.000313837	846	635	3419	2807	CpG:135	CGIsland	0.750591	0.821	-0.0704093	None
chr21	33002822	+	CG	0.23685	2.7765e-09	0.000206376	262	181	1277	967	CpG:135	CGIsland	0.69084	0.757244	-0.0664038	None
chr21	33002823	-	CG	0.216407	2.59628e-09	0.000193899	881	678	3652	3078	CpG:135	CGIsland	0.76958	0.842826	-0.0732458	None
chr21	33002824	+	CG	0.153448	2.94537e-09	0.000214855	251	173	1251	946	CpG:135	CGIsland	0.689243	0.756195	-0.066952	None
chr21	33002825	-	CG	0.214996	2.94537e-09	0.000214855	873	672	3655	3081	CpG:135	CGIsland	0.769759	0.842955	-0.0731954	None
chr21	33002828	+	CG	0.17137	2.94537e-09	0.000214855	257	175	1228	924	CpG:135	CGIsland	0.680934	0.752443	-0.0715091	None
chr21	33002829	-	CG	0.178299	2.94537e-09	0.000214855	864	657	3601	3035	CpG:135	CGIsland	0.760417	0.842821	-0.0824048	None
chr21	33002834	+	CG	0.185026	2.19134e-09	0.00016523	248	156	1209	856	CpG:135	CGIsland	0.629032	0.708023	-0.0789909	None
chr21	33002835	-	CG	0.160181	1.93632e-09	0.000148865	858	609	3580	2818	CpG:135	CGIsland	0.70979	0.787151	-0.0773606	None
chr21	33002844	+	CG	0.402962	1.90481e-09	0.000147163	240	168	1178	868	CpG:135	CGIsland	0.7	0.736842	-0.0368421	None
chr21	33002845	-	CG	0.20858	2.54776e-09	0.000191186	803	602	3391	2772	CpG:135	CGIsland	0.749689	0.817458	-0.0677693	None
chr21	33002861	+	CG	0.462641	4.16782e-09	0.000273498	236	127	1090	643	CpG:135	CGIsland	0.538136	0.589908	-0.0517727	None
chr21	33002862	-	CG	0.13029	4.16782e-09	0.000273498	786	424	3296	2160	CpG:135	CGIsland	0.53944	0.65534	-0.1159	None
chr21	33002890	+	CG	0.0813224	2.61352e-10	2.39703e-05	207	141	913	677	CpG:135	CGIsland	0.681159	0.741512	-0.0603521	None
chr21	33002891	-	CG	0.0575658	2.61352e-10	2.39703e-05	762	572	3136	2603	CpG:135	CGIsland	0.750656	0.830038	-0.0793821	None
chr21	33002903	+	CG	0.0168864	1.89802e-10	1.8041e-05	190	122	800	589	CpG:135	CGIsland	0.642105	0.73625	-0.0941447	None
chr21	33002904	-	CG	0.0240531	1.89802e-10	1.8041e-05	698	510	2851	2275	CpG:135	CGIsland	0.730659	0.797966	-0.0673066	None
chr21	33002940	+	CG	0.955515	3.18525e-09	0.000223018	117	80	472	324	CpG:135	CGIsland	0.683761	0.686441	-0.00267999	None
chr21	33002941	-	CG	0.27105	3.18525e-09	0.000223018	75	51	392	291	CpG:135	CGIsland	0.68	0.742347	-0.0623469	None
chr21	33002944	+	CG	0.1083	5.88288e-09	0.000330842	117	56	470	288	CpG:135	CGIsland	0.478632	0.612766	-0.134133	None
chr21	33002945	-	CG	0.0808575	5.88288e-09	0.000330842	74	40	387	251	CpG:135	CGIsland	0.540541	0.648579	-0.108038	None
chr21	33003031	+	CG	0.601091	9.89854e-08	0.00249188	28	19	107	78	CpG:135	CGIsland	0.678571	0.728972	-0.0504005	None
chr21	33003032	-	CG	0.0266728	9.89854e-08	0.00249188	108	77	540	438	CpG:135	CGIsland	0.712963	0.811111	-0.0981481	None
chr21	33003039	+	CG	0.363849	1.57945e-07	0.00332501	29	20	110	85	CpG:135	CGIsland	0.689655	0.772727	-0.0830721	None
chr21	33003040	-	CG	0.0382437	1.57945e-07	0.00332501	110	83	567	476	CpG:135	CGIsland	0.754545	0.839506	-0.0849607	None
chr21	33003046	+	CG	0.655889	1.28601e-07	0.00289371	32	22	132	96	CpG:135	CGIsland	0.6875	0.727273	-0.0397727	None
chr21	33003047	-	CG	0.0202931	1.54126e-07	0.00328715	114	84	585	488	CpG:135	CGIsland	0.736842	0.834188	-0.0973459	None
chr21	33003068	+	CG	0.26167	1.73229e-07	0.00349477	39	29	187	154	CpG:135	CGIsland	0.74359	0.823529	-0.0799397	None
chr21	33003069	-	CG	0.0102125	1.73229e-07	0.00349477	107	79	548	470	CpG:135	CGIsland	0.738318	0.857664	-0.119346	None
chr21	33003072	+	CG	0.0549895	1.73229e-07	0.00349477	40	28	184	154	CpG:135	CGIsland	0.7	0.836957	-0.136957	None
chr21	33003073	-	CG	0.00291877	1.73229e-07	0.00349477	107	75	551	479	CpG:135	CGIsland	0.700935	0.869328	-0.168394	None
chr21	33003077	+	CG	0.263372	1.73229e-07	0.00349477	44	34	181	153	CpG:135	CGIsland	0.772727	0.845304	-0.0725766	None
chr21	33003078	-	CG	0.00256094	1.73229e-07	0.00349477	105	70	542	461	CpG:135	CGIsland	0.666667	0.850554	-0.183887	None
chr21	33003079	+	CG	0.463787	1.73229e-07	0.00349477	44	34	185	152	CpG:135	CGIsland	0.772727	0.821622	-0.0488943	None
chr21	33003080	-	CG	0.00531578	1.73229e-07	0.00349477	104	76	540	470	CpG:135	CGIsland	0.730769	0.87037	-0.139601	None
chr21	33003089	+	CG	0.280558	1.73229e-07	0.00349477	41	30	163	132	CpG:135	CGIsland	0.731707	0.809816	-0.0781086	None
chr21	33003090	-	CG	0.00346939	1.73229e-07	0.00349477	99	74	522	470	CpG:135	CGIsland	0.747475	0.900383	-0.152908	None
chr21	33003095	+	CG	0.112174	6.00793e-07	0.00873267	36	25	164	134	CpG:135	CGIsland	0.694444	0.817073	-0.122629	None
chr21	33003096	-	CG	0.00334217	6.00793e-07	0.00873267	90	64	497	440	CpG:135	CGIsland	0.711111	0.885312	-0.174201	None
chr21	33003118	+	CG	0.70454	5.03408e-06	0.0315304	26	22	130	106	CpG:135	CGIsland	0.846154	0.815385	0.0307692	None
chr21	33003119	-	CG	0.00395878	5.03408e-06	0.0315304	73	51	374	331	CpG:135	CGIsland	0.69863	0.885027	-0.186397	None
chr21	33025405	+	CG	0.0532669	9.10979e-07	0.0112541	214	152	895	744	CpG:189	CGIsland	0.71028	0.831285	-0.121005	None
chr21	33025406	-	CG	0.239771	5.51934e-07	0.00837158	37	27	154	126	CpG:189	CGIsland	0.72973	0.818182	-0.0884521	None
chr21	33025418	+	CG	0.00654882	1.22013e-07	0.00288138	293	208	1281	1061	CpG:189	CGIsland	0.709898	0.828259	-0.118362	None
chr21	33025419	-	CG	0.0291518	1.22013e-07	0.00288138	46	31	186	154	CpG:189	CGIsland	0.673913	0.827957	-0.154044	None
chr21	33025422	+	CG	0.00578721	1.22013e-07	0.00288138	313	219	1363	1077	CpG:189	CGIsland	0.699681	0.790169	-0.0904882	None
chr21	33025423	-	CG	0.0709573	1.22013e-07	0.00288138	49	33	198	158	CpG:189	CGIsland	0.673469	0.79798	-0.12451	None
chr21	33025425	+	CG	0.00579511	1.22013e-07	0.00288138	327	222	1459	1140	CpG:189	CGIsland	0.678899	0.781357	-0.102458	None
chr21	33025426	-	CG	0.488875	1.22013e-07	0.00288138	51	35	215	158	CpG:189	CGIsland	0.686275	0.734884	-0.0486092	None
chr21	33025437	+	CG	0.00390219	8.3656e-08	0.00223894	424	310	1862	1548	CpG:189	CGIsland	0.731132	0.831364	-0.100232	None
chr21	33025438	-	CG	0.377109	3.13051e-08	0.00111585	67	50	275	219	CpG:189	CGIsland	0.746269	0.796364	-0.050095	None
chr21	33025457	+	CG	0.0959853	1.62464e-10	1.61266e-05	584	456	2648	2207	CpG:189	CGIsland	0.780822	0.833459	-0.0526373	None
chr21	33025458	-	CG	0.338605	1.17436e-10	1.18065e-05	91	67	388	304	CpG:189	CGIsland	0.736264	0.783505	-0.0472414	None
chr21	33025469	+	CG	0.0952513	5.37997e-11	5.55111e-06	709	518	3223	2525	CpG:189	CGIsland	0.730606	0.783432	-0.0528251	None
chr21	33025470	-	CG	0.380426	5.37997e-11	5.55111e-06	97	70	433	331	CpG:189	CGIsland	0.721649	0.764434	-0.0427847	None
chr21	33025474	+	CG	0.00469692	4.36917e-12	5.80712e-07	755	536	3468	2746	CpG:189	CGIsland	0.709934	0.791811	-0.0818771	None
chr21	33025475	-	CG	0.373531	4.36917e-12	5.80712e-07	100	71	446	336	CpG:189	CGIsland	0.71	0.753363	-0.0433632	None
chr21	33025485	+	CG	0.0407116	2.42584e-12	3.39693e-07	839	671	3861	3373	CpG:189	CGIsland	0.799762	0.873608	-0.0738463	None
chr21	33025486	-	CG	0.0544146	2.42584e-12	3.39693e-07	114	86	499	416	CpG:189	CGIsland	0.754386	0.833667	-0.0792814	None
chr21	33025489	+	CG	0.0588362	8.57536e-13	1.2453e-07	882	706	4027	3542	CpG:189	CGIsland	0.800454	0.879563	-0.0791094	None
chr21	33025490	-	CG	0.0416108	3.54716e-13	5.40116e-08	117	89	518	437	CpG:189	CGIsland	0.760684	0.843629	-0.0829456	None
chr21	33025492	+	CG	0.13157	3.54716e-13	5.40116e-08	907	735	4175	3655	CpG:189	CGIsland	0.810364	0.875449	-0.0650853	None
chr21	33025493	-	CG	0.139498	1.15352e-13	1.8274e-08	122	94	538	446	CpG:189	CGIsland	0.770492	0.828996	-0.0585045	None
chr21	33025498	+	CG	0.111044	3.17524e-14	5.08152e-09	995	816	4474	3934	CpG:189	CGIsland	0.820101	0.879303	-0.0592021	None
chr21	33025499	-	CG	0.0692798	3.17524e-14	5.08152e-09	131	96	579	481	CpG:189	CGIsland	0.732824	0.830743	-0.0979182	None
chr21	33025500	+	CG	0.0802989	3.17524e-14	5.08152e-09	1007	826	4551	4047	CpG:189	CGIsland	0.820258	0.889255	-0.0689969	None
chr21	33025501	-	CG	0.233807	3.17524e-14	5.08152e-09	131	101	588	500	CpG:189	CGIsland	0.770992	0.85034	-0.0793478	None
chr21	33025528	+	CG	0.0140313	1.11022e-16	2.07288e-11	1370	986	6133	4893	CpG:189	CGIsland	0.719708	0.797815	-0.0781071	None
chr21	33025529	-	CG	0.00850299	1.11022e-16	2.07288e-11	140	85	679	501	CpG:189	CGIsland	0.607143	0.73785	-0.130707	None
chr21	33025538	+	CG	0.000791708	1.11022e-16	2.07288e-11	1463	1053	6599	5318	CpG:189	CGIsland	0.719754	0.80588	-0.0861257	None
chr21	33025539	-	CG	0.015796	1.11022e-16	2.07288e-11	146	95	720	558	CpG:189	CGIsland	0.650685	0.775	-0.124315	None
chr21	33025597	+	CG	0.0799537	0	0	1918	1534	8824	7532	CpG:189	CGIsland	0.799791	0.853581	-0.0537897	None
chr21	33025598	-	CG	0.0183045	0	0	158	107	848	661	CpG:189	CGIsland	0.677215	0.779481	-0.102266	None
chr21	33025600	+	CG	0.0369057	0	0	1949	1540	8942	7723	CpG:189	CGIsland	0.790149	0.863677	-0.0735282	None
chr21	33025601	-	CG	0.0289256	0	0	154	111	854	686	CpG:189	CGIsland	0.720779	0.803279	-0.0824995	None
chr21	33025602	+	CG	0.0367268	0	0	1954	1563	9021	7881	CpG:189	CGIsland	0.799898	0.873628	-0.0737306	None
chr21	33025603	-	CG	0.0134247	0	0	159	113	859	693	CpG:189	CGIsland	0.710692	0.806752	-0.0960602	None
chr21	33025641	+	CG	0.00522754	0	0	2145	1523	9866	7713	CpG:189	CGIsland	0.710023	0.781776	-0.0717525	None
chr21	33025642	-	CG	0.119764	0	0	162	104	921	676	CpG:189	CGIsland	0.641975	0.733985	-0.0920095	None
chr21	33025645	+	CG	0.0367276	0	0	2144	1715	9884	8635	CpG:189	CGIsland	0.799907	0.873634	-0.0737274	None
chr21	33025646	-	CG	0.031479	0	0	174	125	932	775	CpG:189	CGIsland	0.718391	0.831545	-0.113154	None
chr21	33025647	+	CG	0.0540767	0	0	2165	1754	9931	8675	CpG:189	CGIsland	0.810162	0.873527	-0.0633657	None
chr21	33025648	-	CG	0.0230052	0	0	172	129	932	781	CpG:189	CGIsland	0.75	0.837983	-0.0879828	None
chr21	33025659	+	CG	0.10289	0	0	2194	1711	10134	8506	CpG:189	CGIsland	0.779854	0.839353	-0.0594985	None
chr21	33025660	-	CG	0.242608	0	0	222	127	1099	689	CpG:189	CGIsland	0.572072	0.626934	-0.0548615	None
chr21	33025690	+	CG	0.0101406	0	0	2189	1686	10123	8684	CpG:189	CGIsland	0.770215	0.857848	-0.0876338	None
chr21	33025691	-	CG	0.0218149	0	0	279	206	1362	1114	CpG:189	CGIsland	0.738351	0.817915	-0.0795636	None
chr21	33025694	+	CG	0.00541916	0	0	2188	1663	10083	8389	CpG:189	CGIsland	0.760055	0.831994	-0.0719396	None
chr21	33025695	-	CG	0.0026993	0	0	297	211	1423	1167	CpG:189	CGIsland	0.710438	0.820098	-0.109661	None
chr21	33025709	+	CG	0.0261976	0	0	2188	1707	9950	8595	CpG:189	CGIsland	0.780165	0.863819	-0.0836546	None
chr21	33025710	-	CG	0.00375253	0	0	315	227	1432	1192	CpG:189	CGIsland	0.720635	0.832402	-0.111767	None
chr21	33025716	+	CG	0.0204308	0	0	2152	1657	9931	8320	CpG:189	CGIsland	0.769981	0.837781	-0.0677993	None
chr21	33025717	-	CG	0.0101412	0	0	331	225	1484	1181	CpG:189	CGIsland	0.679758	0.795822	-0.116064	None
chr21	33025723	+	CG	0.0134933	0	0	2123	1592	9892	8189	CpG:189	CGIsland	0.749882	0.827841	-0.0779584	None
chr21	33025724	-	CG	0.0039882	0	0	339	234	1538	1234	CpG:189	CGIsland	0.690265	0.802341	-0.112075	None
chr21	33025748	+	CG	0.032076	0	0	2012	1589	9490	8045	CpG:189	CGIsland	0.789761	0.847734	-0.057973	None
chr21	33025749	-	CG	0.00210229	0	0	384	284	1716	1452	CpG:189	CGIsland	0.739583	0.846154	-0.106571	None
chr21	33025753	+	CG	0.0284926	0	0	1970	1458	9336	7300	CpG:189	CGIsland	0.740102	0.781919	-0.0418179	None
chr21	33025754	-	CG	0.0159201	0	0	401	273	1780	1338	CpG:189	CGIsland	0.680798	0.751685	-0.0708874	None
chr21	33025777	+	CG	0.0150477	0	0	1906	1372	9056	6991	CpG:189	CGIsland	0.719832	0.771974	-0.0521423	None
chr21	33025778	-	CG	0.00101177	0	0	470	301	2022	1557	CpG:189	CGIsland	0.640426	0.77003	-0.129604	None
chr21	33025800	+	CG	0.0719097	0	0	1807	1391	8538	7172	CpG:189	CGIsland	0.769784	0.840009	-0.0702252	None
chr21	33025801	-	CG	0.0120639	0	0	566	419	2396	1984	CpG:189	CGIsland	0.740283	0.828047	-0.0877641	None
chr21	33025804	+	CG	0.0800508	0	0	1772	1382	8402	7007	CpG:189	CGIsland	0.77991	0.833968	-0.0540584	None
chr21	33025805	-	CG	0.00134438	0	0	578	416	2430	2008	CpG:189	CGIsland	0.719723	0.826337	-0.106614	None
chr21	33025834	+	CG	0.197355	0	0	1569	1004	7313	4886	CpG:189	CGIsland	0.639898	0.668125	-0.0282272	None
chr21	33025835	-	CG	0.0486207	0	0	716	458	3125	2131	CpG:189	CGIsland	0.639665	0.68192	-0.0422552	None
chr21	33025848	+	CG	0.174027	0	0	1489	1176	6855	5801	CpG:189	CGIsland	0.789792	0.846244	-0.0564518	None
chr21	33025849	-	CG	0.0116177	0	0	755	574	3366	2855	CpG:189	CGIsland	0.760265	0.848188	-0.0879229	None
chr21	33025851	+	CG	0.130405	0	0	1460	1124	6772	5514	CpG:189	CGIsland	0.769863	0.814235	-0.0443721	None
chr21	33025852	-	CG	0.00316575	0	0	763	549	3463	2813	CpG:189	CGIsland	0.719528	0.812301	-0.0927733	None
chr21	33025858	+	CG	0.235435	0	0	1421	1123	6633	5508	CpG:189	CGIsland	0.790289	0.830393	-0.040105	None
chr21	33025859	-	CG	0.011566	0	0	771	578	3515	2946	CpG:189	CGIsland	0.749676	0.838122	-0.0884466	None
chr21	33025866	+	CG	0.214513	0	0	1382	1064	6352	5110	CpG:189	CGIsland	0.769899	0.804471	-0.0345723	None
chr21	33025867	-	CG	0.0115618	0	0	779	569	3595	2942	CpG:189	CGIsland	0.730424	0.818359	-0.0879352	None
chr21	33025893	+	CG	0.0175897	0	0	1278	946	5760	4470	CpG:189	CGIsland	0.740219	0.776042	-0.0358226	None
chr21	33025894	-	CG	0.0140522	0	0	803	538	3621	2805	CpG:189	CGIsland	0.669988	0.774648	-0.10466	None
chr21	33025905	+	CG	0.153322	0	0	1207	941	5510	4577	CpG:189	CGIsland	0.779619	0.830672	-0.0510526	None
chr21	33025906	-	CG	0.0169402	0	0	776	605	3508	3011	CpG:189	CGIsland	0.779639	0.858324	-0.0786847	None
chr21	33025915	+	CG	0.23491	0	0	1154	900	5298	4349	CpG:189	CGIsland	0.779896	0.820876	-0.0409798	None
chr21	33025916	-	CG	0.178312	0	0	749	584	3482	2913	CpG:189	CGIsland	0.779706	0.836588	-0.0568819	None
chr21	33025921	+	CG	0.0101422	0	0	1135	829	5240	4152	CpG:189	CGIsland	0.730396	0.792366	-0.0619699	None
chr21	33025922	-	CG	0.00710734	0	0	733	520	3398	2659	CpG:189	CGIsland	0.709413	0.782519	-0.0731058	None
chr21	33025942	+	CG	0.10337	0	0	1076	861	4944	4147	CpG:189	CGIsland	0.800186	0.838794	-0.0386086	None
chr21	33025943	-	CG	0.0817999	0	0	654	504	3121	2623	CpG:189	CGIsland	0.770642	0.840436	-0.0697936	None
chr21	33025957	+	CG	0.0853801	0	0	1033	816	4844	4092	CpG:189	CGIsland	0.789932	0.844756	-0.0548242	None
chr21	33025958	-	CG	0.00804655	0	0	600	456	2819	2346	CpG:189	CGIsland	0.76	0.83221	-0.07221	None
chr21	33025960	+	CG	0.0100741	0	0	1021	776	4809	3955	CpG:189	CGIsland	0.760039	0.822416	-0.0623771	None
chr21	33025961	-	CG	0.0550642	0	0	578	416	2779	2225	CpG:189	CGIsland	0.719723	0.800648	-0.0809245	None
chr21	33025974	+	CG	0.105032	0	0	976	673	4622	3368	CpG:189	CGIsland	0.689549	0.728689	-0.0391397	None
chr21	33025975	-	CG	0.326773	0	0	544	354	2511	1689	CpG:189	CGIsland	0.650735	0.67264	-0.0219051	None
chr21	33025998	+	CG	0.199185	0	0	915	750	4324	3669	CpG:189	CGIsland	0.819672	0.84852	-0.0288478	None
chr21	33025999	-	CG	0.00473915	0	0	523	340	2363	1816	CpG:189	CGIsland	0.650096	0.768515	-0.118419	None
chr21	33026010	+	CG	0.0700709	0	0	851	689	4179	1972	CpG:189	CGIsland	0.809636	0.471883	0.337752	Hyper
chr21	33026011	-	CG	0.137964	0	0	514	339	2302	1028	CpG:189	CGIsland	0.659533	0.446568	0.212965	None
chr21	33026023	+	CG	0.0868911	0	0	795	652	3911	3421	CpG:189	CGIsland	0.820126	0.874712	-0.0545866	None
chr21	33026024	-	CG	0.00531544	0	0	503	332	2296	1786	CpG:189	CGIsland	0.66004	0.777875	-0.117835	None
chr21	33026030	+	CG	0.26212	0	0	762	594	3753	3126	CpG:189	CGIsland	0.779528	0.832934	-0.0534061	None
chr21	33026031	-	CG	0.00107233	0	0	592	373	2694	2080	CpG:189	CGIsland	0.630068	0.772086	-0.142019	None
chr21	33026033	+	CG	0.135894	0	0	710	589	3595	3145	CpG:189	CGIsland	0.829577	0.874826	-0.0452487	None
chr21	33026034	-	CG	0.00223559	0	0	594	404	2696	2135	CpG:189	CGIsland	0.680135	0.791914	-0.111779	None
chr21	33026047	+	CG	0.0257514	0	0	625	325	3178	1870	CpG:189	CGIsland	0.52	0.58842	-0.0684204	None
chr21	33026048	-	CG	0.00950889	0	0	660	310	3080	1670	CpG:189	CGIsland	0.469697	0.542208	-0.0725108	None
chr21	33026058	+	CG	0.0192325	0	0	551	259	2788	1574	CpG:189	CGIsland	0.470054	0.564562	-0.094508	None
chr21	33026059	-	CG	0.00947521	0	0	695	306	3244	1622	CpG:189	CGIsland	0.440288	0.5	-0.0597122	None
chr21	33028872	+	CG	0.0579284	8.44498e-06	0.0426223	118	71	409	285	CpG:114	CGIsland	0.601695	0.696822	-0.0951266	None
chr21	33028898	+	CG	0.0431921	3.1223e-06	0.023252	186	140	658	548	CpG:114	CGIsland	0.752688	0.832827	-0.0801386	None
chr21	33028899	-	CG	0.270433	3.1223e-06	0.023252	12	7	57	43	CpG:114	CGIsland	0.583333	0.754386	-0.171053	None
chr21	33028904	+	CG	0.211264	3.1223e-06	0.023252	196	153	708	595	CpG:114	CGIsland	0.780612	0.840395	-0.0597832	None
chr21	33028905	-	CG	0.0840155	3.1223e-06	0.023252	14	8	62	50	CpG:114	CGIsland	0.571429	0.806452	-0.235023	None
chr21	33028914	+	CG	0.133828	3.1223e-06	0.023252	195	148	680	561	CpG:114	CGIsland	0.758974	0.825	-0.0660256	None
chr21	33028915	-	CG	0.370845	3.1223e-06	0.023252	14	10	73	60	CpG:114	CGIsland	0.714286	0.821918	-0.107632	None
chr21	33028916	+	CG	0.129726	3.1223e-06	0.023252	196	137	677	528	CpG:114	CGIsland	0.69898	0.779911	-0.0809318	None
chr21	33028917	-	CG	0.220359	3.1223e-06	0.023252	14	10	76	65	CpG:114	CGIsland	0.714286	0.855263	-0.140977	None
chr21	33028921	+	CG	0.0689497	3.1223e-06	0.023252	199	145	675	534	CpG:114	CGIsland	0.728643	0.791111	-0.0624679	None
chr21	33028922	-	CG	0.0744268	3.1223e-06	0.023252	15	10	76	66	CpG:114	CGIsland	0.666667	0.868421	-0.201754	None
chr21	33028925	+	CG	0.0796908	3.1223e-06	0.023252	203	146	697	561	CpG:114	CGIsland	0.719212	0.804878	-0.0856662	None
chr21	33028926	-	CG	0.0433999	3.1223e-06	0.023252	15	10	72	65	CpG:114	CGIsland	0.666667	0.902778	-0.236111	None
chr21	33028947	+	CG	0.254374	8.73872e-07	0.0109293	190	141	696	544	CpG:114	CGIsland	0.742105	0.781609	-0.0395039	None
chr21	33028948	-	CG	0.22866	8.73872e-07	0.0109293	17	12	74	62	CpG:114	CGIsland	0.705882	0.837838	-0.131955	None
chr21	33028954	+	CG	0.277218	8.73872e-07	0.0109293	179	134	671	533	CpG:114	CGIsland	0.748603	0.794337	-0.0457335	None
chr21	33028955	-	CG	0.612861	8.73872e-07	0.0109293	17	13	72	59	CpG:114	CGIsland	0.764706	0.819444	-0.0547386	None
chr21	33028962	+	CG	0.482092	2.07612e-07	0.00396163	167	119	617	467	CpG:114	CGIsland	0.712575	0.756888	-0.0443133	None
chr21	33028963	-	CG	0.152381	2.07612e-07	0.00396163	16	10	70	56	CpG:114	CGIsland	0.625	0.8	-0.175	None
chr21	33028975	+	CG	0.559743	2.07612e-07	0.00396163	145	99	517	366	CpG:114	CGIsland	0.682759	0.70793	-0.0251717	None
chr21	33028976	-	CG	0.0521546	2.07612e-07	0.00396163	14	8	63	52	CpG:114	CGIsland	0.571429	0.825397	-0.253968	Hypo
chr21	33029045	+	CG	0.0228134	5.34283e-09	0.000313837	113	85	611	516	CpG:114	CGIsland	0.752212	0.844517	-0.0923048	None
chr21	33029046	-	CG	0.0992261	8.79792e-09	0.000415496	19	12	57	48	CpG:114	CGIsland	0.631579	0.842105	-0.210526	None
chr21	33029047	+	CG	0.0179266	8.79792e-09	0.000415496	113	87	613	530	CpG:114	CGIsland	0.769912	0.8646	-0.0946888	None
chr21	33029048	-	CG	0.0429711	8.79792e-09	0.000415496	13	5	42	32	CpG:114	CGIsland	0.384615	0.761905	-0.377289	Hypo
chr21	33029057	+	CG	0.105616	8.49954e-09	0.000410162	117	73	628	440	CpG:114	CGIsland	0.623932	0.700637	-0.0767053	None
chr21	33029058	-	CG	0.0322389	3.67975e-08	0.00124378	15	4	51	37	CpG:114	CGIsland	0.266667	0.72549	-0.458824	Hypo
chr21	33029068	+	CG	0.0682332	3.67975e-08	0.00124378	117	82	628	490	CpG:114	CGIsland	0.700855	0.780255	-0.0794001	None
chr21	33029069	-	CG	0.159175	3.67975e-08	0.00124378	14	6	55	40	CpG:114	CGIsland	0.428571	0.727273	-0.298701	Hypo
chr21	33029084	+	CG	0.0130937	6.6267e-08	0.00186641	115	81	606	495	CpG:114	CGIsland	0.704348	0.816832	-0.112484	None
chr21	33029148	+	CG	0.00742271	1.10332e-06	0.0126214	196	133	921	729	CpG:114	CGIsland	0.678571	0.791531	-0.11296	None
chr21	33029161	+	CG	0.00401512	3.78174e-07	0.00623015	195	137	923	761	CpG:114	CGIsland	0.702564	0.824485	-0.121921	None
chr21	33029190	+	CG	0.360323	3.85563e-07	0.00629893	159	91	715	449	CpG:114	CGIsland	0.572327	0.627972	-0.055645	None
chr21	33029207	+	CG	0.0162423	3.85563e-07	0.00629893	127	80	554	422	CpG:114	CGIsland	0.629921	0.761733	-0.131812	None
chr21	33029223	+	CG	0.00886071	3.85563e-07	0.00629893	91	54	383	289	CpG:114	CGIsland	0.593407	0.754569	-0.161163	None
chr21	33029227	+	CG	0.117928	3.85563e-07	0.00629893	76	51	321	244	CpG:114	CGIsland	0.671053	0.760125	-0.089072	None
chr21	33029229	+	CG	0.0294197	3.85563e-07	0.00629893	69	44	293	228	CpG:114	CGIsland	0.637681	0.778157	-0.140476	None
chr21	33029247	+	CG	0.567571	9.27761e-07	0.0113676	36	22	154	106	CpG:114	CGIsland	0.611111	0.688312	-0.0772006	None
chr21	33029253	+	CG	0.268086	9.67583e-06	0.0455595	23	8	92	50	CpG:114	CGIsland	0.347826	0.543478	-0.195652	None
chr21	33029259	+	CG	0.949635	1.5721e-05	0.0567054	13	8	38	23	CpG:114	CGIsland	0.615385	0.605263	0.0101215	None
chr23	27202365	+	CG	0.0153407	6.59172e-05	0.0966735	12	8	23	4	CpG:16	CGIsland	0.666667	0.173913	0.492754	Hyper
chr23	27202382	+	CG	0.0897507	6.59172e-05	0.0966735	13	9	14	5	CpG:16	CGIsland	0.692308	0.357143	0.335165	Hyper
chr23	27202389	+	CG	0.0397289	6.59172e-05	0.0966735	13	8	13	2	CpG:16	CGIsland	0.615385	0.153846	0.461538	Hyper
chr23	27202497	+	CG	0.095592	6.59172e-05	0.0966735	10	10	11	9	CpG:16	CGIsland	1	0.818182	0.181818	None
chr23	27521015	-	CG	0.286184	2.81392e-05	0.0724465	15	6	46	10	CpG:169	CGIsland	0.4	0.217391	0.182609	None
chr23	27521031	-	CG	0.43542	3.14949e-05	0.0755162	16	1	49	9	CpG:169	CGIsland	0.0625	0.183673	-0.121173	None
chr23	27521035	-	CG	0.911886	3.14949e-05	0.0755162	15	1	51	3	CpG:169	CGIsland	0.0666667	0.0588235	0.00784314	None
chr23	27521055	-	CG	0.0951612	3.2357e-05	0.0764924	14	0	42	7	CpG:169	CGIsland	0	0.166667	-0.166667	None
chr23	27521065	-	CG	0.0992679	3.2357e-05	0.0764924	12	0	39	5	CpG:169	CGIsland	0	0.128205	-0.128205	None
chr23	27521107	+	CG	0.130644	1.6718e-05	0.0578439	10	0	14	2	CpG:169	CGIsland	0	0.142857	-0.142857	None
chr23	27521113	+	CG	0.0396553	2.50589e-05	0.0692979	11	0	14	4	CpG:169	CGIsland	0	0.285714	-0.285714	Hypo
chr23	27521118	+	CG	0.117149	6.26262e-05	0.0954677	11	0	14	2	CpG:169	CGIsland	0	0.142857	-0.142857	None
chr23	27521136	+	CG	0.0491777	5.12383e-05	0.0888415	14	0	14	3	CpG:169	CGIsland	0	0.214286	-0.214286	None
chr23	27521139	+	CG	0.081199	5.12383e-05	0.0888415	14	0	13	2	CpG:169	CGIsland	0	0.153846	-0.153846	None
chr23	27521145	+	CG	0.0467099	5.11646e-05	0.0888415	14	0	13	3	CpG:169	CGIsland	0	0.230769	-0.230769	None
chr23	27521157	+	CG	0.0763739	2.15241e-05	0.0650036	15	0	13	2	CpG:169	CGIsland	0	0.153846	-0.153846	None
chr23	27521174	+	CG	0.0752105	2.31096e-05	0.066448	14	0	12	2	CpG:169	CGIsland	0	0.166667	-0.166667	None
chr23	27521176	+	CG	0.0467099	2.31096e-05	0.066448	14	0	13	3	CpG:169	CGIsland	0	0.230769	-0.230769	None
chr23	27521182	+	CG	0.220171	1.63858e-05	0.0576496	14	0	13	1	CpG:169	CGIsland	0	0.0769231	-0.0769231	None
chr23	27521185	+	CG	0.0462404	1.27505e-05	0.0513145	13	0	12	3	CpG:169	CGIsland	0	0.25	-0.25	Hypo
chr23	27521193	+	CG	0.0462404	9.90875e-06	0.0459911	13	0	12	3	CpG:169	CGIsland	0	0.25	-0.25	Hypo
chr23	27521202	+	CG	0.0752105	7.05377e-06	0.0387896	14	0	12	2	CpG:169	CGIsland	0	0.166667	-0.166667	None
chr23	27521207	+	CG	0.0320023	7.05377e-06	0.0387896	14	0	12	4	CpG:169	CGIsland	0	0.333333	-0.333333	Hypo
chr23	27521228	+	CG	0.0412747	3.53261e-05	0.0787067	13	0	10	3	CpG:169	CGIsland	0	0.3	-0.3	Hypo
chr23	27521245	-	CG	0.0340432	1.33814e-05	0.0522079	10	0	35	8	CpG:169	CGIsland	0	0.228571	-0.228571	None
chr23	27521251	-	CG	0.287915	7.43802e-06	0.0398002	11	0	33	4	CpG:169	CGIsland	0	0.121212	-0.121212	None
chr23	27521269	-	CG	0.116171	2.49519e-06	0.0207165	12	4	33	4	CpG:169	CGIsland	0.333333	0.121212	0.212121	None
chr23	27521273	-	CG	0.78041	5.01261e-06	0.0314694	12	1	36	4	CpG:169	CGIsland	0.0833333	0.111111	-0.0277778	None
chr23	27521284	+	CG	0.319489	6.11786e-07	0.00873858	15	1	23	4	CpG:169	CGIsland	0.0666667	0.173913	-0.107246	None
chr23	27521285	-	CG	0.0985353	6.11786e-07	0.00873858	12	4	35	4	CpG:169	CGIsland	0.333333	0.114286	0.219048	None
chr23	27521305	+	CG	0.357462	6.11786e-07	0.00873858	12	1	22	7	CpG:169	CGIsland	0.0833333	0.318182	-0.234848	None
chr23	27521306	-	CG	0.0719095	6.11786e-07	0.00873858	10	0	32	7	CpG:169	CGIsland	0	0.21875	-0.21875	None
chr23	27521314	+	CG	0.590861	1.0731e-06	0.0124759	12	2	22	6	CpG:169	CGIsland	0.166667	0.272727	-0.106061	None
chr23	27521315	-	CG	0.907321	2.07554e-06	0.0189084	14	2	32	5	CpG:169	CGIsland	0.142857	0.15625	-0.0133929	None
chr23	27521333	+	CG	0.285539	3.01653e-06	0.022855	14	4	10	5	CpG:169	CGIsland	0.285714	0.5	-0.214286	None
chr23	27521334	-	CG	0.435511	3.01653e-06	0.022855	16	3	31	9	CpG:169	CGIsland	0.1875	0.290323	-0.102823	None
chr23	27521346	+	CG	0.320711	8.44646e-06	0.0426223	15	4	11	5	CpG:169	CGIsland	0.266667	0.454545	-0.187879	None
chr23	27521347	-	CG	0.410828	1.54737e-05	0.056346	18	3	33	9	CpG:169	CGIsland	0.166667	0.272727	-0.106061	None
chr23	27521355	+	CG	0.0390496	7.58877e-06	0.0402498	15	1	10	5	CpG:169	CGIsland	0.0666667	0.5	-0.433333	Hypo
chr23	27521356	-	CG	0.304793	7.58877e-06	0.0402498	18	2	36	8	CpG:169	CGIsland	0.111111	0.222222	-0.111111	None
chr23	27521362	-	CG	0.315833	1.2314e-05	0.050033	17	3	37	3	CpG:169	CGIsland	0.176471	0.0810811	0.0953895	None
chr23	27521366	-	CG	0.60847	1.2314e-05	0.050033	16	1	38	4	CpG:169	CGIsland	0.0625	0.105263	-0.0427632	None
chr23	27521381	-	CG	0.120859	3.3442e-05	0.0774359	18	0	38	3	CpG:169	CGIsland	0	0.0789474	-0.0789474	None
chr23	27521394	+	CG	0.168584	8.77132e-06	0.0435333	15	0	10	1	CpG:169	CGIsland	0	0.1	-0.1	None
chr23	27521395	-	CG	0.0477926	1.6421e-05	0.0576772	17	0	38	5	CpG:169	CGIsland	0	0.131579	-0.131579	None
chr23	27521418	+	CG	0.892965	8.22246e-06	0.0420057	12	1	10	1	CpG:169	CGIsland	0.0833333	0.1	-0.0166667	None
chr23	27521419	-	CG	0.455766	8.22246e-06	0.0420057	17	2	35	2	CpG:169	CGIsland	0.117647	0.0571429	0.0605042	None
chr23	27521426	-	CG	0.702007	5.89432e-06	0.0347402	15	2	34	6	CpG:169	CGIsland	0.133333	0.176471	-0.0431373	None
chr23	27521450	-	CG	0.0599547	1.17337e-05	0.048766	17	0	31	5	CpG:169	CGIsland	0	0.16129	-0.16129	None
chr23	27521459	-	CG	0.0474699	1.24034e-05	0.0502399	19	0	32	4	CpG:169	CGIsland	0	0.125	-0.125	None
chr23	27521462	-	CG	0.0361225	1.24034e-05	0.0502399	18	0	35	5	CpG:169	CGIsland	0	0.142857	-0.142857	None
chr23	27521467	-	CG	0.0282941	1.24034e-05	0.0502399	16	0	36	10	CpG:169	CGIsland	0	0.277778	-0.277778	Hypo
chr23	27521471	-	CG	0.775272	1.75166e-05	0.0590548	16	3	36	8	CpG:169	CGIsland	0.1875	0.222222	-0.0347222	None
chr23	27521477	-	CG	0.0191475	4.92627e-06	0.031096	17	0	37	9	CpG:169	CGIsland	0	0.243243	-0.243243	None
chr23	27521482	-	CG	0.0272613	1.50601e-06	0.0154376	17	0	37	6	CpG:169	CGIsland	0	0.162162	-0.162162	None
chr23	27521485	-	CG	0.0427235	1.50601e-06	0.0154376	18	0	38	5	CpG:169	CGIsland	0	0.131579	-0.131579	None
chr23	27521509	-	CG	0.408302	5.74434e-07	0.00847882	20	2	33	6	CpG:169	CGIsland	0.1	0.181818	-0.0818182	None
chr23	27521511	-	CG	0.626448	5.74434e-07	0.00847882	20	5	32	10	CpG:169	CGIsland	0.25	0.3125	-0.0625	None
chr23	27521515	-	CG	0.11012	2.00198e-07	0.003853	19	2	31	9	CpG:169	CGIsland	0.105263	0.290323	-0.185059	None
chr23	27521556	-	CG	0.0351833	1.17167e-09	9.67157e-05	17	0	25	5	CpG:169	CGIsland	0	0.2	-0.2	None
chr23	27521584	-	CG	0.011535	1.4931e-10	1.49153e-05	15	0	30	8	CpG:169	CGIsland	0	0.266667	-0.266667	Hypo
chr23	27521594	-	CG	0.00419036	2.27295e-10	2.10934e-05	13	0	28	13	CpG:169	CGIsland	0	0.464286	-0.464286	Hypo
chr23	27521611	-	CG	0.0379925	3.72155e-09	0.000250502	10	0	18	5	CpG:169	CGIsland	0	0.277778	-0.277778	Hypo
chr23	27521614	-	CG	0.0785057	3.72155e-09	0.000250502	10	1	17	7	CpG:169	CGIsland	0.1	0.411765	-0.311765	Hypo
chr23	27521616	-	CG	0.0289336	3.72155e-09	0.000250502	10	0	17	6	CpG:169	CGIsland	0	0.352941	-0.352941	Hypo
chr23	27521621	-	CG	0.127145	5.17586e-10	4.38788e-05	10	1	17	6	CpG:169	CGIsland	0.1	0.352941	-0.252941	Hypo
chr23	27521632	-	CG	0.0377221	1.88369e-10	1.8041e-05	12	0	14	4	CpG:169	CGIsland	0	0.285714	-0.285714	Hypo
chr23	27521674	-	CG	0.0769657	6.52786e-10	5.44573e-05	11	1	15	6	CpG:169	CGIsland	0.0909091	0.4	-0.309091	Hypo
chr23	27521679	-	CG	0.0665226	2.05568e-09	0.00015727	11	1	17	7	CpG:169	CGIsland	0.0909091	0.411765	-0.320856	Hypo
chr23	27521681	-	CG	0.0580647	2.97659e-09	0.000215716	12	1	17	7	CpG:169	CGIsland	0.0833333	0.411765	-0.328431	Hypo
chr23	27521696	-	CG	0.0332794	2.66294e-08	0.000987334	14	0	20	5	CpG:169	CGIsland	0	0.25	-0.25	Hypo
chr23	27521707	-	CG	0.0221156	1.55648e-08	0.000668798	15	0	20	7	CpG:169	CGIsland	0	0.35	-0.35	Hypo
chr23	27521716	-	CG	0.0131544	7.04215e-08	0.00194105	16	0	30	9	CpG:169	CGIsland	0	0.3	-0.3	Hypo
chr23	27521728	-	CG	0.00716759	4.8527e-07	0.00747616	18	0	30	10	CpG:169	CGIsland	0	0.333333	-0.333333	Hypo
chr23	27521756	-	CG	0.0461374	2.43697e-05	0.0683831	21	1	28	8	CpG:169	CGIsland	0.047619	0.285714	-0.238095	None
chr24	2662255	+	CG	0.0277146	1.05283e-05	0.0470843	12	3	25	17	CpG:39	CGIsland	0.25	0.68	-0.43	Hypo
chr24	2662259	+	CG	0.00821236	1.05283e-05	0.0470843	13	2	26	19	CpG:39	CGIsland	0.153846	0.730769	-0.576923	Hypo
chr24	2662280	+	CG	0.0892437	2.09981e-05	0.0641958	11	3	31	20	CpG:39	CGIsland	0.272727	0.645161	-0.372434	Hypo
chr24	2662286	+	CG	0.0630827	1.64476e-05	0.0576772	11	3	31	20	CpG:39	CGIsland	0.272727	0.645161	-0.372434	Hypo
chr24	2662288	+	CG	0.037334	1.64476e-05	0.0576772	11	3	31	21	CpG:39	CGIsland	0.272727	0.677419	-0.404692	Hypo
chr24	2662317	+	CG	0.498072	1.64476e-05	0.0576772	14	2	32	9	CpG:39	CGIsland	0.142857	0.28125	-0.138393	None
chr24	2662330	+	CG	0.110745	1.64476e-05	0.0576772	13	3	34	19	CpG:39	CGIsland	0.230769	0.558824	-0.328054	Hypo
chr24	2662341	+	CG	0.0842249	4.21521e-05	0.083806	14	3	33	18	CpG:39	CGIsland	0.214286	0.545455	-0.331169	Hypo
chr24	2662346	+	CG	0.0614912	4.21521e-05	0.083806	13	3	31	18	CpG:39	CGIsland	0.230769	0.580645	-0.349876	Hypo
chr24	2662348	+	CG	0.154848	4.21521e-05	0.083806	13	5	31	20	CpG:39	CGIsland	0.384615	0.645161	-0.260546	Hypo
chr24	2662356	+	CG	0.425489	4.21521e-05	0.083806	12	2	29	10	CpG:39	CGIsland	0.166667	0.344828	-0.178161	None
chr25	2375691	+	CG	0.956656	6.3701e-05	0.0958776	14	1	13	1	CpG:554	CGIsland	0.0714286	0.0769231	-0.00549451	None
chr25	2375709	+	CG	0.223606	6.3701e-05	0.0958776	17	0	16	1	CpG:554	CGIsland	0	0.0625	-0.0625	None
chr25	2375749	+	CG	0.028505	6.3701e-05	0.0958776	18	0	19	5	CpG:554	CGIsland	0	0.263158	-0.263158	Hypo
chr25	2375756	+	CG	0.0300822	6.3701e-05	0.0958776	17	0	20	5	CpG:554	CGIsland	0	0.25	-0.25	Hypo
chr25	2375768	+	CG	0.0300565	6.3701e-05	0.0958776	18	0	21	5	CpG:554	CGIsland	0	0.238095	-0.238095	None
chr25	2375776	+	CG	0.0610126	6.3701e-05	0.0958776	18	1	20	6	CpG:554	CGIsland	0.0555556	0.3	-0.244444	None
chr25	2375785	+	CG	0.0253824	6.3701e-05	0.0958776	19	1	20	9	CpG:554	CGIsland	0.0526316	0.45	-0.397368	Hypo
chr26	18648712	+	CG	0.296492	3.01801e-05	0.0741127	11	0	30	2	CpG:102	CGIsland	0	0.0666667	-0.0666667	None
chr26	18648738	+	CG	0.259005	6.5618e-06	0.0374551	12	0	33	2	CpG:102	CGIsland	0	0.0606061	-0.0606061	None
chr26	18648769	-	CG	0.355144	7.15952e-06	0.0390019	12	0	23	1	CpG:102	CGIsland	0	0.0434783	-0.0434783	None
chr26	18648798	+	CG	0.121303	1.27995e-06	0.0139017	13	1	29	0	CpG:102	CGIsland	0.0769231	0	0.0769231	None
chr26	18648799	-	CG	0.292332	2.4817e-06	0.0206263	14	1	10	0	CpG:102	CGIsland	0.0714286	0	0.0714286	None
chr26	18648840	+	CG	0.0913206	1.66173e-06	0.0165682	10	1	30	0	CpG:102	CGIsland	0.1	0	0.1	None
chr26	18648844	+	CG	0.0885253	2.32835e-06	0.0199218	10	1	31	0	CpG:102	CGIsland	0.1	0	0.1	None
chr26	18648863	+	CG	0.0858926	4.00414e-06	0.0272185	10	1	32	0	CpG:102	CGIsland	0.1	0	0.1	None
chr26	18648880	+	CG	0.114239	1.01956e-05	0.0467584	13	1	31	0	CpG:102	CGIsland	0.0769231	0	0.0769231	None
chr26	18648890	+	CG	0.109093	1.01956e-05	0.0467584	12	1	30	0	CpG:102	CGIsland	0.0833333	0	0.0833333	None
chr26	18648900	+	CG	0.102805	1.01956e-05	0.0467584	12	1	32	0	CpG:102	CGIsland	0.0833333	0	0.0833333	None
chr26	18648905	+	CG	0.081052	1.01956e-05	0.0467584	10	1	34	0	CpG:102	CGIsland	0.1	0	0.1	None
chr26	18648911	+	CG	0.0317825	1.01956e-05	0.0467584	12	2	34	0	CpG:102	CGIsland	0.166667	0	0.166667	None
chr26	18648916	+	CG	0.132085	1.09965e-05	0.0476096	12	2	33	1	CpG:102	CGIsland	0.166667	0.030303	0.136364	None
chr26	18648923	+	CG	0.125804	1.09965e-05	0.0476096	12	2	34	1	CpG:102	CGIsland	0.166667	0.0294118	0.137255	None
chr26	18648925	+	CG	0.0335009	1.09965e-05	0.0476096	13	2	34	0	CpG:102	CGIsland	0.153846	0	0.153846	None
chr26	18648934	+	CG	0.512702	1.09965e-05	0.0476096	12	1	30	1	CpG:102	CGIsland	0.0833333	0.0333333	0.05	None
chr26	18648937	+	CG	0.0349202	1.09965e-05	0.0476096	12	2	29	0	CpG:102	CGIsland	0.166667	0	0.166667	None
chr26	18648944	+	CG	0.117671	1.26415e-05	0.0509856	13	1	30	0	CpG:102	CGIsland	0.0769231	0	0.0769231	None
chr26	18648950	+	CG	0.271202	1.26415e-05	0.0509856	14	0	32	2	CpG:102	CGIsland	0	0.0625	-0.0625	None
chr26	18648971	+	CG	0.121303	1.17201e-05	0.048766	13	1	29	0	CpG:102	CGIsland	0.0769231	0	0.0769231	None
chr26	18648980	+	CG	0.129239	1.17201e-05	0.048766	13	1	27	0	CpG:102	CGIsland	0.0769231	0	0.0769231	None
chr26	18648984	+	CG	0.124121	1.17201e-05	0.048766	12	1	26	0	CpG:102	CGIsland	0.0833333	0	0.0833333	None
chr26	18648987	+	CG	0.121303	1.17201e-05	0.048766	13	1	29	0	CpG:102	CGIsland	0.0769231	0	0.0769231	None
chr26	18648996	+	CG	0.125152	1.17201e-05	0.048766	13	1	28	0	CpG:102	CGIsland	0.0769231	0	0.0769231	None
chr26	18649000	+	CG	0.5818	1.85533e-05	0.0604073	13	1	28	1	CpG:102	CGIsland	0.0769231	0.0357143	0.0412088	None
chr26	18649015	+	CG	0.114387	1.91168e-05	0.0611494	11	1	26	0	CpG:102	CGIsland	0.0909091	0	0.0909091	None
chr26	21526683	+	CG	0.0777854	3.25677e-05	0.0766817	10	2	11	0	CpG:46	CGIsland	0.2	0	0.2	None
chr26	21526702	+	CG	0.0859258	3.25677e-05	0.0766817	11	2	11	0	CpG:46	CGIsland	0.181818	0	0.181818	None
chr26	21526715	+	CG	0.0410432	3.25677e-05	0.0766817	11	2	21	0	CpG:46	CGIsland	0.181818	0	0.181818	None
chr26	21526734	+	CG	0.0218709	3.25677e-05	0.0766817	10	3	22	0	CpG:46	CGIsland	0.3	0	0.3	Hyper
chr26	21526737	+	CG	0.0383016	3.25677e-05	0.0766817	11	2	23	0	CpG:46	CGIsland	0.181818	0	0.181818	None
chr26	21526770	+	CG	0.0405143	3.25677e-05	0.0766817	11	5	30	2	CpG:46	CGIsland	0.454545	0.0666667	0.387879	Hyper
chr26	21526779	+	CG	0.0437034	3.25677e-05	0.0766817	11	5	28	2	CpG:46	CGIsland	0.454545	0.0714286	0.383117	Hyper
chr26	24841896	-	CG	0.0125654	2.60245e-05	0.0702017	12	5	29	0	CpG:50	CGIsland	0.416667	0	0.416667	Hyper
chr26	24841902	-	CG	0.0343497	2.60245e-05	0.0702017	12	5	28	2	CpG:50	CGIsland	0.416667	0.0714286	0.345238	Hyper
chr26	24841917	-	CG	0.0131101	2.60245e-05	0.0702017	13	5	28	0	CpG:50	CGIsland	0.384615	0	0.384615	Hyper
chr26	24841920	-	CG	0.0210743	2.60245e-05	0.0702017	12	6	29	1	CpG:50	CGIsland	0.5	0.0344828	0.465517	Hyper
chr26	24841923	-	CG	0.072036	2.60245e-05	0.0702017	12	3	29	1	CpG:50	CGIsland	0.25	0.0344828	0.215517	None
chr26	24841938	-	CG	0.120011	2.60245e-05	0.0702017	12	1	27	0	CpG:50	CGIsland	0.0833333	0	0.0833333	None
chr26	24841954	-	CG	0.168576	2.60245e-05	0.0702017	10	1	15	0	CpG:50	CGIsland	0.1	0	0.1	None
chr26	24841961	-	CG	0.168576	2.60245e-05	0.0702017	10	1	15	0	CpG:50	CGIsland	0.1	0	0.1	None
chr27	5610969	+	CG	0.493136	9.25923e-06	0.0446158	10	1	15	3	CpG:28	CGIsland	0.1	0.2	-0.1	None
chr27	5610986	+	CG	0.016759	9.25923e-06	0.0446158	10	0	17	10	CpG:28	CGIsland	0	0.588235	-0.588235	Hypo
chr27	5610988	+	CG	0.0257748	9.25923e-06	0.0446158	11	1	18	11	CpG:28	CGIsland	0.0909091	0.611111	-0.520202	Hypo
chr27	5611005	+	CG	0.0170353	9.25923e-06	0.0446158	12	0	16	9	CpG:28	CGIsland	0	0.5625	-0.5625	Hypo
chr27	5611013	+	CG	0.045328	9.25923e-06	0.0446158	13	2	16	9	CpG:28	CGIsland	0.153846	0.5625	-0.408654	Hypo
chr27	5611030	+	CG	0.0329392	9.49321e-06	0.0452618	11	0	16	5	CpG:28	CGIsland	0	0.3125	-0.3125	Hypo
chr27	5611034	+	CG	0.0247645	9.49321e-06	0.0452618	12	0	15	6	CpG:28	CGIsland	0	0.4	-0.4	Hypo
chr27	5611039	+	CG	0.0316217	9.49321e-06	0.0452618	11	0	15	5	CpG:28	CGIsland	0	0.333333	-0.333333	Hypo
chr27	5611041	+	CG	0.0316217	9.49321e-06	0.0452618	11	0	15	5	CpG:28	CGIsland	0	0.333333	-0.333333	Hypo
chr27	6217979	+	CG	0.0476363	4.3092e-05	0.0842534	10	0	10	3	CpG:1165	CGIsland	0	0.3	-0.3	Hypo
chr29	15094	-	CG	0.0125793	1.90042e-05	0.0609866	12	5	56	46	CpG:127	CGIsland	0.416667	0.821429	-0.404762	Hypo
chr29	15097	-	CG	0.306087	1.90042e-05	0.0609866	11	11	56	50	CpG:127	CGIsland	1	0.892857	0.107143	None
chr29	15101	-	CG	0.0413092	1.90042e-05	0.0609866	12	12	57	47	CpG:127	CGIsland	1	0.824561	0.175439	None
chr29	15106	-	CG	0.317954	3.69828e-05	0.0806169	11	11	54	47	CpG:127	CGIsland	1	0.87037	0.12963	None
chr29	47859925	+	CG	0.0443782	9.87727e-06	0.0458857	12	8	14	3	CpG:142	CGIsland	0.666667	0.214286	0.452381	Hyper
chr29	47859956	+	CG	0.426677	8.40128e-06	0.0425038	11	10	24	13	CpG:142	CGIsland	0.909091	0.541667	0.367424	Hyper
chr29	47859961	+	CG	0.220572	8.40128e-06	0.0425038	12	10	26	11	CpG:142	CGIsland	0.833333	0.423077	0.410256	Hyper
chr29	47859975	+	CG	0.169858	3.51685e-06	0.0250378	10	7	24	10	CpG:142	CGIsland	0.7	0.416667	0.283333	Hyper
chr29	47859980	+	CG	0.0157155	3.51685e-06	0.0250378	11	11	15	5	CpG:142	CGIsland	1	0.333333	0.666667	Hyper
chr29	47859984	+	CG	0.0157155	3.51685e-06	0.0250378	11	11	15	5	CpG:142	CGIsland	1	0.333333	0.666667	Hyper
chr29	47859992	+	CG	0.0180752	3.51685e-06	0.0250378	13	13	15	7	CpG:142	CGIsland	1	0.466667	0.533333	Hyper
chr29	47860003	+	CG	0.0274565	3.51685e-06	0.0250378	13	12	16	7	CpG:142	CGIsland	0.923077	0.4375	0.485577	Hyper
chr29	47860011	+	CG	0.0166193	3.51685e-06	0.0250378	13	13	16	7	CpG:142	CGIsland	1	0.4375	0.5625	Hyper
chr29	47860036	+	CG	0.0339112	3.51685e-06	0.0250378	11	9	18	6	CpG:142	CGIsland	0.818182	0.333333	0.484848	Hyper
chr29	47860073	+	CG	0.0460528	3.51685e-06	0.0250378	10	7	19	5	CpG:142	CGIsland	0.7	0.263158	0.436842	Hyper
chr29	47860075	+	CG	0.170709	3.51685e-06	0.0250378	11	8	30	13	CpG:142	CGIsland	0.727273	0.433333	0.293939	Hyper
chr29	47860087	+	CG	0.185725	3.51685e-06	0.0250378	10	7	30	11	CpG:142	CGIsland	0.7	0.366667	0.333333	Hyper
chr29	47860103	+	CG	0.190469	3.51685e-06	0.0250378	12	1	28	9	CpG:142	CGIsland	0.0833333	0.321429	-0.238095	None
chr29	47860121	+	CG	0.306678	3.51685e-06	0.0250378	10	8	26	16	CpG:142	CGIsland	0.8	0.615385	0.184615	None
chr29	47860132	+	CG	0.193883	9.5793e-06	0.0453204	11	9	26	13	CpG:142	CGIsland	0.818182	0.5	0.318182	Hyper
chrX	4044255	+	CG	0.435382	3.31249e-05	0.0771817	25	7	15	6	CpG:270	CGIsland	0.28	0.4	-0.12	None
chrX	4044258	+	CG	0.0270888	3.31249e-05	0.0771817	26	10	15	1	CpG:270	CGIsland	0.384615	0.0666667	0.317949	Hyper
chrX	4044281	+	CG	0.0315988	5.22708e-05	0.0897727	32	6	16	0	CpG:270	CGIsland	0.1875	0	0.1875	None
chrX	4044310	+	CG	0.191329	2.27424e-05	0.0661623	33	10	27	3	CpG:270	CGIsland	0.30303	0.111111	0.191919	None
chrX	14214248	-	CG	0.222206	4.22883e-05	0.0839763	24	23	26	26	CpG:260	CGIsland	0.958333	1	-0.0416667	None
chrX	14214254	-	CG	0.0371892	4.22883e-05	0.0839763	11	9	24	24	CpG:260	CGIsland	0.818182	1	-0.181818	None
chrX	14214288	-	CG	0.0956447	4.22883e-05	0.0839763	12	10	11	11	CpG:260	CGIsland	0.833333	1	-0.166667	None
chrX	14214296	-	CG	0.0790884	4.22883e-05	0.0839763	12	12	11	9	CpG:260	CGIsland	1	0.818182	0.181818	None
chrX	37349672	+	CG	0.0172169	6.52582e-05	0.0964881	13	2	10	9	CpG:84	CGIsland	0.153846	0.9	-0.746154	Hypo
chrX	37349674	+	CG	0.0191788	6.52582e-05	0.0964881	14	3	10	9	CpG:84	CGIsland	0.214286	0.9	-0.685714	Hypo
chrX	37349676	+	CG	0.0275731	6.52582e-05	0.0964881	14	3	10	8	CpG:84	CGIsland	0.214286	0.8	-0.585714	Hypo
chrX	37349717	+	CG	0.074732	6.52582e-05	0.0964881	13	4	10	7	CpG:84	CGIsland	0.307692	0.7	-0.392308	Hypo
chrX	37349722	+	CG	0.101894	6.52582e-05	0.0964881	12	1	11	4	CpG:84	CGIsland	0.0833333	0.363636	-0.280303	Hypo
chrX	37349767	+	CG	0.19797	6.52582e-05	0.0964881	11	7	11	4	CpG:84	CGIsland	0.636364	0.363636	0.272727	Hyper
chrX	37349769	+	CG	0.390447	6.52582e-05	0.0964881	11	6	11	4	CpG:84	CGIsland	0.545455	0.363636	0.181818	None
chrX	37349773	+	CG	0.646727	6.52582e-05	0.0964881	11	4	11	3	CpG:84	CGIsland	0.363636	0.272727	0.0909091	None
chrX	37349779	+	CG	0.143394	6.52582e-05	0.0964881	11	7	12	4	CpG:84	CGIsland	0.636364	0.333333	0.30303	Hyper
chrX	37349791	+	CG	0.0608761	6.52582e-05	0.0964881	11	7	10	2	CpG:84	CGIsland	0.636364	0.2	0.436364	Hyper
chrX	37349794	+	CG	0.210617	6.52582e-05	0.0964881	11	5	10	2	CpG:84	CGIsland	0.454545	0.2	0.254545	Hyper
chrX	37349802	+	CG	0.0489996	6.52582e-05	0.0964881	11	6	10	1	CpG:84	CGIsland	0.545455	0.1	0.445455	Hyper
chrX	37349817	+	CG	0.0398821	6.52582e-05	0.0964881	11	8	10	2	CpG:84	CGIsland	0.727273	0.2	0.527273	Hyper
chrX	37349821	+	CG	0.103893	6.52582e-05	0.0964881	11	6	10	2	CpG:84	CGIsland	0.545455	0.2	0.345455	Hyper
chrX	37450752	-	CG	0.0671311	1.36625e-05	0.0528423	21	5	10	0	CpG:58	CGIsland	0.238095	0	0.238095	None
chrX	37450759	-	CG	0.811221	7.45323e-06	0.0398544	21	5	10	2	CpG:58	CGIsland	0.238095	0.2	0.0380952	None
chrX	37450771	-	CG	0.11475	1.64379e-05	0.0576772	10	4	10	1	CpG:58	CGIsland	0.4	0.1	0.3	Hyper
chrX	37450773	-	CG	0.452118	1.64379e-05	0.0576772	10	4	12	3	CpG:58	CGIsland	0.4	0.25	0.15	None
chrX	37450777	-	CG	0.18217	1.64379e-05	0.0576772	10	4	13	2	CpG:58	CGIsland	0.4	0.153846	0.246154	None
chrX	37450780	-	CG	0.382832	1.64379e-05	0.0576772	10	4	13	3	CpG:58	CGIsland	0.4	0.230769	0.169231	None
chrX	37450826	-	CG	0.0237275	3.07911e-05	0.0748239	21	0	11	3	CpG:58	CGIsland	0	0.272727	-0.272727	Hypo
chrX	37450841	-	CG	0.0312546	3.56621e-05	0.0790429	10	0	24	9	CpG:58	CGIsland	0	0.375	-0.375	Hypo
chrX	37450852	-	CG	0.114531	7.12797e-05	0.0996667	11	1	24	9	CpG:58	CGIsland	0.0909091	0.375	-0.284091	Hypo
chrX	37450867	-	CG	0.0668924	4.24643e-05	0.0840966	12	1	15	6	CpG:58	CGIsland	0.0833333	0.4	-0.316667	Hypo
chrX	37450884	-	CG	0.0168034	2.15644e-05	0.0650036	11	0	14	9	CpG:58	CGIsland	0	0.642857	-0.642857	Hypo
chrX	37450899	-	CG	0.300734	2.15644e-05	0.0650036	11	1	27	9	CpG:58	CGIsland	0.0909091	0.333333	-0.242424	None
chrX	37450901	-	CG	0.206124	2.15644e-05	0.0650036	10	1	28	8	CpG:58	CGIsland	0.1	0.285714	-0.185714	None
chrX	37450904	-	CG	0.0125861	2.15644e-05	0.0650036	10	0	28	15	CpG:58	CGIsland	0	0.535714	-0.535714	Hypo
chrX	37450912	-	CG	0.02621	3.52205e-05	0.0786312	11	1	25	13	CpG:58	CGIsland	0.0909091	0.52	-0.429091	Hypo
chrX	37450924	-	CG	0.0879025	3.52205e-05	0.0786312	13	2	25	12	CpG:58	CGIsland	0.153846	0.48	-0.326154	Hypo
chrX	37450939	-	CG	0.023507	3.52205e-05	0.0786312	16	1	14	8	CpG:58	CGIsland	0.0625	0.571429	-0.508929	Hypo
chrX	37450941	-	CG	0.202001	3.52205e-05	0.0786312	17	3	13	5	CpG:58	CGIsland	0.176471	0.384615	-0.208145	None
chrX	37450965	-	CG	0.773916	6.50925e-05	0.0964881	17	5	33	12	CpG:58	CGIsland	0.294118	0.363636	-0.0695187	None
chrX	37450972	-	CG	0.141719	6.50925e-05	0.0964881	25	2	32	10	CpG:58	CGIsland	0.08	0.3125	-0.2325	None
chrX	37516967	+	CG	0.0200438	6.99569e-05	0.0989065	14	0	10	6	CpG:132	CGIsland	0	0.6	-0.6	Hypo
chrX	37516969	+	CG	0.0200438	6.99569e-05	0.0989065	14	0	10	6	CpG:132	CGIsland	0	0.6	-0.6	Hypo
chrX	37516975	+	CG	0.0751271	6.99569e-05	0.0989065	13	1	10	4	CpG:132	CGIsland	0.0769231	0.4	-0.323077	Hypo
chrX	52808025	+	CG	0.0237683	3.36303e-05	0.0776614	11	1	15	10	CpG:63	CGIsland	0.0909091	0.666667	-0.575758	Hypo
chrX	52808039	+	CG	0.0523199	1.87454e-05	0.0604956	11	1	15	7	CpG:63	CGIsland	0.0909091	0.466667	-0.375758	Hypo
chrX	52808041	+	CG	0.0210312	1.87454e-05	0.0604956	22	5	15	10	CpG:63	CGIsland	0.227273	0.666667	-0.439394	Hypo
chrX	52808046	+	CG	0.0253238	1.87454e-05	0.0604956	22	4	14	9	CpG:63	CGIsland	0.181818	0.642857	-0.461039	Hypo
chrX	52808052	+	CG	0.0620107	1.87454e-05	0.0604956	23	5	14	8	CpG:63	CGIsland	0.217391	0.571429	-0.354037	Hypo
chrX	81979169	+	CG	0.21994	4.83258e-05	0.0877359	14	2	36	11	CpG:56	CGIsland	0.142857	0.305556	-0.162698	None
chrX	81979172	+	CG	0.0209617	4.83258e-05	0.0877359	13	0	37	8	CpG:56	CGIsland	0	0.216216	-0.216216	None
chrX	81979180	+	CG	0.156469	4.83258e-05	0.0877359	12	1	37	12	CpG:56	CGIsland	0.0833333	0.324324	-0.240991	None
chrX	81979190	+	CG	0.572436	4.83258e-05	0.0877359	14	5	36	16	CpG:56	CGIsland	0.357143	0.444444	-0.0873016	None
chrX	81979197	+	CG	0.190609	4.83258e-05	0.0877359	14	2	37	12	CpG:56	CGIsland	0.142857	0.324324	-0.181467	None
chrX	81979217	+	CG	0.380601	4.83258e-05	0.0877359	16	3	33	10	CpG:56	CGIsland	0.1875	0.30303	-0.11553	None
chrX	81979219	+	CG	0.047922	4.83258e-05	0.0877359	16	2	30	12	CpG:56	CGIsland	0.125	0.4	-0.275	Hypo
chrX	81979224	+	CG	0.224515	4.83258e-05	0.0877359	15	2	31	9	CpG:56	CGIsland	0.133333	0.290323	-0.156989	None
chrX	81979247	+	CG	0.675977	4.83258e-05	0.0877359	13	2	28	3	CpG:56	CGIsland	0.153846	0.107143	0.0467033	None
chrX	103397120	+	CG	0.0357942	2.99092e-05	0.0739282	14	5	21	1	CpG:53	CGIsland	0.357143	0.047619	0.309524	Hyper
chrX	103397129	+	CG	0.0168892	2.99092e-05	0.0739282	15	7	23	1	CpG:53	CGIsland	0.466667	0.0434783	0.423188	Hyper
chrX	103397162	+	CG	0.0403247	2.99092e-05	0.0739282	14	4	27	1	CpG:53	CGIsland	0.285714	0.037037	0.248677	None
chrX	103397175	+	CG	0.0266254	2.99092e-05	0.0739282	15	5	27	1	CpG:53	CGIsland	0.333333	0.037037	0.296296	Hyper
chrX	103397179	+	CG	0.491734	2.99092e-05	0.0739282	14	2	27	2	CpG:53	CGIsland	0.142857	0.0740741	0.0687831	None
chrX	103397184	+	CG	0.024152	2.99092e-05	0.0739282	14	5	27	1	CpG:53	CGIsland	0.357143	0.037037	0.320106	Hyper
chrX	103397187	+	CG	0.0434227	2.99092e-05	0.0739282	15	4	27	1	CpG:53	CGIsland	0.266667	0.037037	0.22963	None
chrX	103397192	+	CG	0.0136954	2.99092e-05	0.0739282	14	5	27	0	CpG:53	CGIsland	0.357143	0	0.357143	Hyper
chrX	103397198	+	CG	0.169302	2.99092e-05	0.0739282	14	4	27	3	CpG:53	CGIsland	0.285714	0.111111	0.174603	None
chrX	103397222	+	CG	0.169235	2.99092e-05	0.0739282	11	4	15	2	CpG:53	CGIsland	0.363636	0.133333	0.230303	None
chrX	103397225	+	CG	0.485864	2.99092e-05	0.0739282	10	4	15	4	CpG:53	CGIsland	0.4	0.266667	0.133333	None
chrX	103397255	+	CG	0.0723971	2.99092e-05	0.0739282	10	2	12	0	CpG:53	CGIsland	0.2	0	0.2	None
chrX	103397268	+	CG	0.247309	2.99092e-05	0.0739282	10	0	11	1	CpG:53	CGIsland	0	0.0909091	-0.0909091	None
chrX	118335077	+	CG	0.789661	3.84497e-05	0.0812267	21	2	31	5	CpG:278	CGIsland	0.0952381	0.16129	-0.0660522	None
chrX	118335083	+	CG	0.25687	3.84497e-05	0.0812267	11	5	32	8	CpG:278	CGIsland	0.454545	0.25	0.204545	None
chrX	118335105	+	CG	0.324407	2.81452e-05	0.0724465	24	10	29	7	CpG:278	CGIsland	0.416667	0.241379	0.175287	None
chrX	118335109	+	CG	0.779923	2.81452e-05	0.0724465	21	10	28	12	CpG:278	CGIsland	0.47619	0.428571	0.047619	None
chrX	118335131	+	CG	0.0222252	2.81452e-05	0.0724465	28	17	25	7	CpG:278	CGIsland	0.607143	0.28	0.327143	Hyper
chrX	118335145	+	CG	0.335255	2.81452e-05	0.0724465	30	14	24	8	CpG:278	CGIsland	0.466667	0.333333	0.133333	None
chrX	118335159	+	CG	0.114581	2.81452e-05	0.0724465	28	13	22	5	CpG:278	CGIsland	0.464286	0.227273	0.237013	None
chrX	118335173	+	CG	0.0238812	2.81452e-05	0.0724465	25	14	34	8	CpG:278	CGIsland	0.56	0.235294	0.324706	Hyper
chrX	118335180	+	CG	0.133863	2.81452e-05	0.0724465	28	12	33	7	CpG:278	CGIsland	0.428571	0.212121	0.21645	None
chrX	118335195	+	CG	0.0288499	3.74285e-05	0.0808332	26	11	12	1	CpG:278	CGIsland	0.423077	0.0833333	0.339744	Hyper
chrX	118335198	+	CG	0.0072107	3.74285e-05	0.0808332	26	10	12	0	CpG:278	CGIsland	0.384615	0	0.384615	Hyper
chrX	118335200	+	CG	0.0177909	3.74285e-05	0.0808332	27	8	12	0	CpG:278	CGIsland	0.296296	0	0.296296	Hyper
chrX	118335217	+	CG	0.0382553	5.36507e-05	0.0906519	24	7	13	0	CpG:278	CGIsland	0.291667	0	0.291667	Hyper
chrX	118335227	+	CG	0.418612	5.36507e-05	0.0906519	25	7	12	1	CpG:278	CGIsland	0.28	0.0833333	0.196667	None
chrX	118335235	+	CG	0.0174118	5.36507e-05	0.0906519	22	8	12	0	CpG:278	CGIsland	0.363636	0	0.363636	Hyper
chrX	118335244	+	CG	0.0669918	5.36507e-05	0.0906519	21	6	12	0	CpG:278	CGIsland	0.285714	0	0.285714	Hyper
chrX	118335251	+	CG	0.0223623	5.36507e-05	0.0906519	12	6	12	0	CpG:278	CGIsland	0.5	0	0.5	Hyper
chrX	118335253	+	CG	0.0269034	1.6929e-05	0.0581486	12	5	12	0	CpG:278	CGIsland	0.416667	0	0.416667	Hyper
chrX	118335255	+	CG	0.0790908	1.6929e-05	0.0581486	11	2	12	0	CpG:278	CGIsland	0.181818	0	0.181818	None
chrX	118335274	+	CG	0.204231	1.6929e-05	0.0581486	11	1	13	0	CpG:278	CGIsland	0.0909091	0	0.0909091	None
chrX	118335388	+	CG	0.496101	1.58562e-06	0.0160622	40	8	56	8	CpG:278	CGIsland	0.2	0.142857	0.0571429	None
chrX	118335418	+	CG	0.546711	5.6103e-05	0.0921354	40	5	53	9	CpG:278	CGIsland	0.125	0.169811	-0.0448113	None
chrX	119239799	-	CG	0.0311331	8.04153e-06	0.0414594	12	0	10	4	CpG:156	CGIsland	0	0.4	-0.4	Hypo
chrX	119239802	-	CG	0.04299	8.04153e-06	0.0414594	12	0	10	3	CpG:156	CGIsland	0	0.3	-0.3	Hypo
chrX	119239809	-	CG	0.0723922	8.04153e-06	0.0414594	12	0	10	2	CpG:156	CGIsland	0	0.2	-0.2	None
chrX	119239822	-	CG	0.0311331	8.04153e-06	0.0414594	12	0	10	4	CpG:156	CGIsland	0	0.4	-0.4	Hypo
chrX	119239830	-	CG	0.0393943	8.04153e-06	0.0414594	12	1	11	6	CpG:156	CGIsland	0.0833333	0.545455	-0.462121	Hypo
chrX	119239842	-	CG	0.0393943	8.04153e-06	0.0414594	12	1	11	6	CpG:156	CGIsland	0.0833333	0.545455	-0.462121	Hypo
chrX	119239857	-	CG	0.0637731	8.04153e-06	0.0414594	10	1	10	5	CpG:156	CGIsland	0.1	0.5	-0.4	Hypo
chrX	119239861	-	CG	0.0414993	8.04153e-06	0.0414594	10	1	10	6	CpG:156	CGIsland	0.1	0.6	-0.5	Hypo
chrX	119239870	-	CG	0.0476363	8.04153e-06	0.0414594	10	0	10	3	CpG:156	CGIsland	0	0.3	-0.3	Hypo
chrX	138625808	-	CG	0.0560565	8.85172e-08	0.00229086	11	1	10	5	CpG:90	CGIsland	0.0909091	0.5	-0.409091	Hypo
chrX	138625820	-	CG	0.0637731	8.85172e-08	0.00229086	10	1	10	5	CpG:90	CGIsland	0.1	0.5	-0.4	Hypo
chrX	138625863	-	CG	0.0277155	8.85172e-08	0.00229086	10	2	22	14	CpG:90	CGIsland	0.2	0.636364	-0.436364	Hypo
chrX	138625865	-	CG	0.0277155	8.85172e-08	0.00229086	10	2	22	14	CpG:90	CGIsland	0.2	0.636364	-0.436364	Hypo
chrX	138625872	-	CG	0.00672937	8.85172e-08	0.00229086	20	4	22	15	CpG:90	CGIsland	0.2	0.681818	-0.481818	Hypo
chrX	138625893	-	CG	0.00216878	8.85172e-08	0.00229086	24	4	30	19	CpG:90	CGIsland	0.166667	0.633333	-0.466667	Hypo
chrX	138625902	-	CG	0.0758494	8.85172e-08	0.00229086	35	10	21	11	CpG:90	CGIsland	0.285714	0.52381	-0.238095	None
chrX	138625915	-	CG	0.00818787	8.85172e-08	0.00229086	34	12	24	18	CpG:90	CGIsland	0.352941	0.75	-0.397059	Hypo
chr1	73853642	+	CG	0.195334	2.75774e-05	0.0717223	17	13	57	51	CpG:_28	CGShelf_left	0.764706	0.894737	-0.130031	None
chr1	73853643	-	CG	0.0206286	2.75774e-05	0.0717223	23	23	35	30	CpG:_28	CGShelf_left	1	0.857143	0.142857	None
chr1	73853725	+	CG	0.121901	1.65913e-05	0.0578439	20	19	45	45	CpG:_28	CGShelf_left	0.95	1	-0.05	None
chr1	73853726	-	CG	0.235483	1.65913e-05	0.0578439	24	23	24	24	CpG:_28	CGShelf_left	0.958333	1	-0.0416667	None
chr1	73853733	+	CG	0.107817	1.65913e-05	0.0578439	11	6	34	29	CpG:_28	CGShelf_left	0.545455	0.852941	-0.307487	Hypo
chr1	79189496	+	CG	0.140908	3.73634e-05	0.0808015	10	9	38	26	CpG:_101	CGShelf_left	0.9	0.684211	0.215789	None
chr1	79189524	+	CG	0.202832	3.73634e-05	0.0808015	12	9	23	21	CpG:_101	CGShelf_left	0.75	0.913043	-0.163043	None
chr1	79189531	+	CG	0.022996	3.73634e-05	0.0808015	12	9	25	25	CpG:_101	CGShelf_left	0.75	1	-0.25	Hypo
chr1	79189625	+	CG	0.798398	1.89274e-05	0.0608675	24	22	38	34	CpG:_101	CGShelf_left	0.916667	0.894737	0.0219298	None
chr1	79189626	-	CG	0.0202523	1.89274e-05	0.0608675	10	7	26	26	CpG:_101	CGShelf_left	0.7	1	-0.3	Hypo
chr1	79189646	+	CG	0.111898	1.78577e-05	0.0595263	31	31	26	21	CpG:_101	CGShelf_left	1	0.807692	0.192308	None
chr1	79189647	-	CG	0.0315177	1.78577e-05	0.0595263	24	14	27	23	CpG:_101	CGShelf_left	0.583333	0.851852	-0.268519	Hypo
chr1	79189652	+	CG	0.133856	1.78577e-05	0.0595263	21	21	23	21	CpG:_101	CGShelf_left	1	0.913043	0.0869565	None
chr1	79189653	-	CG	0.0388086	1.78577e-05	0.0595263	15	8	27	25	CpG:_101	CGShelf_left	0.533333	0.925926	-0.392593	Hypo
chr1	79189662	+	CG	0.0145397	1.78577e-05	0.0595263	21	21	13	8	CpG:_101	CGShelf_left	1	0.615385	0.384615	Hyper
chr1	79189663	-	CG	0.0190594	1.78577e-05	0.0595263	14	8	26	25	CpG:_101	CGShelf_left	0.571429	0.961538	-0.39011	Hypo
chr1	79189844	+	CG	0.444172	5.0748e-05	0.0887714	32	20	23	12	CpG:_101	CGShelf_left	0.625	0.521739	0.103261	None
chr1	79189845	-	CG	0.112209	5.0748e-05	0.0887714	31	13	44	27	CpG:_101	CGShelf_left	0.419355	0.613636	-0.194282	None
chr1	140994253	-	CG	0.0455892	4.9808e-05	0.088371	26	16	28	25	CpG:_84	CGShelf_left	0.615385	0.892857	-0.277473	Hypo
chr1	140994257	-	CG	0.00317859	4.9808e-05	0.088371	26	0	30	12	CpG:_84	CGShelf_left	0	0.4	-0.4	Hypo
chr1	153557344	+	CG	0.190836	2.60214e-05	0.0702017	25	19	35	21	CpG:_219	CGShelf_left	0.76	0.6	0.16	None
chr1	153557345	-	CG	0.347345	2.60214e-05	0.0702017	10	3	21	10	CpG:_219	CGShelf_left	0.3	0.47619	-0.17619	None
chr1	153557364	+	CG	0.0380064	2.03478e-05	0.0630682	28	25	26	17	CpG:_219	CGShelf_left	0.892857	0.653846	0.239011	None
chr1	153557390	+	CG	0.0147709	2.1968e-05	0.0653149	28	23	28	14	CpG:_219	CGShelf_left	0.821429	0.5	0.321429	Hyper
chr1	153557391	-	CG	0.155475	2.1968e-05	0.0653149	12	8	13	5	CpG:_219	CGShelf_left	0.666667	0.384615	0.282051	Hyper
chr1	153557408	+	CG	0.0282895	2.1968e-05	0.0653149	27	23	31	18	CpG:_219	CGShelf_left	0.851852	0.580645	0.271207	Hyper
chr1	153557409	-	CG	0.0283893	2.1968e-05	0.0653149	14	10	12	2	CpG:_219	CGShelf_left	0.714286	0.166667	0.547619	Hyper
chr1	154252811	+	CG	0.0665147	1.0374e-07	0.00251499	11	10	11	6	CpG:_42	CGShelf_left	0.909091	0.545455	0.363636	Hyper
chr1	154252851	+	CG	0.0699503	1.0374e-07	0.00251499	11	10	23	14	CpG:_42	CGShelf_left	0.909091	0.608696	0.300395	Hyper
chr1	154252860	+	CG	0.0122238	1.0374e-07	0.00251499	11	11	21	13	CpG:_42	CGShelf_left	1	0.619048	0.380952	Hyper
chr1	154252884	+	CG	0.00438314	1.0374e-07	0.00251499	12	12	33	20	CpG:_42	CGShelf_left	1	0.606061	0.393939	Hyper
chr1	154252888	+	CG	0.00627314	1.0374e-07	0.00251499	12	12	35	19	CpG:_42	CGShelf_left	1	0.542857	0.457143	Hyper
chr1	154252903	+	CG	0.00966694	1.0374e-07	0.00251499	12	12	40	26	CpG:_42	CGShelf_left	1	0.65	0.35	Hyper
chr1	154252910	+	CG	0.0214218	1.0374e-07	0.00251499	10	10	39	27	CpG:_42	CGShelf_left	1	0.692308	0.307692	Hyper
chr1	154252913	+	CG	0.014507	1.0374e-07	0.00251499	11	11	41	30	CpG:_42	CGShelf_left	1	0.731707	0.268293	Hyper
chr1	154252927	+	CG	0.101402	1.0374e-07	0.00251499	22	20	39	29	CpG:_42	CGShelf_left	0.909091	0.74359	0.165501	None
chr1	154253011	+	CG	0.626149	3.47974e-07	0.00579347	28	24	26	21	CpG:_42	CGShelf_left	0.857143	0.807692	0.0494505	None
chr1	154253012	-	CG	0.028555	3.47974e-07	0.00579347	10	6	15	15	CpG:_42	CGShelf_left	0.6	1	-0.4	Hypo
chr2	20758398	+	CG	0.0200055	4.45838e-05	0.085397	39	35	25	16	CpG:_21	CGShelf_left	0.897436	0.64	0.257436	Hyper
chr2	20758401	+	CG	0.147326	4.45838e-05	0.085397	39	34	25	17	CpG:_21	CGShelf_left	0.871795	0.68	0.191795	None
chr2	20758406	+	CG	0.0172977	4.45838e-05	0.085397	43	42	23	18	CpG:_21	CGShelf_left	0.976744	0.782609	0.194135	None
chr2	79554014	+	CG	0.0166713	3.62678e-05	0.0798102	45	27	37	31	CpG:_49	CGShelf_left	0.6	0.837838	-0.237838	None
chr2	79554015	-	CG	0.0137274	3.62678e-05	0.0798102	12	4	47	41	CpG:_49	CGShelf_left	0.333333	0.87234	-0.539007	Hypo
chr2	79554173	+	CG	0.00275135	1.82245e-07	0.00361803	37	19	30	28	CpG:_49	CGShelf_left	0.513514	0.933333	-0.41982	Hypo
chr2	79554174	-	CG	0.666359	1.82245e-07	0.00361803	21	17	31	27	CpG:_49	CGShelf_left	0.809524	0.870968	-0.0614439	None
chr2	79554208	+	CG	0.0409497	1.82245e-07	0.00361803	21	13	36	31	CpG:_49	CGShelf_left	0.619048	0.861111	-0.242063	None
chr2	79554209	-	CG	0.0481793	1.82245e-07	0.00361803	24	15	41	35	CpG:_49	CGShelf_left	0.625	0.853659	-0.228659	None
chr2	124354547	-	CG	0.0796941	2.39266e-05	0.0678947	18	18	63	57	CpG:_23	CGShelf_left	1	0.904762	0.0952381	None
chr2	124354592	-	CG	0.00246545	2.39266e-05	0.0678947	33	33	68	56	CpG:_23	CGShelf_left	1	0.823529	0.176471	None
chr2	124354607	-	CG	0.0259334	2.39266e-05	0.0678947	31	31	62	56	CpG:_23	CGShelf_left	1	0.903226	0.0967742	None
chr2	124354632	-	CG	0.0901164	2.39266e-05	0.0678947	31	31	52	49	CpG:_23	CGShelf_left	1	0.942308	0.0576923	None
chr2	124354642	-	CG	0.282651	9.80426e-06	0.0457499	32	30	52	45	CpG:_23	CGShelf_left	0.9375	0.865385	0.0721154	None
chr2	124354650	-	CG	0.240083	1.44348e-05	0.0543158	42	40	53	47	CpG:_23	CGShelf_left	0.952381	0.886792	0.0655885	None
chr2	124354684	-	CG	0.00115686	1.44348e-05	0.0543158	37	35	51	32	CpG:_23	CGShelf_left	0.945946	0.627451	0.318495	Hyper
chr2	128495057	-	CG	0.0362671	2.89041e-05	0.073291	12	10	10	3	CpG:_38	CGShelf_left	0.833333	0.3	0.533333	Hyper
chr3	21148718	+	CG	0.553001	5.6124e-05	0.0921505	27	5	24	3	CpG:_23	CGShelf_left	0.185185	0.125	0.0601852	None
chr3	21148929	-	CG	0.757513	6.79465e-05	0.0978886	26	11	16	6	CpG:_23	CGShelf_left	0.423077	0.375	0.0480769	None
chr3	29476354	+	CG	0.00385984	1.78084e-05	0.0595263	25	14	40	38	CpG:_40	CGShelf_left	0.56	0.95	-0.39	Hypo
chr3	29476355	-	CG	0.000729862	1.78084e-05	0.0595263	24	8	31	31	CpG:_40	CGShelf_left	0.333333	1	-0.666667	Hypo
chr3	30801042	-	CG	0.0654749	2.52998e-05	0.0694842	27	23	23	14	CpG:_144	CGShelf_left	0.851852	0.608696	0.243156	None
chr3	30801049	-	CG	0.328268	2.52998e-05	0.0694842	26	22	14	10	CpG:_144	CGShelf_left	0.846154	0.714286	0.131868	None
chr3	30801127	-	CG	0.0168832	3.3191e-05	0.0772216	25	24	12	6	CpG:_144	CGShelf_left	0.96	0.5	0.46	Hyper
chr3	94593841	-	CG	0.0560413	4.19948e-05	0.0837307	26	23	38	24	CpG:_66	CGShelf_left	0.884615	0.631579	0.253036	Hyper
chr3	94593885	+	CG	0.0239533	4.19948e-05	0.0837307	15	13	25	12	CpG:_66	CGShelf_left	0.866667	0.48	0.386667	Hyper
chr3	94593886	-	CG	0.154804	4.19948e-05	0.0837307	11	8	33	16	CpG:_66	CGShelf_left	0.727273	0.484848	0.242424	None
chr3	94593933	+	CG	0.333605	4.19948e-05	0.0837307	27	15	32	12	CpG:_66	CGShelf_left	0.555556	0.375	0.180556	None
chr3	94593934	-	CG	0.0787746	4.19948e-05	0.0837307	16	10	41	15	CpG:_66	CGShelf_left	0.625	0.365854	0.259146	Hyper
chr3	115706316	+	CG	0.00330374	3.45301e-05	0.0781689	22	19	36	16	CpG:_97	CGShelf_left	0.863636	0.444444	0.419192	Hyper
chr3	115706317	-	CG	0.00064992	3.45301e-05	0.0781689	21	17	38	7	CpG:_97	CGShelf_left	0.809524	0.184211	0.625313	Hyper
chr3	115706469	+	CG	0.687884	3.45084e-06	0.0249522	12	10	13	10	CpG:_97	CGShelf_left	0.833333	0.769231	0.0641026	None
chr3	115706470	-	CG	0.00518924	3.45084e-06	0.0249522	34	20	41	38	CpG:_97	CGShelf_left	0.588235	0.926829	-0.338594	Hypo
chr4	85837574	-	CG	0.0344532	3.71033e-05	0.080778	50	44	28	19	CpG:_77	CGShelf_left	0.88	0.678571	0.201429	None
chr4	114696797	+	CG	0.13728	6.09494e-05	0.0946719	39	7	28	10	CpG:_49	CGShelf_left	0.179487	0.357143	-0.177656	None
chr4	114696813	+	CG	0.0831189	3.81369e-05	0.081024	44	44	29	27	CpG:_49	CGShelf_left	1	0.931034	0.0689655	None
chr4	119194110	+	CG	0.0801953	3.80742e-05	0.081024	24	18	27	25	CpG:_20	CGShelf_left	0.75	0.925926	-0.175926	None
chr4	119194127	+	CG	0.0686831	3.80742e-05	0.081024	25	21	26	16	CpG:_20	CGShelf_left	0.84	0.615385	0.224615	None
chr4	119194135	+	CG	0.0121591	3.80742e-05	0.081024	26	26	31	26	CpG:_20	CGShelf_left	1	0.83871	0.16129	None
chr4	119194139	+	CG	0.258831	3.80742e-05	0.081024	25	19	32	28	CpG:_20	CGShelf_left	0.76	0.875	-0.115	None
chr4	119194159	+	CG	0.05519	3.80742e-05	0.081024	26	22	35	22	CpG:_20	CGShelf_left	0.846154	0.628571	0.217582	None
chr4	119194163	+	CG	0.188133	3.80742e-05	0.081024	25	20	36	33	CpG:_20	CGShelf_left	0.8	0.916667	-0.116667	None
chr4	119194191	+	CG	0.233365	3.80742e-05	0.081024	23	22	35	27	CpG:_20	CGShelf_left	0.956522	0.771429	0.185093	None
chr4	119194192	-	CG	0.0722758	3.80742e-05	0.081024	16	12	23	22	CpG:_20	CGShelf_left	0.75	0.956522	-0.206522	None
chr4	119194208	+	CG	0.306352	3.80742e-05	0.081024	21	19	36	29	CpG:_20	CGShelf_left	0.904762	0.805556	0.0992063	None
chr4	119194209	-	CG	0.373313	3.80742e-05	0.081024	17	14	14	13	CpG:_20	CGShelf_left	0.823529	0.928571	-0.105042	None
chr4	119194295	-	CG	0.0250035	3.80742e-05	0.081024	18	11	10	10	CpG:_20	CGShelf_left	0.611111	1	-0.388889	Hypo
chr4	119194297	-	CG	0.17356	3.80742e-05	0.081024	18	16	10	10	CpG:_20	CGShelf_left	0.888889	1	-0.111111	None
chr4	119194309	-	CG	0.0323451	6.66986e-05	0.097065	20	14	10	10	CpG:_20	CGShelf_left	0.7	1	-0.3	Hypo
chr5	6286011	+	CG	0.0287466	2.70856e-05	0.0714099	39	27	49	44	CpG:_23	CGShelf_left	0.692308	0.897959	-0.205651	None
chr5	6286012	-	CG	0.523238	2.70856e-05	0.0714099	23	19	35	31	CpG:_23	CGShelf_left	0.826087	0.885714	-0.0596273	None
chr5	14913644	+	CG	0.0449541	4.57859e-05	0.0859158	31	0	34	3	CpG:_189	CGShelf_left	0	0.0882353	-0.0882353	None
chr5	14913645	-	CG	0.0143232	4.57859e-05	0.0859158	40	9	33	1	CpG:_189	CGShelf_left	0.225	0.030303	0.194697	None
chr5	26078014	+	CG	0.418209	4.47491e-05	0.0854775	21	2	16	3	CpG:_33	CGShelf_left	0.0952381	0.1875	-0.0922619	None
chr5	26078015	-	CG	0.122704	4.47491e-05	0.0854775	35	0	44	2	CpG:_33	CGShelf_left	0	0.0454545	-0.0454545	None
chr5	26078090	+	CG	0.045954	5.02952e-05	0.0886637	10	0	34	7	CpG:_33	CGShelf_left	0	0.205882	-0.205882	None
chr5	26078091	-	CG	0.893391	5.02952e-05	0.0886637	43	9	40	9	CpG:_33	CGShelf_left	0.209302	0.225	-0.0156977	None
chr5	49312723	-	CG	0.108119	5.22762e-05	0.0897727	34	16	55	36	CpG:_97	CGShelf_left	0.470588	0.654545	-0.183957	None
chr5	55720872	-	CG	0.00403027	2.5533e-05	0.0695588	43	43	44	36	CpG:_156	CGShelf_left	1	0.818182	0.181818	None
chr5	55720876	-	CG	0.0207446	2.5533e-05	0.0695588	43	42	44	37	CpG:_156	CGShelf_left	0.976744	0.840909	0.135835	None
chr5	55720889	-	CG	0.0301357	2.5533e-05	0.0695588	41	41	38	34	CpG:_156	CGShelf_left	1	0.894737	0.105263	None
chr5	98223218	+	CG	0.165259	2.15309e-05	0.0650036	41	8	44	4	CpG:_69	CGShelf_left	0.195122	0.0909091	0.104213	None
chr5	98223219	-	CG	0.240707	1.2581e-05	0.0508151	13	3	23	2	CpG:_69	CGShelf_left	0.230769	0.0869565	0.143813	None
chr5	98223247	+	CG	0.0399953	2.91948e-05	0.0733944	20	5	41	2	CpG:_69	CGShelf_left	0.25	0.0487805	0.20122	None
chr5	98223248	-	CG	0.548942	2.91948e-05	0.0733944	25	2	26	1	CpG:_69	CGShelf_left	0.08	0.0384615	0.0415385	None
chr5	98223331	+	CG	0.0301445	1.19753e-05	0.0493121	10	4	13	0	CpG:_69	CGShelf_left	0.4	0	0.4	Hyper
chr5	98223332	-	CG	0.0066495	1.19753e-05	0.0493121	23	5	28	0	CpG:_69	CGShelf_left	0.217391	0	0.217391	None
chr5	98223348	+	CG	0.0340508	1.04826e-05	0.0470843	11	4	11	0	CpG:_69	CGShelf_left	0.363636	0	0.363636	Hyper
chr5	98223349	-	CG	0.599054	1.04826e-05	0.0470843	22	4	31	4	CpG:_69	CGShelf_left	0.181818	0.129032	0.0527859	None
chr5	106882707	+	CG	0.00610996	6.62426e-05	0.0968777	35	1	39	10	CpG:_123	CGShelf_left	0.0285714	0.25641	-0.227839	None
chr5	106882770	+	CG	0.13265	2.80802e-05	0.0724337	22	13	29	11	CpG:_123	CGShelf_left	0.590909	0.37931	0.211599	None
chr5	106882805	+	CG	0.201441	2.80802e-05	0.0724337	36	25	33	18	CpG:_123	CGShelf_left	0.694444	0.545455	0.14899	None
chr5	110373003	-	CG	0.0474149	4.19065e-05	0.0837307	10	3	10	8	CpG:_114	CGShelf_left	0.3	0.8	-0.5	Hypo
chr5	112433071	+	CG	0.00399324	2.34782e-05	0.0672671	39	27	31	8	CpG:_135	CGShelf_left	0.692308	0.258065	0.434243	Hyper
chr5	116381418	-	CG	0.866288	3.67184e-06	0.0257087	10	3	30	10	CpG:_35	CGShelf_left	0.3	0.333333	-0.0333333	None
chr5	116381428	-	CG	0.115735	3.67184e-06	0.0257087	10	5	19	4	CpG:_35	CGShelf_left	0.5	0.210526	0.289474	Hyper
chr5	116381461	-	CG	0.124781	4.17104e-06	0.0279797	11	6	19	5	CpG:_35	CGShelf_left	0.545455	0.263158	0.282297	Hyper
chr5	116381465	-	CG	0.63186	4.17104e-06	0.0279797	20	7	18	5	CpG:_35	CGShelf_left	0.35	0.277778	0.0722222	None
chr5	116381571	+	CG	0.0162373	5.40023e-06	0.0329936	32	18	45	8	CpG:_35	CGShelf_left	0.5625	0.177778	0.384722	Hyper
chr5	116381572	-	CG	0.0567124	5.40023e-06	0.0329936	23	8	13	1	CpG:_35	CGShelf_left	0.347826	0.0769231	0.270903	Hyper
chr5	116381583	+	CG	0.0240653	2.9828e-05	0.0739282	43	24	50	10	CpG:_35	CGShelf_left	0.55814	0.2	0.35814	Hyper
chr5	116381634	+	CG	0.274928	2.45663e-05	0.0686539	47	16	50	12	CpG:_35	CGShelf_left	0.340426	0.24	0.100426	None
chr5	116381635	-	CG	0.336741	2.45663e-05	0.0686539	30	9	29	4	CpG:_35	CGShelf_left	0.3	0.137931	0.162069	None
chr5	116857067	+	CG	0.117661	1.28547e-05	0.0515629	13	8	26	22	CpG:_43	CGShelf_left	0.615385	0.846154	-0.230769	None
chr5	116857068	-	CG	0.0215824	1.28547e-05	0.0515629	11	10	22	11	CpG:_43	CGShelf_left	0.909091	0.5	0.409091	Hyper
chr5	116857099	-	CG	0.714939	1.54476e-06	0.0157076	12	5	38	19	CpG:_43	CGShelf_left	0.416667	0.5	-0.0833333	None
chr5	116857102	-	CG	0.135709	1.54476e-06	0.0157076	12	10	41	21	CpG:_43	CGShelf_left	0.833333	0.512195	0.321138	Hyper
chr5	117509418	-	CG	0.220214	1.0715e-05	0.0472742	29	25	26	18	CpG:_24	CGShelf_left	0.862069	0.692308	0.169761	None
chr5	117509449	-	CG	0.0840126	3.06108e-05	0.0745908	27	21	22	12	CpG:_24	CGShelf_left	0.777778	0.545455	0.232323	None
chr5	117509534	-	CG	0.364545	6.15967e-05	0.0948618	24	15	28	14	CpG:_24	CGShelf_left	0.625	0.5	0.125	None
chr5	117509561	+	CG	0.033085	6.15967e-05	0.0948618	21	19	11	6	CpG:_24	CGShelf_left	0.904762	0.545455	0.359307	Hyper
chr5	117509562	-	CG	0.165502	6.15967e-05	0.0948618	22	19	24	11	CpG:_24	CGShelf_left	0.863636	0.458333	0.405303	Hyper
chr5	118751163	-	CG	0.0230605	4.80641e-05	0.0876097	11	0	12	6	CpG:_16	CGShelf_left	0	0.5	-0.5	Hypo
chr5	118751177	+	CG	0.0622791	4.80641e-05	0.0876097	11	5	17	14	CpG:_16	CGShelf_left	0.454545	0.823529	-0.368984	Hypo
chr5	118751359	+	CG	0.0258208	2.72689e-05	0.071553	10	0	14	6	CpG:_16	CGShelf_left	0	0.428571	-0.428571	Hypo
chr5	119701333	-	CG	0.0535372	3.87309e-05	0.0815201	12	10	14	6	CpG:_23	CGShelf_left	0.833333	0.428571	0.404762	Hyper
chr6	113433358	-	CG	0.0476269	2.33664e-05	0.0670326	12	9	26	4	CpG:_27	CGShelf_left	0.75	0.153846	0.596154	Hyper
chr6	115694153	+	CG	0.0246357	1.2797e-07	0.00288366	15	5	15	13	CpG:_43	CGShelf_left	0.333333	0.866667	-0.533333	Hypo
chr6	115694199	+	CG	0.573896	4.56783e-08	0.00142708	10	9	23	19	CpG:_43	CGShelf_left	0.9	0.826087	0.073913	None
chr6	115694207	+	CG	0.109098	4.56783e-08	0.00142708	12	12	24	21	CpG:_43	CGShelf_left	1	0.875	0.125	None
chr6	115694227	+	CG	0.047176	4.56783e-08	0.00142708	23	20	23	14	CpG:_43	CGShelf_left	0.869565	0.608696	0.26087	Hyper
chr6	116032524	+	CG	0.263654	2.15204e-05	0.0650036	43	26	41	32	CpG:_161	CGShelf_left	0.604651	0.780488	-0.175837	None
chr6	116032525	-	CG	0.154553	2.15204e-05	0.0650036	10	8	10	5	CpG:_161	CGShelf_left	0.8	0.5	0.3	Hyper
chr6	116032540	+	CG	0.222806	2.70809e-05	0.0714099	40	31	36	31	CpG:_161	CGShelf_left	0.775	0.861111	-0.0861111	None
chr6	116032541	-	CG	0.0356751	2.70809e-05	0.0714099	10	10	11	7	CpG:_161	CGShelf_left	1	0.636364	0.363636	Hyper
chr6	116032580	+	CG	0.367208	3.28739e-05	0.0770556	30	27	40	33	CpG:_161	CGShelf_left	0.9	0.825	0.075	None
chr6	116032581	-	CG	0.0644641	5.10115e-05	0.0888415	12	11	29	19	CpG:_161	CGShelf_left	0.916667	0.655172	0.261494	Hyper
chr7	3963139	+	CG	0.121873	5.89701e-05	0.0934012	39	37	23	19	CpG:_96	CGShelf_left	0.948718	0.826087	0.122631	None
chr7	3963140	-	CG	0.0107071	5.89701e-05	0.0934012	46	40	31	31	CpG:_96	CGShelf_left	0.869565	1	-0.130435	None
chr7	3963165	+	CG	0.150921	5.89701e-05	0.0934012	37	37	21	20	CpG:_96	CGShelf_left	1	0.952381	0.047619	None
chr7	3963166	-	CG	0.421183	5.89701e-05	0.0934012	49	46	26	23	CpG:_96	CGShelf_left	0.938776	0.884615	0.0541601	None
chr7	3963230	+	CG	0.00117135	5.89701e-05	0.0934012	30	30	39	28	CpG:_96	CGShelf_left	1	0.717949	0.282051	Hyper
chr7	3963231	-	CG	0.0158449	5.89701e-05	0.0934012	43	39	30	19	CpG:_96	CGShelf_left	0.906977	0.633333	0.273643	Hyper
chr7	4538246	+	CG	0.0174052	4.40392e-05	0.0850146	13	6	19	19	CpG:_18	CGShelf_left	0.461538	1	-0.538462	Hypo
chr7	4538247	-	CG	0.0965114	4.40392e-05	0.0850146	28	23	25	24	CpG:_18	CGShelf_left	0.821429	0.96	-0.138571	None
chr7	4538406	+	CG	0.00971264	5.71059e-05	0.0924801	26	16	42	40	CpG:_18	CGShelf_left	0.615385	0.952381	-0.336996	Hypo
chr7	15655090	+	CG	0.0260504	2.55758e-05	0.0695588	21	16	32	31	CpG:_55	CGShelf_left	0.761905	0.96875	-0.206845	None
chr7	20331781	-	CG	0.0382145	3.66628e-05	0.0802627	27	2	23	7	CpG:_21	CGShelf_left	0.0740741	0.304348	-0.230274	None
chr7	50933558	-	CG	0.0526959	1.61948e-05	0.0574531	18	14	10	10	CpG:_20	CGShelf_left	0.777778	1	-0.222222	None
chr7	50933564	-	CG	0.493117	1.61948e-05	0.0574531	15	12	10	9	CpG:_20	CGShelf_left	0.8	0.9	-0.1	None
chr7	50933622	+	CG	0.168576	6.15645e-05	0.0948618	10	9	15	15	CpG:_20	CGShelf_left	0.9	1	-0.1	None
chr7	50933623	-	CG	0.058116	6.15645e-05	0.0948618	15	12	12	12	CpG:_20	CGShelf_left	0.8	1	-0.2	None
chr8	17431826	+	CG	0.0481266	2.63977e-05	0.070574	11	8	11	11	CpG:_69	CGShelf_left	0.727273	1	-0.272727	Hypo
chr8	17431827	-	CG	0.18018	2.63977e-05	0.070574	17	16	24	24	CpG:_69	CGShelf_left	0.941176	1	-0.0588235	None
chr8	17431835	+	CG	0.0931155	2.63977e-05	0.070574	11	3	11	7	CpG:_69	CGShelf_left	0.272727	0.636364	-0.363636	Hypo
chr8	17431836	-	CG	0.0582165	2.63977e-05	0.070574	17	10	24	22	CpG:_69	CGShelf_left	0.588235	0.916667	-0.328431	Hypo
chr8	17431881	+	CG	0.0589584	3.95983e-05	0.0822307	11	6	12	11	CpG:_69	CGShelf_left	0.545455	0.916667	-0.371212	Hypo
chr8	17431882	-	CG	0.195919	3.95983e-05	0.0822307	14	7	23	17	CpG:_69	CGShelf_left	0.5	0.73913	-0.23913	None
chr8	17431895	+	CG	0.0255541	3.95983e-05	0.0822307	10	5	11	11	CpG:_69	CGShelf_left	0.5	1	-0.5	Hypo
chr8	17431896	-	CG	0.197797	3.95983e-05	0.0822307	17	11	23	19	CpG:_69	CGShelf_left	0.647059	0.826087	-0.179028	None
chr8	17431992	+	CG	0.179235	2.5042e-05	0.0692979	13	8	13	11	CpG:_69	CGShelf_left	0.615385	0.846154	-0.230769	None
chr8	17431993	-	CG	0.00809872	2.5042e-05	0.0692979	11	3	24	21	CpG:_69	CGShelf_left	0.272727	0.875	-0.602273	Hypo
chr8	17432009	+	CG	0.00597058	2.5042e-05	0.0692979	14	0	23	19	CpG:_69	CGShelf_left	0	0.826087	-0.826087	Hypo
chr8	17432010	-	CG	0.215361	2.5042e-05	0.0692979	22	8	23	14	CpG:_69	CGShelf_left	0.363636	0.608696	-0.245059	None
chr8	59920641	-	CG	0.114337	5.96391e-05	0.0938165	22	4	14	6	CpG:_55	CGShelf_left	0.181818	0.428571	-0.246753	None
chr8	59920660	-	CG	0.112104	5.96391e-05	0.0938165	21	3	22	11	CpG:_55	CGShelf_left	0.142857	0.5	-0.357143	Hypo
chr8	64256711	-	CG	0.984019	2.02382e-05	0.0628031	10	7	27	19	CpG:_64	CGShelf_left	0.7	0.703704	-0.0037037	None
chr8	64256750	+	CG	0.0281358	6.6896e-05	0.0972079	35	27	23	8	CpG:_64	CGShelf_left	0.771429	0.347826	0.423602	Hyper
chr8	64256760	+	CG	0.0228764	6.6896e-05	0.0972079	24	20	25	12	CpG:_64	CGShelf_left	0.833333	0.48	0.353333	Hyper
chr8	64256796	+	CG	0.145804	6.6896e-05	0.0972079	15	12	29	17	CpG:_64	CGShelf_left	0.8	0.586207	0.213793	None
chr8	64256797	-	CG	0.152871	6.6896e-05	0.0972079	11	5	24	17	CpG:_64	CGShelf_left	0.454545	0.708333	-0.253788	Hypo
chr8	73751920	-	CG	0.0394981	6.96434e-06	0.0385956	12	0	15	4	CpG:_184	CGShelf_left	0	0.266667	-0.266667	Hypo
chr8	111206079	+	CG	0.214769	2.52084e-05	0.0694842	10	9	11	11	CpG:_45	CGShelf_left	0.9	1	-0.1	None
chr8	111206147	-	CG	0.785362	3.29544e-05	0.0771817	13	9	14	9	CpG:_45	CGShelf_left	0.692308	0.642857	0.0494505	None
chr8	111206150	-	CG	0.0180169	2.64188e-05	0.070574	13	10	25	8	CpG:_45	CGShelf_left	0.769231	0.32	0.449231	Hyper
chr8	111206182	-	CG	0.250486	2.64188e-05	0.070574	15	10	23	11	CpG:_45	CGShelf_left	0.666667	0.478261	0.188406	None
chr8	111206207	-	CG	0.0512917	2.64188e-05	0.070574	16	8	25	5	CpG:_45	CGShelf_left	0.5	0.2	0.3	Hyper
chr8	111206230	-	CG	0.0294386	2.64188e-05	0.070574	17	12	25	5	CpG:_45	CGShelf_left	0.705882	0.2	0.505882	Hyper
chr8	111206233	-	CG	0.0298075	2.64188e-05	0.070574	17	11	13	2	CpG:_45	CGShelf_left	0.647059	0.153846	0.493213	Hyper
chr8	111206237	-	CG	0.025492	2.64188e-05	0.070574	17	11	24	6	CpG:_45	CGShelf_left	0.647059	0.25	0.397059	Hyper
chr8	111206252	-	CG	0.00661643	2.64188e-05	0.070574	25	19	25	8	CpG:_45	CGShelf_left	0.76	0.32	0.44	Hyper
chr8	111206262	-	CG	0.02964	2.64188e-05	0.070574	36	26	26	10	CpG:_45	CGShelf_left	0.722222	0.384615	0.337607	Hyper
chr8	111206266	-	CG	0.133215	2.64188e-05	0.070574	37	24	26	9	CpG:_45	CGShelf_left	0.648649	0.346154	0.302495	Hyper
chr8	111206281	-	CG	0.0871654	3.38696e-05	0.077865	35	21	22	8	CpG:_45	CGShelf_left	0.6	0.363636	0.236364	None
chr8	111206298	-	CG	0.146811	3.38696e-05	0.077865	22	11	24	7	CpG:_45	CGShelf_left	0.5	0.291667	0.208333	None
chr8	111206305	-	CG	0.269279	3.38696e-05	0.077865	24	13	14	5	CpG:_45	CGShelf_left	0.541667	0.357143	0.184524	None
chr8	111206321	-	CG	0.790226	3.38696e-05	0.077865	22	11	26	14	CpG:_45	CGShelf_left	0.5	0.538462	-0.0384615	None
chr8	111206334	-	CG	0.116873	3.38696e-05	0.077865	22	11	16	4	CpG:_45	CGShelf_left	0.5	0.25	0.25	Hyper
chr8	111206350	-	CG	0.186055	8.39861e-06	0.0425038	23	15	15	5	CpG:_45	CGShelf_left	0.652174	0.333333	0.318841	Hyper
chr8	112612584	+	CG	0.122235	4.23619e-06	0.0283198	21	19	24	16	CpG:_21	CGShelf_left	0.904762	0.666667	0.238095	None
chr8	112612585	-	CG	0.174615	4.23619e-06	0.0283198	13	9	44	38	CpG:_21	CGShelf_left	0.692308	0.863636	-0.171329	None
chr9	25906993	-	CG	0.0181483	2.28596e-05	0.066222	62	55	68	67	CpG:_32	CGShelf_left	0.887097	0.985294	-0.0981973	None
chr9	85849507	-	CG	0.026607	5.45238e-05	0.0912037	27	24	38	38	CpG:_36	CGShelf_left	0.888889	1	-0.111111	None
chr9	85849612	+	CG	0.00935193	5.45238e-05	0.0912037	12	7	28	0	CpG:_36	CGShelf_left	0.583333	0	0.583333	Hyper
chr9	85849613	-	CG	0.0069469	5.45238e-05	0.0912037	11	7	40	1	CpG:_36	CGShelf_left	0.636364	0.025	0.611364	Hyper
chr9	87713719	+	CG	0.0678209	2.0174e-05	0.0627651	14	13	10	6	CpG:_102	CGShelf_left	0.928571	0.6	0.328571	Hyper
chr9	87713754	+	CG	0.109955	2.0174e-05	0.0627651	16	15	10	7	CpG:_102	CGShelf_left	0.9375	0.7	0.2375	None
chr9	87713762	+	CG	0.0509282	2.0174e-05	0.0627651	15	14	21	14	CpG:_102	CGShelf_left	0.933333	0.666667	0.266667	Hyper
chr9	87713767	+	CG	0.0345671	2.0174e-05	0.0627651	16	15	23	15	CpG:_102	CGShelf_left	0.9375	0.652174	0.285326	Hyper
chr9	87713775	+	CG	0.106389	2.0174e-05	0.0627651	17	14	24	14	CpG:_102	CGShelf_left	0.823529	0.583333	0.240196	None
chr9	87713781	+	CG	0.0554297	2.0174e-05	0.0627651	15	13	24	14	CpG:_102	CGShelf_left	0.866667	0.583333	0.283333	Hyper
chr9	87713804	+	CG	0.266066	2.0174e-05	0.0627651	13	7	23	8	CpG:_102	CGShelf_left	0.538462	0.347826	0.190635	None
chr9	87713878	+	CG	0.0287116	1.54537e-06	0.0157076	17	13	25	10	CpG:_102	CGShelf_left	0.764706	0.4	0.364706	Hyper
chr9	87713881	+	CG	0.0228791	1.54537e-06	0.0157076	18	13	26	8	CpG:_102	CGShelf_left	0.722222	0.307692	0.41453	Hyper
chr9	87713893	+	CG	0.0172679	5.87363e-06	0.0346845	16	13	24	9	CpG:_102	CGShelf_left	0.8125	0.375	0.4375	Hyper
chr9	87713909	+	CG	0.0405529	1.01851e-06	0.0119655	15	9	24	5	CpG:_102	CGShelf_left	0.6	0.208333	0.391667	Hyper
chr9	87713918	+	CG	0.378135	5.59376e-07	0.0084113	16	10	13	6	CpG:_102	CGShelf_left	0.625	0.461538	0.163462	None
chr9	95993656	-	CG	0.0103299	9.02345e-06	0.0439584	20	17	42	42	CpG:_182	CGShelf_left	0.85	1	-0.15	None
chr9	95993776	+	CG	0.0326402	3.01867e-05	0.0741127	10	3	13	11	CpG:_182	CGShelf_left	0.3	0.846154	-0.546154	Hypo
chr9	95993777	-	CG	0.00216932	3.01867e-05	0.0741127	21	11	37	36	CpG:_182	CGShelf_left	0.52381	0.972973	-0.449163	Hypo
chr9	96780243	-	CG	0.299685	5.77858e-05	0.0927145	18	14	20	18	CpG:_18	CGShelf_left	0.777778	0.9	-0.122222	None
chr9	101389964	-	CG	0.101243	5.84873e-05	0.0931327	10	4	15	11	CpG:_17	CGShelf_left	0.4	0.733333	-0.333333	Hypo
chr9	101390065	-	CG	0.0102867	5.84873e-05	0.0931327	12	11	27	11	CpG:_17	CGShelf_left	0.916667	0.407407	0.509259	Hyper
chr9	101390129	-	CG	0.0435597	1.59401e-05	0.0570378	11	10	11	5	CpG:_17	CGShelf_left	0.909091	0.454545	0.454545	Hyper
chr9	101464703	+	CG	0.0172283	4.01529e-06	0.0272378	11	10	13	0	CpG:_17	CGShelf_left	0.909091	0	0.909091	Hyper
chr9	101464781	+	CG	0.0154654	4.7327e-05	0.0872726	12	10	13	0	CpG:_17	CGShelf_left	0.833333	0	0.833333	Hyper
chr9	101464795	+	CG	0.039063	4.7327e-05	0.0872726	12	9	12	3	CpG:_17	CGShelf_left	0.75	0.25	0.5	Hyper
chr9	101464845	+	CG	0.00234112	4.7327e-05	0.0872726	22	19	14	0	CpG:_17	CGShelf_left	0.863636	0	0.863636	Hyper
chr9	101464846	-	CG	0.0171488	4.7327e-05	0.0872726	11	9	10	0	CpG:_17	CGShelf_left	0.818182	0	0.818182	Hyper
chr9	102203118	+	CG	0.00176189	4.03772e-05	0.0826525	33	30	14	0	CpG:_23	CGShelf_left	0.909091	0	0.909091	Hyper
chr9	102203119	-	CG	0.00394051	4.03772e-05	0.0826525	43	40	29	17	CpG:_23	CGShelf_left	0.930233	0.586207	0.344026	Hyper
chr10	100714852	+	CG	0.0578672	6.09838e-05	0.0946788	13	12	27	17	CpG:_73	CGShelf_left	0.923077	0.62963	0.293447	Hyper
chr10	100714950	+	CG	0.00433396	6.09838e-05	0.0946788	17	17	26	15	CpG:_73	CGShelf_left	1	0.576923	0.423077	Hyper
chr10	100715043	+	CG	0.00462155	5.36367e-06	0.0328214	11	0	27	18	CpG:_73	CGShelf_left	0	0.666667	-0.666667	Hypo
chr10	100715044	-	CG	0.0168765	5.36367e-06	0.0328214	10	0	12	9	CpG:_73	CGShelf_left	0	0.75	-0.75	Hypo
chr11	2161766	-	CG	0.228804	4.75836e-05	0.08742	16	8	14	4	CpG:_29	CGShelf_left	0.5	0.285714	0.214286	None
chr11	2161810	-	CG	0.11279	1.89392e-05	0.0608675	18	12	11	4	CpG:_29	CGShelf_left	0.666667	0.363636	0.30303	Hyper
chr11	2161813	-	CG	0.0419584	1.89392e-05	0.0608675	18	13	11	3	CpG:_29	CGShelf_left	0.722222	0.272727	0.449495	Hyper
chr11	2161835	-	CG	0.0571698	1.89392e-05	0.0608675	21	14	21	3	CpG:_29	CGShelf_left	0.666667	0.142857	0.52381	Hyper
chr11	2161849	-	CG	0.015188	1.89392e-05	0.0608675	21	14	22	2	CpG:_29	CGShelf_left	0.666667	0.0909091	0.575758	Hyper
chr11	2161864	-	CG	0.0538231	1.30456e-05	0.052008	21	12	24	6	CpG:_29	CGShelf_left	0.571429	0.25	0.321429	Hyper
chr11	2161899	-	CG	0.00491754	1.30456e-05	0.052008	17	14	31	7	CpG:_29	CGShelf_left	0.823529	0.225806	0.597723	Hyper
chr11	2161958	-	CG	0.222794	1.30456e-05	0.052008	12	9	36	20	CpG:_29	CGShelf_left	0.75	0.555556	0.194444	None
chr11	2161977	-	CG	0.0713393	1.17974e-05	0.0489744	13	7	34	8	CpG:_29	CGShelf_left	0.538462	0.235294	0.303167	Hyper
chr11	102691642	+	CG	0.017439	6.43021e-05	0.0961991	17	17	23	17	CpG:_20	CGShelf_left	1	0.73913	0.26087	Hyper
chr13	24207673	+	CG	0.279715	4.40768e-05	0.0850491	10	0	30	3	CpG:_68	CGShelf_left	0	0.1	-0.1	None
chr13	80736548	+	CG	0.0273193	3.3682e-05	0.0776614	12	12	18	12	CpG:_54	CGShelf_left	1	0.666667	0.333333	Hyper
chr13	80736603	+	CG	0.0166616	3.34401e-05	0.0774359	10	1	16	13	CpG:_54	CGShelf_left	0.1	0.8125	-0.7125	Hypo
chr13	80736721	+	CG	0.00711915	3.34401e-05	0.0774359	15	0	29	28	CpG:_54	CGShelf_left	0	0.965517	-0.965517	Hypo
chr14	3450132	+	CG	0.280745	1.11001e-05	0.0476096	13	9	18	9	CpG:_27	CGShelf_left	0.692308	0.5	0.192308	None
chr14	3450140	+	CG	0.112086	1.11001e-05	0.0476096	12	11	19	13	CpG:_27	CGShelf_left	0.916667	0.684211	0.232456	None
chr14	3450158	+	CG	0.230806	1.11001e-05	0.0476096	11	9	18	11	CpG:_27	CGShelf_left	0.818182	0.611111	0.207071	None
chr14	3450165	+	CG	0.0273193	1.11001e-05	0.0476096	12	12	18	12	CpG:_27	CGShelf_left	1	0.666667	0.333333	Hyper
chr14	3450179	+	CG	0.018403	1.11001e-05	0.0476096	13	12	18	6	CpG:_27	CGShelf_left	0.923077	0.333333	0.589744	Hyper
chr14	3450212	+	CG	0.0155446	1.11001e-05	0.0476096	13	12	14	3	CpG:_27	CGShelf_left	0.923077	0.214286	0.708791	Hyper
chr14	3450216	+	CG	0.0467193	1.11001e-05	0.0476096	13	12	13	7	CpG:_27	CGShelf_left	0.923077	0.538462	0.384615	Hyper
chr14	3450220	+	CG	0.0257753	1.11001e-05	0.0476096	13	12	13	5	CpG:_27	CGShelf_left	0.923077	0.384615	0.538462	Hyper
chr14	3450258	+	CG	0.0842463	1.11001e-05	0.0476096	11	5	11	9	CpG:_27	CGShelf_left	0.454545	0.818182	-0.363636	Hypo
chr14	3450291	+	CG	0.0505076	1.11001e-05	0.0476096	11	1	12	6	CpG:_27	CGShelf_left	0.0909091	0.5	-0.409091	Hypo
chr14	19482137	+	CG	0.0777854	3.09484e-05	0.0748833	10	8	11	11	CpG:_18	CGShelf_left	0.8	1	-0.2	None
chr14	19482161	+	CG	0.0157143	3.09484e-05	0.0748833	12	0	12	10	CpG:_18	CGShelf_left	0	0.833333	-0.833333	Hypo
chr14	19482174	+	CG	0.0146282	3.09484e-05	0.0748833	14	14	13	2	CpG:_18	CGShelf_left	1	0.153846	0.846154	Hyper
chr14	19482309	+	CG	0.0256992	8.61629e-06	0.0430088	11	11	15	9	CpG:_18	CGShelf_left	1	0.6	0.4	Hyper
chr14	19482338	+	CG	0.0481225	8.61629e-06	0.0430088	11	0	11	3	CpG:_18	CGShelf_left	0	0.272727	-0.272727	Hypo
chr15	64927412	-	CG	0.0239151	2.54131e-05	0.0695106	11	0	13	6	CpG:_180	CGShelf_left	0	0.461538	-0.461538	Hypo
chr15	64927452	-	CG	0.0165584	2.54131e-05	0.0695106	17	1	13	9	CpG:_180	CGShelf_left	0.0588235	0.692308	-0.633484	Hypo
chr15	64927473	-	CG	0.0243511	2.54131e-05	0.0695106	15	2	13	9	CpG:_180	CGShelf_left	0.133333	0.692308	-0.558974	Hypo
chr17	72452055	+	CG	0.0218184	2.19947e-06	0.0195753	18	0	10	5	CpG:_32	CGShelf_left	0	0.5	-0.5	Hypo
chr20	8321022	+	CG	0.0290741	3.68128e-05	0.0804195	11	9	36	36	CpG:_60	CGShelf_left	0.818182	1	-0.181818	None
chr21	10531988	-	CG	0.0278406	5.53747e-05	0.0918865	18	2	28	14	CpG:_79	CGShelf_left	0.111111	0.5	-0.388889	Hypo
chr21	10532022	-	CG	0.0645873	5.53747e-05	0.0918865	16	4	35	21	CpG:_79	CGShelf_left	0.25	0.6	-0.35	Hypo
chr21	10532041	-	CG	0.00874969	5.53747e-05	0.0918865	16	3	34	23	CpG:_79	CGShelf_left	0.1875	0.676471	-0.488971	Hypo
chr21	10532043	-	CG	0.01762	5.53747e-05	0.0918865	15	4	34	23	CpG:_79	CGShelf_left	0.266667	0.676471	-0.409804	Hypo
chr21	10532074	-	CG	0.0617938	5.53747e-05	0.0918865	16	7	35	25	CpG:_79	CGShelf_left	0.4375	0.714286	-0.276786	Hypo
chr21	16658715	+	CG	0.0288018	5.0179e-05	0.0886637	13	3	23	16	CpG:_33	CGShelf_left	0.230769	0.695652	-0.464883	Hypo
chr21	16658769	+	CG	0.0678726	6.79936e-05	0.0979069	16	16	12	10	CpG:_33	CGShelf_left	1	0.833333	0.166667	None
chr21	16658846	+	CG	0.0260978	6.79936e-05	0.0979069	13	9	10	1	CpG:_33	CGShelf_left	0.692308	0.1	0.592308	Hyper
chr21	33026093	+	CG	0.0685686	0	0	361	260	1848	1415	CpG:_97	CGShelf_left	0.720222	0.765693	-0.045471	None
chr21	33026094	-	CG	0.00184599	0	0	820	500	3826	2747	CpG:_97	CGShelf_left	0.609756	0.717982	-0.108226	None
chr21	33026097	+	CG	0.0252209	0	0	346	215	1794	1227	CpG:_97	CGShelf_left	0.621387	0.683946	-0.0625592	None
chr21	33026098	-	CG	0.0270069	0	0	835	501	3873	2617	CpG:_97	CGShelf_left	0.6	0.675704	-0.0757036	None
chr21	33026157	+	CG	0.00896835	0	0	335	198	1676	1144	CpG:_97	CGShelf_left	0.591045	0.682578	-0.0915328	None
chr21	33026158	-	CG	0.0367156	0	0	884	663	4225	3414	CpG:_97	CGShelf_left	0.75	0.808047	-0.0580473	None
chr21	33026179	+	CG	0.0353259	1.11022e-15	1.93469e-10	313	219	1581	1214	CpG:_97	CGShelf_left	0.699681	0.767868	-0.0681879	None
chr21	33026180	-	CG	0.0243524	1.11022e-15	1.93469e-10	789	592	3793	3104	CpG:_97	CGShelf_left	0.750317	0.81835	-0.0680327	None
chr21	33026196	+	CG	0.0516547	1.11022e-15	1.93469e-10	316	231	1534	1233	CpG:_97	CGShelf_left	0.731013	0.803781	-0.0727683	None
chr21	33026197	-	CG	0.0291656	1.11022e-15	1.93469e-10	706	544	3246	2772	CpG:_97	CGShelf_left	0.770538	0.853974	-0.0834359	None
chr21	33026199	+	CG	0.00673765	1.11022e-15	1.93469e-10	311	224	1502	1211	CpG:_97	CGShelf_left	0.720257	0.806258	-0.0860011	None
chr21	33026200	-	CG	0.0558412	7.77156e-16	1.43395e-10	685	514	3156	2620	CpG:_97	CGShelf_left	0.750365	0.830165	-0.0797998	None
chr21	33026202	+	CG	0.0238449	3.66374e-15	6.24568e-10	309	229	1470	1203	CpG:_97	CGShelf_left	0.7411	0.818367	-0.077267	None
chr21	33026203	-	CG	0.0223741	3.66374e-15	6.24568e-10	659	501	3063	2616	CpG:_97	CGShelf_left	0.760243	0.854065	-0.0938219	None
chr21	33026227	+	CG	0.0131603	1.24345e-14	2.07465e-09	257	182	1245	987	CpG:_97	CGShelf_left	0.708171	0.792771	-0.0845999	None
chr21	33026228	-	CG	0.0321702	1.24345e-14	2.07465e-09	513	380	2403	1981	CpG:_97	CGShelf_left	0.740741	0.824386	-0.0836454	None
chr21	37873963	+	CG	0.0746004	5.47186e-05	0.0913736	15	15	23	20	CpG:_19	CGShelf_left	1	0.869565	0.130435	None
chr21	37873964	-	CG	0.0198694	5.47186e-05	0.0913736	12	12	23	17	CpG:_19	CGShelf_left	1	0.73913	0.26087	Hyper
chr21	37874066	+	CG	0.0145341	8.09557e-06	0.0416149	19	2	26	16	CpG:_19	CGShelf_left	0.105263	0.615385	-0.510121	Hypo
chr21	37874067	-	CG	0.0461021	8.09557e-06	0.0416149	23	0	24	16	CpG:_19	CGShelf_left	0	0.666667	-0.666667	Hypo
chr21	37874075	+	CG	0.0703552	8.09557e-06	0.0416149	20	6	27	19	CpG:_19	CGShelf_left	0.3	0.703704	-0.403704	Hypo
chr21	37874076	-	CG	0.0338022	8.09557e-06	0.0416149	22	9	23	20	CpG:_19	CGShelf_left	0.409091	0.869565	-0.460474	Hypo
chr21	65722578	-	CG	0.0624312	5.50098e-05	0.0917196	10	2	20	11	CpG:_45	CGShelf_left	0.2	0.55	-0.35	Hypo
chr21	65722592	-	CG	0.863986	5.50098e-05	0.0917196	11	4	10	4	CpG:_45	CGShelf_left	0.363636	0.4	-0.0363636	None
chr22	60301809	+	CG	0.042995	5.47182e-05	0.0913736	10	3	12	0	CpG:_18	CGShelf_left	0.3	0	0.3	Hyper
chr22	60301817	+	CG	0.119408	5.47182e-05	0.0913736	11	5	22	4	CpG:_18	CGShelf_left	0.454545	0.181818	0.272727	Hyper
[truncated: 1,266 more rows]

## Sheet: Table S3b_DMC_LN_CG__fdr0.1
Table S3b. Distribution of differentially methylated cytosines in CpG island (CGI) context, CpG shores shelves in ileum lymph node tissues.
Chr	Pos	Strand	Context	Pvalue	Modified Pvalue	FDR Adjusted Pvalue	# C in cases	# of mC in cases	# C in controls	# mC in controls	Annotation	CG_context	MethLevel_Pos	MethLevel_Neg	MethDiff	MethStatus
chr1	626252	-	CG	0.0579475	0.000208228	0.0817949	13	5	15	1	CpG:84	CGIsland	0.384615	0.0666667	0.317949	Hyper
chr1	38267158	+	CG	0.107493	0.000156789	0.0763561	12	2	10	0	CpG:40	CGIsland	0.166667	0	0.166667	None
chr1	38267161	+	CG	0.261128	0.000156302	0.0763035	13	1	11	0	CpG:40	CGIsland	0.0769231	0	0.0769231	None
chr1	38267164	+	CG	0.261128	0.000156302	0.0763035	13	1	11	0	CpG:40	CGIsland	0.0769231	0	0.0769231	None
chr1	38267166	+	CG	0.0956837	0.000156302	0.0763035	13	2	12	0	CpG:40	CGIsland	0.153846	0	0.153846	None
chr1	38267171	+	CG	0.261128	0.000156302	0.0763035	13	1	11	0	CpG:40	CGIsland	0.0769231	0	0.0769231	None
chr1	38267174	+	CG	0.261128	0.000156302	0.0763035	13	1	11	0	CpG:40	CGIsland	0.0769231	0	0.0769231	None
chr1	38267197	+	CG	0.385647	0.000156302	0.0763035	13	1	10	2	CpG:40	CGIsland	0.0769231	0.2	-0.123077	None
chr1	38267200	+	CG	0.261128	0.000305955	0.0897455	13	1	11	0	CpG:40	CGIsland	0.0769231	0	0.0769231	None
chr1	38267213	+	CG	0.137803	0.000305955	0.0897455	16	2	11	0	CpG:40	CGIsland	0.125	0	0.125	None
chr1	38267217	+	CG	0.147825	0.000305955	0.0897455	17	2	11	0	CpG:40	CGIsland	0.117647	0	0.117647	None
chr1	38267220	+	CG	0.0314548	0.00030211	0.0894749	16	5	12	0	CpG:40	CGIsland	0.3125	0	0.3125	Hyper
chr1	38267236	+	CG	0.12503	0.00030211	0.0894749	16	2	12	0	CpG:40	CGIsland	0.125	0	0.125	None
chr1	55892285	+	CG	0.0177357	5.28035e-06	0.0235401	24	4	28	0	CpG:191	CGIsland	0.166667	0	0.166667	None
chr1	55892294	+	CG	0.0772546	5.28035e-06	0.0235401	23	2	26	0	CpG:191	CGIsland	0.0869565	0	0.0869565	None
chr1	55892310	+	CG	0.0740307	2.86603e-05	0.0450832	12	3	27	1	CpG:191	CGIsland	0.25	0.037037	0.212963	None
chr1	55892312	+	CG	0.068158	2.86603e-05	0.0450832	12	3	28	1	CpG:191	CGIsland	0.25	0.0357143	0.214286	None
chr1	55892326	+	CG	0.114352	1.4806e-05	0.0365062	12	3	31	2	CpG:191	CGIsland	0.25	0.0645161	0.185484	None
chr1	55892337	+	CG	0.121609	1.4806e-05	0.0365062	11	4	30	4	CpG:191	CGIsland	0.363636	0.133333	0.230303	None
chr1	55892359	+	CG	0.0303473	1.4806e-05	0.0365062	10	2	30	0	CpG:191	CGIsland	0.2	0	0.2	None
chr1	62877634	-	CG	0.00985792	0.000460169	0.0979458	20	8	10	0	CpG:83	CGIsland	0.4	0	0.4	Hyper
chr1	62877638	-	CG	0.639772	0.000313634	0.0902058	21	3	10	2	CpG:83	CGIsland	0.142857	0.2	-0.0571429	None
chr1	66517241	-	CG	0.030615	0.000185164	0.0796528	13	10	10	2	CpG:32	CGIsland	0.769231	0.2	0.569231	Hyper
chr1	66517265	-	CG	0.0255541	0.000295609	0.0892402	10	5	11	0	CpG:32	CGIsland	0.5	0	0.5	Hyper
chr1	66517268	-	CG	0.0323041	0.000295609	0.0892402	10	4	11	0	CpG:32	CGIsland	0.4	0	0.4	Hyper
chr1	80874627	+	CG	0.115483	6.10262e-05	0.0587941	25	3	12	0	CpG:148	CGIsland	0.12	0	0.12	None
chr1	80874654	+	CG	0.220754	1.54674e-05	0.0370994	24	0	22	1	CpG:148	CGIsland	0	0.0454545	-0.0454545	None
chr1	80874683	+	CG	0.738205	1.54674e-05	0.0370994	24	2	27	3	CpG:148	CGIsland	0.0833333	0.111111	-0.0277778	None
chr1	80874707	+	CG	0.367167	1.54674e-05	0.0370994	23	4	33	1	CpG:148	CGIsland	0.173913	0.030303	0.14361	None
chr1	80874776	+	CG	0.0625201	5.54984e-06	0.0239792	12	6	31	6	CpG:148	CGIsland	0.5	0.193548	0.306452	Hyper
chr1	80874799	+	CG	0.0152521	3.77307e-06	0.020129	12	10	29	5	CpG:148	CGIsland	0.833333	0.172414	0.66092	Hyper
chr1	80874804	+	CG	0.0056044	3.77307e-06	0.020129	10	8	29	3	CpG:148	CGIsland	0.8	0.103448	0.696552	Hyper
chr1	80874817	+	CG	0.00513844	3.77307e-06	0.020129	10	9	24	3	CpG:148	CGIsland	0.9	0.125	0.775	Hyper
chr1	80874819	+	CG	0.00510971	3.77307e-06	0.020129	10	8	24	2	CpG:148	CGIsland	0.8	0.0833333	0.716667	Hyper
chr1	80874825	+	CG	0.00711813	3.77307e-06	0.020129	10	8	23	3	CpG:148	CGIsland	0.8	0.130435	0.669565	Hyper
chr1	80874833	+	CG	0.0108199	6.12992e-06	0.0251924	10	7	25	3	CpG:148	CGIsland	0.7	0.12	0.58	Hyper
chr1	85290215	+	CG	0.154538	0.000185556	0.0796537	10	5	10	2	CpG:19	CGIsland	0.5	0.2	0.3	Hyper
chr1	85290218	+	CG	0.0474191	0.000185556	0.0796537	10	7	10	2	CpG:19	CGIsland	0.7	0.2	0.5	Hyper
chr1	85290282	+	CG	0.381187	0.000185556	0.0796537	21	9	11	3	CpG:19	CGIsland	0.428571	0.272727	0.155844	None
chr1	85290301	+	CG	0.0450692	0.000185556	0.0796537	10	3	11	0	CpG:19	CGIsland	0.3	0	0.3	Hyper
chr1	85290306	+	CG	0.0323041	0.000185556	0.0796537	10	4	11	0	CpG:19	CGIsland	0.4	0	0.4	Hyper
chr1	85290309	+	CG	0.0323041	0.000185556	0.0796537	10	4	11	0	CpG:19	CGIsland	0.4	0	0.4	Hyper
chr1	85290338	+	CG	0.0654047	0.000185556	0.0796537	11	9	10	4	CpG:19	CGIsland	0.818182	0.4	0.418182	Hyper
chr1	85303025	-	CG	0.140481	3.86439e-05	0.050752	10	6	25	8	CpG:121	CGIsland	0.6	0.32	0.28	Hyper
chr1	85303028	-	CG	0.0292941	3.86439e-05	0.050752	10	4	14	0	CpG:121	CGIsland	0.4	0	0.4	Hyper
chr1	85303034	-	CG	0.0172682	3.86439e-05	0.050752	11	7	17	0	CpG:121	CGIsland	0.636364	0	0.636364	Hyper
chr1	85303048	-	CG	0.0196866	3.86439e-05	0.050752	12	6	18	0	CpG:121	CGIsland	0.5	0	0.5	Hyper
chr1	85303069	-	CG	0.0185001	7.64922e-05	0.0626728	12	9	17	2	CpG:121	CGIsland	0.75	0.117647	0.632353	Hyper
chr1	85303073	-	CG	0.0151086	7.64922e-05	0.0626728	12	9	17	1	CpG:121	CGIsland	0.75	0.0588235	0.691176	Hyper
chr1	85303111	-	CG	0.058848	0.000120069	0.0712181	10	7	17	5	CpG:121	CGIsland	0.7	0.294118	0.405882	Hyper
chr1	85303116	-	CG	0.0356829	7.49737e-05	0.0622317	11	7	18	3	CpG:121	CGIsland	0.636364	0.166667	0.469697	Hyper
chr1	85303134	-	CG	0.412304	1.80878e-07	0.00384822	11	4	18	4	CpG:121	CGIsland	0.363636	0.222222	0.141414	None
chr1	85303137	-	CG	0.014693	1.80878e-07	0.00384822	13	9	18	0	CpG:121	CGIsland	0.692308	0	0.692308	Hyper
chr1	85303145	-	CG	0.0526614	2.34001e-07	0.00458998	13	7	18	3	CpG:121	CGIsland	0.538462	0.166667	0.371795	Hyper
chr1	85303159	-	CG	0.0640498	1.07193e-06	0.0111618	13	2	19	0	CpG:121	CGIsland	0.153846	0	0.153846	None
chr1	97612779	+	CG	0.481171	1.3089e-06	0.0117982	10	0	36	1	CpG:62	CGIsland	0	0.0277778	-0.0277778	None
chr1	97612790	+	CG	0.0312353	1.3089e-06	0.0117982	21	6	38	2	CpG:62	CGIsland	0.285714	0.0526316	0.233083	None
chr1	97612797	+	CG	0.0177368	1.3089e-06	0.0117982	20	12	40	4	CpG:62	CGIsland	0.6	0.1	0.5	Hyper
chr1	97612811	+	CG	0.0180692	1.3089e-06	0.0117982	18	11	38	4	CpG:62	CGIsland	0.611111	0.105263	0.505848	Hyper
chr1	97612856	+	CG	0.0185101	1.3089e-06	0.0117982	16	8	13	0	CpG:62	CGIsland	0.5	0	0.5	Hyper
chr1	97612862	+	CG	0.0166195	1.3089e-06	0.0117982	16	9	13	0	CpG:62	CGIsland	0.5625	0	0.5625	Hyper
chr1	97612880	+	CG	0.0154225	1.3089e-06	0.0117982	17	11	10	0	CpG:62	CGIsland	0.647059	0	0.647059	Hyper
chr1	97612882	+	CG	0.0154225	1.3089e-06	0.0117982	17	11	10	0	CpG:62	CGIsland	0.647059	0	0.647059	Hyper
chr1	97612884	+	CG	0.0244118	1.3089e-06	0.0117982	17	11	20	2	CpG:62	CGIsland	0.647059	0.1	0.547059	Hyper
chr1	97612896	+	CG	0.0521131	1.3089e-06	0.0117982	16	10	10	2	CpG:62	CGIsland	0.625	0.2	0.425	Hyper
chr1	120901092	+	CG	0.189959	0.00043393	0.0968316	11	8	11	5	CpG:326	CGIsland	0.727273	0.454545	0.272727	Hyper
chr1	120901096	+	CG	0.0531583	0.00043393	0.0968316	13	12	11	6	CpG:326	CGIsland	0.923077	0.545455	0.377622	Hyper
chr1	145066489	-	CG	0.0239143	0.000111003	0.0696591	13	7	11	11	CpG:36	CGIsland	0.538462	1	-0.461538	Hypo
chr1	145066497	-	CG	0.0280061	0.000111003	0.0696591	13	8	12	12	CpG:36	CGIsland	0.615385	1	-0.384615	Hypo
chr1	145066502	-	CG	0.0485349	0.000111003	0.0696591	12	9	12	12	CpG:36	CGIsland	0.75	1	-0.25	Hypo
chr1	145066505	-	CG	0.215305	0.000111003	0.0696591	12	7	11	9	CpG:36	CGIsland	0.583333	0.818182	-0.234848	None
chr1	145066511	-	CG	0.0278809	0.000111003	0.0696591	12	7	11	11	CpG:36	CGIsland	0.583333	1	-0.416667	Hypo
chr1	145066522	-	CG	0.245035	0.000111003	0.0696591	14	7	11	8	CpG:36	CGIsland	0.5	0.727273	-0.227273	None
chr1	145066538	-	CG	0.171697	0.000111003	0.0696591	18	6	10	6	CpG:36	CGIsland	0.333333	0.6	-0.266667	Hypo
chr1	158316125	-	CG	0.112682	0.00045045	0.0974754	17	2	14	0	CpG:53	CGIsland	0.117647	0	0.117647	None
chr1	158316127	-	CG	0.0593525	0.00045045	0.0974754	17	2	23	0	CpG:53	CGIsland	0.117647	0	0.117647	None
chr1	158316129	-	CG	0.192963	0.00045045	0.0974754	17	1	22	0	CpG:53	CGIsland	0.0588235	0	0.0588235	None
chr1	158316141	-	CG	0.127587	0.00045045	0.0974754	15	2	11	0	CpG:53	CGIsland	0.133333	0	0.133333	None
chr1	158316143	-	CG	0.287918	0.00045045	0.0974754	15	1	11	0	CpG:53	CGIsland	0.0666667	0	0.0666667	None
chr2	13530421	+	CG	0.037717	0.000127708	0.0723041	12	4	10	0	CpG:164	CGIsland	0.333333	0	0.333333	Hyper
chr2	13530433	+	CG	0.0591439	0.000127708	0.0723041	13	3	10	0	CpG:164	CGIsland	0.230769	0	0.230769	None
chr2	20831857	+	CG	0.101901	0.000485896	0.0989298	11	4	12	1	CpG:347	CGIsland	0.363636	0.0833333	0.280303	Hyper
chr2	20831894	+	CG	0.0955915	0.000485896	0.0989298	10	0	11	2	CpG:347	CGIsland	0	0.181818	-0.181818	None
chr2	22444121	+	CG	0.0308688	0.000473287	0.0985381	15	2	45	0	CpG:193	CGIsland	0.133333	0	0.133333	None
chr2	22444129	+	CG	0.0905198	0.000372	0.0935992	27	2	43	0	CpG:193	CGIsland	0.0740741	0	0.0740741	None
chr2	22444132	+	CG	0.098257	0.000131712	0.0729029	26	3	41	0	CpG:193	CGIsland	0.115385	0	0.115385	None
chr2	22444137	+	CG	0.243013	0.000131712	0.0729029	28	3	40	1	CpG:193	CGIsland	0.107143	0.025	0.0821429	None
chr2	22444163	+	CG	0.0518414	0.000216025	0.0825572	31	6	34	1	CpG:193	CGIsland	0.193548	0.0294118	0.164137	None
chr2	22444180	+	CG	0.613325	0.000246234	0.0854071	20	2	34	5	CpG:193	CGIsland	0.1	0.147059	-0.0470588	None
chr2	22444202	+	CG	0.0142856	0.000115532	0.0704779	18	5	32	0	CpG:193	CGIsland	0.277778	0	0.277778	Hyper
chr2	22444212	+	CG	0.677764	0.000115532	0.0704779	17	2	31	5	CpG:193	CGIsland	0.117647	0.16129	-0.0436433	None
chr2	22444233	+	CG	0.543834	0.000115532	0.0704779	26	4	30	3	CpG:193	CGIsland	0.153846	0.1	0.0538462	None
chr2	22444235	+	CG	0.114913	0.000115532	0.0704779	26	4	29	1	CpG:193	CGIsland	0.153846	0.0344828	0.119363	None
chr2	22444238	+	CG	0.372382	0.000115532	0.0704779	26	6	29	4	CpG:193	CGIsland	0.230769	0.137931	0.0928382	None
chr2	22444241	+	CG	0.237776	0.000115532	0.0704779	17	4	29	3	CpG:193	CGIsland	0.235294	0.103448	0.131846	None
chr2	22444259	+	CG	0.112328	0.000115532	0.0704779	18	5	24	2	CpG:193	CGIsland	0.277778	0.0833333	0.194444	None
chr2	30618268	-	CG	0.030615	0.000124553	0.0717852	13	3	10	8	CpG:55	CGIsland	0.230769	0.8	-0.569231	Hypo
chr2	30618271	-	CG	0.0182272	0.000124553	0.0717852	13	0	10	7	CpG:55	CGIsland	0	0.7	-0.7	Hypo
chr2	30618274	-	CG	0.044395	0.000124553	0.0717852	14	2	10	6	CpG:55	CGIsland	0.142857	0.6	-0.457143	Hypo
chr2	48181673	+	CG	0.124121	0.000216466	0.0825749	12	1	26	0	CpG:42	CGIsland	0.0833333	0	0.0833333	None
chr2	48181682	+	CG	0.138223	0.000216466	0.0825749	14	1	27	0	CpG:42	CGIsland	0.0714286	0	0.0714286	None
chr2	48181689	+	CG	0.0382471	0.000216466	0.0825749	14	2	30	0	CpG:42	CGIsland	0.142857	0	0.142857	None
chr2	48181694	+	CG	0.198676	0.000216466	0.0825749	14	2	30	1	CpG:42	CGIsland	0.142857	0.0333333	0.109524	None
chr2	48181708	+	CG	0.149775	0.000237515	0.084483	14	2	36	1	CpG:42	CGIsland	0.142857	0.0277778	0.115079	None
chr2	48181713	+	CG	0.0347012	0.000237515	0.084483	13	2	32	0	CpG:42	CGIsland	0.153846	0	0.153846	None
chr2	48181791	+	CG	0.107836	0.000463365	0.0980858	11	2	34	1	CpG:42	CGIsland	0.181818	0.0294118	0.152406	None
chr2	103430394	+	CG	0.0955915	0.000218016	0.0826926	10	0	11	2	CpG:63	CGIsland	0	0.181818	-0.181818	None
chr2	103430411	+	CG	0.0956965	0.000218016	0.0826926	12	0	13	2	CpG:63	CGIsland	0	0.153846	-0.153846	None
chr2	106937636	+	CG	0.0238709	0.00049761	0.0994665	11	5	15	0	CpG:90	CGIsland	0.454545	0	0.454545	Hyper
chr2	106937640	+	CG	0.0635917	0.00049761	0.0994665	11	2	16	0	CpG:90	CGIsland	0.181818	0	0.181818	None
chr2	114991613	-	CG	0.019388	0.000102795	0.0682822	11	11	11	4	CpG:402	CGIsland	1	0.363636	0.636364	Hyper
chr2	114991654	-	CG	0.0334345	1.49768e-06	0.0123487	24	21	10	5	CpG:402	CGIsland	0.875	0.5	0.375	Hyper
chr2	114991668	-	CG	0.0219027	1.3786e-07	0.00315651	22	19	10	4	CpG:402	CGIsland	0.863636	0.4	0.463636	Hyper
chr2	114991700	-	CG	0.0223017	1.22168e-08	0.000563695	24	23	10	5	CpG:402	CGIsland	0.958333	0.5	0.458333	Hyper
chr2	114991824	-	CG	0.0345637	1.05387e-07	0.00256559	12	9	10	2	CpG:402	CGIsland	0.75	0.2	0.55	Hyper
chr2	114991830	-	CG	0.0146356	6.2568e-08	0.00187604	22	16	10	2	CpG:402	CGIsland	0.727273	0.2	0.527273	Hyper
chr2	114991854	-	CG	0.0588246	6.2568e-08	0.00187604	23	19	13	2	CpG:402	CGIsland	0.826087	0.153846	0.672241	Hyper
chr2	114991857	-	CG	0.0254596	1.88807e-07	0.00396891	24	16	13	2	CpG:402	CGIsland	0.666667	0.153846	0.512821	Hyper
chr2	114991864	-	CG	0.0200034	1.88807e-07	0.00396891	24	14	13	2	CpG:402	CGIsland	0.583333	0.153846	0.429487	Hyper
chr2	114991873	-	CG	0.0572324	6.72613e-07	0.00892795	25	9	12	1	CpG:402	CGIsland	0.36	0.0833333	0.276667	Hyper
chr2	114991876	-	CG	0.00669996	9.02573e-07	0.0101722	25	10	12	0	CpG:402	CGIsland	0.4	0	0.4	Hyper
chr2	114991878	-	CG	0.115488	9.02573e-07	0.0101722	25	3	12	0	CpG:402	CGIsland	0.12	0	0.12	None
chr2	114991884	-	CG	0.0714229	9.02573e-07	0.0101722	24	4	11	0	CpG:402	CGIsland	0.166667	0	0.166667	None
chr2	114991887	-	CG	0.021528	9.02573e-07	0.0101722	24	8	10	0	CpG:402	CGIsland	0.333333	0	0.333333	Hyper
chr2	114991904	-	CG	0.0308366	4.14668e-06	0.0211075	25	7	11	0	CpG:402	CGIsland	0.28	0	0.28	Hyper
chr2	114991947	-	CG	0.194166	3.96352e-06	0.0205921	22	2	11	0	CpG:402	CGIsland	0.0909091	0	0.0909091	None
chr2	114991953	-	CG	0.194166	3.96352e-06	0.0205921	22	2	11	0	CpG:402	CGIsland	0.0909091	0	0.0909091	None
chr2	114991963	-	CG	0.218659	3.96352e-06	0.0205921	13	0	12	1	CpG:402	CGIsland	0	0.0833333	-0.0833333	None
chr2	114991965	-	CG	0.0866981	3.96352e-06	0.0205921	12	2	12	0	CpG:402	CGIsland	0.166667	0	0.166667	None
chr2	114991980	-	CG	0.160368	3.96352e-06	0.0205921	23	2	14	0	CpG:402	CGIsland	0.0869565	0	0.0869565	None
chr2	114991985	-	CG	0.85904	3.96352e-06	0.0205921	11	1	14	1	CpG:402	CGIsland	0.0909091	0.0714286	0.0194805	None
chr2	114992023	-	CG	0.0714209	3.96352e-06	0.0205921	11	0	24	4	CpG:402	CGIsland	0	0.166667	-0.166667	None
chr2	114992027	-	CG	0.0768008	8.64399e-06	0.0295753	11	0	25	4	CpG:402	CGIsland	0	0.16	-0.16	None
chr2	114992076	-	CG	0.39976	0.000425268	0.0964696	10	0	24	1	CpG:402	CGIsland	0	0.0416667	-0.0416667	None
chr2	120550316	-	CG	0.054982	0.000343417	0.0919796	12	9	10	10	CpG:51	CGIsland	0.75	1	-0.25	Hypo
chr2	121291539	+	CG	0.0475545	0.00027233	0.0874576	14	2	23	0	CpG:148	CGIsland	0.142857	0	0.142857	None
chr2	121291541	+	CG	0.0457318	0.00027233	0.0874576	14	2	24	0	CpG:148	CGIsland	0.142857	0	0.142857	None
chr2	121291550	+	CG	0.121008	0.00027233	0.0874576	24	2	24	0	CpG:148	CGIsland	0.0833333	0	0.0833333	None
chr2	121291562	+	CG	0.158379	0.00027233	0.0874576	14	1	23	0	CpG:148	CGIsland	0.0714286	0	0.0714286	None
chr2	121291567	+	CG	0.0226174	0.00027233	0.0874576	11	3	23	0	CpG:148	CGIsland	0.272727	0	0.272727	Hyper
chr2	121291582	+	CG	0.0850099	0.00027233	0.0874576	10	2	10	0	CpG:148	CGIsland	0.2	0	0.2	None
chr2	121291633	+	CG	0.0221585	0.00027233	0.0874576	11	3	24	0	CpG:148	CGIsland	0.272727	0	0.272727	Hyper
chr2	121291641	+	CG	0.219931	0.00027233	0.0874576	21	1	23	0	CpG:148	CGIsland	0.047619	0	0.047619	None
chr2	121570977	+	CG	0.0716069	1.28215e-05	0.0343178	2301	1174	2108	800	CpG:30	CGIsland	0.510213	0.379507	0.130706	None
chr2	121570978	-	CG	0.115251	1.28215e-05	0.0343178	882	402	727	246	CpG:30	CGIsland	0.455782	0.338377	0.117405	None
chr2	121570987	+	CG	0.0747521	1.28215e-05	0.0343178	2328	933	2133	582	CpG:30	CGIsland	0.400773	0.272855	0.127918	None
chr2	121570988	-	CG	0.32627	1.28215e-05	0.0343178	961	325	785	200	CpG:30	CGIsland	0.338189	0.254777	0.0834123	None
chr2	121570999	+	CG	0.258223	1.28215e-05	0.0343178	2388	850	2139	550	CpG:30	CGIsland	0.355946	0.257129	0.0988169	None
chr2	121571000	-	CG	0.268415	1.28215e-05	0.0343178	1011	330	834	200	CpG:30	CGIsland	0.326409	0.239808	0.0866013	None
chr2	121571024	+	CG	0.19452	1.12612e-05	0.0328897	2534	447	2258	216	CpG:30	CGIsland	0.176401	0.0956599	0.0807411	None
chr2	121571025	-	CG	0.211907	1.12612e-05	0.0328897	1078	193	885	82	CpG:30	CGIsland	0.179035	0.0926554	0.0863799	None
chr2	121571042	+	CG	0.300997	2.22361e-05	0.041857	2676	1056	2401	652	CpG:30	CGIsland	0.394619	0.271554	0.123065	None
chr2	121571043	-	CG	0.164662	2.22361e-05	0.041857	1128	447	935	243	CpG:30	CGIsland	0.396277	0.259893	0.136384	None
chr2	121571046	+	CG	0.27017	2.22361e-05	0.041857	2678	1007	2414	627	CpG:30	CGIsland	0.376027	0.259735	0.116292	None
chr2	121571047	-	CG	0.245489	2.22361e-05	0.041857	1150	446	951	258	CpG:30	CGIsland	0.387826	0.271293	0.116533	None
chr2	121571050	+	CG	0.206124	2.22361e-05	0.041857	2782	1543	2475	1037	CpG:30	CGIsland	0.554637	0.41899	0.135647	None
chr2	121571051	-	CG	0.061256	2.22361e-05	0.041857	1189	644	983	419	CpG:30	CGIsland	0.541632	0.426246	0.115385	None
chr2	121571064	+	CG	0.18875	2.22361e-05	0.041857	2842	601	2534	296	CpG:30	CGIsland	0.211471	0.116811	0.0946594	None
chr2	121571065	-	CG	0.503927	2.22361e-05	0.041857	1300	251	1109	154	CpG:30	CGIsland	0.193077	0.138864	0.0542131	None
chr2	121571083	+	CG	0.0957076	4.63835e-05	0.0537202	2791	1507	2467	1021	CpG:30	CGIsland	0.53995	0.413863	0.126087	None
chr2	121571084	-	CG	0.248586	4.63835e-05	0.0537202	1384	780	1180	543	CpG:30	CGIsland	0.563584	0.460169	0.103414	None
chr2	121574409	+	CG	0.0564614	0.000496202	0.099419	508	94	459	56	CpG:590	CGIsland	0.185039	0.122004	0.063035	None
chr2	121574410	-	CG	0.418699	0.000496202	0.099419	276	41	240	28	CpG:590	CGIsland	0.148551	0.116667	0.0318841	None
chr2	121574425	+	CG	0.482905	0.000277123	0.0879432	518	70	451	45	CpG:590	CGIsland	0.135135	0.0997783	0.0353569	None
chr2	121574426	-	CG	0.992877	0.000277123	0.0879432	291	35	262	30	CpG:590	CGIsland	0.120275	0.114504	0.0057711	None
chr2	121574427	+	CG	0.450801	0.000277123	0.0879432	538	82	490	65	CpG:590	CGIsland	0.152416	0.132653	0.0197633	None
chr2	121574428	-	CG	0.465897	0.000277123	0.0879432	298	56	266	39	CpG:590	CGIsland	0.187919	0.146617	0.0413029	None
chr2	121574438	+	CG	0.150566	0.000501452	0.0996741	543	65	492	35	CpG:590	CGIsland	0.119705	0.0711382	0.0485671	None
chr2	121574439	-	CG	0.0647421	0.000501452	0.0996741	306	60	269	28	CpG:590	CGIsland	0.196078	0.104089	0.0919892	None
chr2	121574441	+	CG	0.126363	0.000453681	0.0976843	542	84	495	55	CpG:590	CGIsland	0.154982	0.111111	0.0438704	None
chr2	121574473	+	CG	0.259949	0.000203609	0.0813928	467	54	423	29	CpG:590	CGIsland	0.115632	0.0685579	0.0470738	None
chr2	121574474	-	CG	0.827892	0.000203609	0.0813928	197	25	184	22	CpG:590	CGIsland	0.126904	0.119565	0.00733834	None
chr2	121574477	+	CG	0.20961	0.000167989	0.077677	484	68	440	49	CpG:590	CGIsland	0.140496	0.111364	0.0291322	None
chr2	121574478	-	CG	0.518123	0.000226258	0.0835246	191	29	179	23	CpG:590	CGIsland	0.151832	0.128492	0.0233408	None
chr2	121574498	+	CG	0.372179	0.00012434	0.0717852	547	96	475	67	CpG:590	CGIsland	0.175503	0.141053	0.0344501	None
chr2	121574499	-	CG	0.436757	0.000130418	0.0726827	192	25	198	20	CpG:590	CGIsland	0.130208	0.10101	0.0291982	None
chr2	121574500	+	CG	0.318561	0.00015813	0.0764971	548	99	477	62	CpG:590	CGIsland	0.180657	0.129979	0.0506779	None
chr2	121574501	-	CG	0.623938	0.00015813	0.0764971	188	21	197	19	CpG:590	CGIsland	0.111702	0.0964467	0.0152554	None
chr2	121574502	+	CG	0.0318148	0.00015813	0.0764971	554	102	481	53	CpG:590	CGIsland	0.184116	0.110187	0.0739284	None
chr2	121574503	-	CG	0.139286	0.000153037	0.0757696	203	27	206	18	CpG:590	CGIsland	0.133005	0.0873786	0.0456263	None
chr2	121574504	+	CG	0.0296015	0.00018578	0.0796537	552	143	487	95	CpG:590	CGIsland	0.259058	0.195072	0.0639861	None
chr2	121574505	-	CG	0.448883	0.00018578	0.0796537	212	52	201	43	CpG:590	CGIsland	0.245283	0.21393	0.0313527	None
chr2	121574508	+	CG	0.164943	0.000214532	0.0824495	544	116	483	67	CpG:590	CGIsland	0.213235	0.138716	0.0745189	None
chr2	121574509	-	CG	0.258935	0.00028118	0.0881503	222	35	216	26	CpG:590	CGIsland	0.157658	0.12037	0.0372873	None
chr2	121574510	+	CG	0.129484	0.00021789	0.0826926	536	111	486	59	CpG:590	CGIsland	0.20709	0.121399	0.0856904	None
chr2	121574511	-	CG	0.138453	0.000199641	0.0811198	218	31	218	21	CpG:590	CGIsland	0.142202	0.0963303	0.0458716	None
chr2	121574514	+	CG	0.0376388	0.000180174	0.0791445	531	109	477	69	CpG:590	CGIsland	0.205273	0.144654	0.060619	None
chr2	121574515	-	CG	0.33657	0.000180174	0.0791445	229	40	219	31	CpG:590	CGIsland	0.174672	0.141553	0.03312	None
chr2	121574520	+	CG	0.730558	0.000243282	0.0850742	501	79	454	59	CpG:590	CGIsland	0.157685	0.129956	0.0277287	None
chr2	121574521	-	CG	0.427195	0.000243282	0.0850742	235	26	230	31	CpG:590	CGIsland	0.110638	0.134783	-0.0241443	None
chr2	121574523	+	CG	0.19825	0.00021993	0.0828137	494	99	443	61	CpG:590	CGIsland	0.200405	0.137698	0.0627073	None
chr2	121574524	-	CG	0.782923	0.00021993	0.0828137	235	33	227	32	CpG:590	CGIsland	0.140426	0.140969	-0.000543631	None
chr2	121574530	+	CG	0.182585	0.00021993	0.0828137	503	77	441	42	CpG:590	CGIsland	0.153082	0.0952381	0.0578434	None
chr2	121574531	-	CG	0.288548	0.00021993	0.0828137	229	28	219	20	CpG:590	CGIsland	0.122271	0.0913242	0.0309465	None
chr2	121574532	+	CG	0.286786	0.000240812	0.0847786	502	67	443	40	CpG:590	CGIsland	0.133466	0.0902935	0.0431727	None
chr2	121574533	-	CG	0.33115	0.000298476	0.0892757	230	25	220	18	CpG:590	CGIsland	0.108696	0.0818182	0.0268775	None
chr2	121574534	+	CG	0.129736	0.000298476	0.0892757	500	68	439	32	CpG:590	CGIsland	0.136	0.0728929	0.0631071	None
chr2	121574535	-	CG	0.367	0.00034292	0.0919284	221	22	213	16	CpG:590	CGIsland	0.0995475	0.0751174	0.0244301	None
chr2	121574540	+	CG	0.10584	0.000406358	0.0954407	493	92	438	59	CpG:590	CGIsland	0.186613	0.134703	0.0519094	None
chr2	121574541	-	CG	0.43884	0.000423163	0.0963768	171	24	176	30	CpG:590	CGIsland	0.140351	0.170455	-0.0301037	None
chr2	121574548	+	CG	0.131217	0.000335482	0.0913298	477	85	429	57	CpG:590	CGIsland	0.178197	0.132867	0.0453299	None
chr2	121574549	-	CG	0.806667	0.000365495	0.0932285	148	28	157	28	CpG:590	CGIsland	0.189189	0.178344	0.0108452	None
chr2	121574554	+	CG	0.210043	0.000294419	0.0891859	463	67	430	29	CpG:590	CGIsland	0.144708	0.0674419	0.0772666	None
chr2	121574555	-	CG	0.366772	0.000239782	0.0846506	140	22	139	14	CpG:590	CGIsland	0.157143	0.100719	0.0564234	None
chr2	121574556	+	CG	0.275117	0.000213225	0.0824056	458	55	425	31	CpG:590	CGIsland	0.120087	0.0729412	0.0471462	None
chr2	121574557	-	CG	0.848498	0.000279996	0.0881438	133	16	133	15	CpG:590	CGIsland	0.120301	0.112782	0.0075188	None
chr2	121574558	+	CG	0.21594	0.000318238	0.090283	455	81	420	48	CpG:590	CGIsland	0.178022	0.114286	0.0637363	None
chr2	121574559	-	CG	0.807789	0.000318238	0.090283	128	15	121	13	CpG:590	CGIsland	0.117188	0.107438	0.00974948	None
chr2	121574567	+	CG	0.255533	0.000182905	0.0794573	439	82	420	50	CpG:590	CGIsland	0.186788	0.119048	0.0677405	None
chr2	121574568	-	CG	0.443641	0.00021323	0.0824056	129	15	126	11	CpG:590	CGIsland	0.116279	0.0873016	0.0289775	None
chr2	121574580	+	CG	0.094471	0.000110915	0.0696479	419	83	408	49	CpG:590	CGIsland	0.198091	0.120098	0.0779927	None
chr2	121574581	-	CG	0.467158	0.000110915	0.0696479	126	25	111	14	CpG:590	CGIsland	0.198413	0.126126	0.0722866	None
chr2	121574583	+	CG	0.00495137	9.93642e-05	0.0677749	414	64	402	24	CpG:590	CGIsland	0.154589	0.0597015	0.0948879	None
chr2	121574584	-	CG	0.107716	9.93642e-05	0.0677749	124	28	113	14	CpG:590	CGIsland	0.225806	0.123894	0.101913	None
chr2	121574589	+	CG	0.00677041	8.9727e-05	0.0655867	404	70	401	31	CpG:590	CGIsland	0.173267	0.0773067	0.0959606	None
chr2	121574590	-	CG	0.257543	8.20998e-05	0.0640816	128	26	115	17	CpG:590	CGIsland	0.203125	0.147826	0.0552989	None
chr2	121574596	+	CG	0.057352	6.62511e-05	0.0600684	390	78	391	38	CpG:590	CGIsland	0.2	0.0971867	0.102813	None
chr2	121574597	-	CG	0.25122	6.62511e-05	0.0600684	130	25	116	16	CpG:590	CGIsland	0.192308	0.137931	0.0543767	None
chr2	121574599	+	CG	0.0475041	6.22267e-05	0.0589524	382	56	388	19	CpG:590	CGIsland	0.146597	0.0489691	0.0976278	None
chr2	121574600	-	CG	0.112136	6.22267e-05	0.0589524	131	22	116	11	CpG:590	CGIsland	0.167939	0.0948276	0.0731113	None
chr2	121574605	+	CG	0.059225	6.21551e-05	0.0589504	371	74	375	36	CpG:590	CGIsland	0.199461	0.096	0.103461	None
chr2	121574606	-	CG	0.0108741	6.21551e-05	0.0589504	133	36	106	13	CpG:590	CGIsland	0.270677	0.122642	0.148035	None
chr2	121574613	+	CG	0.0799216	7.41969e-05	0.0619304	345	54	365	29	CpG:590	CGIsland	0.156522	0.0794521	0.0770697	None
chr2	121574614	-	CG	0.345427	7.41969e-05	0.0619304	135	23	120	10	CpG:590	CGIsland	0.17037	0.0833333	0.087037	None
chr2	121574617	+	CG	0.398753	7.41969e-05	0.0619304	336	42	348	26	CpG:590	CGIsland	0.125	0.0747126	0.0502874	None
chr2	121574618	-	CG	0.460708	7.41969e-05	0.0619304	131	13	114	8	CpG:590	CGIsland	0.0992366	0.0701754	0.0290612	None
chr2	121574619	+	CG	0.413973	7.41969e-05	0.0619304	326	35	334	19	CpG:590	CGIsland	0.107362	0.0568862	0.0504757	None
chr2	121574620	-	CG	0.198348	7.41969e-05	0.0619304	130	14	114	7	CpG:590	CGIsland	0.107692	0.0614035	0.0462888	None
chr2	121574624	+	CG	0.211912	7.41969e-05	0.0619304	303	48	316	33	CpG:590	CGIsland	0.158416	0.10443	0.0539855	None
chr2	121574625	-	CG	0.242757	7.41969e-05	0.0619304	125	10	113	5	CpG:590	CGIsland	0.08	0.0442478	0.0357522	None
chr2	121574635	+	CG	0.989027	3.80458e-05	0.0505949	232	28	252	28	CpG:590	CGIsland	0.12069	0.111111	0.00957854	None
chr2	121574636	-	CG	0.916594	3.80458e-05	0.0505949	112	12	102	11	CpG:590	CGIsland	0.107143	0.107843	-0.00070028	None
chr2	121574642	+	CG	0.968924	5.03383e-05	0.0550452	205	28	218	27	CpG:590	CGIsland	0.136585	0.123853	0.0127322	None
chr2	121574643	-	CG	0.887227	5.6905e-05	0.057429	116	16	99	13	CpG:590	CGIsland	0.137931	0.131313	0.0066179	None
chr2	121574647	+	CG	0.941745	7.11898e-05	0.061162	187	22	201	20	CpG:590	CGIsland	0.117647	0.0995025	0.0181446	None
chr2	121574648	-	CG	0.30318	7.11898e-05	0.061162	102	13	86	7	CpG:590	CGIsland	0.127451	0.0813953	0.0460556	None
chr2	121574652	+	CG	0.450624	7.3778e-05	0.0618502	169	22	191	14	CpG:590	CGIsland	0.130178	0.0732984	0.0568791	None
chr2	121574653	-	CG	0.702582	6.66328e-05	0.0601063	91	5	72	5	CpG:590	CGIsland	0.0549451	0.0694444	-0.0144994	None
chr2	121574654	+	CG	0.136709	6.66328e-05	0.0601063	167	22	185	15	CpG:590	CGIsland	0.131737	0.0810811	0.0506554	None
chr2	121574655	-	CG	0.044547	6.66328e-05	0.0601063	83	11	71	3	CpG:590	CGIsland	0.13253	0.0422535	0.0902766	None
chr2	121574658	+	CG	0.0301375	6.66328e-05	0.0601063	165	29	179	17	CpG:590	CGIsland	0.175758	0.0949721	0.0807855	None
chr2	121574659	-	CG	0.95227	6.66328e-05	0.0601063	73	6	63	5	CpG:590	CGIsland	0.0821918	0.0793651	0.0028267	None
chr2	121574666	+	CG	0.0997781	6.66328e-05	0.0601063	150	26	165	14	CpG:590	CGIsland	0.173333	0.0848485	0.0884848	None
chr2	121574667	-	CG	0.762989	6.66328e-05	0.0601063	46	4	43	3	CpG:590	CGIsland	0.0869565	0.0697674	0.0171891	None
chr2	121574668	+	CG	0.167097	6.66328e-05	0.0601063	144	26	156	18	CpG:590	CGIsland	0.180556	0.115385	0.0651709	None
chr2	121574669	-	CG	0.022241	6.66328e-05	0.0601063	44	4	40	0	CpG:590	CGIsland	0.0909091	0	0.0909091	None
chr2	121574672	-	CG	0.0206151	6.66328e-05	0.0601063	45	4	41	0	CpG:590	CGIsland	0.0888889	0	0.0888889	None
chr2	121574678	+	CG	0.0468895	4.73559e-05	0.054179	124	36	139	25	CpG:590	CGIsland	0.290323	0.179856	0.110466	None
chr2	121574679	-	CG	0.940659	5.06354e-05	0.0551787	41	4	39	4	CpG:590	CGIsland	0.097561	0.102564	-0.00500313	None
chr2	121574688	+	CG	0.0804567	4.54537e-05	0.0534218	93	20	117	9	CpG:590	CGIsland	0.215054	0.0769231	0.138131	None
chr2	121574689	-	CG	0.641223	4.54537e-05	0.0534218	44	2	38	1	CpG:590	CGIsland	0.0454545	0.0263158	0.0191388	None
chr2	121574690	+	CG	0.0160836	4.54537e-05	0.0534218	86	23	115	10	CpG:590	CGIsland	0.267442	0.0869565	0.180485	None
chr2	121574691	-	CG	0.267171	4.54537e-05	0.0534218	44	1	37	0	CpG:590	CGIsland	0.0227273	0	0.0227273	None
chr2	121574693	+	CG	0.0363222	4.29052e-05	0.052393	84	19	113	9	CpG:590	CGIsland	0.22619	0.079646	0.146544	None
chr2	121574694	-	CG	0.809292	4.29052e-05	0.052393	43	2	34	2	CpG:590	CGIsland	0.0465116	0.0588235	-0.0123119	None
chr2	121574698	+	CG	0.00932071	3.85681e-05	0.0507281	77	19	106	6	CpG:590	CGIsland	0.246753	0.0566038	0.190149	None
chr2	121574699	-	CG	0.0990779	3.66418e-05	0.0500179	44	5	40	1	CpG:590	CGIsland	0.113636	0.025	0.0886364	None
chr2	121574704	+	CG	0.0249086	3.01338e-05	0.0460894	73	19	77	6	CpG:590	CGIsland	0.260274	0.0779221	0.182352	None
chr2	121574705	-	CG	0.601173	3.30267e-05	0.0480508	44	3	41	4	CpG:590	CGIsland	0.0681818	0.097561	-0.0293792	None
chr2	121574711	+	CG	0.0173625	4.04382e-05	0.0514227	69	13	60	2	CpG:590	CGIsland	0.188406	0.0333333	0.155072	None
chr2	121574712	-	CG	0.16608	3.62444e-05	0.0499077	44	5	42	1	CpG:590	CGIsland	0.113636	0.0238095	0.0898268	None
chr2	121574714	+	CG	0.0968161	4.47525e-05	0.0530484	65	16	57	5	CpG:590	CGIsland	0.246154	0.0877193	0.158435	None
chr2	121574715	-	CG	0.176834	4.47525e-05	0.0530484	43	4	41	1	CpG:590	CGIsland	0.0930233	0.0243902	0.068633	None
chr2	121574723	+	CG	0.0379614	2.94119e-05	0.045515	54	7	48	1	CpG:590	CGIsland	0.12963	0.0208333	0.108796	None
chr2	121574724	-	CG	0.627999	2.95901e-05	0.0456286	45	4	39	1	CpG:590	CGIsland	0.0888889	0.025641	0.0632479	None
chr2	121574741	+	CG	0.021962	5.90951e-06	0.0247435	32	8	36	1	CpG:590	CGIsland	0.25	0.0277778	0.222222	None
chr2	121574742	-	CG	0.400107	6.91019e-06	0.0269288	38	6	37	3	CpG:590	CGIsland	0.157895	0.0810811	0.0768137	None
chr2	121574743	+	CG	0.0157994	6.29457e-06	0.0255159	27	9	34	1	CpG:590	CGIsland	0.333333	0.0294118	0.303922	Hyper
chr2	121574744	-	CG	0.224027	6.29457e-06	0.0255159	36	6	37	2	CpG:590	CGIsland	0.166667	0.0540541	0.112613	None
chr2	121574751	+	CG	0.0239816	5.06164e-06	0.0233463	23	10	33	2	CpG:590	CGIsland	0.434783	0.0606061	0.374177	Hyper
chr2	121574752	-	CG	0.0690095	5.06164e-06	0.0233463	28	10	36	3	CpG:590	CGIsland	0.357143	0.0833333	0.27381	Hyper
chr2	121574756	+	CG	0.0418924	5.85126e-06	0.0246798	22	8	31	2	CpG:590	CGIsland	0.363636	0.0645161	0.29912	Hyper
chr2	121574757	-	CG	0.130244	4.86429e-06	0.0229754	23	4	33	0	CpG:590	CGIsland	0.173913	0	0.173913	None
chr2	121574763	+	CG	0.0472448	2.47568e-06	0.0159	21	7	31	3	CpG:590	CGIsland	0.333333	0.0967742	0.236559	None
chr2	121574764	-	CG	0.0360809	2.47568e-06	0.0159	11	4	23	1	CpG:590	CGIsland	0.363636	0.0434783	0.320158	Hyper
chr2	121574770	+	CG	0.0182448	2.25984e-06	0.0152266	17	9	28	4	CpG:590	CGIsland	0.529412	0.142857	0.386555	Hyper
chr2	121574773	+	CG	0.0469908	2.25984e-06	0.0152266	17	7	25	3	CpG:590	CGIsland	0.411765	0.12	0.291765	Hyper
chr2	121574776	+	CG	0.0244421	2.25984e-06	0.0152266	18	10	14	1	CpG:590	CGIsland	0.555556	0.0714286	0.484127	Hyper
chr2	121574784	+	CG	0.0125701	1.83131e-06	0.0136636	19	10	23	2	CpG:590	CGIsland	0.526316	0.0869565	0.439359	Hyper
chr2	121574788	+	CG	0.0318648	3.46168e-06	0.0189184	21	10	21	3	CpG:590	CGIsland	0.47619	0.142857	0.333333	Hyper
chr2	121574792	+	CG	0.00748492	5.46155e-06	0.0237562	22	14	21	2	CpG:590	CGIsland	0.636364	0.0952381	0.541126	Hyper
chr2	121574799	+	CG	0.0526107	6.86179e-06	0.0268166	22	13	10	2	CpG:590	CGIsland	0.590909	0.2	0.390909	Hyper
chr2	121574875	+	CG	0.201287	1.1829e-05	0.0334974	29	14	20	4	CpG:590	CGIsland	0.482759	0.2	0.282759	Hyper
chr2	121574883	+	CG	0.387428	2.7636e-05	0.0444818	40	20	21	4	CpG:590	CGIsland	0.5	0.190476	0.309524	Hyper
chr2	121574894	+	CG	0.302276	0.00022161	0.08293	39	13	23	3	CpG:590	CGIsland	0.333333	0.130435	0.202899	None
chr2	121574897	+	CG	0.213039	0.00033392	0.0912178	39	18	23	2	CpG:590	CGIsland	0.461538	0.0869565	0.374582	Hyper
chr2	130966854	-	CG	0.0457002	0.000460983	0.0979734	10	5	13	12	CpG:39	CGIsland	0.5	0.923077	-0.423077	Hypo
chr2	130966958	-	CG	0.0655539	0.000460983	0.0979734	10	5	15	13	CpG:39	CGIsland	0.5	0.866667	-0.366667	Hypo
chr2	130966979	-	CG	0.0381739	0.000460983	0.0979734	11	7	25	24	CpG:39	CGIsland	0.636364	0.96	-0.323636	Hypo
chr2	130966989	-	CG	0.0163669	0.000460983	0.0979734	11	7	23	23	CpG:39	CGIsland	0.636364	1	-0.363636	Hypo
chr2	131930204	-	CG	0.0988859	0.000446952	0.0973496	13	6	10	8	CpG:32	CGIsland	0.461538	0.8	-0.338462	Hypo
chr2	131930227	-	CG	0.204132	0.000446952	0.0973496	24	12	11	9	CpG:32	CGIsland	0.5	0.818182	-0.318182	Hypo
chr2	131930243	-	CG	0.0181876	0.000446952	0.0973496	28	14	12	11	CpG:32	CGIsland	0.5	0.916667	-0.416667	Hypo
chr2	131930249	-	CG	0.07163	0.000446952	0.0973496	28	11	11	8	CpG:32	CGIsland	0.392857	0.727273	-0.334416	Hypo
chr3	18624058	+	CG	0.200978	5.66602e-05	0.0573404	29	23	31	20	CpG:158	CGIsland	0.793103	0.645161	0.147942	None
chr3	18624061	+	CG	0.028686	5.66602e-05	0.0573404	30	24	29	13	CpG:158	CGIsland	0.8	0.448276	0.351724	Hyper
chr3	18624072	+	CG	0.00984124	5.99436e-05	0.0583774	29	25	30	16	CpG:158	CGIsland	0.862069	0.533333	0.328736	Hyper
chr3	18624085	+	CG	0.0169513	3.72485e-05	0.0501773	31	29	39	28	CpG:158	CGIsland	0.935484	0.717949	0.217535	None
chr3	18624094	+	CG	0.00812329	3.55202e-05	0.0495134	31	23	41	17	CpG:158	CGIsland	0.741935	0.414634	0.327301	Hyper
chr3	18624109	+	CG	0.395865	4.86217e-05	0.0544737	26	18	16	9	CpG:158	CGIsland	0.692308	0.5625	0.129808	None
chr3	18624111	+	CG	0.0156868	2.93938e-05	0.045515	25	18	16	3	CpG:158	CGIsland	0.72	0.1875	0.5325	Hyper
chr3	18624130	+	CG	0.821414	2.93938e-05	0.045515	24	11	35	15	CpG:158	CGIsland	0.458333	0.428571	0.0297619	None
chr3	18624139	+	CG	0.0325096	2.93938e-05	0.045515	27	15	38	11	CpG:158	CGIsland	0.555556	0.289474	0.266082	Hyper
chr3	18624154	+	CG	0.0873821	2.62996e-05	0.0441733	26	5	24	1	CpG:158	CGIsland	0.192308	0.0416667	0.150641	None
chr3	18624196	+	CG	0.108368	0.000199941	0.0811367	12	7	26	8	CpG:158	CGIsland	0.583333	0.307692	0.275641	Hyper
chr3	18624199	+	CG	0.277944	0.000199941	0.0811367	11	4	26	5	CpG:158	CGIsland	0.363636	0.192308	0.171329	None
chr3	18624208	+	CG	0.166278	0.000199941	0.0811367	20	11	26	9	CpG:158	CGIsland	0.55	0.346154	0.203846	None
chr3	18624210	+	CG	0.791381	0.000199941	0.0811367	10	3	26	9	CpG:158	CGIsland	0.3	0.346154	-0.0461538	None
chr3	18624223	+	CG	0.580929	0.000199941	0.0811367	11	4	26	12	CpG:158	CGIsland	0.363636	0.461538	-0.0979021	None
chr3	18624225	+	CG	0.252356	0.000199941	0.0811367	12	5	26	16	CpG:158	CGIsland	0.416667	0.615385	-0.198718	None
chr3	18624244	+	CG	0.177546	0.000358967	0.0928531	13	10	22	12	CpG:158	CGIsland	0.769231	0.545455	0.223776	None
chr3	18624256	+	CG	0.0212429	0.00030867	0.0899619	12	7	22	3	CpG:158	CGIsland	0.583333	0.136364	0.44697	Hyper
chr3	18624258	+	CG	0.1364	0.00030867	0.0899619	12	6	22	5	CpG:158	CGIsland	0.5	0.227273	0.272727	Hyper
chr3	20725467	+	CG	0.0411572	0.000138321	0.0737259	30	12	21	2	CpG:91	CGIsland	0.4	0.0952381	0.304762	Hyper
chr3	20725477	+	CG	0.0378269	0.000138321	0.0737259	31	14	22	2	CpG:91	CGIsland	0.451613	0.0909091	0.360704	Hyper
chr3	20725483	+	CG	0.0324072	0.000138321	0.0737259	28	14	22	2	CpG:91	CGIsland	0.5	0.0909091	0.409091	Hyper
chr3	20725485	+	CG	0.0129524	0.000138321	0.0737259	28	12	22	0	CpG:91	CGIsland	0.428571	0	0.428571	Hyper
chr3	20725534	+	CG	0.0368569	0.000138321	0.0737259	26	13	10	1	CpG:91	CGIsland	0.5	0.1	0.4	Hyper
chr3	21076148	+	CG	0.169481	7.9315e-06	0.0283855	11	3	14	1	CpG:23	CGIsland	0.272727	0.0714286	0.201299	None
chr3	21076159	+	CG	0.274869	1.36089e-05	0.0351297	11	0	14	1	CpG:23	CGIsland	0	0.0714286	-0.0714286	None
chr3	21076175	+	CG	0.0752131	1.36089e-05	0.0351297	12	2	14	0	CpG:23	CGIsland	0.166667	0	0.166667	None
chr3	21076176	-	CG	0.407997	1.36089e-05	0.0351297	10	0	25	1	CpG:23	CGIsland	0	0.04	-0.04	None
chr3	21076187	+	CG	0.355146	1.84552e-05	0.0391913	12	0	23	1	CpG:23	CGIsland	0	0.0434783	-0.0434783	None
chr3	21076190	+	CG	0.0475545	1.84552e-05	0.0391913	14	2	23	0	CpG:23	CGIsland	0.142857	0	0.142857	None
chr3	21076193	+	CG	0.052206	2.51198e-05	0.0435209	14	4	23	1	CpG:23	CGIsland	0.285714	0.0434783	0.242236	None
chr3	21076199	+	CG	0.0480956	2.51198e-05	0.0435209	14	4	24	1	CpG:23	CGIsland	0.285714	0.0416667	0.244048	None
chr3	21076200	-	CG	0.646687	2.51198e-05	0.0435209	10	2	29	4	CpG:23	CGIsland	0.2	0.137931	0.062069	None
chr3	21086653	-	CG	0.422589	0.000114526	0.0703768	26	3	20	1	CpG:70	CGIsland	0.115385	0.05	0.0653846	None
chr3	21165557	-	CG	0.0199446	1.58848e-08	0.000681792	11	7	10	0	CpG:31	CGIsland	0.636364	0	0.636364	Hyper
chr3	21165560	-	CG	0.0199446	1.58848e-08	0.000681792	11	7	10	0	CpG:31	CGIsland	0.636364	0	0.636364	Hyper
chr3	21165576	-	CG	0.0221594	1.58848e-08	0.000681792	10	6	10	0	CpG:31	CGIsland	0.6	0	0.6	Hyper
chr3	21165586	-	CG	0.0195143	1.58848e-08	0.000681792	10	7	10	0	CpG:31	CGIsland	0.7	0	0.7	Hyper
chr3	21165611	-	CG	0.0159979	1.76311e-07	0.0037706	12	10	11	0	CpG:31	CGIsland	0.833333	0	0.833333	Hyper
chr3	21165629	-	CG	0.0172226	1.76311e-07	0.0037706	11	8	12	0	CpG:31	CGIsland	0.727273	0	0.727273	Hyper
chr3	21165650	-	CG	0.0221971	1.76311e-07	0.0037706	10	8	10	1	CpG:31	CGIsland	0.8	0.1	0.7	Hyper
chr3	21165660	-	CG	0.0181627	1.76311e-07	0.0037706	10	8	10	0	CpG:31	CGIsland	0.8	0	0.8	Hyper
chr3	21165680	-	CG	0.018518	1.76311e-07	0.0037706	12	10	10	1	CpG:31	CGIsland	0.833333	0.1	0.733333	Hyper
chr3	21165699	-	CG	0.0211949	1.76311e-07	0.0037706	13	7	10	0	CpG:31	CGIsland	0.538462	0	0.538462	Hyper
chr3	36220346	-	CG	0.399358	0.000294538	0.0891859	11	2	14	1	CpG:156	CGIsland	0.181818	0.0714286	0.11039	None
chr3	36220443	+	CG	0.32537	0.000100744	0.0680437	12	2	18	1	CpG:156	CGIsland	0.166667	0.0555556	0.111111	None
chr3	36220445	+	CG	0.0626874	0.000100744	0.0680437	12	2	18	0	CpG:156	CGIsland	0.166667	0	0.166667	None
chr3	36220461	+	CG	0.0678776	0.000128121	0.0723566	12	2	16	0	CpG:156	CGIsland	0.166667	0	0.166667	None
chr3	36220468	+	CG	0.350819	0.000128121	0.0723566	12	2	17	1	CpG:156	CGIsland	0.166667	0.0588235	0.107843	None
chr3	36220517	+	CG	0.0375041	0.000128121	0.0723566	10	3	16	0	CpG:156	CGIsland	0.3	0	0.3	Hyper
chr3	36220523	+	CG	0.0383321	0.000128121	0.0723566	11	3	17	0	CpG:156	CGIsland	0.272727	0	0.272727	Hyper
chr3	36220546	+	CG	0.0233711	0.000373244	0.0936062	11	5	16	0	CpG:156	CGIsland	0.454545	0	0.454545	Hyper
chr3	36220548	+	CG	0.0233711	0.000281565	0.0881608	11	5	16	0	CpG:156	CGIsland	0.454545	0	0.454545	Hyper
chr3	36220577	+	CG	0.245436	0.000281565	0.0881608	14	1	13	0	CpG:156	CGIsland	0.0714286	0	0.0714286	None
chr3	36220603	+	CG	0.192914	0.000281565	0.0881608	11	1	14	0	CpG:156	CGIsland	0.0909091	0	0.0909091	None
chr3	52530419	+	CG	0.0497983	6.49668e-06	0.0260325	31	13	12	1	CpG:23	CGIsland	0.419355	0.0833333	0.336022	Hyper
chr3	52530432	+	CG	0.0284725	6.49668e-06	0.0260325	32	11	10	0	CpG:23	CGIsland	0.34375	0	0.34375	Hyper
chr3	52530439	+	CG	0.0183434	6.49668e-06	0.0260325	21	10	10	0	CpG:23	CGIsland	0.47619	0	0.47619	Hyper
chr3	52530451	+	CG	0.025401	6.49668e-06	0.0260325	20	7	11	0	CpG:23	CGIsland	0.35	0	0.35	Hyper
chr3	52530484	+	CG	0.029527	6.49668e-06	0.0260325	19	6	11	0	CpG:23	CGIsland	0.315789	0	0.315789	Hyper
chr3	52530487	+	CG	0.023921	6.49668e-06	0.0260325	18	7	11	0	CpG:23	CGIsland	0.388889	0	0.388889	Hyper
chr3	52530497	+	CG	0.0510518	6.49668e-06	0.0260325	19	4	11	0	CpG:23	CGIsland	0.210526	0	0.210526	None
chr3	52530502	+	CG	0.0397223	6.49668e-06	0.0260325	19	5	10	0	CpG:23	CGIsland	0.263158	0	0.263158	Hyper
chr3	52530519	+	CG	0.388775	6.49668e-06	0.0260325	18	2	24	1	CpG:23	CGIsland	0.111111	0.0416667	0.0694444	None
chr3	52530523	+	CG	0.0148271	6.49668e-06	0.0260325	15	5	24	0	CpG:23	CGIsland	0.333333	0	0.333333	Hyper
chr3	52530543	+	CG	0.0450692	5.84657e-06	0.0246798	10	3	11	0	CpG:23	CGIsland	0.3	0	0.3	Hyper
chr3	66193169	-	CG	0.231164	3.18545e-05	0.047287	11	0	11	1	CpG:95	CGIsland	0	0.0909091	-0.0909091	None
chr3	66193215	-	CG	0.230311	3.18545e-05	0.047287	10	1	10	0	CpG:95	CGIsland	0.1	0	0.1	None
chr3	66193249	-	CG	0.0356751	2.09492e-05	0.0411363	10	0	11	4	CpG:95	CGIsland	0	0.363636	-0.363636	Hypo
chr3	66193259	-	CG	0.610001	7.42896e-05	0.0619332	11	2	11	3	CpG:95	CGIsland	0.181818	0.272727	-0.0909091	None
chr3	66193278	-	CG	0.0697779	7.42896e-05	0.0619332	11	2	14	0	CpG:95	CGIsland	0.181818	0	0.181818	None
chr3	77650494	-	CG	0.021908	1.16624e-05	0.033379	10	3	22	0	CpG:122	CGIsland	0.3	0	0.3	Hyper
chr3	77650505	-	CG	0.00980619	4.79853e-05	0.0543389	10	7	21	0	CpG:122	CGIsland	0.7	0	0.7	Hyper
chr3	77650518	-	CG	0.00958385	4.79853e-05	0.0543389	10	7	23	0	CpG:122	CGIsland	0.7	0	0.7	Hyper
chr3	77650682	-	CG	0.230311	0.000264786	0.0869317	10	1	10	0	CpG:122	CGIsland	0.1	0	0.1	None
chr3	84617218	-	CG	0.0752131	8.48173e-06	0.0292688	12	2	14	0	CpG:45	CGIsland	0.166667	0	0.166667	None
chr3	84617223	-	CG	0.0802175	8.48173e-06	0.0292688	12	2	13	0	CpG:45	CGIsland	0.166667	0	0.166667	None
chr3	84617231	-	CG	0.073898	8.48173e-06	0.0292688	11	2	13	0	CpG:45	CGIsland	0.181818	0	0.181818	None
chr3	84617236	-	CG	0.073898	8.48173e-06	0.0292688	11	2	13	0	CpG:45	CGIsland	0.181818	0	0.181818	None
chr3	84617250	-	CG	0.0866981	2.1287e-05	0.0415568	12	2	12	0	CpG:45	CGIsland	0.166667	0	0.166667	None
chr3	84617277	-	CG	0.0790908	1.4673e-05	0.0363597	11	2	12	0	CpG:45	CGIsland	0.181818	0	0.181818	None
chr3	84617279	-	CG	0.073898	1.4673e-05	0.0363597	11	2	13	0	CpG:45	CGIsland	0.181818	0	0.181818	None
chr3	84617293	-	CG	0.0647678	1.4673e-05	0.0363597	10	2	14	0	CpG:45	CGIsland	0.2	0	0.2	None
chr3	84617305	-	CG	0.192914	1.4673e-05	0.0363597	11	1	14	0	CpG:45	CGIsland	0.0909091	0	0.0909091	None
chr3	84617308	-	CG	0.173527	1.4673e-05	0.0363597	11	1	16	0	CpG:45	CGIsland	0.0909091	0	0.0909091	None
chr3	84617310	-	CG	0.177826	1.4673e-05	0.0363597	12	1	17	0	CpG:45	CGIsland	0.0833333	0	0.0833333	None
chr3	84617317	-	CG	0.887317	1.4673e-05	0.0363597	14	1	17	1	CpG:45	CGIsland	0.0714286	0.0588235	0.012605	None
chr3	84617337	-	CG	0.0416409	1.76443e-05	0.0387984	13	2	25	0	CpG:45	CGIsland	0.153846	0	0.153846	None
chr3	84617343	-	CG	0.0724596	1.76443e-05	0.0387984	13	2	16	0	CpG:45	CGIsland	0.153846	0	0.153846	None
chr3	84617349	-	CG	0.0692006	6.74015e-05	0.0602215	13	2	17	0	CpG:45	CGIsland	0.153846	0	0.153846	None
chr3	84617358	-	CG	0.0419846	5.22814e-05	0.0557799	14	2	27	0	CpG:45	CGIsland	0.142857	0	0.142857	None
chr3	84617367	-	CG	0.146968	0.000145726	0.0749136	15	1	27	0	CpG:45	CGIsland	0.0666667	0	0.0666667	None
chr3	84617371	-	CG	0.0446049	0.000145726	0.0749136	15	2	27	0	CpG:45	CGIsland	0.133333	0	0.133333	None
chr3	84617374	-	CG	0.0473679	0.000140157	0.0739192	16	2	27	0	CpG:45	CGIsland	0.125	0	0.125	None
chr3	84617380	-	CG	0.0430951	0.000103298	0.0682981	15	2	28	0	CpG:45	CGIsland	0.133333	0	0.133333	None
chr3	84617383	-	CG	0.0456872	0.000103298	0.0682981	16	2	28	0	CpG:45	CGIsland	0.125	0	0.125	None
chr3	84617391	-	CG	0.304556	0.000103298	0.0682981	25	1	17	0	CpG:45	CGIsland	0.04	0	0.04	None
chr3	84617440	-	CG	0.397304	0.000434376	0.0968316	33	1	14	0	CpG:45	CGIsland	0.030303	0	0.030303	None
chr3	87457953	+	CG	0.0238902	9.98018e-05	0.067821	12	6	10	0	CpG:150	CGIsland	0.5	0	0.5	Hyper
chr3	87457957	+	CG	0.0498225	9.98018e-05	0.067821	12	8	10	2	CpG:150	CGIsland	0.666667	0.2	0.466667	Hyper
chr3	87457963	+	CG	0.0921532	9.98018e-05	0.067821	12	5	10	1	CpG:150	CGIsland	0.416667	0.1	0.316667	Hyper
chr3	87457965	+	CG	0.029058	9.98018e-05	0.067821	12	5	10	0	CpG:150	CGIsland	0.416667	0	0.416667	Hyper
chr3	87457969	+	CG	0.0205309	9.98018e-05	0.067821	12	7	10	0	CpG:150	CGIsland	0.583333	0	0.583333	Hyper
chr3	87457978	+	CG	0.037717	9.98018e-05	0.067821	12	4	10	0	CpG:150	CGIsland	0.333333	0	0.333333	Hyper
chr3	87457981	+	CG	0.0356754	9.98018e-05	0.067821	11	4	10	0	CpG:150	CGIsland	0.363636	0	0.363636	Hyper
chr3	88677583	-	CG	0.0578636	0.000310327	0.0900627	51	8	31	1	CpG:206	CGIsland	0.156863	0.0322581	0.124605	None
chr3	88677600	-	CG	0.0078293	0.000310327	0.0900627	49	7	34	0	CpG:206	CGIsland	0.142857	0	0.142857	None
chr3	88677606	-	CG	0.00666204	0.000310327	0.0900627	51	9	34	0	CpG:206	CGIsland	0.176471	0	0.176471	None
chr3	88677622	-	CG	0.0874847	0.000310327	0.0900627	54	6	31	0	CpG:206	CGIsland	0.111111	0	0.111111	None
chr3	98550733	+	CG	0.192914	0.000457572	0.0978292	11	1	14	0	CpG:157	CGIsland	0.0909091	0	0.0909091	None
chr3	98550740	+	CG	0.0763756	0.000457572	0.0978292	13	2	15	0	CpG:157	CGIsland	0.153846	0	0.153846	None
chr3	113597816	+	CG	0.0511723	0.000233827	0.0841297	10	0	11	3	CpG:35	CGIsland	0	0.272727	-0.272727	Hypo
chr3	113597818	+	CG	0.0377142	0.000233827	0.0841297	10	0	12	4	CpG:35	CGIsland	0	0.333333	-0.333333	Hypo
chr3	113597824	+	CG	0.0340511	0.000233827	0.0841297	11	0	11	4	CpG:35	CGIsland	0	0.363636	-0.363636	Hypo
chr3	113597833	+	CG	0.0340511	0.000233827	0.0841297	11	0	11	4	CpG:35	CGIsland	0	0.363636	-0.363636	Hypo
chr3	113597835	+	CG	0.0358541	0.000233827	0.0841297	11	0	12	4	CpG:35	CGIsland	0	0.333333	-0.333333	Hypo
chr3	113597842	+	CG	0.0859242	0.000233827	0.0841297	11	0	11	2	CpG:35	CGIsland	0	0.181818	-0.181818	None
chr3	113597844	+	CG	0.095644	0.000233827	0.0841297	11	0	12	2	CpG:35	CGIsland	0	0.166667	-0.166667	None
chr3	113597854	+	CG	0.106482	0.000233827	0.0841297	11	0	13	2	CpG:35	CGIsland	0	0.153846	-0.153846	None
chr3	113597860	+	CG	0.0606808	0.000233827	0.0841297	22	1	14	4	CpG:35	CGIsland	0.0454545	0.285714	-0.24026	None
chr3	113597865	+	CG	0.340762	0.000233827	0.0841297	22	1	15	2	CpG:35	CGIsland	0.0454545	0.133333	-0.0878788	None
chr3	113597869	+	CG	0.0547473	0.000233827	0.0841297	20	0	14	2	CpG:35	CGIsland	0	0.142857	-0.142857	None
chr3	113597875	+	CG	0.21536	0.000233827	0.0841297	10	1	13	4	CpG:35	CGIsland	0.1	0.307692	-0.207692	None
chr3	113597880	+	CG	0.130644	0.000233827	0.0841297	10	0	14	2	CpG:35	CGIsland	0	0.142857	-0.142857	None
chr3	113597884	+	CG	0.334772	0.000233827	0.0841297	10	2	25	2	CpG:35	CGIsland	0.2	0.08	0.12	None
chr3	113597887	+	CG	0.121476	0.000233827	0.0841297	10	1	22	0	CpG:35	CGIsland	0.1	0	0.1	None
chr3	113597897	+	CG	0.473049	0.000233827	0.0841297	10	2	11	1	CpG:35	CGIsland	0.2	0.0909091	0.109091	None
chr4	11776465	-	CG	0.363582	0.000168867	0.0777362	13	2	18	1	CpG:19	CGIsland	0.153846	0.0555556	0.0982906	None
chr4	11776479	-	CG	0.454144	0.000168867	0.0777362	13	3	16	2	CpG:19	CGIsland	0.230769	0.125	0.105769	None
chr4	11776483	-	CG	0.189976	0.000168867	0.0777362	13	1	17	0	CpG:19	CGIsland	0.0769231	0	0.0769231	None
chr4	11776499	-	CG	0.16158	0.000168867	0.0777362	12	0	20	2	CpG:19	CGIsland	0	0.1	-0.1	None
chr4	11776502	-	CG	0.0587764	0.000168867	0.0777362	12	2	20	0	CpG:19	CGIsland	0.166667	0	0.166667	None
chr4	14380500	+	CG	0.0115821	0.000346892	0.0921748	34	18	22	4	CpG:28	CGIsland	0.529412	0.181818	0.347594	Hyper
chr4	14380599	+	CG	0.0479589	0.000412266	0.0959207	14	6	14	1	CpG:28	CGIsland	0.428571	0.0714286	0.357143	Hyper
chr4	14380605	+	CG	0.0219102	0.000439261	0.0970637	13	6	14	0	CpG:28	CGIsland	0.461538	0	0.461538	Hyper
chr4	14380610	+	CG	0.17924	0.000439261	0.0970637	13	5	13	2	CpG:28	CGIsland	0.384615	0.153846	0.230769	None
chr4	14380617	+	CG	0.617798	0.000439261	0.0970637	13	3	13	2	CpG:28	CGIsland	0.230769	0.153846	0.0769231	None
chr4	14380619	+	CG	0.300348	0.000439261	0.0970637	13	4	14	2	CpG:28	CGIsland	0.307692	0.142857	0.164835	None
chr4	14380673	+	CG	0.0209796	0.00038892	0.0943951	10	3	24	0	CpG:28	CGIsland	0.3	0	0.3	Hyper
chr4	14380688	+	CG	0.0417962	0.000247686	0.085488	10	5	24	3	CpG:28	CGIsland	0.5	0.125	0.375	Hyper
chr4	29023719	-	CG	0.230311	0.000368736	0.0933497	10	1	10	0	CpG:122	CGIsland	0.1	0	0.1	None
chr4	29023751	-	CG	0.0790908	0.000368736	0.0933497	11	2	12	0	CpG:122	CGIsland	0.181818	0	0.181818	None
chr4	29023791	-	CG	0.186603	0.000368736	0.0933497	12	1	16	0	CpG:122	CGIsland	0.0833333	0	0.0833333	None
chr4	29023798	-	CG	0.0678776	0.000368736	0.0933497	12	2	16	0	CpG:122	CGIsland	0.166667	0	0.166667	None
chr4	29023813	-	CG	0.0626874	0.000368736	0.0933497	12	2	18	0	CpG:122	CGIsland	0.166667	0	0.166667	None
chr4	29023816	-	CG	0.0397552	0.000368736	0.0933497	13	3	19	0	CpG:122	CGIsland	0.230769	0	0.230769	None
chr4	29023819	-	CG	0.0626874	0.000368736	0.0933497	12	2	18	0	CpG:122	CGIsland	0.166667	0	0.166667	None
chr4	29023836	-	CG	0.054259	0.000287435	0.0885113	11	2	21	0	CpG:122	CGIsland	0.181818	0	0.181818	None
chr4	29023898	-	CG	0.151944	0.000168938	0.0777362	10	1	17	0	CpG:122	CGIsland	0.1	0	0.1	None
chr4	51105710	-	CG	0.0178499	5.99566e-06	0.02496	13	1	23	11	CpG:179	CGIsland	0.0769231	0.478261	-0.401338	Hypo
chr4	51105718	-	CG	0.348011	5.99566e-06	0.02496	13	0	24	1	CpG:179	CGIsland	0	0.0416667	-0.0416667	None
chr4	51105798	-	CG	0.0511345	1.87321e-05	0.0393384	18	2	28	0	CpG:179	CGIsland	0.111111	0	0.111111	None
chr4	51105803	-	CG	0.14591	1.87321e-05	0.0393384	28	7	25	0	CpG:179	CGIsland	0.25	0	0.25	Hyper
chr4	51105820	-	CG	0.0110213	1.87321e-05	0.0393384	19	7	28	0	CpG:179	CGIsland	0.368421	0	0.368421	Hyper
chr4	51105829	-	CG	0.0128136	1.87321e-05	0.0393384	18	6	27	0	CpG:179	CGIsland	0.333333	0	0.333333	Hyper
chr4	51105833	-	CG	0.0123403	1.87321e-05	0.0393384	17	6	28	0	CpG:179	CGIsland	0.352941	0	0.352941	Hyper
chr4	51105843	-	CG	0.0484251	1.87321e-05	0.0393384	17	2	28	0	CpG:179	CGIsland	0.117647	0	0.117647	None
chr4	51105875	-	CG	0.0793596	1.87321e-05	0.0393384	20	2	22	0	CpG:179	CGIsland	0.1	0	0.1	None
chr4	51105904	-	CG	0.182733	1.87321e-05	0.0393384	11	1	15	0	CpG:179	CGIsland	0.0909091	0	0.0909091	None
chr4	51105922	-	CG	0.305668	5.72457e-05	0.0574994	10	0	15	1	CpG:179	CGIsland	0	0.0666667	-0.0666667	None
chr4	51105945	-	CG	0.278183	5.72457e-05	0.0574994	10	0	13	1	CpG:179	CGIsland	0	0.0769231	-0.0769231	None
chr4	77174385	+	CG	0.0238902	0.000315822	0.0902058	12	6	10	0	CpG:121	CGIsland	0.5	0	0.5	Hyper
chr4	77174387	+	CG	0.270788	0.000315822	0.0902058	12	5	10	2	CpG:121	CGIsland	0.416667	0.2	0.216667	None
chr4	77174389	+	CG	0.0238902	0.000315822	0.0902058	12	6	10	0	CpG:121	CGIsland	0.5	0	0.5	Hyper
chr4	77174392	+	CG	0.0498225	0.000315822	0.0902058	12	8	10	2	CpG:121	CGIsland	0.666667	0.2	0.466667	Hyper
chr4	77174394	+	CG	0.0928357	0.000315822	0.0902058	12	8	10	3	CpG:121	CGIsland	0.666667	0.3	0.366667	Hyper
chr4	77174404	+	CG	0.269311	0.000315822	0.0902058	12	6	22	6	CpG:121	CGIsland	0.5	0.272727	0.227273	None
chr4	77174407	+	CG	0.0367432	0.000315822	0.0902058	12	6	22	3	CpG:121	CGIsland	0.5	0.136364	0.363636	Hyper
chr4	77174409	+	CG	0.0212429	0.000315822	0.0902058	12	7	22	3	CpG:121	CGIsland	0.583333	0.136364	0.44697	Hyper
chr4	77174418	+	CG	0.625556	0.000315822	0.0902058	23	8	22	5	CpG:121	CGIsland	0.347826	0.227273	0.120553	None
chr4	77174422	+	CG	0.010528	0.000315822	0.0902058	14	7	22	0	CpG:121	CGIsland	0.5	0	0.5	Hyper
chr4	77174432	+	CG	0.0340615	0.000315822	0.0902058	13	8	22	5	CpG:121	CGIsland	0.615385	0.227273	0.388112	Hyper
chr4	77174438	+	CG	0.0587488	0.000315822	0.0902058	12	6	22	4	CpG:121	CGIsland	0.5	0.181818	0.318182	Hyper
chr4	77174440	+	CG	0.015524	0.000315822	0.0902058	11	7	22	3	CpG:121	CGIsland	0.636364	0.136364	0.5	Hyper
chr4	77174447	+	CG	0.215302	0.000315822	0.0902058	12	5	11	2	CpG:121	CGIsland	0.416667	0.181818	0.234848	None
chr4	77174452	+	CG	0.0511749	0.000315822	0.0902058	11	3	10	0	CpG:121	CGIsland	0.272727	0	0.272727	Hyper
chr4	77174458	+	CG	0.989291	0.000315822	0.0902058	11	2	11	2	CpG:121	CGIsland	0.181818	0.181818	0	None
chr4	77335172	-	CG	0.102377	7.10932e-05	0.0611446	10	3	32	2	CpG:68	CGIsland	0.3	0.0625	0.2375	None
chr4	77335186	-	CG	0.019333	7.10932e-05	0.0611446	10	3	29	0	CpG:68	CGIsland	0.3	0	0.3	Hyper
chr4	77335198	-	CG	0.0202383	7.10932e-05	0.0611446	11	3	29	0	CpG:68	CGIsland	0.272727	0	0.272727	Hyper
chr4	77335208	-	CG	0.0321583	0.000199438	0.0811019	11	2	30	0	CpG:68	CGIsland	0.181818	0	0.181818	None
chr4	77335211	-	CG	0.0302607	0.000199438	0.0811019	10	2	30	0	CpG:68	CGIsland	0.2	0	0.2	None
chr4	103243119	+	CG	0.029058	0.000319101	0.0903442	12	5	10	0	CpG:171	CGIsland	0.416667	0	0.416667	Hyper
chr4	103243124	+	CG	0.029058	0.000319101	0.0903442	12	5	10	0	CpG:171	CGIsland	0.416667	0	0.416667	Hyper
chr4	103243146	+	CG	0.0122196	0.000277117	0.0879432	10	5	25	0	CpG:171	CGIsland	0.5	0	0.5	Hyper
chr4	103243151	+	CG	0.0145464	0.000277117	0.0879432	10	4	28	0	CpG:171	CGIsland	0.4	0	0.4	Hyper
chr4	103243153	+	CG	0.0145587	0.000277117	0.0879432	10	4	28	0	CpG:171	CGIsland	0.4	0	0.4	Hyper
chr4	103243193	+	CG	0.45117	0.000219591	0.0828061	11	0	34	1	CpG:171	CGIsland	0	0.0294118	-0.0294118	None
chr4	103243227	+	CG	0.432559	0.000152885	0.0757696	11	0	31	1	CpG:171	CGIsland	0	0.0322581	-0.0322581	None
chr4	103243233	+	CG	0.103514	0.000152885	0.0757696	11	1	29	0	CpG:171	CGIsland	0.0909091	0	0.0909091	None
chr4	103243248	+	CG	0.432617	0.000152885	0.0757696	11	0	31	1	CpG:171	CGIsland	0	0.0322581	-0.0322581	None
chr4	117232038	-	CG	0.0264724	0.000351976	0.0923642	10	5	10	0	CpG:143	CGIsland	0.5	0	0.5	Hyper
chr4	117232058	-	CG	0.0893885	0.000351976	0.0923642	11	4	13	1	CpG:143	CGIsland	0.363636	0.0769231	0.286713	Hyper
chr4	117232063	-	CG	0.178245	0.000351976	0.0923642	10	1	14	0	CpG:143	CGIsland	0.1	0	0.1	None
chr4	117232074	-	CG	0.18704	0.000202034	0.0812566	11	6	14	4	CpG:143	CGIsland	0.545455	0.285714	0.25974	Hyper
chr4	117232081	-	CG	0.0213669	0.000202034	0.0812566	20	5	14	0	CpG:143	CGIsland	0.25	0	0.25	Hyper
chr4	117232099	-	CG	0.287919	0.000202034	0.0812566	11	0	15	1	CpG:143	CGIsland	0	0.0666667	-0.0666667	None
chr4	117232110	-	CG	0.216883	0.000202034	0.0812566	11	1	12	0	CpG:143	CGIsland	0.0909091	0	0.0909091	None
chr4	117232115	-	CG	0.231124	0.0003858	0.0943147	11	1	11	0	CpG:143	CGIsland	0.0909091	0	0.0909091	None
chr4	117232152	-	CG	0.0511723	0.0003858	0.0943147	10	0	11	3	CpG:143	CGIsland	0	0.272727	-0.272727	Hypo
chr4	117232156	-	CG	0.0955915	0.0003858	0.0943147	10	0	11	2	CpG:143	CGIsland	0	0.181818	-0.181818	None
chr4	118513418	-	CG	0.213393	0.000109911	0.0694294	11	8	20	10	CpG:37	CGIsland	0.727273	0.5	0.227273	None
chr4	118513424	-	CG	0.0694808	0.000109911	0.0694294	11	9	19	9	CpG:37	CGIsland	0.818182	0.473684	0.344498	Hyper
chr4	118513454	-	CG	0.0289336	0.000109911	0.0694294	10	10	17	11	CpG:37	CGIsland	1	0.647059	0.352941	Hyper
chr4	118513456	-	CG	0.0836263	0.000109911	0.0694294	10	10	17	14	CpG:37	CGIsland	1	0.823529	0.176471	None
chr4	118513460	-	CG	0.0289336	0.000109911	0.0694294	10	10	17	11	CpG:37	CGIsland	1	0.647059	0.352941	Hyper
chr4	118651327	-	CG	0.17725	0.000459992	0.0979458	11	7	27	23	CpG:26	CGIsland	0.636364	0.851852	-0.215488	None
chr4	118651336	-	CG	0.142442	0.000459992	0.0979458	13	9	23	21	CpG:26	CGIsland	0.692308	0.913043	-0.220736	None
chr4	118651360	-	CG	0.166801	0.000459992	0.0979458	13	12	20	20	CpG:26	CGIsland	0.923077	1	-0.0769231	None
chr4	118651371	-	CG	0.0532324	0.000459992	0.0979458	15	8	21	19	CpG:26	CGIsland	0.533333	0.904762	-0.371429	Hypo
chr4	119844531	+	CG	0.0594268	0.000490797	0.0992011	610	514	435	402	CpG:253	CGIsland	0.842623	0.924138	-0.081515	None
chr4	119844532	-	CG	0.0585877	0.000490797	0.0992011	265	221	220	200	CpG:253	CGIsland	0.833962	0.909091	-0.0751286	None
chr4	119844541	+	CG	0.132155	0.000321178	0.0905499	560	520	406	387	CpG:253	CGIsland	0.928571	0.953202	-0.0246305	None
chr4	119844542	-	CG	0.979776	0.000321178	0.0905499	260	236	211	195	CpG:253	CGIsland	0.907692	0.924171	-0.0164783	None
chr4	119844553	+	CG	0.132756	0.000134195	0.0732529	493	363	383	313	CpG:253	CGIsland	0.736308	0.817232	-0.0809241	None
chr4	119844554	-	CG	0.126691	0.000134195	0.0732529	260	191	215	176	CpG:253	CGIsland	0.734615	0.818605	-0.0839893	None
chr4	119844577	+	CG	0.154191	2.21178e-05	0.041857	467	358	362	299	CpG:253	CGIsland	0.766595	0.825967	-0.0593716	None
chr4	119844578	-	CG	0.391038	3.20091e-05	0.047369	268	212	226	186	CpG:253	CGIsland	0.791045	0.823009	-0.0319641	None
chr4	119844610	+	CG	0.0144736	8.72731e-06	0.0296486	411	359	328	309	CpG:253	CGIsland	0.873479	0.942073	-0.0685939	None
chr4	119844611	-	CG	0.364076	8.72731e-06	0.0296486	206	177	190	169	CpG:253	CGIsland	0.859223	0.889474	-0.0302504	None
chr4	119844622	+	CG	0.229555	1.24212e-05	0.0340898	387	335	306	276	CpG:253	CGIsland	0.865633	0.901961	-0.0363277	None
chr4	119844623	-	CG	0.215895	1.24212e-05	0.0340898	201	171	183	168	CpG:253	CGIsland	0.850746	0.918033	-0.0672865	None
chr4	119844627	+	CG	0.118043	1.24212e-05	0.0340898	361	316	301	276	CpG:253	CGIsland	0.875346	0.916944	-0.0415973	None
chr4	119844628	-	CG	0.431343	1.24212e-05	0.0340898	195	173	181	165	CpG:253	CGIsland	0.887179	0.911602	-0.0244227	None
chr4	119844646	+	CG	0.256418	3.58856e-05	0.0497301	330	295	266	245	CpG:253	CGIsland	0.893939	0.921053	-0.0271132	None
chr4	119844647	-	CG	0.0607795	3.58856e-05	0.0497301	182	160	175	164	CpG:253	CGIsland	0.879121	0.937143	-0.058022	None
chr4	119844666	+	CG	0.0522131	8.29177e-05	0.0642516	292	233	250	216	CpG:253	CGIsland	0.797945	0.864	-0.0660548	None
chr4	119844667	-	CG	0.0989106	8.29177e-05	0.0642516	191	149	176	150	CpG:253	CGIsland	0.780105	0.852273	-0.072168	None
chr4	119844698	+	CG	0.727547	0.000104279	0.0684321	264	245	224	206	CpG:253	CGIsland	0.92803	0.919643	0.00838745	None
chr4	119844699	-	CG	0.384524	0.000104279	0.0684321	177	168	174	162	CpG:253	CGIsland	0.949153	0.931034	0.0181181	None
chr4	119844705	+	CG	0.379064	4.36895e-05	0.05267	258	242	217	199	CpG:253	CGIsland	0.937984	0.917051	0.0209338	None
chr4	119844706	-	CG	0.240738	3.68383e-05	0.0500661	178	162	159	150	CpG:253	CGIsland	0.910112	0.943396	-0.0332839	None
chr4	119844711	+	CG	0.540705	2.22748e-05	0.0418715	247	226	215	200	CpG:253	CGIsland	0.91498	0.930233	-0.0152528	None
chr4	119844712	-	CG	0.328583	2.94389e-05	0.045515	170	162	151	140	CpG:253	CGIsland	0.952941	0.927152	0.0257889	None
chr4	119844722	+	CG	0.0425565	4.22611e-05	0.0521774	231	194	209	189	CpG:253	CGIsland	0.839827	0.904306	-0.0644794	None
chr4	119844723	-	CG	0.0306931	4.22611e-05	0.0521774	153	131	136	127	CpG:253	CGIsland	0.856209	0.933824	-0.0776144	None
chr4	119844727	+	CG	0.0367095	4.99524e-05	0.0549158	222	199	202	192	CpG:253	CGIsland	0.896396	0.950495	-0.0540987	None
chr4	119844728	-	CG	0.194415	8.87619e-05	0.0652745	143	133	127	123	CpG:253	CGIsland	0.93007	0.968504	-0.038434	None
chr4	119844736	+	CG	0.202969	0.000181892	0.0792986	197	147	180	147	CpG:253	CGIsland	0.746193	0.816667	-0.0704738	None
chr4	119844737	-	CG	0.0633878	0.000181892	0.0792986	131	99	102	87	CpG:253	CGIsland	0.755725	0.852941	-0.097216	None
chr4	119844747	+	CG	0.164133	0.000121689	0.0715329	190	168	170	161	CpG:253	CGIsland	0.884211	0.947059	-0.0628483	None
chr4	119844748	-	CG	0.379535	0.000113837	0.0703217	121	104	97	88	CpG:253	CGIsland	0.859504	0.907216	-0.0477124	None
chr4	119844749	+	CG	0.1432	0.000113837	0.0703217	190	135	170	138	CpG:253	CGIsland	0.710526	0.811765	-0.101238	None
chr4	119844750	-	CG	0.0137509	0.000113837	0.0703217	119	79	93	77	CpG:253	CGIsland	0.663866	0.827957	-0.164091	None
chr4	119844760	+	CG	0.0250621	0.000107268	0.0689908	182	141	153	134	CpG:253	CGIsland	0.774725	0.875817	-0.101092	None
chr4	119844761	-	CG	0.0426756	0.000107268	0.0689908	105	75	84	75	CpG:253	CGIsland	0.714286	0.892857	-0.178571	None
chr4	119844772	+	CG	0.670246	6.10596e-05	0.0587941	165	146	144	133	CpG:253	CGIsland	0.884848	0.923611	-0.0387626	None
chr4	119844773	-	CG	0.109108	6.10596e-05	0.0587941	95	79	80	73	CpG:253	CGIsland	0.831579	0.9125	-0.0809211	None
chr4	119844786	+	CG	0.131572	5.96499e-05	0.0583397	150	128	126	115	CpG:253	CGIsland	0.853333	0.912698	-0.0593651	None
chr4	119844787	-	CG	0.20543	5.96499e-05	0.0583397	89	75	76	69	CpG:253	CGIsland	0.842697	0.907895	-0.0651981	None
chr4	119845217	+	CG	0.856269	1.4945e-06	0.0123487	513	475	375	346	CpG:253	CGIsland	0.925926	0.922667	0.00325926	None
chr4	119845218	-	CG	0.340901	1.50583e-06	0.012391	302	277	199	187	CpG:253	CGIsland	0.917219	0.939698	-0.0224799	None
chr4	119845222	+	CG	0.019035	4.6327e-07	0.00716024	517	475	374	359	CpG:253	CGIsland	0.918762	0.959893	-0.041131	None
chr4	119845223	-	CG	0.102445	4.6327e-07	0.00716024	325	303	213	190	CpG:253	CGIsland	0.932308	0.892019	0.0402889	None
chr4	119845244	+	CG	0.257738	2.8089e-06	0.0169894	470	431	378	359	CpG:253	CGIsland	0.917021	0.949735	-0.0327142	None
chr4	119845245	-	CG	0.0523301	2.8089e-06	0.0169894	465	425	318	302	CpG:253	CGIsland	0.913978	0.949686	-0.035707	None
chr4	119845246	+	CG	0.607092	2.8089e-06	0.0169894	473	436	370	345	CpG:253	CGIsland	0.921776	0.932432	-0.0106565	None
chr4	119845247	-	CG	0.500491	2.8089e-06	0.0169894	469	442	329	304	CpG:253	CGIsland	0.942431	0.924012	0.0184185	None
chr4	119845251	+	CG	0.126088	2.8089e-06	0.0169894	475	424	387	359	CpG:253	CGIsland	0.892632	0.927649	-0.035017	None
chr4	119845252	-	CG	0.613282	2.8089e-06	0.0169894	499	434	353	313	CpG:253	CGIsland	0.869739	0.886686	-0.0169461	None
chr4	119845280	+	CG	0.0676825	1.4535e-06	0.012106	539	494	429	406	CpG:253	CGIsland	0.916512	0.946387	-0.0298749	None
chr4	119845281	-	CG	0.0941356	1.4535e-06	0.012106	615	562	443	417	CpG:253	CGIsland	0.913821	0.941309	-0.0274881	None
chr4	119845297	+	CG	0.0104528	2.15643e-07	0.00437622	557	404	477	409	CpG:253	CGIsland	0.725314	0.857442	-0.132128	None
chr4	119845298	-	CG	0.0311076	2.15643e-07	0.00437622	661	457	484	390	CpG:253	CGIsland	0.691377	0.805785	-0.114408	None
chr4	119845338	+	CG	0.000874168	9.24786e-09	0.000449776	681	568	581	537	CpG:253	CGIsland	0.834068	0.924269	-0.090201	None
chr4	119845339	-	CG	0.120912	9.24786e-09	0.000449776	838	681	617	555	CpG:253	CGIsland	0.812649	0.899514	-0.0868646	None
chr4	119845348	+	CG	0.0164901	9.24786e-09	0.000449776	718	623	607	553	CpG:253	CGIsland	0.867688	0.911038	-0.0433499	None
chr4	119845349	-	CG	0.0434672	9.24786e-09	0.000449776	910	762	688	633	CpG:253	CGIsland	0.837363	0.920058	-0.0826955	None
chr4	119845381	+	CG	0.0757482	6.29884e-09	0.00034951	743	682	612	578	CpG:253	CGIsland	0.9179	0.944444	-0.026544	None
chr4	119845382	-	CG	0.425452	6.29884e-09	0.00034951	890	798	695	643	CpG:253	CGIsland	0.896629	0.92518	-0.0285506	None
chr4	119845389	+	CG	0.0904222	3.57168e-09	0.000230352	750	641	608	554	CpG:253	CGIsland	0.854667	0.911184	-0.0565175	None
chr4	119845390	-	CG	0.0746531	9.45353e-09	0.000451364	945	760	722	628	CpG:253	CGIsland	0.804233	0.869806	-0.0655733	None
chr4	119845399	+	CG	0.39529	2.89979e-08	0.0011059	738	697	596	569	CpG:253	CGIsland	0.944444	0.954698	-0.0102535	None
chr4	119845400	-	CG	0.0112498	2.89979e-08	0.0011059	948	871	728	695	CpG:253	CGIsland	0.918776	0.95467	-0.035894	None
chr4	119845401	+	CG	0.000823475	2.89979e-08	0.0011059	739	687	595	581	CpG:253	CGIsland	0.929635	0.976471	-0.0468359	None
chr4	119845402	-	CG	0.233341	2.89979e-08	0.0011059	925	838	712	669	CpG:253	CGIsland	0.905946	0.939607	-0.0336608	None
chr4	119845411	+	CG	0.0973564	2.23595e-07	0.00447856	706	648	582	548	CpG:253	CGIsland	0.917847	0.941581	-0.0237337	None
chr4	119845412	-	CG	0.0394427	2.23595e-07	0.00447856	952	849	752	704	CpG:253	CGIsland	0.891807	0.93617	-0.0443635	None
chr4	119845415	+	CG	0.0917464	2.23595e-07	0.00447856	700	649	571	547	CpG:253	CGIsland	0.927143	0.957968	-0.0308256	None
chr4	119845416	-	CG	0.0098142	2.23595e-07	0.00447856	960	902	775	750	CpG:253	CGIsland	0.939583	0.967742	-0.0281586	None
chr4	119845436	+	CG	0.632898	9.105e-08	0.00232138	644	604	506	469	CpG:253	CGIsland	0.937888	0.926877	0.0110107	None
chr4	119845437	-	CG	0.245398	9.105e-08	0.00232138	979	911	804	759	CpG:253	CGIsland	0.930541	0.94403	-0.0134885	None
chr4	119845468	+	CG	0.525107	8.90276e-08	0.0022991	557	508	430	397	CpG:253	CGIsland	0.912029	0.923256	-0.0112271	None
chr4	119845469	-	CG	0.1161	8.90276e-08	0.0022991	1020	959	866	830	CpG:253	CGIsland	0.940196	0.95843	-0.0182335	None
chr4	119845470	+	CG	0.12791	8.90276e-08	0.0022991	550	491	443	408	CpG:253	CGIsland	0.892727	0.920993	-0.028266	None
chr4	119845471	-	CG	0.0991745	8.90276e-08	0.0022991	1015	939	873	830	CpG:253	CGIsland	0.925123	0.950745	-0.0256214	None
chr4	119845487	+	CG	0.111087	5.46278e-07	0.00802077	482	384	394	341	CpG:253	CGIsland	0.79668	0.865482	-0.0688017	None
chr4	119845488	-	CG	0.0810825	2.56667e-07	0.00492478	1031	825	922	810	CpG:253	CGIsland	0.800194	0.878525	-0.078331	None
chr4	119845494	+	CG	0.0301118	2.56667e-07	0.00492478	452	326	368	309	CpG:253	CGIsland	0.721239	0.839674	-0.118435	None
chr4	119845495	-	CG	0.0338899	2.56667e-07	0.00492478	991	733	896	771	CpG:253	CGIsland	0.739657	0.860491	-0.120834	None
chr4	119845522	+	CG	0.0448012	2.68142e-07	0.00504285	387	208	331	223	CpG:253	CGIsland	0.537468	0.673716	-0.136248	None
chr4	119845523	-	CG	0.0320111	2.68142e-07	0.00504285	900	535	829	582	CpG:253	CGIsland	0.594444	0.702051	-0.107606	None
chr4	119845535	+	CG	0.0236356	3.07048e-07	0.00552164	353	191	303	216	CpG:253	CGIsland	0.541076	0.712871	-0.171795	None
chr4	119845536	-	CG	0.00317729	4.95132e-07	0.00747994	819	503	778	592	CpG:253	CGIsland	0.614164	0.760925	-0.146762	None
chr4	119845590	+	CG	0.0657376	3.73118e-06	0.0199661	291	260	245	233	CpG:253	CGIsland	0.893471	0.95102	-0.0575496	None
chr4	119845591	-	CG	0.875138	5.04126e-06	0.0233463	555	512	512	471	CpG:253	CGIsland	0.922523	0.919922	0.00260065	None
chr4	119845598	+	CG	0.844155	3.57365e-06	0.0193927	298	274	250	231	CpG:253	CGIsland	0.919463	0.924	-0.00453691	None
chr4	119845599	-	CG	0.406705	3.57365e-06	0.0193927	501	468	475	452	CpG:253	CGIsland	0.934132	0.951579	-0.0174472	None
chr4	119845608	+	CG	0.868428	1.66247e-05	0.037952	296	278	246	229	CpG:253	CGIsland	0.939189	0.930894	0.00829488	None
chr4	119845609	-	CG	0.950288	1.66247e-05	0.037952	473	450	465	447	CpG:253	CGIsland	0.951374	0.96129	-0.00991612	None
chr4	119845622	+	CG	0.579458	0.000110269	0.0695121	263	223	216	187	CpG:253	CGIsland	0.847909	0.865741	-0.017832	None
chr4	119845623	-	CG	0.0313802	0.000110269	0.0695121	400	340	399	369	CpG:253	CGIsland	0.85	0.924812	-0.074812	None
chr4	119845628	+	CG	0.208133	0.000282985	0.088214	268	208	213	183	CpG:253	CGIsland	0.776119	0.859155	-0.0830355	None
chr4	119845629	-	CG	0.0369663	0.00046537	0.0981679	344	278	353	318	CpG:253	CGIsland	0.80814	0.90085	-0.0927103	None
chr4	119845654	+	CG	0.119205	0.000300759	0.089418	264	242	235	224	CpG:253	CGIsland	0.916667	0.953191	-0.0365248	None
chr4	119845655	-	CG	0.0355128	0.000300759	0.089418	293	271	297	287	CpG:253	CGIsland	0.924915	0.96633	-0.0414153	None
chr4	119845656	+	CG	0.0231808	0.000300759	0.089418	264	245	238	232	CpG:253	CGIsland	0.92803	0.97479	-0.0467596	None
chr4	119845657	-	CG	0.136002	0.000300759	0.089418	282	269	286	280	CpG:253	CGIsland	0.953901	0.979021	-0.0251203	None
chr4	119845661	+	CG	0.918451	0.000156512	0.0763035	270	255	243	230	CpG:253	CGIsland	0.944444	0.946502	-0.00205761	None
chr4	119845662	-	CG	0.631025	0.000156512	0.0763035	282	271	275	262	CpG:253	CGIsland	0.960993	0.952727	0.00826564	None
chr4	119845664	+	CG	0.401216	0.000156512	0.0763035	278	254	245	218	CpG:253	CGIsland	0.913669	0.889796	0.0238731	None
chr4	119845665	-	CG	0.363879	0.000156512	0.0763035	278	246	273	248	CpG:253	CGIsland	0.884892	0.908425	-0.0235328	None
chr4	119845683	+	CG	0.43969	0.000162494	0.0771153	308	272	278	251	CpG:253	CGIsland	0.883117	0.902878	-0.0197608	None
chr4	119845684	-	CG	0.787883	0.000162494	0.0771153	291	246	273	233	CpG:253	CGIsland	0.845361	0.85348	-0.00811903	None
chr4	119845688	+	CG	0.26003	0.000162494	0.0771153	312	297	285	265	CpG:253	CGIsland	0.951923	0.929825	0.0220985	None
chr4	119845689	-	CG	0.0102147	0.000211904	0.0822726	298	264	277	262	CpG:253	CGIsland	0.885906	0.945848	-0.0599423	None
chr4	119845805	+	CG	0.663115	0.000379469	0.0939401	620	564	659	604	CpG:253	CGIsland	0.909677	0.91654	-0.00686279	None
chr4	119845806	-	CG	0.0373486	0.00037001	0.0934462	313	275	243	198	CpG:253	CGIsland	0.878594	0.814815	0.0637794	None
chr4	119845813	+	CG	0.184153	0.000116212	0.0706779	644	619	697	679	CpG:253	CGIsland	0.96118	0.974175	-0.0129949	None
chr4	119845814	-	CG	0.52693	0.000116212	0.0706779	297	280	239	222	CpG:253	CGIsland	0.942761	0.92887	0.0138906	None
chr4	119845825	+	CG	0.605311	0.000144537	0.0746773	631	582	678	620	CpG:253	CGIsland	0.922345	0.914454	0.00789121	None
chr4	119845826	-	CG	0.960445	0.000144537	0.0746773	284	241	224	190	CpG:253	CGIsland	0.848592	0.848214	0.000377264	None
chr4	119845830	+	CG	0.883604	0.000162556	0.0771231	650	615	692	656	CpG:253	CGIsland	0.946154	0.947977	-0.00182303	None
chr4	119845831	-	CG	0.689538	0.000253154	0.0859762	282	270	223	212	CpG:253	CGIsland	0.957447	0.950673	0.00677416	None
chr4	119845847	+	CG	0.13874	8.90955e-05	0.0653247	764	609	828	716	CpG:253	CGIsland	0.79712	0.864734	-0.0676139	None
chr4	119845848	-	CG	0.0259541	8.90955e-05	0.0653247	253	209	206	185	CpG:253	CGIsland	0.826087	0.898058	-0.0719713	None
chr4	119845859	+	CG	0.094398	0.000317277	0.0902409	789	640	834	728	CpG:253	CGIsland	0.811153	0.872902	-0.0617483	None
chr4	119845860	-	CG	0.0439039	0.000317277	0.0902409	240	202	195	179	CpG:253	CGIsland	0.841667	0.917949	-0.0762821	None
chr4	119845867	+	CG	0.202155	9.87416e-05	0.0676176	916	650	940	730	CpG:253	CGIsland	0.709607	0.776596	-0.0669888	None
chr4	119845868	-	CG	0.0220487	9.87416e-05	0.0676176	230	174	178	153	CpG:253	CGIsland	0.756522	0.859551	-0.103029	None
chr5	14915682	+	CG	0.0220299	3.18328e-05	0.047287	10	8	28	10	CpG:198	CGIsland	0.8	0.357143	0.442857	Hyper
chr5	14915684	+	CG	0.00361114	3.18328e-05	0.047287	10	9	27	4	CpG:198	CGIsland	0.9	0.148148	0.751852	Hyper
chr5	14915699	+	CG	0.0156268	2.70154e-05	0.0444672	10	6	27	3	CpG:198	CGIsland	0.6	0.111111	0.488889	Hyper
chr5	14915708	+	CG	0.0326225	2.70154e-05	0.0444672	10	5	24	3	CpG:198	CGIsland	0.5	0.125	0.375	Hyper
chr5	14915713	+	CG	0.0356855	2.70154e-05	0.0444672	10	2	23	0	CpG:198	CGIsland	0.2	0	0.2	None
chr5	14915724	+	CG	0.0189127	2.04964e-05	0.0408057	11	7	12	0	CpG:198	CGIsland	0.636364	0	0.636364	Hyper
chr5	14915730	+	CG	0.377873	2.04964e-05	0.0408057	10	2	23	2	CpG:198	CGIsland	0.2	0.0869565	0.113043	None
chr5	14915743	+	CG	0.321744	2.04964e-05	0.0408057	10	4	22	5	CpG:198	CGIsland	0.4	0.227273	0.172727	None
chr5	14915772	+	CG	0.0412782	2.04964e-05	0.0408057	10	3	13	0	CpG:198	CGIsland	0.3	0	0.3	Hyper
chr5	14915773	-	CG	0.325608	2.04964e-05	0.0408057	10	4	10	2	CpG:198	CGIsland	0.4	0.2	0.2	None
chr5	14915778	+	CG	0.184534	2.04964e-05	0.0408057	10	3	12	1	CpG:198	CGIsland	0.3	0.0833333	0.216667	None
chr5	14915779	-	CG	0.107493	2.04964e-05	0.0408057	12	2	10	0	CpG:198	CGIsland	0.166667	0	0.166667	None
chr5	14915783	+	CG	0.247309	2.04964e-05	0.0408057	10	0	11	1	CpG:198	CGIsland	0	0.0909091	-0.0909091	None
chr5	14915784	-	CG	0.0548273	2.04964e-05	0.0408057	11	0	13	3	CpG:198	CGIsland	0	0.230769	-0.230769	None
chr5	14915803	-	CG	0.0866981	2.04964e-05	0.0408057	12	2	12	0	CpG:198	CGIsland	0.166667	0	0.166667	None
chr5	14915808	-	CG	0.0956965	2.04964e-05	0.0408057	12	0	13	2	CpG:198	CGIsland	0	0.153846	-0.153846	None
chr5	14915831	-	CG	0.0467141	1.70836e-05	0.0381719	13	3	14	0	CpG:198	CGIsland	0.230769	0	0.230769	None
chr5	14915853	-	CG	0.916728	1.70836e-05	0.0381719	13	1	15	1	CpG:198	CGIsland	0.0769231	0.0666667	0.0102564	None
chr5	14915868	-	CG	0.0310401	1.70836e-05	0.0381719	12	6	17	1	CpG:198	CGIsland	0.5	0.0588235	0.441176	Hyper
chr5	14915873	-	CG	0.78059	1.70836e-05	0.0381719	10	3	16	4	CpG:198	CGIsland	0.3	0.25	0.05	None
chr5	14915894	-	CG	0.194264	0.000220017	0.0828214	11	3	13	1	CpG:198	CGIsland	0.272727	0.0769231	0.195804	None
chr5	25663022	+	CG	0.365591	9.90973e-06	0.0310482	22	0	44	1	CpG:75	CGIsland	0	0.0227273	-0.0227273	None
chr5	25663049	+	CG	0.0238168	1.39557e-05	0.0355046	13	2	44	0	CpG:75	CGIsland	0.153846	0	0.153846	None
chr5	25663056	+	CG	0.414098	1.39557e-05	0.0355046	14	0	47	2	CpG:75	CGIsland	0	0.0425532	-0.0425532	None
chr5	25663088	+	CG	0.170368	1.03653e-05	0.0317148	16	0	45	3	CpG:75	CGIsland	0	0.0666667	-0.0666667	None
chr5	25663126	+	CG	0.172862	1.15865e-05	0.0333707	24	1	36	0	CpG:75	CGIsland	0.0416667	0	0.0416667	None
chr5	25663145	+	CG	0.0355604	1.15865e-05	0.0333707	32	4	27	0	CpG:75	CGIsland	0.125	0	0.125	None
chr5	25663147	+	CG	0.0355604	1.15865e-05	0.0333707	32	4	27	0	CpG:75	CGIsland	0.125	0	0.125	None
chr5	25663191	+	CG	0.0139476	1.15865e-05	0.0333707	11	3	39	0	CpG:75	CGIsland	0.272727	0	0.272727	Hyper
chr5	25663198	+	CG	0.0137678	1.27757e-05	0.0343178	11	3	40	0	CpG:75	CGIsland	0.272727	0	0.272727	Hyper
chr5	25663204	+	CG	0.0143324	1.27757e-05	0.0343178	12	3	41	0	CpG:75	CGIsland	0.25	0	0.25	Hyper
chr5	25663214	+	CG	0.0832222	1.27757e-05	0.0343178	13	3	38	2	CpG:75	CGIsland	0.230769	0.0526316	0.178138	None
chr5	25663223	+	CG	0.0406624	1.27757e-05	0.0343178	14	3	41	1	CpG:75	CGIsland	0.214286	0.0243902	0.189895	None
chr5	25663225	+	CG	0.241347	9.64348e-06	0.0307887	13	2	41	2	CpG:75	CGIsland	0.153846	0.0487805	0.105066	None
chr5	36905798	+	CG	0.0180543	8.91145e-05	0.0653252	10	8	13	1	CpG:153	CGIsland	0.8	0.0769231	0.723077	Hyper
chr5	36905903	+	CG	0.0264724	0.000163781	0.0772537	10	5	10	0	CpG:153	CGIsland	0.5	0	0.5	Hyper
chr5	36905908	+	CG	0.0511749	0.000163781	0.0772537	11	3	10	0	CpG:153	CGIsland	0.272727	0	0.272727	Hyper
chr5	43119597	+	CG	0.110531	0.000400863	0.0950626	11	1	27	0	CpG:204	CGIsland	0.0909091	0	0.0909091	None
chr5	43119605	+	CG	0.217914	0.000400863	0.0950626	12	0	27	2	CpG:204	CGIsland	0	0.0740741	-0.0740741	None
chr5	43119639	+	CG	0.211111	0.000431093	0.0967657	14	1	16	0	CpG:204	CGIsland	0.0714286	0	0.0714286	None
chr5	74939120	+	CG	0.0611916	0.000305869	0.0897455	11	2	17	0	CpG:68	CGIsland	0.181818	0	0.181818	None
chr5	74939130	+	CG	0.292708	0.000305869	0.0897455	10	2	16	1	CpG:68	CGIsland	0.2	0.0625	0.1375	None
chr5	74939171	+	CG	0.0337195	0.000305869	0.0897455	10	4	10	0	CpG:68	CGIsland	0.4	0	0.4	Hyper
chr5	74939197	+	CG	0.0330755	0.000305869	0.0897455	12	4	13	0	CpG:68	CGIsland	0.333333	0	0.333333	Hyper
chr5	74939201	+	CG	0.0315977	0.000305869	0.0897455	11	4	13	0	CpG:68	CGIsland	0.363636	0	0.363636	Hyper
chr5	74939214	+	CG	0.032719	0.000305869	0.0897455	11	4	12	0	CpG:68	CGIsland	0.363636	0	0.363636	Hyper
chr5	103804717	-	CG	0.0850099	0.000294755	0.0891859	10	8	10	10	CpG:133	CGIsland	0.8	1	-0.2	None
chr5	103804790	-	CG	0.0505066	0.000294755	0.0891859	12	6	11	10	CpG:133	CGIsland	0.5	0.909091	-0.409091	Hypo
chr5	103804792	-	CG	0.0785569	0.000294755	0.0891859	12	7	11	10	CpG:133	CGIsland	0.583333	0.909091	-0.325758	Hypo
chr5	103804815	-	CG	0.054982	0.000294755	0.0891859	12	9	10	10	CpG:133	CGIsland	0.75	1	-0.25	Hypo
chr5	103804817	-	CG	0.029058	0.000294755	0.0891859	12	7	10	10	CpG:133	CGIsland	0.583333	1	-0.416667	Hypo
chr5	103804819	-	CG	0.646476	0.000294755	0.0891859	12	10	10	9	CpG:133	CGIsland	0.833333	0.9	-0.0666667	None
chr5	103804824	-	CG	0.0377224	0.000294755	0.0891859	13	9	11	11	CpG:133	CGIsland	0.692308	1	-0.307692	Hypo
chr5	103804826	-	CG	0.0239143	0.000294755	0.0891859	13	7	11	11	CpG:133	CGIsland	0.538462	1	-0.461538	Hypo
chr5	103804834	-	CG	0.0926437	0.000294755	0.0891859	13	8	11	10	CpG:133	CGIsland	0.615385	0.909091	-0.293706	Hypo
chr5	103804844	-	CG	0.0785569	0.000294755	0.0891859	12	7	11	10	CpG:133	CGIsland	0.583333	0.909091	-0.325758	Hypo
chr5	107579240	-	CG	0.242833	0.000135848	0.0735305	23	1	22	0	CpG:307	CGIsland	0.0434783	0	0.0434783	None
chr5	107579288	-	CG	0.182051	2.5545e-05	0.0436923	20	1	28	0	CpG:307	CGIsland	0.05	0	0.05	None
chr5	116542512	+	CG	0.231124	0.00042814	0.0965522	11	1	11	0	CpG:42	CGIsland	0.0909091	0	0.0909091	None
chr5	116542519	+	CG	0.261128	0.00033866	0.0916279	13	1	11	0	CpG:42	CGIsland	0.0769231	0	0.0769231	None
chr5	116542525	+	CG	0.054828	0.00033866	0.0916279	13	3	11	0	CpG:42	CGIsland	0.230769	0	0.230769	None
chr6	17083597	+	CG	0.0304198	3.34522e-05	0.0482581	13	5	10	0	CpG:208	CGIsland	0.384615	0	0.384615	Hyper
chr6	17083600	+	CG	0.0591439	3.34522e-05	0.0482581	13	3	10	0	CpG:208	CGIsland	0.230769	0	0.230769	None
chr6	17083612	+	CG	0.0277426	3.34522e-05	0.0482581	11	5	10	0	CpG:208	CGIsland	0.454545	0	0.454545	Hyper
chr6	17083616	+	CG	0.0665118	3.34522e-05	0.0482581	11	5	11	1	CpG:208	CGIsland	0.454545	0.0909091	0.363636	Hyper
chr6	17083636	+	CG	0.0316214	3.34522e-05	0.0482581	15	5	11	0	CpG:208	CGIsland	0.333333	0	0.333333	Hyper
chr6	17083641	+	CG	0.0444457	3.34522e-05	0.0482581	15	4	10	0	CpG:208	CGIsland	0.266667	0	0.266667	Hyper
chr6	17083688	+	CG	0.0377294	3.34522e-05	0.0482581	15	4	13	0	CpG:208	CGIsland	0.266667	0	0.266667	Hyper
chr6	17083701	+	CG	0.0280051	3.34522e-05	0.0482581	13	5	12	0	CpG:208	CGIsland	0.384615	0	0.384615	Hyper
chr6	17083737	+	CG	0.0481266	3.34522e-05	0.0482581	11	3	11	0	CpG:208	CGIsland	0.272727	0	0.272727	Hyper
chr6	17083738	-	CG	0.0790884	3.34522e-05	0.0482581	12	0	11	2	CpG:208	CGIsland	0	0.181818	-0.181818	None
chr6	17083769	-	CG	0.305689	3.34522e-05	0.0482581	15	1	10	0	CpG:208	CGIsland	0.0666667	0	0.0666667	None
chr6	17083779	-	CG	0.804107	3.34522e-05	0.0482581	14	1	10	1	CpG:208	CGIsland	0.0714286	0.1	-0.0285714	None
chr6	17083783	-	CG	0.24654	3.34522e-05	0.0482581	12	1	11	0	CpG:208	CGIsland	0.0833333	0	0.0833333	None
chr6	17083786	-	CG	0.216908	3.34522e-05	0.0482581	12	0	11	1	CpG:208	CGIsland	0	0.0909091	-0.0909091	None
chr6	22016241	+	CG	0.0965433	0.000388038	0.0943732	22	4	53	0	CpG:139	CGIsland	0.181818	0	0.181818	None
chr6	59562485	-	CG	0.0511749	4.71611e-06	0.0224737	11	3	10	0	CpG:33	CGIsland	0.272727	0	0.272727	Hyper
chr6	59562487	-	CG	0.0511749	4.71611e-06	0.0224737	11	3	10	0	CpG:33	CGIsland	0.272727	0	0.272727	Hyper
chr6	59562489	-	CG	0.0410432	4.71611e-06	0.0224737	11	2	21	0	CpG:33	CGIsland	0.181818	0	0.181818	None
chr6	59562496	-	CG	0.0827637	4.71611e-06	0.0224737	11	3	21	1	CpG:33	CGIsland	0.272727	0.047619	0.225108	None
chr6	59562500	-	CG	0.230063	4.71611e-06	0.0224737	11	2	21	1	CpG:33	CGIsland	0.181818	0.047619	0.134199	None
chr6	59562507	-	CG	0.132157	4.71611e-06	0.0224737	10	1	20	0	CpG:33	CGIsland	0.1	0	0.1	None
chr6	59562513	-	CG	0.0392631	4.71611e-06	0.0224737	10	2	20	0	CpG:33	CGIsland	0.2	0	0.2	None
chr6	59562537	-	CG	0.0144779	3.40434e-06	0.0188137	10	3	32	0	CpG:33	CGIsland	0.3	0	0.3	Hyper
chr6	59562557	-	CG	0.0251684	3.40434e-06	0.0188137	14	3	25	0	CpG:33	CGIsland	0.214286	0	0.214286	None
chr6	59562563	-	CG	0.0811998	3.40434e-06	0.0188137	13	2	14	0	CpG:33	CGIsland	0.153846	0	0.153846	None
chr6	59562567	-	CG	0.0281153	3.40434e-06	0.0188137	14	5	13	0	CpG:33	CGIsland	0.357143	0	0.357143	Hyper
chr6	64961746	+	CG	0.459411	0.000110559	0.0695546	37	3	27	1	CpG:112	CGIsland	0.0810811	0.037037	0.044044	None
chr6	64961748	+	CG	0.0706816	0.000110559	0.0695546	37	3	26	0	CpG:112	CGIsland	0.0810811	0	0.0810811	None
chr6	64961754	+	CG	0.515331	0.000167915	0.077677	39	3	26	1	CpG:112	CGIsland	0.0769231	0.0384615	0.0384615	None
chr6	64961853	+	CG	0.0278668	0.000237046	0.0844592	16	6	10	0	CpG:112	CGIsland	0.375	0	0.375	Hyper
chr6	64961861	+	CG	0.216176	0.000285223	0.0883394	15	0	20	2	CpG:112	CGIsland	0	0.1	-0.1	None
chr6	64961867	+	CG	0.174172	0.000285223	0.0883394	15	1	22	0	CpG:112	CGIsland	0.0666667	0	0.0666667	None
chr6	64961892	+	CG	0.0364213	0.000193452	0.0803564	15	5	22	1	CpG:112	CGIsland	0.333333	0.0454545	0.287879	Hyper
chr6	64961894	+	CG	0.0194579	0.000170586	0.0778777	14	4	21	0	CpG:112	CGIsland	0.285714	0	0.285714	Hyper
chr6	64961899	+	CG	0.0291304	0.000170586	0.0778777	14	5	12	0	CpG:112	CGIsland	0.357143	0	0.357143	Hyper
chr6	64961901	+	CG	0.0291304	0.000170586	0.0778777	14	5	12	0	CpG:112	CGIsland	0.357143	0	0.357143	Hyper
chr6	64961904	+	CG	0.0360086	0.000188374	0.0799037	13	4	12	0	CpG:112	CGIsland	0.307692	0	0.307692	Hyper
chr6	64961907	+	CG	0.0515201	0.000188374	0.0799037	13	3	12	0	CpG:112	CGIsland	0.230769	0	0.230769	None
chr6	64961910	+	CG	0.0377266	0.000188374	0.0799037	14	4	12	0	CpG:112	CGIsland	0.285714	0	0.285714	Hyper
chr6	64961913	+	CG	0.703072	0.000188374	0.0799037	13	1	22	1	CpG:112	CGIsland	0.0769231	0.0454545	0.0314685	None
chr6	64961915	+	CG	0.245949	0.000188374	0.0799037	13	1	12	0	CpG:112	CGIsland	0.0769231	0	0.0769231	None
chr6	64961932	+	CG	0.0243736	0.000247117	0.0854733	25	6	22	0	CpG:112	CGIsland	0.24	0	0.24	None
chr6	64961938	+	CG	0.116396	0.000247117	0.0854733	28	2	23	0	CpG:112	CGIsland	0.0714286	0	0.0714286	None
chr6	64961942	+	CG	0.0240783	0.000247117	0.0854733	28	6	23	0	CpG:112	CGIsland	0.214286	0	0.214286	None
chr6	64961950	+	CG	0.54989	0.000349418	0.092266	28	4	24	1	CpG:112	CGIsland	0.142857	0.0416667	0.10119	None
chr6	64961960	+	CG	0.0556406	0.00029789	0.0892527	29	6	25	1	CpG:112	CGIsland	0.206897	0.04	0.166897	None
chr6	64961990	+	CG	0.573656	0.00029789	0.0892527	25	1	26	2	CpG:112	CGIsland	0.04	0.0769231	-0.0369231	None
chr6	64962002	+	CG	0.525295	0.00029789	0.0892527	25	2	26	1	CpG:112	CGIsland	0.08	0.0384615	0.0415385	None
chr6	64962006	+	CG	0.233273	0.00029789	0.0892527	15	0	15	1	CpG:112	CGIsland	0	0.0666667	-0.0666667	None
chr6	64962021	+	CG	0.668979	0.00029789	0.0892527	29	1	16	1	CpG:112	CGIsland	0.0344828	0.0625	-0.0280172	None
chr6	64962033	+	CG	0.329057	0.00029789	0.0892527	29	4	16	5	CpG:112	CGIsland	0.137931	0.3125	-0.174569	None
chr6	64962035	+	CG	0.182506	0.00029789	0.0892527	29	6	16	1	CpG:112	CGIsland	0.206897	0.0625	0.144397	None
chr6	64962040	+	CG	0.391181	0.00029789	0.0892527	30	7	16	2	CpG:112	CGIsland	0.233333	0.125	0.108333	None
chr6	64962042	+	CG	0.405746	0.00029789	0.0892527	30	8	16	2	CpG:112	CGIsland	0.266667	0.125	0.141667	None
chr6	64962051	+	CG	0.350761	0.00029789	0.0892527	27	9	15	3	CpG:112	CGIsland	0.333333	0.2	0.133333	None
chr6	64962054	+	CG	0.248318	0.00029789	0.0892527	26	5	15	1	CpG:112	CGIsland	0.192308	0.0666667	0.125641	None
chr6	65573034	-	CG	0.122781	0.000237858	0.084483	12	4	12	1	CpG:65	CGIsland	0.333333	0.0833333	0.25	Hyper
chr6	65573039	-	CG	0.216883	0.000237858	0.084483	11	1	12	0	CpG:65	CGIsland	0.0909091	0	0.0909091	None
chr6	65573056	-	CG	0.279872	0.000237858	0.084483	13	5	15	3	CpG:65	CGIsland	0.384615	0.2	0.184615	None
chr6	65573058	-	CG	0.195621	0.000237858	0.084483	14	8	15	5	CpG:65	CGIsland	0.571429	0.333333	0.238095	None
chr6	65573061	-	CG	0.270127	0.000237858	0.084483	14	4	16	2	CpG:65	CGIsland	0.285714	0.125	0.160714	None
chr6	65573065	-	CG	0.0186855	0.000237858	0.084483	14	7	16	0	CpG:65	CGIsland	0.5	0	0.5	Hyper
chr6	65573073	-	CG	0.0185954	0.000237858	0.084483	13	7	15	0	CpG:65	CGIsland	0.538462	0	0.538462	Hyper
chr6	65573075	-	CG	0.0185954	0.000237858	0.084483	13	7	15	0	CpG:65	CGIsland	0.538462	0	0.538462	Hyper
chr6	65573085	-	CG	0.0801721	0.000237858	0.084483	13	6	14	2	CpG:65	CGIsland	0.461538	0.142857	0.318681	Hyper
chr6	65573089	-	CG	0.0587802	0.000237858	0.084483	12	6	15	2	CpG:65	CGIsland	0.5	0.133333	0.366667	Hyper
chr6	65573091	-	CG	0.100675	0.000237858	0.084483	12	5	15	2	CpG:65	CGIsland	0.416667	0.133333	0.283333	Hyper
chr6	65573153	-	CG	0.0511749	0.000237858	0.084483	11	3	10	0	CpG:65	CGIsland	0.272727	0	0.272727	Hyper
chr6	67717018	+	CG	0.0429268	0.000460227	0.0979458	13	2	24	0	CpG:188	CGIsland	0.153846	0	0.153846	None
chr6	67717037	+	CG	0.0427303	0.000460227	0.0979458	12	3	15	0	CpG:188	CGIsland	0.25	0	0.25	Hyper
chr6	67717040	+	CG	0.0406375	0.000460227	0.0979458	11	3	15	0	CpG:188	CGIsland	0.272727	0	0.272727	Hyper
chr6	67717042	+	CG	0.0406375	0.000460227	0.0979458	11	3	15	0	CpG:188	CGIsland	0.272727	0	0.272727	Hyper
chr6	67717065	+	CG	0.182733	0.000460227	0.0979458	11	1	15	0	CpG:188	CGIsland	0.0909091	0	0.0909091	None
chr6	67717069	+	CG	0.0385862	0.000460227	0.0979458	10	3	15	0	CpG:188	CGIsland	0.3	0	0.3	Hyper
chr6	94870425	+	CG	0.0723922	1.5944e-05	0.0374747	12	0	10	2	CpG:204	CGIsland	0	0.2	-0.2	None
chr6	94870427	+	CG	0.839931	1.5944e-05	0.0374747	12	2	10	2	CpG:204	CGIsland	0.166667	0.2	-0.0333333	None
chr6	94870430	+	CG	0.0723922	1.5944e-05	0.0374747	12	0	10	2	CpG:204	CGIsland	0	0.2	-0.2	None
chr6	94870431	-	CG	0.12194	4.8142e-06	0.0227651	23	2	18	0	CpG:204	CGIsland	0.0869565	0	0.0869565	None
chr6	94870450	-	CG	0.216953	4.8142e-06	0.0227651	25	1	28	0	CpG:204	CGIsland	0.04	0	0.04	None
chr6	94870454	-	CG	0.0666673	5.47123e-06	0.0237562	25	1	17	4	CpG:204	CGIsland	0.04	0.235294	-0.195294	None
chr6	94870502	+	CG	0.122065	1.41551e-05	0.0357017	11	0	24	3	CpG:204	CGIsland	0	0.125	-0.125	None
chr6	94870503	-	CG	0.09583	1.41551e-05	0.0357017	21	2	20	0	CpG:204	CGIsland	0.0952381	0	0.0952381	None
chr6	94870603	+	CG	0.016542	3.30113e-05	0.0480383	10	4	20	0	CpG:204	CGIsland	0.4	0	0.4	Hyper
chr6	94870616	+	CG	0.0295576	3.30113e-05	0.0480383	10	4	23	1	CpG:204	CGIsland	0.4	0.0434783	0.356522	Hyper
chr6	94870619	+	CG	0.0356855	3.30113e-05	0.0480383	10	2	23	0	CpG:204	CGIsland	0.2	0	0.2	None
chr6	94870621	+	CG	0.0396425	3.30113e-05	0.0480383	11	2	22	0	CpG:204	CGIsland	0.181818	0	0.181818	None
chr6	94870632	+	CG	0.0168701	2.12841e-05	0.0415568	12	4	24	0	CpG:204	CGIsland	0.333333	0	0.333333	Hyper
chr6	94870673	+	CG	0.168576	8.61145e-05	0.064992	10	1	15	0	CpG:204	CGIsland	0.1	0	0.1	None
chr6	94870686	+	CG	0.411183	8.61145e-05	0.064992	12	2	15	1	CpG:204	CGIsland	0.166667	0.0666667	0.1	None
chr6	94870689	+	CG	0.196242	8.61145e-05	0.064992	12	1	15	0	CpG:204	CGIsland	0.0833333	0	0.0833333	None
chr6	94870694	+	CG	0.192914	4.40159e-05	0.0528411	11	1	14	0	CpG:204	CGIsland	0.0909091	0	0.0909091	None
chr6	94891606	+	CG	0.098883	0.000181379	0.0792499	13	7	10	2	CpG:76	CGIsland	0.538462	0.2	0.338462	Hyper
chr6	94891612	+	CG	0.0169962	0.000181379	0.0792499	13	9	10	0	CpG:76	CGIsland	0.692308	0	0.692308	Hyper
chr6	115798968	+	CG	0.0491777	0.000365357	0.0932241	14	14	14	11	CpG:143	CGIsland	1	0.785714	0.214286	None
chr6	115798988	+	CG	0.0394981	0.000365357	0.0932241	12	12	15	11	CpG:143	CGIsland	1	0.733333	0.266667	Hyper
chr6	115799023	+	CG	0.0516298	0.000365357	0.0932241	15	15	30	24	CpG:143	CGIsland	1	0.8	0.2	None
chr6	115799027	+	CG	0.202785	0.000365357	0.0932241	15	15	31	29	CpG:143	CGIsland	1	0.935484	0.0645161	None
chr6	115799039	+	CG	0.0402618	0.000365357	0.0932241	16	16	32	27	CpG:143	CGIsland	1	0.84375	0.15625	None
chr6	115799054	+	CG	0.218615	0.000365357	0.0932241	16	15	32	26	CpG:143	CGIsland	0.9375	0.8125	0.125	None
chr6	115799101	+	CG	0.0420545	0.000365357	0.0932241	11	8	14	14	CpG:143	CGIsland	0.727273	1	-0.272727	Hypo
chr7	12680878	+	CG	0.261128	3.00101e-06	0.0175141	13	1	11	0	CpG:168	CGIsland	0.0769231	0	0.0769231	None
chr7	12680885	+	CG	0.702968	3.00101e-06	0.0175141	13	1	22	1	CpG:168	CGIsland	0.0769231	0.0454545	0.0314685	None
chr7	12680902	+	CG	0.0386442	3.00101e-06	0.0175141	12	2	25	0	CpG:168	CGIsland	0.166667	0	0.166667	None
chr7	12680906	+	CG	0.0427465	3.00101e-06	0.0175141	15	2	28	0	CpG:168	CGIsland	0.133333	0	0.133333	None
chr7	12680908	+	CG	0.0440397	3.00101e-06	0.0175141	15	2	27	0	CpG:168	CGIsland	0.133333	0	0.133333	None
chr7	12680911	+	CG	0.0369742	3.00101e-06	0.0175141	13	2	29	0	CpG:168	CGIsland	0.153846	0	0.153846	None
chr7	12680919	+	CG	0.0321273	3.00101e-06	0.0175141	11	2	30	0	CpG:168	CGIsland	0.181818	0	0.181818	None
chr7	12680923	+	CG	0.0343081	3.00101e-06	0.0175141	11	2	27	0	CpG:168	CGIsland	0.181818	0	0.181818	None
chr7	12680934	+	CG	0.0221884	3.00101e-06	0.0175141	13	3	29	0	CpG:168	CGIsland	0.230769	0	0.230769	None
chr7	12680946	+	CG	0.0217702	3.00101e-06	0.0175141	13	3	30	0	CpG:168	CGIsland	0.230769	0	0.230769	None
chr7	12680953	+	CG	0.0214307	3.00101e-06	0.0175141	13	3	31	0	CpG:168	CGIsland	0.230769	0	0.230769	None
chr7	12680959	+	CG	0.0214307	3.00101e-06	0.0175141	13	3	31	0	CpG:168	CGIsland	0.230769	0	0.230769	None
chr7	12680963	+	CG	0.0214307	3.00101e-06	0.0175141	13	3	31	0	CpG:168	CGIsland	0.230769	0	0.230769	None
chr7	12680980	+	CG	0.0287254	3.00101e-06	0.0175141	10	2	33	0	CpG:168	CGIsland	0.2	0	0.2	None
chr7	25117190	+	CG	0.0363506	0.000438968	0.097052	17	5	10	0	CpG:56	CGIsland	0.294118	0	0.294118	Hyper
chr7	25117201	+	CG	0.0278668	0.000438968	0.097052	16	6	10	0	CpG:56	CGIsland	0.375	0	0.375	Hyper
chr7	25117203	+	CG	0.0488355	0.000438968	0.097052	16	8	10	1	CpG:56	CGIsland	0.5	0.1	0.4	Hyper
chr7	25117210	+	CG	0.0488355	0.000438968	0.097052	16	8	10	1	CpG:56	CGIsland	0.5	0.1	0.4	Hyper
chr7	25117240	+	CG	0.305689	0.000438968	0.097052	15	1	10	0	CpG:56	CGIsland	0.0666667	0	0.0666667	None
chr7	25117261	+	CG	0.0481266	0.000438968	0.097052	11	3	11	0	CpG:56	CGIsland	0.272727	0	0.272727	Hyper
chr7	43875096	-	CG	0.253008	5.01788e-05	0.054982	11	6	10	3	CpG:461	CGIsland	0.545455	0.3	0.245455	None
chr7	43875107	-	CG	0.034755	5.01788e-05	0.054982	11	8	11	2	CpG:461	CGIsland	0.727273	0.181818	0.545455	Hyper
chr7	43875110	-	CG	0.0215033	5.01788e-05	0.054982	10	6	11	0	CpG:461	CGIsland	0.6	0	0.6	Hyper
chr7	43875113	-	CG	0.0340508	5.01788e-05	0.054982	11	4	11	0	CpG:461	CGIsland	0.363636	0	0.363636	Hyper
chr7	43875116	-	CG	0.0435623	5.01788e-05	0.054982	11	6	11	1	CpG:461	CGIsland	0.545455	0.0909091	0.454545	Hyper
chr7	43875120	-	CG	0.297479	5.01788e-05	0.054982	21	6	11	1	CpG:461	CGIsland	0.285714	0.0909091	0.194805	None
chr7	43875150	-	CG	0.0412782	5.01788e-05	0.054982	10	3	13	0	CpG:461	CGIsland	0.3	0	0.3	Hyper
chr7	43875168	-	CG	0.132399	5.01788e-05	0.054982	10	3	23	2	CpG:461	CGIsland	0.3	0.0869565	0.213043	None
chr7	43875176	-	CG	0.042995	5.01788e-05	0.054982	10	3	12	0	CpG:461	CGIsland	0.3	0	0.3	Hyper
chr7	43875178	-	CG	0.042995	5.01788e-05	0.054982	10	3	12	0	CpG:461	CGIsland	0.3	0	0.3	Hyper
chr7	43875196	-	CG	0.0723971	5.01788e-05	0.054982	10	2	12	0	CpG:461	CGIsland	0.2	0	0.2	None
chr7	43875233	-	CG	0.201115	5.01788e-05	0.054982	10	1	12	0	CpG:461	CGIsland	0.1	0	0.1	None
chr7	46479133	-	CG	0.0108754	0.000484004	0.0988923	22	12	24	23	CpG:535	CGIsland	0.545455	0.958333	-0.412879	Hypo
chr7	54010457	-	CG	0.230311	0.00040023	0.0950613	10	9	10	10	CpG:21	CGIsland	0.9	1	-0.1	None
chr7	54010473	-	CG	0.0340508	4.33922e-05	0.0525939	11	7	11	11	CpG:21	CGIsland	0.636364	1	-0.363636	Hypo
chr7	54010484	-	CG	0.0859258	4.33922e-05	0.0525939	11	9	11	11	CpG:21	CGIsland	0.818182	1	-0.181818	None
chr7	54010499	-	CG	0.24654	4.33922e-05	0.0525939	11	11	12	11	CpG:21	CGIsland	1	0.916667	0.0833333	None
chr7	61075315	+	CG	0.308939	0.000125801	0.0719567	20	0	30	1	CpG:213	CGIsland	0	0.0333333	-0.0333333	None
chr7	61075343	+	CG	0.167701	0.000203799	0.0814087	20	1	31	0	CpG:213	CGIsland	0.05	0	0.05	None
chr7	61075345	+	CG	0.0972874	0.000203799	0.0814087	11	1	31	0	CpG:213	CGIsland	0.0909091	0	0.0909091	None
chr7	61075353	+	CG	0.184217	0.000203799	0.0814087	21	1	29	0	CpG:213	CGIsland	0.047619	0	0.047619	None
chr7	61075392	+	CG	0.184219	0.000194724	0.080533	21	1	29	0	CpG:213	CGIsland	0.047619	0	0.047619	None
chr7	61075397	+	CG	0.204806	7.70923e-05	0.0627577	24	1	29	0	CpG:213	CGIsland	0.0416667	0	0.0416667	None
chr7	61075420	+	CG	0.883512	3.55829e-05	0.0495671	23	2	20	2	CpG:213	CGIsland	0.0869565	0.1	-0.0130435	None
chr7	61075422	+	CG	0.259377	3.55829e-05	0.0495671	23	1	20	0	CpG:213	CGIsland	0.0434783	0	0.0434783	None
chr7	61075436	+	CG	0.243017	0.000124548	0.0717852	23	2	17	0	CpG:213	CGIsland	0.0869565	0	0.0869565	None
chr7	61075462	+	CG	0.0210974	0.000124548	0.0717852	10	3	24	0	CpG:213	CGIsland	0.3	0	0.3	Hyper
chr7	61075464	+	CG	0.112317	0.000124548	0.0717852	10	1	24	0	CpG:213	CGIsland	0.1	0	0.1	None
chr7	61075466	+	CG	0.0748018	0.000124548	0.0717852	20	2	23	0	CpG:213	CGIsland	0.1	0	0.1	None
chr7	61075490	+	CG	0.0346204	0.000394946	0.0947938	10	2	24	0	CpG:213	CGIsland	0.2	0	0.2	None
chr7	61075493	+	CG	0.528532	0.000394946	0.0947938	10	1	24	1	CpG:213	CGIsland	0.1	0.0416667	0.0583333	None
chr7	61075495	+	CG	0.183602	0.000394946	0.0947938	10	2	22	1	CpG:213	CGIsland	0.2	0.0454545	0.154545	None
chr7	61075497	+	CG	0.0366505	0.000394946	0.0947938	10	2	22	0	CpG:213	CGIsland	0.2	0	0.2	None
chr7	61075502	+	CG	0.0681796	0.000394946	0.0947938	10	2	13	0	CpG:213	CGIsland	0.2	0	0.2	None
chr7	61075506	+	CG	0.0647678	0.000394946	0.0947938	10	2	14	0	CpG:213	CGIsland	0.2	0	0.2	None
chr7	61075508	+	CG	0.0420545	0.000394946	0.0947938	11	3	14	0	CpG:213	CGIsland	0.272727	0	0.272727	Hyper
chr7	61075624	+	CG	0.708507	0.000505749	0.0999347	13	3	10	3	CpG:213	CGIsland	0.230769	0.3	-0.0692308	None
chr7	61075626	+	CG	0.671722	0.000505749	0.0999347	13	5	10	3	CpG:213	CGIsland	0.384615	0.3	0.0846154	None
chr7	83617494	+	CG	0.0616962	1.19662e-05	0.033646	14	7	33	7	CpG:64	CGIsland	0.5	0.212121	0.287879	Hyper
chr7	83617496	+	CG	0.0333413	1.19662e-05	0.033646	14	8	34	4	CpG:64	CGIsland	0.571429	0.117647	0.453782	Hyper
chr7	83617498	+	CG	0.0597036	1.19662e-05	0.033646	14	8	34	8	CpG:64	CGIsland	0.571429	0.235294	0.336134	Hyper
chr7	83617500	+	CG	0.0149044	1.19662e-05	0.033646	14	9	37	8	CpG:64	CGIsland	0.642857	0.216216	0.426641	Hyper
chr7	83617502	+	CG	0.228384	1.19662e-05	0.033646	15	8	37	13	CpG:64	CGIsland	0.533333	0.351351	0.181982	None
chr7	83617520	+	CG	0.0229814	3.24719e-06	0.0183973	14	5	39	2	CpG:64	CGIsland	0.357143	0.0512821	0.305861	Hyper
chr7	83617522	+	CG	0.023764	1.72088e-06	0.0133824	13	5	40	3	CpG:64	CGIsland	0.384615	0.075	0.309615	Hyper
chr7	83617524	+	CG	0.0126902	1.72088e-06	0.0133824	12	7	49	6	CpG:64	CGIsland	0.583333	0.122449	0.460884	Hyper
chr7	83617526	+	CG	0.00226758	1.72088e-06	0.0133824	12	9	50	7	CpG:64	CGIsland	0.75	0.14	0.61	Hyper
chr7	83617569	+	CG	0.00913432	6.79351e-07	0.00892795	11	5	45	2	CpG:64	CGIsland	0.454545	0.0444444	0.410101	Hyper
chr7	83617571	+	CG	0.0150769	6.79351e-07	0.00892795	10	5	44	1	CpG:64	CGIsland	0.5	0.0227273	0.477273	Hyper
chr7	83617643	+	CG	0.404371	4.40951e-07	0.00706746	21	0	51	1	CpG:64	CGIsland	0	0.0196078	-0.0196078	None
chr7	83617676	+	CG	0.387904	4.40951e-07	0.00706746	12	1	41	1	CpG:64	CGIsland	0.0833333	0.0243902	0.0589431	None
chr7	83617723	+	CG	0.109094	1.19951e-05	0.0336965	12	1	30	0	CpG:64	CGIsland	0.0833333	0	0.0833333	None
chr7	95285374	-	CG	0.0548273	0.000363967	0.0931808	11	0	13	3	CpG:256	CGIsland	0	0.230769	-0.230769	None
chr7	95285442	-	CG	0.189026	0.000363967	0.0931808	10	1	13	0	CpG:256	CGIsland	0.1	0	0.1	None
chr7	95285451	-	CG	0.189026	0.000363967	0.0931808	10	1	13	0	CpG:256	CGIsland	0.1	0	0.1	None
chr7	95285457	-	CG	0.204231	0.000363967	0.0931808	11	1	13	0	CpG:256	CGIsland	0.0909091	0	0.0909091	None
chr7	95285465	-	CG	0.216883	0.000363967	0.0931808	11	1	12	0	CpG:256	CGIsland	0.0909091	0	0.0909091	None
chr7	95285492	-	CG	0.196242	0.000363967	0.0931808	12	1	15	0	CpG:256	CGIsland	0.0833333	0	0.0833333	None
chr7	95285508	-	CG	0.204231	0.000363967	0.0931808	11	1	13	0	CpG:256	CGIsland	0.0909091	0	0.0909091	None
chr7	95285513	-	CG	0.216883	0.000363967	0.0931808	11	1	12	0	CpG:256	CGIsland	0.0909091	0	0.0909091	None
chr7	95285517	-	CG	0.0777854	0.000363967	0.0931808	10	2	11	0	CpG:256	CGIsland	0.2	0	0.2	None
chr7	95285525	-	CG	0.204231	0.000363967	0.0931808	11	1	13	0	CpG:256	CGIsland	0.0909091	0	0.0909091	None
chr7	95285534	-	CG	0.231799	0.000363967	0.0931808	12	1	12	0	CpG:256	CGIsland	0.0833333	0	0.0833333	None
chr7	95285558	-	CG	0.327418	0.000363967	0.0931808	20	1	12	0	CpG:256	CGIsland	0.05	0	0.05	None
chr7	95285562	-	CG	0.0450692	0.000363967	0.0931808	10	3	11	0	CpG:256	CGIsland	0.3	0	0.3	Hyper
chr7	95285564	-	CG	0.0450692	0.000363967	0.0931808	10	3	11	0	CpG:256	CGIsland	0.3	0	0.3	Hyper
chr7	95285568	-	CG	0.0412782	0.000363967	0.0931808	10	3	13	0	CpG:256	CGIsland	0.3	0	0.3	Hyper
chr7	95285570	-	CG	0.0412782	0.000363967	0.0931808	10	3	13	0	CpG:256	CGIsland	0.3	0	0.3	Hyper
chr8	6824520	-	CG	0.032719	6.87435e-05	0.0605553	11	4	12	0	CpG:71	CGIsland	0.363636	0	0.363636	Hyper
chr8	6824522	-	CG	0.032719	6.87435e-05	0.0605553	11	4	12	0	CpG:71	CGIsland	0.363636	0	0.363636	Hyper
chr8	6824524	-	CG	0.0315977	6.87435e-05	0.0605553	11	4	13	0	CpG:71	CGIsland	0.363636	0	0.363636	Hyper
chr8	6824528	-	CG	0.0437114	6.87435e-05	0.0605553	11	3	13	0	CpG:71	CGIsland	0.272727	0	0.272727	Hyper
chr8	6824530	-	CG	0.0437114	6.87435e-05	0.0605553	11	3	13	0	CpG:71	CGIsland	0.272727	0	0.272727	Hyper
chr8	6824548	-	CG	0.0437114	6.87435e-05	0.0605553	11	3	13	0	CpG:71	CGIsland	0.272727	0	0.272727	Hyper
chr8	6824550	-	CG	0.0437114	6.87435e-05	0.0605553	11	3	13	0	CpG:71	CGIsland	0.272727	0	0.272727	Hyper
chr8	6824552	-	CG	0.204231	6.87435e-05	0.0605553	11	1	13	0	CpG:71	CGIsland	0.0909091	0	0.0909091	None
chr8	6824554	-	CG	0.0437114	6.87435e-05	0.0605553	11	3	13	0	CpG:71	CGIsland	0.272727	0	0.272727	Hyper
chr8	6824566	-	CG	0.0859258	6.87435e-05	0.0605553	11	2	11	0	CpG:71	CGIsland	0.181818	0	0.181818	None
chr8	29817578	+	CG	0.851355	4.58982e-05	0.0535813	24	4	16	1	CpG:27	CGIsland	0.166667	0.0625	0.104167	None
chr8	29817580	+	CG	0.0626432	4.58982e-05	0.0535813	25	7	17	1	CpG:27	CGIsland	0.28	0.0588235	0.221176	None
chr8	29817588	+	CG	0.280424	4.58982e-05	0.0535813	24	6	17	2	CpG:27	CGIsland	0.25	0.117647	0.132353	None
chr8	29817604	+	CG	0.449095	8.37536e-05	0.0644505	22	3	28	2	CpG:27	CGIsland	0.136364	0.0714286	0.0649351	None
chr8	29819505	-	CG	0.368856	0.000171495	0.0779028	12	5	26	7	CpG:152	CGIsland	0.416667	0.269231	0.147436	None
chr8	29852673	+	CG	0.081351	0.000298385	0.0892722	41	4	18	0	CpG:244	CGIsland	0.097561	0	0.097561	None
chr8	29852674	-	CG	0.541461	0.000298385	0.0892722	36	3	14	2	CpG:244	CGIsland	0.0833333	0.142857	-0.0595238	None
chr8	29852684	+	CG	0.0107762	0.000252247	0.0858864	40	6	28	0	CpG:244	CGIsland	0.15	0	0.15	None
chr8	29852685	-	CG	0.131435	0.000252247	0.0858864	38	5	14	0	CpG:244	CGIsland	0.131579	0	0.131579	None
chr8	29852707	+	CG	0.127063	0.000252247	0.0858864	39	2	30	0	CpG:244	CGIsland	0.0512821	0	0.0512821	None
chr8	29852708	-	CG	0.0499825	0.000235904	0.0843088	40	6	14	0	CpG:244	CGIsland	0.15	0	0.15	None
chr8	29852712	+	CG	0.024342	0.000229658	0.0838216	39	6	29	0	CpG:244	CGIsland	0.153846	0	0.153846	None
chr8	29852713	-	CG	0.4148	0.000229658	0.0838216	42	6	15	1	CpG:244	CGIsland	0.142857	0.0666667	0.0761905	None
chr8	29852714	+	CG	0.130416	0.000229658	0.0838216	36	2	27	0	CpG:244	CGIsland	0.0555556	0	0.0555556	None
chr8	29852715	-	CG	0.563087	0.000229658	0.0838216	40	6	15	1	CpG:244	CGIsland	0.15	0.0666667	0.0833333	None
chr8	29852760	+	CG	0.112682	0.000220354	0.0828342	17	2	14	0	CpG:244	CGIsland	0.117647	0	0.117647	None
chr8	29852782	+	CG	0.245949	0.000342127	0.0918284	13	1	12	0	CpG:244	CGIsland	0.0769231	0	0.0769231	None
chr8	29852783	-	CG	0.2428	0.000342127	0.0918284	41	3	11	0	CpG:244	CGIsland	0.0731707	0	0.0731707	None
chr8	29852792	+	CG	0.185375	0.000342127	0.0918284	21	2	11	0	CpG:244	CGIsland	0.0952381	0	0.0952381	None
chr8	29852793	-	CG	0.0674573	0.000342127	0.0918284	45	7	13	0	CpG:244	CGIsland	0.155556	0	0.155556	None
chr8	29852803	-	CG	0.162097	0.000342127	0.0918284	46	8	13	0	CpG:244	CGIsland	0.173913	0	0.173913	None
chr8	29852854	-	CG	0.0265694	0.000271494	0.0874161	30	5	19	0	CpG:244	CGIsland	0.166667	0	0.166667	None
chr8	29852880	-	CG	0.237115	0.000253678	0.0860557	27	3	17	0	CpG:244	CGIsland	0.111111	0	0.111111	None
chr8	50559980	+	CG	0.0340186	9.06407e-07	0.0101917	10	6	12	1	CpG:115	CGIsland	0.6	0.0833333	0.516667	Hyper
chr8	50560041	+	CG	0.231124	8.53668e-08	0.00224439	11	1	11	0	CpG:115	CGIsland	0.0909091	0	0.0909091	None
chr8	50560076	+	CG	0.0323041	8.53668e-08	0.00224439	10	4	11	0	CpG:115	CGIsland	0.4	0	0.4	Hyper
chr8	50560078	+	CG	0.0481266	8.53668e-08	0.00224439	11	3	11	0	CpG:115	CGIsland	0.272727	0	0.272727	Hyper
chr8	50560123	+	CG	0.030509	8.53668e-08	0.00224439	14	12	16	6	CpG:115	CGIsland	0.857143	0.375	0.482143	Hyper
chr8	50560130	+	CG	0.0471142	8.53668e-08	0.00224439	14	10	14	4	CpG:115	CGIsland	0.714286	0.285714	0.428571	Hyper
chr8	50560132	+	CG	0.0256374	8.53668e-08	0.00224439	14	10	13	2	CpG:115	CGIsland	0.714286	0.153846	0.56044	Hyper
chr8	50560135	+	CG	0.0171144	8.53668e-08	0.00224439	15	12	14	2	CpG:115	CGIsland	0.8	0.142857	0.657143	Hyper
chr8	50560141	+	CG	0.0599288	8.53668e-08	0.00224439	15	10	14	4	CpG:115	CGIsland	0.666667	0.285714	0.380952	Hyper
chr8	50560143	+	CG	0.0555497	8.53668e-08	0.00224439	15	9	14	3	CpG:115	CGIsland	0.6	0.214286	0.385714	Hyper
chr8	50560146	+	CG	0.0292335	8.53668e-08	0.00224439	14	10	15	3	CpG:115	CGIsland	0.714286	0.2	0.514286	Hyper
chr8	50560153	+	CG	0.0728746	8.53668e-08	0.00224439	14	9	14	4	CpG:115	CGIsland	0.642857	0.285714	0.357143	Hyper
chr8	50560157	+	CG	0.0416721	8.53668e-08	0.00224439	14	8	14	2	CpG:115	CGIsland	0.571429	0.142857	0.428571	Hyper
chr8	50560175	+	CG	0.0279193	8.53668e-08	0.00224439	12	8	15	2	CpG:115	CGIsland	0.666667	0.133333	0.533333	Hyper
chr8	50560187	+	CG	0.0360988	2.51941e-07	0.00487206	11	6	13	1	CpG:115	CGIsland	0.545455	0.0769231	0.468531	Hyper
chr8	50560190	+	CG	0.0360059	2.51941e-07	0.00487206	11	7	14	2	CpG:115	CGIsland	0.636364	0.142857	0.493506	Hyper
chr8	50560195	+	CG	0.0264865	2.51941e-07	0.00487206	11	7	13	1	CpG:115	CGIsland	0.636364	0.0769231	0.559441	Hyper
chr8	69996783	-	CG	0.0637723	0.000306208	0.0897455	10	9	10	5	CpG:527	CGIsland	0.9	0.5	0.4	Hyper
chr8	69996843	-	CG	0.0260714	0.000306208	0.0897455	13	13	12	7	CpG:527	CGIsland	1	0.583333	0.416667	Hyper
chr8	69996845	-	CG	0.493167	0.000306208	0.0897455	14	13	13	11	CpG:527	CGIsland	0.928571	0.846154	0.0824176	None
chr8	69996849	-	CG	0.0256069	0.000306208	0.0897455	15	15	13	8	CpG:527	CGIsland	1	0.615385	0.384615	Hyper
chr8	69996851	-	CG	0.124552	0.000306208	0.0897455	15	13	13	8	CpG:527	CGIsland	0.866667	0.615385	0.251282	Hyper
chr8	69996853	-	CG	0.0703495	0.000306208	0.0897455	15	13	13	7	CpG:527	CGIsland	0.866667	0.538462	0.328205	Hyper
chr8	69996855	-	CG	0.0467193	0.000306208	0.0897455	13	12	13	7	CpG:527	CGIsland	0.923077	0.538462	0.384615	Hyper
chr8	69996857	-	CG	0.0272445	0.000306208	0.0897455	14	14	14	9	CpG:527	CGIsland	1	0.642857	0.357143	Hyper
chr8	69996881	-	CG	0.0256992	0.000306208	0.0897455	11	11	15	9	CpG:527	CGIsland	1	0.6	0.4	Hyper
chr8	86437053	-	CG	0.0496444	1.63114e-05	0.0375823	25	5	12	0	CpG:202	CGIsland	0.2	0	0.2	None
chr8	86437056	-	CG	0.0496444	1.63114e-05	0.0375823	25	5	12	0	CpG:202	CGIsland	0.2	0	0.2	None
chr8	86437058	-	CG	0.115407	1.63114e-05	0.0375823	15	2	12	0	CpG:202	CGIsland	0.133333	0	0.133333	None
chr8	86437064	-	CG	0.0666155	1.63114e-05	0.0375823	25	4	12	0	CpG:202	CGIsland	0.16	0	0.16	None
chr8	86437067	-	CG	0.0598744	1.63114e-05	0.0375823	25	7	12	0	CpG:202	CGIsland	0.28	0	0.28	Hyper
chr8	86437071	-	CG	0.50769	1.63114e-05	0.0375823	25	4	12	1	CpG:202	CGIsland	0.16	0.0833333	0.0766667	None
chr8	86437073	-	CG	0.0547559	1.63114e-05	0.0375823	25	5	11	0	CpG:202	CGIsland	0.2	0	0.2	None
chr8	86437082	-	CG	0.0457235	1.63114e-05	0.0375823	25	5	11	0	CpG:202	CGIsland	0.2	0	0.2	None
chr8	86437084	-	CG	0.082088	1.63114e-05	0.0375823	26	4	11	0	CpG:202	CGIsland	0.153846	0	0.153846	None
chr8	86437087	-	CG	0.100602	1.63114e-05	0.0375823	27	4	10	0	CpG:202	CGIsland	0.148148	0	0.148148	None
chr8	86437100	-	CG	0.0948012	1.63114e-05	0.0375823	26	4	10	0	CpG:202	CGIsland	0.153846	0	0.153846	None
chr8	86437103	-	CG	0.0948012	1.63114e-05	0.0375823	26	4	10	0	CpG:202	CGIsland	0.153846	0	0.153846	None
chr8	86437105	-	CG	0.0948012	1.63114e-05	0.0375823	26	4	10	0	CpG:202	CGIsland	0.153846	0	0.153846	None
chr8	86437148	-	CG	0.31837	1.63114e-05	0.0375823	16	1	10	0	CpG:202	CGIsland	0.0625	0	0.0625	None
chr8	86437155	-	CG	0.0637871	1.63114e-05	0.0375823	14	3	10	0	CpG:202	CGIsland	0.214286	0	0.214286	None
chr8	86437159	-	CG	0.119187	1.63114e-05	0.0375823	13	2	10	0	CpG:202	CGIsland	0.153846	0	0.153846	None
chr8	86437162	-	CG	0.119187	1.63114e-05	0.0375823	13	2	10	0	CpG:202	CGIsland	0.153846	0	0.153846	None
chr8	86437165	-	CG	0.236329	1.63114e-05	0.0375823	23	2	10	0	CpG:202	CGIsland	0.0869565	0	0.0869565	None
chr8	86437170	-	CG	0.372249	1.63114e-05	0.0375823	23	1	11	0	CpG:202	CGIsland	0.0434783	0	0.0434783	None
chr8	86437177	-	CG	0.237291	1.63114e-05	0.0375823	21	2	11	0	CpG:202	CGIsland	0.0952381	0	0.0952381	None
chr8	86437184	-	CG	0.0476408	1.63114e-05	0.0375823	10	3	10	0	CpG:202	CGIsland	0.3	0	0.3	Hyper
chr8	86437197	-	CG	0.0859258	1.63114e-05	0.0375823	11	2	11	0	CpG:202	CGIsland	0.181818	0	0.181818	None
chr8	86437200	-	CG	0.0955928	1.63114e-05	0.0375823	11	2	10	0	CpG:202	CGIsland	0.181818	0	0.181818	None
chr8	86437205	-	CG	0.0850099	1.63114e-05	0.0375823	10	2	10	0	CpG:202	CGIsland	0.2	0	0.2	None
chr8	86437217	-	CG	0.0723971	1.63114e-05	0.0375823	10	2	12	0	CpG:202	CGIsland	0.2	0	0.2	None
chr8	90070191	+	CG	0.0833592	0.000474898	0.0985712	25	5	38	1	CpG:49	CGIsland	0.2	0.0263158	0.173684	None
chr8	90070197	+	CG	0.0210478	0.000474898	0.0985712	24	5	38	0	CpG:49	CGIsland	0.208333	0	0.208333	None
chr8	90070200	+	CG	0.14705	0.000474898	0.0985712	23	5	39	2	CpG:49	CGIsland	0.217391	0.0512821	0.166109	None
chr8	90070229	+	CG	0.0972918	0.000474898	0.0985712	11	1	31	0	CpG:49	CGIsland	0.0909091	0	0.0909091	None
chr8	90070236	+	CG	0.112519	0.000474898	0.0985712	12	1	29	0	CpG:49	CGIsland	0.0833333	0	0.0833333	None
chr8	90070259	+	CG	0.0339736	0.000474898	0.0985712	10	2	25	0	CpG:49	CGIsland	0.2	0	0.2	None
chr8	112212315	+	CG	0.0189854	6.4114e-05	0.0596194	16	8	46	40	CpG:29	CGIsland	0.5	0.869565	-0.369565	Hypo
chr8	112212330	+	CG	0.0155121	6.4114e-05	0.0596194	28	19	44	40	CpG:29	CGIsland	0.678571	0.909091	-0.230519	None
chr8	112212339	+	CG	0.0192255	6.4114e-05	0.0596194	26	15	45	40	CpG:29	CGIsland	0.576923	0.888889	-0.311966	Hypo
chr8	112212351	+	CG	0.101214	6.4114e-05	0.0596194	27	11	27	19	CpG:29	CGIsland	0.407407	0.703704	-0.296296	Hypo
chr8	112212385	+	CG	0.412012	6.4114e-05	0.0596194	28	25	22	21	CpG:29	CGIsland	0.892857	0.954545	-0.0616883	None
chr8	112212388	+	CG	0.311984	6.4114e-05	0.0596194	28	23	33	30	CpG:29	CGIsland	0.821429	0.909091	-0.0876623	None
chr8	112212412	+	CG	0.0241982	6.4114e-05	0.0596194	17	10	10	10	CpG:29	CGIsland	0.588235	1	-0.411765	Hypo
chr9	17091277	+	CG	0.244231	0.00031704	0.0902409	17	1	16	0	CpG:186	CGIsland	0.0588235	0	0.0588235	None
chr9	17091289	+	CG	0.0835178	0.000438975	0.097052	16	2	17	0	CpG:186	CGIsland	0.125	0	0.125	None
chr9	33502264	+	CG	0.230312	0.000374968	0.0936438	10	0	10	1	CpG:129	CGIsland	0	0.1	-0.1	None
chr9	33502279	+	CG	0.0450692	0.000374968	0.0936438	10	3	11	0	CpG:129	CGIsland	0.3	0	0.3	Hyper
chr9	33502285	+	CG	0.230311	0.000374968	0.0936438	10	1	10	0	CpG:129	CGIsland	0.1	0	0.1	None
chr9	33502353	+	CG	0.0386783	0.000374968	0.0936438	10	4	25	2	CpG:129	CGIsland	0.4	0.08	0.32	Hyper
chr9	33502356	+	CG	0.0310153	0.000374968	0.0936438	10	4	25	1	CpG:129	CGIsland	0.4	0.04	0.36	Hyper
chr9	33502359	+	CG	0.022953	0.000374968	0.0936438	11	5	24	1	CpG:129	CGIsland	0.454545	0.0416667	0.412879	Hyper
chr9	33502362	+	CG	0.0522311	0.000374968	0.0936438	11	5	24	2	CpG:129	CGIsland	0.454545	0.0833333	0.371212	Hyper
chr9	33502365	+	CG	0.434267	0.000374968	0.0936438	11	4	22	5	CpG:129	CGIsland	0.363636	0.227273	0.136364	None
chr9	33502378	+	CG	0.0483012	0.000374968	0.0936438	12	4	22	1	CpG:129	CGIsland	0.333333	0.0454545	0.287879	Hyper
chr9	33502384	+	CG	0.163663	0.000374968	0.0936438	12	4	23	3	CpG:129	CGIsland	0.333333	0.130435	0.202899	None
chr9	33502386	+	CG	0.226211	0.000374968	0.0936438	12	3	23	2	CpG:129	CGIsland	0.25	0.0869565	0.163043	None
chr9	33502389	+	CG	0.047582	0.000374968	0.0936438	12	4	23	1	CpG:129	CGIsland	0.333333	0.0434783	0.289855	Hyper
chr9	33502408	+	CG	0.03064	0.000374968	0.0936438	11	4	14	0	CpG:129	CGIsland	0.363636	0	0.363636	Hyper
chr9	33502411	+	CG	0.0841286	0.000374968	0.0936438	12	4	15	1	CpG:129	CGIsland	0.333333	0.0666667	0.266667	Hyper
chr9	33502413	+	CG	0.870234	0.000374968	0.0936438	12	1	15	1	CpG:129	CGIsland	0.0833333	0.0666667	0.0166667	None
chr9	33502420	+	CG	0.365898	0.000374968	0.0936438	11	2	15	1	CpG:129	CGIsland	0.181818	0.0666667	0.115152	None
chr9	33502423	+	CG	0.192914	0.000374968	0.0936438	11	1	14	0	CpG:129	CGIsland	0.0909091	0	0.0909091	None
chr9	33502434	+	CG	0.204231	0.000374968	0.0936438	11	1	13	0	CpG:129	CGIsland	0.0909091	0	0.0909091	None
chr9	41957840	+	CG	0.221549	0.000237389	0.0844794	22	0	26	2	CpG:58	CGIsland	0	0.0769231	-0.0769231	None
chr9	41957846	+	CG	0.0471505	0.000237389	0.0844794	22	0	23	3	CpG:58	CGIsland	0	0.130435	-0.130435	None
chr9	41957855	+	CG	0.276366	0.000237389	0.0844794	19	0	24	1	CpG:58	CGIsland	0	0.0416667	-0.0416667	None
chr9	41957900	+	CG	0.0628051	2.01124e-05	0.0406228	17	2	22	0	CpG:58	CGIsland	0.117647	0	0.117647	None
chr9	41957909	+	CG	0.624896	2.01124e-05	0.0406228	25	2	22	1	CpG:58	CGIsland	0.08	0.0454545	0.0345455	None
chr9	41957911	+	CG	0.221509	2.01124e-05	0.0406228	25	0	23	1	CpG:58	CGIsland	0	0.0434783	-0.0434783	None
chr9	41957996	-	CG	0.119023	5.02299e-06	0.0233463	11	3	17	1	CpG:58	CGIsland	0.272727	0.0588235	0.213904	None
chr9	41958021	-	CG	0.0703983	8.75261e-07	0.0100432	14	2	18	0	CpG:58	CGIsland	0.142857	0	0.142857	None
chr9	41958024	-	CG	0.0438762	8.75261e-07	0.0100432	14	3	17	0	CpG:58	CGIsland	0.214286	0	0.214286	None
chr9	41958065	-	CG	0.0292386	2.63263e-06	0.0164617	18	5	16	0	CpG:58	CGIsland	0.277778	0	0.277778	Hyper
chr9	41958072	-	CG	0.0406141	2.63263e-06	0.0164617	19	4	15	0	CpG:58	CGIsland	0.210526	0	0.210526	None
chr9	41958079	-	CG	0.237131	2.63263e-06	0.0164617	16	4	12	1	CpG:58	CGIsland	0.25	0.0833333	0.166667	None
chr9	41958099	-	CG	0.0226457	2.63263e-06	0.0164617	21	7	15	0	CpG:58	CGIsland	0.333333	0	0.333333	Hyper
chr9	41958125	-	CG	0.0727921	2.61525e-06	0.0164305	24	3	16	0	CpG:58	CGIsland	0.125	0	0.125	None
chr9	41958159	-	CG	0.148619	2.61525e-06	0.0164305	20	2	13	0	CpG:58	CGIsland	0.1	0	0.1	None
chr9	41958161	-	CG	0.0406141	2.61525e-06	0.0164305	19	4	15	0	CpG:58	CGIsland	0.210526	0	0.210526	None
chr9	41958178	-	CG	0.0269827	2.61525e-06	0.0164305	17	5	18	0	CpG:58	CGIsland	0.294118	0	0.294118	Hyper
chr9	41958199	-	CG	0.23075	4.058e-06	0.0207075	24	6	18	0	CpG:58	CGIsland	0.25	0	0.25	Hyper
chr9	41958202	-	CG	0.0488907	4.058e-06	0.0207075	24	7	18	0	CpG:58	CGIsland	0.291667	0	0.291667	Hyper
chr9	41958210	-	CG	0.0183566	4.058e-06	0.0207075	23	8	17	0	CpG:58	CGIsland	0.347826	0	0.347826	Hyper
chr9	41958214	-	CG	0.236433	4.058e-06	0.0207075	23	6	17	0	CpG:58	CGIsland	0.26087	0	0.26087	Hyper
chr9	41958232	-	CG	0.251834	1.92435e-05	0.0397624	25	5	15	0	CpG:58	CGIsland	0.2	0	0.2	None
chr9	42570154	+	CG	0.762757	0.000183725	0.0795136	23	2	36	4	CpG:246	CGIsland	0.0869565	0.111111	-0.0241546	None
chr9	42570165	+	CG	0.689725	0.000183725	0.0795136	23	5	25	4	CpG:246	CGIsland	0.217391	0.16	0.0573913	None
chr9	42570175	+	CG	0.481151	0.000183725	0.0795136	23	8	25	4	CpG:246	CGIsland	0.347826	0.16	0.187826	None
chr9	42570200	+	CG	0.0326477	0.000183725	0.0795136	25	5	13	0	CpG:246	CGIsland	0.2	0	0.2	None
chr9	42570202	+	CG	0.0202564	0.000183725	0.0795136	25	6	13	0	CpG:246	CGIsland	0.24	0	0.24	None
chr9	42570215	+	CG	0.078022	0.000183725	0.0795136	21	6	12	0	CpG:246	CGIsland	0.285714	0	0.285714	Hyper
chr9	42570226	+	CG	0.201115	0.000192919	0.0802527	10	1	12	0	CpG:246	CGIsland	0.1	0	0.1	None
chr9	42570228	+	CG	0.263197	0.000192919	0.0802527	10	0	12	1	CpG:246	CGIsland	0	0.0833333	-0.0833333	None
chr9	42570232	+	CG	0.385629	0.000192919	0.0802527	10	2	13	1	CpG:246	CGIsland	0.2	0.0769231	0.123077	None
chr9	42570249	+	CG	0.0437114	0.000192919	0.0802527	11	3	13	0	CpG:246	CGIsland	0.272727	0	0.272727	Hyper
chr9	42570260	+	CG	0.215936	0.000192919	0.0802527	10	3	11	1	CpG:246	CGIsland	0.3	0.0909091	0.209091	None
chr9	42570269	+	CG	0.0340508	0.000195652	0.0806685	11	4	11	0	CpG:246	CGIsland	0.363636	0	0.363636	Hyper
chr9	42570275	+	CG	0.0481266	8.27367e-05	0.0641902	11	3	11	0	CpG:246	CGIsland	0.272727	0	0.272727	Hyper
chr9	42570289	+	CG	0.0356754	8.27367e-05	0.0641902	11	4	10	0	CpG:246	CGIsland	0.363636	0	0.363636	Hyper
chr9	42570294	+	CG	0.0511749	6.15396e-05	0.0588547	11	3	10	0	CpG:246	CGIsland	0.272727	0	0.272727	Hyper
chr9	42570303	+	CG	0.0481266	6.15396e-05	0.0588547	11	3	11	0	CpG:246	CGIsland	0.272727	0	0.272727	Hyper
chr9	42570318	+	CG	0.042995	9.60353e-05	0.0672726	10	3	12	0	CpG:246	CGIsland	0.3	0	0.3	Hyper
chr9	42570325	+	CG	0.0723971	9.60353e-05	0.0672726	10	2	12	0	CpG:246	CGIsland	0.2	0	0.2	None
chr9	42570332	+	CG	0.0850099	9.60353e-05	0.0672726	10	2	10	0	CpG:246	CGIsland	0.2	0	0.2	None
chr9	42570418	+	CG	0.363711	9.95878e-05	0.0677954	24	1	12	0	CpG:246	CGIsland	0.0416667	0	0.0416667	None
chr9	42570465	+	CG	0.364551	0.000128207	0.0723752	30	1	15	0	CpG:246	CGIsland	0.0333333	0	0.0333333	None
chr9	54438582	-	CG	0.067025	5.31535e-05	0.0560783	13	6	12	10	CpG:20	CGIsland	0.461538	0.833333	-0.371795	Hypo
chr9	54438585	-	CG	0.0790631	5.31535e-05	0.0560783	15	6	12	9	CpG:20	CGIsland	0.4	0.75	-0.35	Hypo
chr9	54438612	-	CG	0.0814548	5.31535e-05	0.0560783	14	7	12	10	CpG:20	CGIsland	0.5	0.833333	-0.333333	Hypo
chr9	54438616	-	CG	0.202611	5.31535e-05	0.0560783	12	6	12	9	CpG:20	CGIsland	0.5	0.75	-0.25	Hypo
chr9	54438618	-	CG	0.215305	5.31535e-05	0.0560783	12	7	11	9	CpG:20	CGIsland	0.583333	0.818182	-0.234848	None
chr9	54438627	-	CG	0.0146632	5.31535e-05	0.0560783	11	1	12	11	CpG:20	CGIsland	0.0909091	0.916667	-0.825758	Hypo
chr9	54438654	-	CG	0.0248632	5.31535e-05	0.0560783	12	1	10	7	CpG:20	CGIsland	0.0833333	0.7	-0.616667	Hypo
chr9	54438656	-	CG	0.0209467	5.31535e-05	0.0560783	12	0	10	6	CpG:20	CGIsland	0	0.6	-0.6	Hypo
chr9	54438715	-	CG	0.0221571	5.31535e-05	0.0560783	10	4	10	10	CpG:20	CGIsland	0.4	1	-0.6	Hypo
chr9	81419168	+	CG	0.0556265	0.000106441	0.0687957	10	7	12	3	CpG:91	CGIsland	0.7	0.25	0.45	Hyper
chr9	81419186	+	CG	0.0271108	0.000106441	0.0687957	12	10	12	3	CpG:91	CGIsland	0.833333	0.25	0.583333	Hyper
chr9	81419205	+	CG	0.0246264	0.000106441	0.0687957	13	11	12	3	CpG:91	CGIsland	0.846154	0.25	0.596154	Hyper
chr9	81419208	+	CG	0.0220813	0.000106441	0.0687957	13	11	13	3	CpG:91	CGIsland	0.846154	0.230769	0.615385	Hyper
chr9	81419217	+	CG	0.0171969	0.000106441	0.0687957	12	10	11	1	CpG:91	CGIsland	0.833333	0.0909091	0.742424	Hyper
chr9	81419231	+	CG	0.0168948	0.000106441	0.0687957	11	8	13	0	CpG:91	CGIsland	0.727273	0	0.727273	Hyper
chr9	81419234	+	CG	0.0189233	0.000106441	0.0687957	12	7	13	0	CpG:91	CGIsland	0.583333	0	0.583333	Hyper
chr9	81419242	+	CG	0.121602	0.000106441	0.0687957	11	8	23	4	CpG:91	CGIsland	0.727273	0.173913	0.55336	Hyper
chr9	81419250	+	CG	0.0340186	0.000106441	0.0687957	10	6	12	1	CpG:91	CGIsland	0.6	0.0833333	0.516667	Hyper
chr9	87056582	-	CG	0.0516513	0.000443678	0.0972296	14	3	13	0	CpG:73	CGIsland	0.214286	0	0.214286	None
chr9	87056589	-	CG	0.216883	0.000443678	0.0972296	11	1	12	0	CpG:73	CGIsland	0.0909091	0	0.0909091	None
chr9	87056592	-	CG	0.34627	0.000443678	0.0972296	22	1	12	0	CpG:73	CGIsland	0.0454545	0	0.0454545	None
chr9	87056602	-	CG	0.363682	0.000443678	0.0972296	24	1	12	0	CpG:73	CGIsland	0.0416667	0	0.0416667	None
chr9	87056612	-	CG	0.34801	0.000443678	0.0972296	24	1	13	0	CpG:73	CGIsland	0.0416667	0	0.0416667	None
chr9	87056694	-	CG	0.0490445	0.000425726	0.0965052	15	2	24	0	CpG:73	CGIsland	0.133333	0	0.133333	None
chr9	87056703	-	CG	0.152838	0.000425726	0.0965052	14	1	24	0	CpG:73	CGIsland	0.0714286	0	0.0714286	None
chr9	96251314	-	CG	0.158988	0.000197435	0.0808777	10	4	13	9	CpG:28	CGIsland	0.4	0.692308	-0.292308	Hypo
chr9	96251319	-	CG	0.0596054	0.000197435	0.0808777	11	3	13	9	CpG:28	CGIsland	0.272727	0.692308	-0.41958	Hypo
chr9	96251346	-	CG	0.0273751	0.000197435	0.0808777	15	7	15	14	CpG:28	CGIsland	0.466667	0.933333	-0.466667	Hypo
chr9	96251350	-	CG	0.0869735	0.000197435	0.0808777	17	8	17	13	CpG:28	CGIsland	0.470588	0.764706	-0.294118	Hypo
chr9	96251354	-	CG	0.0277575	0.000197435	0.0808777	17	8	14	13	CpG:28	CGIsland	0.470588	0.928571	-0.457983	Hypo
chr9	96251390	-	CG	0.0106586	0.000197435	0.0808777	24	10	15	14	CpG:28	CGIsland	0.416667	0.933333	-0.516667	Hypo
chr9	96251392	-	CG	0.0319087	0.000197435	0.0808777	35	29	15	15	CpG:28	CGIsland	0.828571	1	-0.171429	None
chr9	96251396	-	CG	0.511141	0.000197435	0.0808777	37	32	15	14	CpG:28	CGIsland	0.864865	0.933333	-0.0684685	None
chr9	96251409	-	CG	0.130716	0.000197435	0.0808777	26	15	25	20	CpG:28	CGIsland	0.576923	0.8	-0.223077	None
chr9	96251424	-	CG	0.237106	0.000197435	0.0808777	35	25	27	23	CpG:28	CGIsland	0.714286	0.851852	-0.137566	None
chr9	100474275	+	CG	0.0374993	0.000230732	0.0838626	10	7	16	16	CpG:24	CGIsland	0.7	1	-0.3	Hypo
chr11	6752099	+	CG	0.197865	0.000393464	0.0946514	23	15	13	11	CpG:403	CGIsland	0.652174	0.846154	-0.19398	None
chr11	6752100	-	CG	0.252683	0.000393464	0.0946514	32	26	18	12	CpG:403	CGIsland	0.8125	0.666667	0.145833	None
chr11	6752109	+	CG	0.0532661	0.000393464	0.0946514	23	19	13	13	CpG:403	CGIsland	0.826087	1	-0.173913	None
chr11	6752110	-	CG	0.0576227	0.000393464	0.0946514	32	32	18	16	CpG:403	CGIsland	1	0.888889	0.111111	None
chr11	6752117	+	CG	0.148619	0.000393464	0.0946514	20	18	13	13	CpG:403	CGIsland	0.9	1	-0.1	None
chr11	6752118	-	CG	0.76957	0.000393464	0.0946514	32	26	18	14	CpG:403	CGIsland	0.8125	0.777778	0.0347222	None
chr11	6752220	+	CG	0.307664	0.000393464	0.0946514	33	29	17	13	CpG:403	CGIsland	0.878788	0.764706	0.114082	None
chr11	6752226	+	CG	0.0345624	0.000393464	0.0946514	33	27	16	16	CpG:403	CGIsland	0.818182	1	-0.181818	None
chr11	6752237	+	CG	0.769147	0.000393464	0.0946514	37	19	18	10	CpG:403	CGIsland	0.513514	0.555556	-0.042042	None
chr11	6752238	-	CG	0.15287	0.000393464	0.0946514	21	12	10	3	CpG:403	CGIsland	0.571429	0.3	0.271429	Hyper
chr11	6752249	+	CG	0.126591	0.000393464	0.0946514	38	28	20	18	CpG:403	CGIsland	0.736842	0.9	-0.163158	None
chr11	6752250	-	CG	0.195866	0.000393464	0.0946514	26	24	25	20	CpG:403	CGIsland	0.923077	0.8	0.123077	None
chr11	6752256	+	CG	0.0457231	0.000393464	0.0946514	36	25	17	16	CpG:403	CGIsland	0.694444	0.941176	-0.246732	None
chr11	6752259	+	CG	0.0295499	0.000393464	0.0946514	35	28	16	16	CpG:403	CGIsland	0.8	1	-0.2	None
chr11	6752260	-	CG	0.229095	0.000393464	0.0946514	25	24	26	26	CpG:403	CGIsland	0.96	1	-0.04	None
chr11	6752268	+	CG	0.0303699	0.000393464	0.0946514	35	21	15	14	CpG:403	CGIsland	0.6	0.933333	-0.333333	Hypo
chr11	6752269	-	CG	0.135375	0.000393464	0.0946514	25	25	28	26	CpG:403	CGIsland	1	0.928571	0.0714286	None
chr11	6752275	+	CG	0.0628357	0.000393464	0.0946514	33	27	10	10	CpG:403	CGIsland	0.818182	1	-0.181818	None
chr11	6752276	-	CG	0.163722	0.000393464	0.0946514	22	22	30	28	CpG:403	CGIsland	1	0.933333	0.0666667	None
chr11	6752279	-	CG	0.0828234	0.000393464	0.0946514	21	16	30	28	CpG:403	CGIsland	0.761905	0.933333	-0.171429	None
chr11	99446489	-	CG	0.119333	3.70281e-05	0.0501591	19	2	15	0	CpG:151	CGIsland	0.105263	0	0.105263	None
chr13	54252203	-	CG	0.263087	0.000319642	0.0904026	12	12	30	28	CpG:72	CGIsland	1	0.933333	0.0666667	None
chr13	54252212	-	CG	0.095584	0.000319642	0.0904026	12	12	30	26	CpG:72	CGIsland	1	0.866667	0.133333	None
chr13	54252236	-	CG	0.116545	0.000319642	0.0904026	12	10	36	35	CpG:72	CGIsland	0.833333	0.972222	-0.138889	None
chr13	54252247	-	CG	0.11977	0.000319642	0.0904026	12	12	36	32	CpG:72	CGIsland	1	0.888889	0.111111	None
chr13	54252275	-	CG	0.160213	0.000319642	0.0904026	13	12	21	21	CpG:72	CGIsland	0.923077	1	-0.0769231	None
chr13	54252295	-	CG	0.134456	0.000319642	0.0904026	12	12	17	15	CpG:72	CGIsland	1	0.882353	0.117647	None
chr13	54252307	-	CG	0.0619701	0.000319642	0.0904026	13	11	20	20	CpG:72	CGIsland	0.846154	1	-0.153846	None
chr13	54252317	-	CG	0.402988	0.000319642	0.0904026	13	11	29	27	CpG:72	CGIsland	0.846154	0.931034	-0.0848806	None
chr13	54252344	-	CG	0.223485	0.000451958	0.0975894	13	13	30	28	CpG:72	CGIsland	1	0.933333	0.0666667	None
chr13	54252368	-	CG	0.118504	0.000451958	0.0975894	11	10	25	25	CpG:72	CGIsland	0.909091	1	-0.0909091	None
chr13	54252374	-	CG	0.107493	0.000451958	0.0975894	10	10	12	10	CpG:72	CGIsland	1	0.833333	0.166667	None
chr14	81115662	+	CG	0.296655	0.000215035	0.0824916	29	18	27	10	CpG:202	CGIsland	0.62069	0.37037	0.250319	Hyper
chr14	81115664	+	CG	0.217686	0.000102941	0.0682822	30	19	27	11	CpG:202	CGIsland	0.633333	0.407407	0.225926	None
chr14	81115670	+	CG	0.0182271	0.000102941	0.0682822	32	19	17	2	CpG:202	CGIsland	0.59375	0.117647	0.476103	Hyper
chr14	81115672	+	CG	0.0309347	0.000102941	0.0682822	30	17	17	3	CpG:202	CGIsland	0.566667	0.176471	0.390196	Hyper
chr14	81115739	+	CG	0.201519	1.06127e-05	0.0319712	27	18	30	15	CpG:202	CGIsland	0.666667	0.5	0.166667	None
chr14	81115741	+	CG	0.101756	1.06127e-05	0.0319712	27	18	29	13	CpG:202	CGIsland	0.666667	0.448276	0.218391	None
chr14	81115747	+	CG	0.0224982	1.06127e-05	0.0319712	27	17	31	9	CpG:202	CGIsland	0.62963	0.290323	0.339307	Hyper
chr14	81115749	+	CG	0.0575085	1.06127e-05	0.0319712	26	16	30	10	CpG:202	CGIsland	0.615385	0.333333	0.282051	Hyper
chr14	81115782	+	CG	0.0342564	6.12691e-06	0.0251924	24	16	33	12	CpG:202	CGIsland	0.666667	0.363636	0.30303	Hyper
chr14	81115816	+	CG	0.0933069	2.66555e-07	0.00502836	18	9	34	9	CpG:202	CGIsland	0.5	0.264706	0.235294	None
chr14	81115826	+	CG	0.0193157	2.66555e-07	0.00502836	16	8	36	5	CpG:202	CGIsland	0.5	0.138889	0.361111	Hyper
chr14	81115854	+	CG	0.182372	2.66555e-07	0.00502836	17	9	36	12	CpG:202	CGIsland	0.529412	0.333333	0.196078	None
chr14	81115856	+	CG	0.293529	2.66555e-07	0.00502836	16	8	35	12	CpG:202	CGIsland	0.5	0.342857	0.157143	None
chr14	81115862	+	CG	0.0261771	2.66555e-07	0.00502836	16	8	37	6	CpG:202	CGIsland	0.5	0.162162	0.337838	Hyper
chr14	81115864	+	CG	0.0341842	1.80311e-07	0.00384822	17	9	36	7	CpG:202	CGIsland	0.529412	0.194444	0.334967	Hyper
chr14	81115931	+	CG	0.106736	1.73781e-06	0.0134192	14	7	41	10	CpG:202	CGIsland	0.5	0.243902	0.256098	Hyper
chr14	81115933	+	CG	0.0463279	1.73781e-06	0.0134192	14	7	39	8	CpG:202	CGIsland	0.5	0.205128	0.294872	Hyper
chr14	81115939	+	CG	0.0202762	1.73781e-06	0.0134192	14	6	39	3	CpG:202	CGIsland	0.428571	0.0769231	0.351648	Hyper
chr14	81115972	+	CG	0.022075	1.58597e-05	0.0374216	13	8	32	7	CpG:202	CGIsland	0.615385	0.21875	0.396635	Hyper
chr14	81116007	+	CG	0.413165	4.73473e-05	0.0541742	10	4	27	7	CpG:202	CGIsland	0.4	0.259259	0.140741	None
chr14	81116009	+	CG	0.21004	4.73473e-05	0.0541742	10	4	26	5	CpG:202	CGIsland	0.4	0.192308	0.207692	None
chr17	68589879	-	CG	0.211859	0.000360039	0.0929085	10	10	22	20	CpG:244	CGIsland	1	0.909091	0.0909091	None
chr17	68589899	-	CG	0.126614	0.000360039	0.0929085	10	9	21	21	CpG:244	CGIsland	0.9	1	-0.1	None
chr17	68589999	-	CG	0.0129332	0.000360039	0.0929085	11	10	33	10	CpG:244	CGIsland	0.909091	0.30303	0.606061	Hyper
chr17	68590018	-	CG	0.0496685	0.000360039	0.0929085	12	8	19	5	CpG:244	CGIsland	0.666667	0.263158	0.403509	Hyper
chr17	68590066	-	CG	0.18107	0.000280997	0.0881503	11	1	29	8	CpG:244	CGIsland	0.0909091	0.275862	-0.184953	None
chr18	23235772	-	CG	0.0230604	7.73652e-05	0.0628635	12	6	11	0	CpG:499	CGIsland	0.5	0	0.5	Hyper
chr18	23235786	-	CG	0.0216215	7.73652e-05	0.0628635	11	6	12	0	CpG:499	CGIsland	0.545455	0	0.545455	Hyper
chr18	23235791	-	CG	0.0281153	7.73652e-05	0.0628635	14	5	13	0	CpG:499	CGIsland	0.357143	0	0.357143	Hyper
chr18	23235835	-	CG	0.0956447	0.000481579	0.0987537	12	2	11	0	CpG:499	CGIsland	0.166667	0	0.166667	None
chr18	51145352	-	CG	0.266273	0.00022384	0.0831388	11	9	10	6	CpG:54	CGIsland	0.818182	0.6	0.218182	None
chr18	51145365	-	CG	0.0285705	0.00022384	0.0831388	12	11	11	4	CpG:54	CGIsland	0.916667	0.363636	0.55303	Hyper
chr18	51145367	-	CG	0.044898	0.00022384	0.0831388	12	10	11	4	CpG:54	CGIsland	0.833333	0.363636	0.469697	Hyper
chr18	51145384	-	CG	0.0283904	0.00022384	0.0831388	12	10	14	4	CpG:54	CGIsland	0.833333	0.285714	0.547619	Hyper
chr18	51145392	-	CG	0.0467902	0.00022384	0.0831388	13	11	14	6	CpG:54	CGIsland	0.846154	0.428571	0.417582	Hyper
chr18	51145401	-	CG	0.155475	0.00022384	0.0831388	12	8	13	5	CpG:54	CGIsland	0.666667	0.384615	0.282051	Hyper
chr18	51145406	-	CG	0.069319	0.00022384	0.0831388	13	11	14	7	CpG:54	CGIsland	0.846154	0.5	0.346154	Hyper
chr18	51145433	-	CG	0.0445462	0.00022384	0.0831388	12	10	15	6	CpG:54	CGIsland	0.833333	0.4	0.433333	Hyper
chr18	59046905	+	CG	0.0187797	4.42475e-05	0.0529644	11	11	24	13	CpG:52	CGIsland	1	0.541667	0.458333	Hyper
chr18	59046910	+	CG	0.0212118	4.42475e-05	0.0529644	10	10	24	17	CpG:52	CGIsland	1	0.708333	0.291667	Hyper
chr18	59046924	+	CG	0.0459479	4.42475e-05	0.0529644	10	9	13	6	CpG:52	CGIsland	0.9	0.461538	0.438462	Hyper
chr18	59046934	+	CG	0.0665147	4.42475e-05	0.0529644	11	10	11	6	CpG:52	CGIsland	0.909091	0.545455	0.363636	Hyper
chr18	59046944	+	CG	0.029434	4.42475e-05	0.0529644	10	9	14	5	CpG:52	CGIsland	0.9	0.357143	0.542857	Hyper
chr18	59046966	+	CG	0.0264728	4.42475e-05	0.0529644	10	10	10	5	CpG:52	CGIsland	1	0.5	0.5	Hyper
chr19	14544901	-	CG	0.12025	0.000473828	0.0985519	18	17	41	41	CpG:23	CGIsland	0.944444	1	-0.0555556	None
chr19	14545032	-	CG	0.697659	0.000389139	0.0943951	22	20	32	30	CpG:23	CGIsland	0.909091	0.9375	-0.0284091	None
chr19	33238012	+	CG	0.482087	0.000501103	0.099649	10	1	32	8	CpG:25	CGIsland	0.1	0.25	-0.15	None
chr19	33238077	+	CG	0.43092	0.000325857	0.0907554	10	0	28	1	CpG:25	CGIsland	0	0.0357143	-0.0357143	None
chr19	33238153	+	CG	0.0635917	0.000325857	0.0907554	11	2	16	0	CpG:25	CGIsland	0.181818	0	0.181818	None
chr19	33238156	+	CG	0.0678776	0.000325857	0.0907554	12	2	16	0	CpG:25	CGIsland	0.166667	0	0.166667	None
chr19	33238159	+	CG	0.0678776	0.000325857	0.0907554	12	2	16	0	CpG:25	CGIsland	0.166667	0	0.166667	None
chr19	37867604	+	CG	0.0697779	0.000328558	0.0908541	11	2	14	0	CpG:187	CGIsland	0.181818	0	0.181818	None
chr19	37867637	+	CG	0.201121	0.000328558	0.0908541	12	0	10	1	CpG:187	CGIsland	0	0.1	-0.1	None
chr19	37867657	+	CG	0.168584	0.000328558	0.0908541	15	0	10	1	CpG:187	CGIsland	0	0.1	-0.1	None
chr19	37867659	+	CG	0.159861	0.000328558	0.0908541	16	0	10	1	CpG:187	CGIsland	0	0.1	-0.1	None
chr19	37867662	+	CG	0.159861	0.000328558	0.0908541	16	0	10	1	CpG:187	CGIsland	0	0.1	-0.1	None
chr19	37867680	+	CG	0.165167	0.000328558	0.0908541	17	0	11	1	CpG:187	CGIsland	0	0.0909091	-0.0909091	None
chr19	37867686	+	CG	0.0571459	0.000328558	0.0908541	21	0	12	2	CpG:187	CGIsland	0	0.166667	-0.166667	None
chr19	37867747	+	CG	0.292332	0.000328558	0.0908541	14	1	10	0	CpG:187	CGIsland	0.0714286	0	0.0714286	None
chr19	37867750	+	CG	0.0637871	0.000328558	0.0908541	14	3	10	0	CpG:187	CGIsland	0.214286	0	0.214286	None
chr19	37867756	+	CG	0.0377224	0.000328558	0.0908541	13	4	11	0	CpG:187	CGIsland	0.307692	0	0.307692	Hyper
chr19	37867761	+	CG	0.054828	0.000328558	0.0908541	13	3	11	0	CpG:187	CGIsland	0.230769	0	0.230769	None
chr19	37867771	+	CG	0.0866981	0.000328558	0.0908541	12	2	12	0	CpG:187	CGIsland	0.166667	0	0.166667	None
chr21	33024435	+	CG	0.0538127	0.000392938	0.0946303	123	82	429	372	CpG:189	CGIsland	0.666667	0.867133	-0.200466	None
chr21	33024536	+	CG	0.0188579	0.000418723	0.096254	41	28	158	137	CpG:189	CGIsland	0.682927	0.867089	-0.184162	None
chr21	33029045	+	CG	0.0287525	0.000158914	0.0766015	194	147	669	597	CpG:114	CGIsland	0.757732	0.892377	-0.134645	None
chr21	33029046	-	CG	0.485308	0.000203286	0.0813667	13	8	29	21	CpG:114	CGIsland	0.615385	0.724138	-0.108753	None
chr21	33029047	+	CG	0.0291975	0.000203286	0.0813667	198	156	679	609	CpG:114	CGIsland	0.787879	0.896907	-0.109028	None
chr21	33029048	-	CG	0.49351	0.000203286	0.0813667	11	6	24	16	CpG:114	CGIsland	0.545455	0.666667	-0.121212	None
chr21	33029057	+	CG	0.0507032	0.00023056	0.0838626	201	135	690	533	CpG:114	CGIsland	0.671642	0.772464	-0.100822	None
chr21	33029058	-	CG	0.029821	0.00023056	0.0838626	14	4	27	18	CpG:114	CGIsland	0.285714	0.666667	-0.380952	Hypo
chr21	33029068	+	CG	0.0263181	0.00023056	0.0838626	200	140	688	591	CpG:114	CGIsland	0.7	0.859012	-0.159012	None
chr21	33029069	-	CG	0.114237	0.00023056	0.0838626	15	6	26	17	CpG:114	CGIsland	0.4	0.653846	-0.253846	Hypo
chr21	33029084	+	CG	0.0163864	0.000161567	0.076996	196	149	676	587	CpG:114	CGIsland	0.760204	0.868343	-0.108139	None
chr21	33029148	+	CG	0.032123	0.000294498	0.0891859	274	197	1022	843	CpG:114	CGIsland	0.718978	0.824853	-0.105875	None
chr21	33029161	+	CG	0.221694	3.71787e-05	0.0501773	273	210	1023	881	CpG:114	CGIsland	0.769231	0.861193	-0.0919618	None
chr21	33029190	+	CG	0.194701	1.69135e-05	0.0379972	218	133	800	575	CpG:114	CGIsland	0.610092	0.71875	-0.108658	None
chr21	33029207	+	CG	0.0463973	1.69135e-05	0.0379972	155	110	642	517	CpG:114	CGIsland	0.709677	0.805296	-0.0956185	None
chr21	33029223	+	CG	0.0943281	1.69135e-05	0.0379972	107	70	449	356	CpG:114	CGIsland	0.654206	0.792873	-0.138667	None
chr21	33029227	+	CG	0.0140169	1.69135e-05	0.0379972	94	63	378	310	CpG:114	CGIsland	0.670213	0.820106	-0.149893	None
chr21	33029229	+	CG	0.0463345	1.69135e-05	0.0379972	90	61	351	285	CpG:114	CGIsland	0.677778	0.811966	-0.134188	None
chr21	33029247	+	CG	0.582932	3.48318e-05	0.0490127	34	24	169	127	CpG:114	CGIsland	0.705882	0.751479	-0.0455969	None
chr21	33029253	+	CG	0.471514	1.74355e-05	0.0386268	25	15	90	61	CpG:114	CGIsland	0.6	0.677778	-0.0777778	None
chr22	5128773	-	CG	0.0637879	1.74643e-05	0.0386268	10	10	14	11	CpG:52	CGIsland	1	0.785714	0.214286	None
chr22	5128782	-	CG	0.0585819	1.74643e-05	0.0386268	11	11	14	11	CpG:52	CGIsland	1	0.785714	0.214286	None
chr22	5128789	-	CG	0.0396553	1.74643e-05	0.0386268	11	11	14	10	CpG:52	CGIsland	1	0.714286	0.285714	Hyper
chr22	5128797	-	CG	0.0377248	1.74643e-05	0.0386268	13	13	15	11	CpG:52	CGIsland	1	0.733333	0.266667	Hyper
chr22	5128806	-	CG	0.0291599	1.74643e-05	0.0386268	13	13	15	10	CpG:52	CGIsland	1	0.666667	0.333333	Hyper
chr22	5128809	-	CG	0.0281121	1.74643e-05	0.0386268	13	13	14	9	CpG:52	CGIsland	1	0.642857	0.357143	Hyper
chr22	5128828	-	CG	0.0668985	1.74643e-05	0.0386268	12	11	15	9	CpG:52	CGIsland	0.916667	0.6	0.316667	Hyper
chr22	5128830	-	CG	0.0291285	1.74643e-05	0.0386268	12	12	14	9	CpG:52	CGIsland	1	0.642857	0.357143	Hyper
chr22	5128848	-	CG	0.0556265	1.74643e-05	0.0386268	10	7	12	3	CpG:52	CGIsland	0.7	0.25	0.45	Hyper
chr22	57977115	+	CG	0.361248	0.000283704	0.0882421	16	14	16	12	CpG:24	CGIsland	0.875	0.75	0.125	None
chr22	57977125	+	CG	0.0151293	0.000283704	0.0882421	13	13	16	1	CpG:24	CGIsland	1	0.0625	0.9375	Hyper
chr22	57977131	+	CG	0.0255174	0.000283704	0.0882421	13	13	17	11	CpG:24	CGIsland	1	0.647059	0.352941	Hyper
chr22	57977139	+	CG	0.0314554	0.000283704	0.0882421	12	12	16	11	CpG:24	CGIsland	1	0.6875	0.3125	Hyper
chr22	57977143	+	CG	0.0329395	0.000283704	0.0882421	11	11	16	11	CpG:24	CGIsland	1	0.6875	0.3125	Hyper
chr22	59012180	+	CG	0.0783814	0.000141025	0.074063	10	4	10	8	CpG:32	CGIsland	0.4	0.8	-0.4	Hypo
chr22	59012190	+	CG	0.121933	0.000141025	0.074063	11	4	10	7	CpG:32	CGIsland	0.363636	0.7	-0.336364	Hypo
chr22	59012196	+	CG	0.071019	0.000141025	0.074063	11	5	12	10	CpG:32	CGIsland	0.454545	0.833333	-0.378788	Hypo
chr22	59012220	+	CG	0.266267	0.000119098	0.0711235	10	6	11	9	CpG:32	CGIsland	0.6	0.818182	-0.218182	None
chr22	59012256	+	CG	0.101243	0.000119098	0.0711235	10	4	15	11	CpG:32	CGIsland	0.4	0.733333	-0.333333	Hypo
chr22	59012262	+	CG	0.101243	0.000119098	0.0711235	10	4	15	11	CpG:32	CGIsland	0.4	0.733333	-0.333333	Hypo
chr22	59012269	+	CG	0.0471719	0.000119098	0.0711235	10	3	16	12	CpG:32	CGIsland	0.3	0.75	-0.45	Hypo
chr23	3598319	+	CG	0.0282044	8.27482e-07	0.00989631	12	12	19	13	CpG:76	CGIsland	1	0.684211	0.315789	Hyper
chr23	3598327	+	CG	0.0190499	8.27482e-07	0.00989631	12	12	21	12	CpG:76	CGIsland	1	0.571429	0.428571	Hyper
chr23	3598329	+	CG	0.0190499	8.27482e-07	0.00989631	12	12	21	12	CpG:76	CGIsland	1	0.571429	0.428571	Hyper
chr23	3598336	+	CG	0.0180827	8.27482e-07	0.00989631	13	13	20	11	CpG:76	CGIsland	1	0.55	0.45	Hyper
chr23	3598338	+	CG	0.0234931	8.27482e-07	0.00989631	13	13	20	13	CpG:76	CGIsland	1	0.65	0.35	Hyper
chr23	3598345	+	CG	0.0184738	8.27482e-07	0.00989631	13	13	21	12	CpG:76	CGIsland	1	0.571429	0.428571	Hyper
chr23	3598358	+	CG	0.0326573	8.27482e-07	0.00989631	14	13	19	10	CpG:76	CGIsland	0.928571	0.526316	0.402256	Hyper
chr23	3598368	+	CG	0.0230271	8.27482e-07	0.00989631	12	12	18	11	CpG:76	CGIsland	1	0.611111	0.388889	Hyper
chr23	3598382	+	CG	0.0421966	3.47664e-06	0.018933	13	12	18	10	CpG:76	CGIsland	0.923077	0.555556	0.367521	Hyper
chr23	3598393	+	CG	0.598267	3.47664e-06	0.018933	15	11	17	11	CpG:76	CGIsland	0.733333	0.647059	0.0862745	None
chr23	3598428	+	CG	0.025003	3.47664e-06	0.018933	16	16	13	8	CpG:76	CGIsland	1	0.615385	0.384615	Hyper
chr23	3598432	+	CG	0.0302644	3.47664e-06	0.018933	16	16	12	8	CpG:76	CGIsland	1	0.666667	0.333333	Hyper
chr23	3598443	+	CG	0.0417101	3.47664e-06	0.018933	16	15	11	6	CpG:76	CGIsland	0.9375	0.545455	0.392045	Hyper
chr23	3598454	+	CG	0.169247	3.47664e-06	0.018933	15	13	11	7	CpG:76	CGIsland	0.866667	0.636364	0.230303	None
chr23	3598479	+	CG	0.22396	3.47664e-06	0.018933	12	11	11	8	CpG:76	CGIsland	0.916667	0.727273	0.189394	None
chr23	3598485	+	CG	0.426166	3.47664e-06	0.018933	12	11	10	8	CpG:76	CGIsland	0.916667	0.8	0.116667	None
chr23	27521284	+	CG	0.112767	0.0003559	0.092659	10	4	16	2	CpG:169	CGIsland	0.4	0.125	0.275	Hyper
chr23	27521285	-	CG	0.026623	0.0003559	0.092659	11	0	16	6	CpG:169	CGIsland	0	0.375	-0.375	Hypo
chr23	27521314	+	CG	0.369606	0.000242833	0.0850208	10	4	17	4	CpG:169	CGIsland	0.4	0.235294	0.164706	None
chr23	27521315	-	CG	0.141802	0.000242833	0.0850208	10	0	15	2	CpG:169	CGIsland	0	0.133333	-0.133333	None
chr23	27521333	+	CG	0.485864	6.53628e-05	0.0599123	10	4	15	4	CpG:169	CGIsland	0.4	0.266667	0.133333	None
chr23	27521334	-	CG	0.407567	6.53628e-05	0.0599123	12	4	23	11	CpG:169	CGIsland	0.333333	0.478261	-0.144928	None
chr23	27521346	+	CG	0.118968	6.53628e-05	0.0599123	10	5	15	3	CpG:169	CGIsland	0.5	0.2	0.3	Hyper
chr23	27521347	-	CG	0.0361418	6.53628e-05	0.0599123	13	1	20	8	CpG:169	CGIsland	0.0769231	0.4	-0.323077	Hypo
chr23	27521355	+	CG	0.28555	2.37969e-05	0.0426847	10	5	14	4	CpG:169	CGIsland	0.5	0.285714	0.214286	None
chr23	27521356	-	CG	0.0574747	2.37969e-05	0.0426847	17	0	10	2	CpG:169	CGIsland	0	0.2	-0.2	None
chr23	27521362	-	CG	0.945353	1.09346e-05	0.0326535	17	6	22	8	CpG:169	CGIsland	0.352941	0.363636	-0.0106952	None
chr23	27521366	-	CG	0.185524	1.09346e-05	0.0326535	17	2	22	11	CpG:169	CGIsland	0.117647	0.5	-0.382353	Hypo
chr23	27521381	-	CG	0.823599	1.91357e-05	0.0397108	16	5	11	3	CpG:169	CGIsland	0.3125	0.272727	0.0397727	None
chr23	27521419	-	CG	0.699788	5.72757e-05	0.0575015	19	4	11	3	CpG:169	CGIsland	0.210526	0.272727	-0.062201	None
chr23	27521426	-	CG	0.284721	5.72757e-05	0.0575015	19	4	13	5	CpG:169	CGIsland	0.210526	0.384615	-0.174089	None
chr23	27521450	-	CG	0.0356074	0.000383897	0.0941886	15	1	15	7	CpG:169	CGIsland	0.0666667	0.466667	-0.4	Hypo
chr23	31828665	-	CG	0.0210831	0.00038256	0.094156	11	6	13	0	CpG:30	CGIsland	0.545455	0	0.545455	Hyper
chr23	31828668	-	CG	0.0216215	0.00038256	0.094156	11	6	12	0	CpG:30	CGIsland	0.545455	0	0.545455	Hyper
chr23	31828673	-	CG	0.0255541	0.00038256	0.094156	10	5	11	0	CpG:30	CGIsland	0.5	0	0.5	Hyper
chr24	40755804	-	CG	0.269589	0.000287475	0.0885146	11	6	16	12	CpG:17	CGIsland	0.545455	0.75	-0.204545	None
chr24	40755818	-	CG	0.456333	0.000287475	0.0885146	11	9	27	19	CpG:17	CGIsland	0.818182	0.703704	0.114478	None
chr25	2375675	+	CG	0.0482454	0.00014659	0.0750199	12	7	13	2	CpG:554	CGIsland	0.583333	0.153846	0.429487	Hyper
chr25	2375691	+	CG	0.0337314	0.00014659	0.0750199	13	7	13	1	CpG:554	CGIsland	0.538462	0.0769231	0.461538	Hyper
chr25	2375709	+	CG	0.371591	0.00014659	0.0750199	13	0	27	1	CpG:554	CGIsland	0	0.037037	-0.037037	None
chr25	2375749	+	CG	0.0747492	0.00014659	0.0750199	18	6	25	2	CpG:554	CGIsland	0.333333	0.08	0.253333	Hyper
chr25	2375756	+	CG	0.0440962	0.00014659	0.0750199	18	6	25	2	CpG:554	CGIsland	0.333333	0.08	0.253333	Hyper
chr25	2375768	+	CG	0.0118711	0.00014659	0.0750199	16	10	24	3	CpG:554	CGIsland	0.625	0.125	0.5	Hyper
chr25	2375776	+	CG	0.111282	0.00014659	0.0750199	17	6	22	3	CpG:554	CGIsland	0.352941	0.136364	0.216578	None
chr25	2375785	+	CG	0.169314	0.00014659	0.0750199	18	9	21	6	CpG:554	CGIsland	0.5	0.285714	0.214286	None
chr25	2375803	+	CG	0.0748521	0.00014659	0.0750199	16	9	10	2	CpG:554	CGIsland	0.5625	0.2	0.3625	Hyper
chr25	26579955	+	CG	0.109107	2.30816e-06	0.0153518	12	0	24	3	CpG:26	CGIsland	0	0.125	-0.125	None
chr25	26579966	+	CG	0.0919243	1.57522e-06	0.0126865	13	0	23	3	CpG:26	CGIsland	0	0.130435	-0.130435	None
chr25	26579983	+	CG	0.0527977	1.57522e-06	0.0126865	15	0	26	4	CpG:26	CGIsland	0	0.153846	-0.153846	None
chr25	26579998	+	CG	0.0371996	7.12848e-07	0.00916608	15	0	25	5	CpG:26	CGIsland	0	0.2	-0.2	None
chr25	26580013	+	CG	0.0350605	1.91648e-07	0.00397438	15	0	23	5	CpG:26	CGIsland	0	0.217391	-0.217391	None
chr25	26580041	+	CG	0.0365736	1.91648e-07	0.00397438	18	0	19	4	CpG:26	CGIsland	0	0.210526	-0.210526	None
chr25	26580051	+	CG	0.0354361	1.91648e-07	0.00397438	18	0	18	4	CpG:26	CGIsland	0	0.222222	-0.222222	None
chr25	26580069	+	CG	0.0321246	1.08647e-07	0.00260887	18	0	15	4	CpG:26	CGIsland	0	0.266667	-0.266667	Hypo
chr25	26580076	+	CG	0.0363443	1.08647e-07	0.00260887	15	0	16	4	CpG:26	CGIsland	0	0.25	-0.25	Hypo
chr25	26580098	+	CG	0.0309829	1.08647e-07	0.00260887	12	0	22	6	CpG:26	CGIsland	0	0.272727	-0.272727	Hypo
chr25	26580104	+	CG	0.0282044	1.08647e-07	0.00260887	12	0	19	6	CpG:26	CGIsland	0	0.315789	-0.315789	Hypo
chr25	26580120	+	CG	0.0497019	1.08647e-07	0.00260887	10	0	17	4	CpG:26	CGIsland	0	0.235294	-0.235294	None
chr25	26580150	+	CG	0.167071	3.35537e-08	0.00121566	11	0	19	2	CpG:26	CGIsland	0	0.105263	-0.105263	None
chr25	26580154	+	CG	0.167071	3.35537e-08	0.00121566	11	0	19	2	CpG:26	CGIsland	0	0.105263	-0.105263	None
chr25	26580157	+	CG	0.0915007	4.61856e-08	0.00149204	10	0	18	3	CpG:26	CGIsland	0	0.166667	-0.166667	None
chr29	22289	-	CG	0.0394074	0.00028147	0.0881608	16	16	11	8	CpG:128	CGIsland	1	0.727273	0.272727	Hyper
chr29	22295	-	CG	0.157527	0.00028147	0.0881608	18	18	11	10	CpG:128	CGIsland	1	0.909091	0.0909091	None
chr29	22301	-	CG	0.341684	0.00028147	0.0881608	18	17	10	10	CpG:128	CGIsland	0.944444	1	-0.0555556	None
chr29	22317	-	CG	0.698152	0.000406541	0.0954484	20	17	10	9	CpG:128	CGIsland	0.85	0.9	-0.05	None
chr29	22320	-	CG	0.0655952	0.000406541	0.0954484	20	12	11	10	CpG:128	CGIsland	0.6	0.909091	-0.309091	Hypo
chr29	22324	-	CG	0.0600604	0.000406541	0.0954484	20	16	10	10	CpG:128	CGIsland	0.8	1	-0.2	None
chr29	22333	-	CG	0.352518	0.000406541	0.0954484	19	18	10	10	CpG:128	CGIsland	0.947368	1	-0.0526316	None
chr29	22374	-	CG	0.408594	0.000383052	0.094181	24	20	23	21	CpG:128	CGIsland	0.833333	0.913043	-0.0797101	None
chr29	22411	-	CG	0.0782365	0.000350842	0.0922906	14	8	10	9	CpG:128	CGIsland	0.571429	0.9	-0.328571	Hypo
chr29	22428	-	CG	0.0647603	0.000350842	0.0922906	14	14	10	8	CpG:128	CGIsland	1	0.8	0.2	None
chr29	42856823	+	CG	0.0921624	1.24166e-06	0.0117928	10	9	12	7	CpG:113	CGIsland	0.9	0.583333	0.316667	Hyper
chr29	42856909	+	CG	0.150237	1.24166e-06	0.0117928	10	5	21	16	CpG:113	CGIsland	0.5	0.761905	-0.261905	Hypo
chr29	42856932	+	CG	0.0546376	1.24166e-06	0.0117928	10	5	26	22	CpG:113	CGIsland	0.5	0.846154	-0.346154	Hypo
chr29	42856936	+	CG	0.0257381	1.24166e-06	0.0117928	10	5	27	24	CpG:113	CGIsland	0.5	0.888889	-0.388889	Hypo
chr29	42856943	+	CG	0.0301665	1.24166e-06	0.0117928	10	5	25	22	CpG:113	CGIsland	0.5	0.88	-0.38	Hypo
chr29	42856947	+	CG	0.015762	1.24166e-06	0.0117928	11	4	24	21	CpG:113	CGIsland	0.363636	0.875	-0.511364	Hypo
chr29	42856957	+	CG	0.0393953	1.24166e-06	0.0117928	11	5	12	11	CpG:113	CGIsland	0.454545	0.916667	-0.462121	Hypo
chr29	42856966	+	CG	0.031396	1.24166e-06	0.0117928	10	4	13	12	CpG:113	CGIsland	0.4	0.923077	-0.523077	Hypo
chr29	42856973	+	CG	0.012535	1.24166e-06	0.0117928	10	4	24	23	CpG:113	CGIsland	0.4	0.958333	-0.558333	Hypo
chr29	42856978	+	CG	0.0208778	1.24166e-06	0.0117928	10	4	26	22	CpG:113	CGIsland	0.4	0.846154	-0.446154	Hypo
chr29	42857002	+	CG	0.0445673	1.24166e-06	0.0117928	10	5	26	22	CpG:113	CGIsland	0.5	0.846154	-0.346154	Hypo
chrX	2535365	-	CG	0.0449725	0.000134388	0.0733079	10	2	17	11	CpG:87	CGIsland	0.2	0.647059	-0.447059	Hypo
chrX	2535382	-	CG	0.0438801	0.000301341	0.0894452	10	2	15	10	CpG:87	CGIsland	0.2	0.666667	-0.466667	Hypo
chrX	2535388	-	CG	0.0990732	0.000301341	0.0894452	11	2	14	7	CpG:87	CGIsland	0.181818	0.5	-0.318182	Hypo
chrX	4041557	-	CG	0.0291304	4.98042e-05	0.0548549	14	5	12	0	CpG:270	CGIsland	0.357143	0	0.357143	Hyper
chrX	4041570	-	CG	0.0239436	4.98042e-05	0.0548549	14	6	12	0	CpG:270	CGIsland	0.428571	0	0.428571	Hyper
chrX	4041576	-	CG	0.0956837	4.98042e-05	0.0548549	13	2	12	0	CpG:270	CGIsland	0.153846	0	0.153846	None
chrX	4041581	-	CG	0.0325545	4.98042e-05	0.0548549	12	7	12	1	CpG:270	CGIsland	0.583333	0.0833333	0.5	Hyper
chrX	4041611	-	CG	0.0489996	4.98042e-05	0.0548549	11	6	10	1	CpG:270	CGIsland	0.545455	0.1	0.445455	Hyper
chrX	4041650	-	CG	0.0502426	4.98042e-05	0.0548549	10	5	12	1	CpG:270	CGIsland	0.5	0.0833333	0.416667	Hyper
chrX	18020880	-	CG	0.0362668	1.27954e-05	0.0343178	10	7	12	2	CpG:57	CGIsland	0.7	0.166667	0.533333	Hyper
chrX	18020892	-	CG	0.0847491	1.27954e-05	0.0343178	10	5	13	2	CpG:57	CGIsland	0.5	0.153846	0.346154	Hyper
chrX	18020911	-	CG	0.073979	1.27954e-05	0.0343178	11	7	15	4	CpG:57	CGIsland	0.636364	0.266667	0.369697	Hyper
chrX	18020927	-	CG	0.025644	1.27954e-05	0.0343178	11	8	14	2	CpG:57	CGIsland	0.727273	0.142857	0.584416	Hyper
chrX	18020934	-	CG	0.0482454	1.27954e-05	0.0343178	12	7	13	2	CpG:57	CGIsland	0.583333	0.153846	0.429487	Hyper
chrX	18020952	-	CG	0.108377	1.27954e-05	0.0343178	11	9	12	6	CpG:57	CGIsland	0.818182	0.5	0.318182	Hyper
chrX	18020956	-	CG	0.0426599	1.27954e-05	0.0343178	11	9	12	4	CpG:57	CGIsland	0.818182	0.333333	0.484848	Hyper
chrX	18020965	-	CG	0.0931157	1.27954e-05	0.0343178	11	7	11	3	CpG:57	CGIsland	0.636364	0.272727	0.363636	Hyper
chrX	18020979	-	CG	0.0345623	5.79246e-06	0.0245623	10	8	12	3	CpG:57	CGIsland	0.8	0.25	0.55	Hyper
chrX	18020982	-	CG	0.0608812	5.79246e-06	0.0245623	10	8	11	4	CpG:57	CGIsland	0.8	0.363636	0.436364	Hyper
chrX	18020986	-	CG	0.0666185	5.79246e-06	0.0245623	10	7	11	3	CpG:57	CGIsland	0.7	0.272727	0.427273	Hyper
chrX	20585466	-	CG	0.272227	0.000467944	0.0982192	24	11	26	8	CpG:266	CGIsland	0.458333	0.307692	0.150641	None
chrX	20585540	-	CG	0.282958	0.00028346	0.0882421	39	8	28	9	CpG:266	CGIsland	0.205128	0.321429	-0.1163	None
chrX	20585542	-	CG	0.7911	0.000264207	0.0868814	39	9	27	7	CpG:266	CGIsland	0.230769	0.259259	-0.02849	None
chrX	20585555	-	CG	0.0359316	0.000264207	0.0868814	28	16	29	8	CpG:266	CGIsland	0.571429	0.275862	0.295567	Hyper
chrX	20585577	-	CG	0.12433	0.000264207	0.0868814	38	16	22	5	CpG:266	CGIsland	0.421053	0.227273	0.19378	None
chrX	20585583	-	CG	0.186991	0.000264207	0.0868814	40	17	23	6	CpG:266	CGIsland	0.425	0.26087	0.16413	None
chrX	20585594	-	CG	0.384573	0.000264207	0.0868814	31	13	23	7	CpG:266	CGIsland	0.419355	0.304348	0.115007	None
chrX	20585606	-	CG	0.0305827	0.000264207	0.0868814	33	21	25	8	CpG:266	CGIsland	0.636364	0.32	0.316364	Hyper
chrX	20585608	-	CG	0.0298362	0.000248548	0.0855577	32	17	26	6	CpG:266	CGIsland	0.53125	0.230769	0.300481	Hyper
chrX	20585610	-	CG	0.112492	0.000248548	0.0855577	34	15	25	6	CpG:266	CGIsland	0.441176	0.24	0.201176	None
chrX	20585612	-	CG	0.0420469	0.000248548	0.0855577	34	16	25	5	CpG:266	CGIsland	0.470588	0.2	0.270588	Hyper
chrX	20585614	-	CG	0.0363528	0.000248548	0.0855577	30	16	25	6	CpG:266	CGIsland	0.533333	0.24	0.293333	Hyper
chrX	20585622	-	CG	0.226278	0.000222668	0.0830428	32	16	34	12	CpG:266	CGIsland	0.5	0.352941	0.147059	None
chrX	20585627	-	CG	0.594447	0.000222668	0.0830428	44	20	33	13	CpG:266	CGIsland	0.454545	0.393939	0.0606061	None
chrX	20585630	-	CG	0.50518	0.000222668	0.0830428	44	17	32	10	CpG:266	CGIsland	0.386364	0.3125	0.0738636	None
chrX	20585658	-	CG	0.0104425	0.000332521	0.091059	39	21	47	12	CpG:266	CGIsland	0.538462	0.255319	0.283142	Hyper
chrX	20585665	-	CG	0.0535753	0.000395836	0.0948869	38	23	47	17	CpG:266	CGIsland	0.605263	0.361702	0.243561	None
chrX	20585719	-	CG	0.352182	0.000454112	0.0977034	53	24	51	15	CpG:266	CGIsland	0.45283	0.294118	0.158713	None
chrX	33268335	-	CG	0.352952	2.21452e-05	0.041857	10	3	14	2	CpG:85	CGIsland	0.3	0.142857	0.157143	None
chrX	33268345	-	CG	0.169235	2.21452e-05	0.041857	11	4	15	2	CpG:85	CGIsland	0.363636	0.133333	0.230303	None
chrX	33268347	-	CG	0.0813783	2.21452e-05	0.041857	11	5	15	2	CpG:85	CGIsland	0.454545	0.133333	0.321212	Hyper
chrX	33268359	-	CG	0.101901	2.21452e-05	0.041857	11	4	12	1	CpG:85	CGIsland	0.363636	0.0833333	0.280303	Hyper
chrX	33268362	-	CG	0.032719	2.21452e-05	0.041857	11	4	12	0	CpG:85	CGIsland	0.363636	0	0.363636	Hyper
chrX	33268368	-	CG	0.0893885	2.21452e-05	0.041857	11	4	13	1	CpG:85	CGIsland	0.363636	0.0769231	0.286713	Hyper
chrX	33268392	-	CG	0.100411	2.21452e-05	0.041857	10	4	23	2	CpG:85	CGIsland	0.4	0.0869565	0.313043	Hyper
chrX	33268423	-	CG	0.0589578	3.92973e-05	0.0510672	11	5	12	1	CpG:85	CGIsland	0.454545	0.0833333	0.371212	Hyper
chrX	33268443	-	CG	0.167285	0.000124029	0.0717852	13	5	21	3	CpG:85	CGIsland	0.384615	0.142857	0.241758	None
chrX	33268460	-	CG	0.261167	0.000124029	0.0717852	12	6	11	3	CpG:85	CGIsland	0.5	0.272727	0.227273	None
chrX	33268466	-	CG	0.0805938	0.000124029	0.0717852	13	6	22	4	CpG:85	CGIsland	0.461538	0.181818	0.27972	Hyper
chrX	33268484	-	CG	0.0248388	0.000124029	0.0717852	13	6	10	0	CpG:85	CGIsland	0.461538	0	0.461538	Hyper
chrX	33268494	-	CG	0.0582668	0.000124029	0.0717852	13	6	11	1	CpG:85	CGIsland	0.461538	0.0909091	0.370629	Hyper
chrX	33268504	-	CG	0.0311655	0.000124029	0.0717852	14	8	12	1	CpG:85	CGIsland	0.571429	0.0833333	0.488095	Hyper
chrX	65889872	+	CG	0.123047	0.00042377	0.0964034	14	10	24	22	CpG:16	CGIsland	0.714286	0.916667	-0.202381	None
chrX	65889875	+	CG	0.0457318	0.00042377	0.0964034	14	12	24	24	CpG:16	CGIsland	0.857143	1	-0.142857	None
chrX	84662872	+	CG	0.0529647	1.52253e-11	7.502e-06	891	750	863	767	CpG:28	CGIsland	0.841751	0.88876	-0.0470093	None
chrX	84662873	-	CG	0.0395662	1.52253e-11	7.502e-06	376	325	399	367	CpG:28	CGIsland	0.864362	0.919799	-0.0554378	None
chrX	84662880	+	CG	0.535285	2.89276e-11	1.22876e-05	860	759	834	744	CpG:28	CGIsland	0.882558	0.892086	-0.00952819	None
chrX	84662881	-	CG	0.164454	1.91822e-11	8.75159e-06	389	334	403	364	CpG:28	CGIsland	0.858612	0.903226	-0.044614	None
chrX	84662894	+	CG	0.602447	1.68402e-11	7.97859e-06	793	740	780	733	CpG:28	CGIsland	0.933165	0.939744	-0.00657839	None
chrX	84662895	-	CG	0.0734574	8.46679e-11	1.9205e-05	383	355	398	381	CpG:28	CGIsland	0.926893	0.957286	-0.0303935	None
chrX	84662914	+	CG	0.169476	8.46679e-11	1.9205e-05	801	747	765	736	CpG:28	CGIsland	0.932584	0.962092	-0.0295072	None
chrX	84662915	-	CG	0.0190944	8.46679e-11	1.9205e-05	452	407	454	431	CpG:28	CGIsland	0.900442	0.949339	-0.0488967	None
chrX	84662922	+	CG	0.340397	3.58086e-11	1.42291e-05	771	728	754	720	CpG:28	CGIsland	0.944228	0.954907	-0.0106789	None
chrX	84662923	-	CG	0.476457	1.061e-10	1.9205e-05	472	444	475	452	CpG:28	CGIsland	0.940678	0.951579	-0.010901	None
chrX	84662930	+	CG	0.0410006	8.51175e-10	8.12795e-05	755	681	729	687	CpG:28	CGIsland	0.901987	0.942387	-0.0404001	None
chrX	84662931	-	CG	0.827439	8.51175e-10	8.12795e-05	484	451	490	462	CpG:28	CGIsland	0.931818	0.942857	-0.011039	None
chrX	84662938	+	CG	0.00183618	5.27411e-10	6.12908e-05	743	609	743	666	CpG:28	CGIsland	0.81965	0.896366	-0.076716	None
chrX	84662939	-	CG	0.438835	1.94671e-10	2.99753e-05	502	426	502	417	CpG:28	CGIsland	0.848606	0.830677	0.0179283	None
chrX	84662964	+	CG	0.014008	3.71954e-10	4.62814e-05	680	279	689	352	CpG:28	CGIsland	0.410294	0.510885	-0.100591	None
chrX	84662965	-	CG	0.0211658	3.71954e-10	4.62814e-05	554	217	525	250	CpG:28	CGIsland	0.391697	0.47619	-0.0844937	None
chrX	84663008	+	CG	0.0576486	5.51394e-08	0.00168542	577	430	586	488	CpG:28	CGIsland	0.745234	0.832765	-0.0875305	None
chrX	84663009	-	CG	0.110124	5.51394e-08	0.00168542	597	468	576	504	CpG:28	CGIsland	0.78392	0.875	-0.0910804	None
chrX	84663031	+	CG	0.0287629	3.45428e-09	0.000223952	625	383	617	487	CpG:28	CGIsland	0.6128	0.789303	-0.176503	None
chrX	84663032	-	CG	0.113386	3.45428e-09	0.000223952	645	413	630	469	CpG:28	CGIsland	0.64031	0.744444	-0.104134	None
chrX	84663037	+	CG	0.0453708	3.45428e-09	0.000223952	668	467	653	552	CpG:28	CGIsland	0.699102	0.845329	-0.146227	None
chrX	84663038	-	CG	0.0176886	3.45428e-09	0.000223952	666	448	644	534	CpG:28	CGIsland	0.672673	0.829193	-0.15652	None
chrX	84663049	+	CG	0.0148455	8.86453e-10	8.33559e-05	682	529	661	581	CpG:28	CGIsland	0.77566	0.878971	-0.103311	None
chrX	84663050	-	CG	0.0690926	8.86453e-10	8.33559e-05	677	548	635	570	CpG:28	CGIsland	0.809453	0.897638	-0.0881843	None
chrX	84663055	+	CG	0.0347679	8.93619e-10	8.33931e-05	671	543	652	572	CpG:28	CGIsland	0.80924	0.877301	-0.0680607	None
chrX	84663056	-	CG	0.0330446	1.40895e-09	0.00012046	689	548	655	572	CpG:28	CGIsland	0.795356	0.873282	-0.0779269	None
chrX	84663077	+	CG	0.180568	1.06665e-08	0.000503423	678	630	674	639	CpG:28	CGIsland	0.929204	0.948071	-0.0188677	None
chrX	84663078	-	CG	0.587269	1.06665e-08	0.000503423	703	665	667	638	CpG:28	CGIsland	0.945946	0.956522	-0.0105758	None
chrX	84663082	+	CG	0.0659998	7.36475e-09	0.000394441	655	575	642	585	CpG:28	CGIsland	0.877863	0.911215	-0.0333524	None
chrX	84663083	-	CG	0.0378151	8.82464e-09	0.000447346	697	625	666	620	CpG:28	CGIsland	0.8967	0.930931	-0.0342308	None
chrX	84663119	+	CG	0.410955	1.12571e-08	0.000527259	805	732	772	715	CpG:28	CGIsland	0.909317	0.926166	-0.016849	None
chrX	84663120	-	CG	0.00688618	1.12571e-08	0.000527259	757	670	703	658	CpG:28	CGIsland	0.885073	0.935989	-0.050916	None
chrX	84663136	+	CG	0.263566	5.3609e-09	0.000305729	816	726	769	700	CpG:28	CGIsland	0.889706	0.910273	-0.0205672	None
chrX	84663137	-	CG	0.0111091	5.3609e-09	0.000305729	759	686	724	684	CpG:28	CGIsland	0.903821	0.944751	-0.0409306	None
chrX	84663139	+	CG	0.498483	5.3609e-09	0.000305729	832	725	799	687	CpG:28	CGIsland	0.871394	0.859825	0.0115694	None
chrX	84663140	-	CG	0.00878387	2.05751e-08	0.000842815	764	644	730	654	CpG:28	CGIsland	0.842932	0.89589	-0.0529585	None
chrX	84663170	+	CG	0.327957	3.72456e-08	0.00128174	868	802	859	804	CpG:28	CGIsland	0.923963	0.935972	-0.0120089	None
chrX	84663171	-	CG	0.531545	3.72456e-08	0.00128174	766	702	748	692	CpG:28	CGIsland	0.916449	0.925134	-0.0086846	None
chrX	84663173	+	CG	0.974758	3.72456e-08	0.00128174	890	825	890	825	CpG:28	CGIsland	0.926966	0.926966	0	None
chrX	84663174	-	CG	0.541201	3.72456e-08	0.00128174	766	706	742	690	CpG:28	CGIsland	0.921671	0.929919	-0.00824812	None
chrX	84663188	+	CG	0.0284138	3.72456e-08	0.00128174	910	852	926	888	CpG:28	CGIsland	0.936264	0.958963	-0.0226995	None
chrX	84663189	-	CG	0.445119	3.72456e-08	0.00128174	748	692	741	693	CpG:28	CGIsland	0.925134	0.935223	-0.010089	None
chrX	84663193	+	CG	0.0510896	3.72456e-08	0.00128174	930	758	941	804	CpG:28	CGIsland	0.815054	0.85441	-0.0393564	None
chrX	84663194	-	CG	0.0528948	3.72456e-08	0.00128174	725	576	712	607	CpG:28	CGIsland	0.794483	0.852528	-0.0580453	None
chrX	84663211	+	CG	0.0319962	8.24663e-08	0.00224439	896	838	926	889	CpG:28	CGIsland	0.935268	0.960043	-0.0247753	None
chrX	84663212	-	CG	0.0398416	8.24663e-08	0.00224439	661	611	629	602	CpG:28	CGIsland	0.924357	0.957075	-0.0327177	None
chrX	84663217	+	CG	0.0220785	8.24663e-08	0.00224439	877	484	914	617	CpG:28	CGIsland	0.551881	0.675055	-0.123173	None
chrX	84663218	-	CG	0.00824412	8.24663e-08	0.00224439	646	355	608	391	CpG:28	CGIsland	0.549536	0.643092	-0.0935565	None
chrX	84663247	+	CG	0.0401944	1.90147e-07	0.00396999	809	687	857	770	CpG:28	CGIsland	0.849197	0.898483	-0.0492865	None
chrX	84663248	-	CG	0.321166	1.90147e-07	0.00396999	544	484	544	496	CpG:28	CGIsland	0.889706	0.911765	-0.0220588	None
chrX	84663249	+	CG	0.0808126	1.90147e-07	0.00396999	797	680	860	772	CpG:28	CGIsland	0.853199	0.897674	-0.0444749	None
chrX	84663250	-	CG	0.0472666	1.90147e-07	0.00396999	540	461	531	484	CpG:28	CGIsland	0.853704	0.911488	-0.0577841	None
chrX	84663254	+	CG	0.105606	6.57785e-07	0.00885554	781	734	831	796	CpG:28	CGIsland	0.939821	0.957882	-0.0180613	None
chrX	84663255	-	CG	0.334854	6.57785e-07	0.00885554	526	507	520	495	CpG:28	CGIsland	0.963878	0.951923	0.0119553	None
chrX	84663260	+	CG	0.049474	2.40301e-06	0.015583	765	694	832	791	CpG:28	CGIsland	0.90719	0.950721	-0.0435316	None
chrX	84663261	-	CG	0.604565	2.40301e-06	0.015583	507	476	504	477	CpG:28	CGIsland	0.938856	0.946429	-0.00757256	None
chrX	84671515	-	CG	0.365138	0.00050609	0.0999347	206	183	222	203	CpG:20	CGIsland	0.88835	0.914414	-0.0260649	None
chrX	84671526	+	CG	0.137276	0.000398743	0.0950134	1166	1039	1194	1099	CpG:20	CGIsland	0.891081	0.920436	-0.0293549	None
chrX	84671527	-	CG	0.875771	0.000398743	0.0950134	185	170	187	171	CpG:20	CGIsland	0.918919	0.914439	0.00448042	None
chrX	84671541	+	CG	0.58321	0.000261284	0.0866803	1126	1017	1165	1060	CpG:20	CGIsland	0.903197	0.909871	-0.00667409	None
chrX	84671542	-	CG	0.515071	0.000261284	0.0866803	174	156	180	165	CpG:20	CGIsland	0.896552	0.916667	-0.0201149	None
chrX	84671543	+	CG	0.169823	0.000261284	0.0866803	1134	873	1162	927	CpG:20	CGIsland	0.769841	0.797762	-0.0279212	None
chrX	84671544	-	CG	0.335568	0.000261284	0.0866803	175	130	183	146	CpG:20	CGIsland	0.742857	0.797814	-0.0549571	None
chrX	84671559	+	CG	0.3921	6.36654e-05	0.0594374	1141	1068	1182	1120	CpG:20	CGIsland	0.936021	0.947547	-0.0115255	None
chrX	84671560	-	CG	0.31906	6.36654e-05	0.0594374	173	159	167	158	CpG:20	CGIsland	0.919075	0.946108	-0.0270326	None
chrX	84671566	+	CG	0.148767	8.79876e-05	0.0652599	1110	958	1169	1045	CpG:20	CGIsland	0.863063	0.893926	-0.0308634	None
chrX	84671567	-	CG	0.966129	0.000130797	0.0727371	166	143	168	145	CpG:20	CGIsland	0.861446	0.863095	-0.00164945	None
chrX	84671587	+	CG	0.115376	0.000132672	0.0729521	1088	894	1131	986	CpG:20	CGIsland	0.821691	0.871795	-0.0501037	None
chrX	84671588	-	CG	0.447905	0.000132672	0.0729521	163	126	170	142	CpG:20	CGIsland	0.773006	0.835294	-0.062288	None
chrX	84671599	+	CG	0.320714	0.000132672	0.0729521	1109	1028	1142	1071	CpG:20	CGIsland	0.926961	0.937828	-0.0108671	None
chrX	84671600	-	CG	0.271644	0.000132672	0.0729521	164	143	176	160	CpG:20	CGIsland	0.871951	0.909091	-0.0371397	None
chrX	84671602	+	CG	0.0274121	0.000132672	0.0729521	1111	886	1136	981	CpG:20	CGIsland	0.79748	0.863556	-0.0660766	None
chrX	84671603	-	CG	0.0381636	6.66274e-05	0.0601063	176	125	186	156	CpG:20	CGIsland	0.710227	0.83871	-0.128482	None
chrX	84671606	+	CG	0.0670737	5.29015e-05	0.0560037	1119	851	1141	957	CpG:20	CGIsland	0.7605	0.838738	-0.0782375	None
chrX	84671607	-	CG	0.443907	5.29015e-05	0.0560037	190	129	207	150	CpG:20	CGIsland	0.678947	0.724638	-0.0456903	None
chrX	84671615	+	CG	0.049335	5.29015e-05	0.0560037	1107	852	1149	971	CpG:20	CGIsland	0.769648	0.845083	-0.075435	None
chrX	84671616	-	CG	0.296937	5.29015e-05	0.0560037	253	202	269	226	CpG:20	CGIsland	0.798419	0.840149	-0.0417297	None
chrX	84671635	+	CG	0.148795	5.29015e-05	0.0560037	1069	616	1081	723	CpG:20	CGIsland	0.576239	0.668825	-0.0925857	None
chrX	84671636	-	CG	0.0517201	5.29015e-05	0.0560037	281	168	292	207	CpG:20	CGIsland	0.597865	0.708904	-0.111039	None
chrX	84671649	+	CG	0.0422359	5.29015e-05	0.0560037	1040	846	1053	922	CpG:20	CGIsland	0.813462	0.875594	-0.062132	None
chrX	84671650	-	CG	0.214401	5.29015e-05	0.0560037	270	221	283	244	CpG:20	CGIsland	0.818519	0.862191	-0.0436723	None
chrX	84671676	+	CG	0.0509898	5.29015e-05	0.0560037	1037	662	1058	782	CpG:20	CGIsland	0.63838	0.73913	-0.10075	None
chrX	84671677	-	CG	0.849479	5.29015e-05	0.0560037	275	182	295	193	CpG:20	CGIsland	0.661818	0.654237	0.00758089	None
chrX	84671695	+	CG	0.0170099	5.29015e-05	0.0560037	1076	943	1115	1029	CpG:20	CGIsland	0.876394	0.92287	-0.0464759	None
chrX	84671696	-	CG	0.400074	5.29015e-05	0.0560037	322	289	341	299	CpG:20	CGIsland	0.897516	0.876833	0.0206827	None
chrX	84671698	+	CG	0.126856	5.29015e-05	0.0560037	1073	1013	1122	1075	CpG:20	CGIsland	0.944082	0.958111	-0.0140285	None
chrX	84671699	-	CG	0.257036	5.29015e-05	0.0560037	322	286	339	310	CpG:20	CGIsland	0.888199	0.914454	-0.0262555	None
chrX	84671716	+	CG	0.307584	9.67451e-05	0.0672726	1064	796	1125	876	CpG:20	CGIsland	0.74812	0.778667	-0.0305464	None
chrX	84671717	-	CG	0.130918	8.88947e-05	0.0652883	412	307	409	326	CpG:20	CGIsland	0.745146	0.797066	-0.0519204	None
chrX	84671732	+	CG	0.0110047	5.38106e-05	0.0562262	1088	961	1117	1025	CpG:20	CGIsland	0.883272	0.917637	-0.0343645	None
chrX	84671733	-	CG	0.0119169	5.38106e-05	0.0562262	491	432	494	459	CpG:20	CGIsland	0.879837	0.92915	-0.0493127	None
chrX	84671735	+	CG	0.100945	5.38106e-05	0.0562262	1087	1018	1123	1075	CpG:20	CGIsland	0.936523	0.957257	-0.0207348	None
chrX	84671736	-	CG	0.915073	5.38106e-05	0.0562262	492	469	498	474	CpG:20	CGIsland	0.953252	0.951807	0.0014448	None
chrX	85228459	+	CG	0.339018	6.95221e-05	0.0607675	12	6	10	3	CpG:57	CGIsland	0.5	0.3	0.2	None
chrX	85228473	+	CG	0.216531	6.95221e-05	0.0607675	13	8	11	4	CpG:57	CGIsland	0.615385	0.363636	0.251748	Hyper
chrX	85228480	+	CG	0.130653	6.95221e-05	0.0607675	12	7	11	3	CpG:57	CGIsland	0.583333	0.272727	0.310606	Hyper
chrX	85228489	+	CG	0.261167	3.5285e-05	0.0493491	12	6	11	3	CpG:57	CGIsland	0.5	0.272727	0.227273	None
chrX	85228531	+	CG	0.0407877	0.000122349	0.0716628	13	7	11	1	CpG:57	CGIsland	0.538462	0.0909091	0.447552	Hyper
chrX	85228539	+	CG	0.018701	0.000122349	0.0716628	13	8	10	0	CpG:57	CGIsland	0.615385	0	0.615385	Hyper
chrX	85228546	+	CG	0.018701	0.000122349	0.0716628	13	8	10	0	CpG:57	CGIsland	0.615385	0	0.615385	Hyper
chrX	85228552	+	CG	0.0398459	0.000122349	0.0716628	13	4	10	0	CpG:57	CGIsland	0.307692	0	0.307692	Hyper
chrX	85228556	+	CG	0.0205046	0.000122349	0.0716628	13	7	11	0	CpG:57	CGIsland	0.538462	0	0.538462	Hyper
chrX	85228578	+	CG	0.426115	0.000122349	0.0716628	10	2	12	1	CpG:57	CGIsland	0.2	0.0833333	0.116667	None
chrX	85228588	+	CG	0.0247805	0.000122349	0.0716628	10	5	12	0	CpG:57	CGIsland	0.5	0	0.5	Hyper
chrX	86776889	+	CG	0.301529	6.10368e-05	0.0587941	23	5	10	4	CpG:116	CGIsland	0.217391	0.4	-0.182609	None
chrX	86776897	+	CG	0.294721	6.10368e-05	0.0587941	24	6	12	7	CpG:116	CGIsland	0.25	0.583333	-0.333333	Hypo
chrX	86776911	+	CG	0.361891	6.10368e-05	0.0587941	25	6	13	7	CpG:116	CGIsland	0.24	0.538462	-0.298462	Hypo
chrX	86776914	+	CG	0.249333	6.10368e-05	0.0587941	25	4	13	6	CpG:116	CGIsland	0.16	0.461538	-0.301538	Hypo
chrX	86776936	+	CG	0.193683	6.10368e-05	0.0587941	23	5	15	7	CpG:116	CGIsland	0.217391	0.466667	-0.249275	None
chrX	86776964	+	CG	0.977312	6.10368e-05	0.0587941	13	7	15	8	CpG:116	CGIsland	0.538462	0.533333	0.00512821	None
chrX	86776976	+	CG	0.124547	6.10368e-05	0.0587941	13	5	15	2	CpG:116	CGIsland	0.384615	0.133333	0.251282	Hyper
chrX	86776979	+	CG	0.749534	6.10368e-05	0.0587941	13	2	15	3	CpG:116	CGIsland	0.153846	0.2	-0.0461538	None
chrX	86777002	+	CG	0.640639	6.10368e-05	0.0587941	23	5	14	4	CpG:116	CGIsland	0.217391	0.285714	-0.068323	None
chrX	86777033	+	CG	0.0717094	6.10368e-05	0.0587941	22	1	16	4	CpG:116	CGIsland	0.0454545	0.25	-0.204545	None
chrX	86777049	+	CG	0.020886	0.000181296	0.0792499	23	2	15	7	CpG:116	CGIsland	0.0869565	0.466667	-0.37971	Hypo
chrX	86777063	+	CG	0.0177903	0.000269798	0.0873675	23	4	14	10	CpG:116	CGIsland	0.173913	0.714286	-0.540373	Hypo
chrX	86777066	+	CG	0.00613376	0.000269798	0.0873675	23	2	14	10	CpG:116	CGIsland	0.0869565	0.714286	-0.627329	Hypo
chrX	86777070	+	CG	0.0207578	0.000269798	0.0873675	23	4	13	9	CpG:116	CGIsland	0.173913	0.692308	-0.518395	Hypo
chrX	86777079	+	CG	0.0193373	0.000269798	0.0873675	23	2	12	6	CpG:116	CGIsland	0.0869565	0.5	-0.413043	Hypo
chrX	86777083	+	CG	0.0379185	0.000269798	0.0873675	22	2	12	6	CpG:116	CGIsland	0.0909091	0.5	-0.409091	Hypo
chrX	86777086	+	CG	0.0216223	0.000269798	0.0873675	12	0	11	6	CpG:116	CGIsland	0	0.545455	-0.545455	Hypo
chrX	86777090	+	CG	0.0205236	0.000269798	0.0873675	11	1	10	8	CpG:116	CGIsland	0.0909091	0.8	-0.709091	Hypo
chrX	87065489	-	CG	0.601872	1.2786e-05	0.0343178	24	6	12	4	CpG:170	CGIsland	0.25	0.333333	-0.0833333	None
chrX	87065509	-	CG	0.10518	1.2786e-05	0.0343178	25	10	15	10	CpG:170	CGIsland	0.4	0.666667	-0.266667	Hypo
chrX	87065522	-	CG	0.135739	1.4273e-06	0.0119687	26	7	28	13	CpG:170	CGIsland	0.269231	0.464286	-0.195055	None
chrX	87065538	-	CG	0.0133856	1.4273e-06	0.0119687	37	10	41	24	CpG:170	CGIsland	0.27027	0.585366	-0.315096	Hypo
chrX	87065540	-	CG	0.0233549	1.4273e-06	0.0119687	37	11	40	25	CpG:170	CGIsland	0.297297	0.625	-0.327703	Hypo
chrX	87065548	-	CG	0.131717	1.4273e-06	0.0119687	39	11	43	19	CpG:170	CGIsland	0.282051	0.44186	-0.159809	None
chrX	87065553	+	CG	0.352526	1.4273e-06	0.0119687	12	3	10	1	CpG:170	CGIsland	0.25	0.1	0.15	None
chrX	87065554	-	CG	0.0276833	1.4273e-06	0.0119687	40	11	42	25	CpG:170	CGIsland	0.275	0.595238	-0.320238	Hypo
chrX	87065556	-	CG	0.0837253	1.4273e-06	0.0119687	40	14	42	23	CpG:170	CGIsland	0.35	0.547619	-0.197619	None
chrX	87065568	-	CG	0.148528	1.4273e-06	0.0119687	42	13	43	20	CpG:170	CGIsland	0.309524	0.465116	-0.155592	None
chrX	87065583	-	CG	0.0227585	1.4273e-06	0.0119687	40	13	46	27	CpG:170	CGIsland	0.325	0.586957	-0.261957	Hypo
chrX	87065585	-	CG	0.0465776	1.4273e-06	0.0119687	40	16	48	30	CpG:170	CGIsland	0.4	0.625	-0.225	None
chrX	87065591	-	CG	0.0100177	1.4273e-06	0.0119687	42	12	49	28	CpG:170	CGIsland	0.285714	0.571429	-0.285714	Hypo
chrX	87065593	-	CG	0.0604278	1.4273e-06	0.0119687	42	16	50	29	CpG:170	CGIsland	0.380952	0.58	-0.199048	None
chrX	90760715	-	CG	0.0637879	0.000124563	0.0717852	10	0	14	3	CpG:132	CGIsland	0	0.214286	-0.214286	None
chrX	90760723	-	CG	0.0398431	0.000124563	0.0717852	10	0	13	4	CpG:132	CGIsland	0	0.307692	-0.307692	Hypo
chrX	90760728	-	CG	0.0358541	0.000124563	0.0717852	11	0	12	4	CpG:132	CGIsland	0	0.333333	-0.333333	Hypo
chrX	90760739	-	CG	0.0581167	0.000124563	0.0717852	12	0	15	3	CpG:132	CGIsland	0	0.2	-0.2	None
chrX	90760744	-	CG	0.0627155	0.000124563	0.0717852	11	0	15	3	CpG:132	CGIsland	0	0.2	-0.2	None
chrX	90760749	-	CG	0.0673755	0.000124563	0.0717852	11	0	16	3	CpG:132	CGIsland	0	0.1875	-0.1875	None
chrX	90760771	-	CG	0.0673755	0.000124563	0.0717852	11	0	16	3	CpG:132	CGIsland	0	0.1875	-0.1875	None
chrX	90760778	-	CG	0.0316217	0.000124563	0.0717852	11	0	15	5	CpG:132	CGIsland	0	0.333333	-0.333333	Hypo
chrX	90760780	-	CG	0.0627155	0.000124563	0.0717852	11	0	15	3	CpG:132	CGIsland	0	0.2	-0.2	None
chrX	90760799	-	CG	0.109428	0.000124563	0.0717852	11	1	14	5	CpG:132	CGIsland	0.0909091	0.357143	-0.266234	Hypo
chrX	90760801	-	CG	0.0416779	0.000124563	0.0717852	11	0	15	4	CpG:132	CGIsland	0	0.266667	-0.266667	Hypo
chrX	90760823	-	CG	0.192914	0.000124563	0.0717852	11	1	14	0	CpG:132	CGIsland	0.0909091	0	0.0909091	None
chrX	90760825	-	CG	0.902185	0.000124563	0.0717852	11	1	13	1	CpG:132	CGIsland	0.0909091	0.0769231	0.013986	None
chrX	94769374	-	CG	0.333359	0.000311648	0.0901447	13	5	10	2	CpG:56	CGIsland	0.384615	0.2	0.184615	None
chrX	94769390	-	CG	0.0814596	0.000246545	0.0854634	14	7	12	2	CpG:56	CGIsland	0.5	0.166667	0.333333	Hyper
chrX	94769398	-	CG	0.112024	0.000127057	0.0722191	13	6	12	2	CpG:56	CGIsland	0.461538	0.166667	0.294872	Hyper
chrX	94769400	-	CG	0.0278695	0.000210631	0.0821461	13	8	12	1	CpG:56	CGIsland	0.615385	0.0833333	0.532051	Hyper
chrX	94769403	-	CG	0.0189233	0.000210631	0.0821461	12	7	13	0	CpG:56	CGIsland	0.583333	0	0.583333	Hyper
chrX	94769410	-	CG	0.0661786	0.000210631	0.0821461	12	6	14	2	CpG:56	CGIsland	0.5	0.142857	0.357143	Hyper
chrX	94769416	-	CG	0.0930377	0.000210631	0.0821461	11	5	14	2	CpG:56	CGIsland	0.454545	0.142857	0.311688	Hyper
chrX	94769418	-	CG	0.117034	0.000210631	0.0821461	12	5	14	2	CpG:56	CGIsland	0.416667	0.142857	0.27381	Hyper
chrX	94769422	-	CG	0.0484862	0.000210631	0.0821461	13	8	15	3	CpG:56	CGIsland	0.615385	0.2	0.415385	Hyper
chrX	94769433	-	CG	0.112968	0.000210631	0.0821461	14	4	15	1	CpG:56	CGIsland	0.285714	0.0666667	0.219048	None
chrX	94769437	-	CG	0.151229	7.83008e-05	0.0631822	15	4	14	1	CpG:56	CGIsland	0.266667	0.0714286	0.195238	None
chrX	94769446	-	CG	0.0361396	7.83008e-05	0.0631822	14	4	13	0	CpG:56	CGIsland	0.285714	0	0.285714	Hyper
chrX	94769451	-	CG	0.304787	7.83008e-05	0.0631822	14	3	13	1	CpG:56	CGIsland	0.214286	0.0769231	0.137363	None
chrX	102232171	-	CG	0.423632	0.000181933	0.0792986	27	1	10	0	CpG:209	CGIsland	0.037037	0	0.037037	None
chrX	102232209	-	CG	0.0250947	0.000104054	0.0683853	37	0	12	2	CpG:209	CGIsland	0	0.166667	-0.166667	None
chrX	102232237	-	CG	0.0451255	0.000234336	0.0841492	30	0	17	2	CpG:209	CGIsland	0	0.117647	-0.117647	None
chrX	102232245	-	CG	0.0497688	9.80784e-05	0.0674876	27	0	17	2	CpG:209	CGIsland	0	0.117647	-0.117647	None
chrX	102232255	-	CG	0.088323	0.000103825	0.068362	34	1	18	3	CpG:209	CGIsland	0.0294118	0.166667	-0.137255	None
chrX	102232282	+	CG	0.305689	8.98744e-05	0.0656546	15	1	10	0	CpG:209	CGIsland	0.0666667	0	0.0666667	None
chrX	102232283	-	CG	0.0200731	8.98744e-05	0.0656546	33	0	17	3	CpG:209	CGIsland	0	0.176471	-0.176471	None
chrX	102232299	-	CG	0.185299	0.000268995	0.0873218	33	0	24	1	CpG:209	CGIsland	0	0.0416667	-0.0416667	None
chrX	123080890	+	CG	0.723927	0.000435815	0.0968881	32	17	15	6	CpG:132	CGIsland	0.53125	0.4	0.13125	None
chrX	123080898	+	CG	0.414879	0.000435815	0.0968881	28	17	25	10	CpG:132	CGIsland	0.607143	0.4	0.207143	None
chrX	123080905	+	CG	0.536135	0.000435815	0.0968881	30	10	25	8	CpG:132	CGIsland	0.333333	0.32	0.0133333	None
chrX	123080944	+	CG	0.267115	0.000435815	0.0968881	29	14	16	5	CpG:132	CGIsland	0.482759	0.3125	0.170259	None
chrX	123080946	+	CG	0.239032	0.000435815	0.0968881	29	15	16	5	CpG:132	CGIsland	0.517241	0.3125	0.204741	None
chrX	123080955	+	CG	0.0979037	0.000435815	0.0968881	26	10	14	2	CpG:132	CGIsland	0.384615	0.142857	0.241758	None
chrX	123080965	+	CG	0.00696175	0.000435815	0.0968881	24	9	14	0	CpG:132	CGIsland	0.375	0	0.375	Hyper
chrX	123080976	+	CG	0.255066	0.000435815	0.0968881	25	8	13	2	CpG:132	CGIsland	0.32	0.153846	0.166154	None
chrX	123080978	+	CG	0.0632891	0.000435815	0.0968881	24	8	13	1	CpG:132	CGIsland	0.333333	0.0769231	0.25641	Hyper
chrX	123080986	+	CG	0.0452567	0.000485455	0.0989298	23	8	14	1	CpG:132	CGIsland	0.347826	0.0714286	0.276398	Hyper
chrX	123080988	+	CG	0.0745035	0.000485455	0.0989298	24	10	14	2	CpG:132	CGIsland	0.416667	0.142857	0.27381	Hyper
chrX	123080993	+	CG	0.0637073	0.000485455	0.0989298	24	13	13	3	CpG:132	CGIsland	0.541667	0.230769	0.310897	Hyper
chrX	123080999	+	CG	0.352546	0.000485455	0.0989298	26	12	13	4	CpG:132	CGIsland	0.461538	0.307692	0.153846	None
chrX	123081013	+	CG	0.114246	0.000145427	0.074892	27	10	14	2	CpG:132	CGIsland	0.37037	0.142857	0.227513	None
chrX	123081018	+	CG	0.568144	0.000145427	0.074892	27	9	12	2	CpG:132	CGIsland	0.333333	0.166667	0.166667	None
chrX	123081029	+	CG	0.272327	0.000145427	0.074892	14	6	13	3	CpG:132	CGIsland	0.428571	0.230769	0.197802	None
chrX	123081035	+	CG	0.0991078	0.000299163	0.089278	15	7	12	2	CpG:132	CGIsland	0.466667	0.166667	0.3	Hyper
chrX	123081038	+	CG	0.123833	0.000299163	0.089278	15	7	11	2	CpG:132	CGIsland	0.466667	0.181818	0.284848	Hyper
chr1	1980612	+	CG	0.119134	0.000284906	0.0883394	28	23	11	5	CpG:_115	CGShelf_left	0.821429	0.454545	0.366883	Hyper
chr1	1980613	-	CG	0.505798	0.000284906	0.0883394	26	22	17	13	CpG:_115	CGShelf_left	0.846154	0.764706	0.081448	None
chr1	1980614	+	CG	0.263908	0.000284906	0.0883394	28	21	11	11	CpG:_115	CGShelf_left	0.75	1	-0.25	Hypo
chr1	1980615	-	CG	0.0786935	0.000284906	0.0883394	26	21	25	24	CpG:_115	CGShelf_left	0.807692	0.96	-0.152308	None
chr1	2023997	+	CG	0.0150828	0.000315789	0.0902058	26	21	26	26	CpG:_56	CGShelf_left	0.807692	1	-0.192308	None
chr1	2023998	-	CG	0.0712128	0.000315789	0.0902058	33	22	34	29	CpG:_56	CGShelf_left	0.666667	0.852941	-0.186275	None
chr1	2024090	+	CG	0.0317755	0.000315789	0.0902058	28	20	28	26	CpG:_56	CGShelf_left	0.714286	0.928571	-0.214286	None
chr1	2024091	-	CG	0.0628276	0.000315789	0.0902058	33	27	10	10	CpG:_56	CGShelf_left	0.818182	1	-0.181818	None
chr1	4286898	+	CG	0.103914	0.000126735	0.0721952	22	13	13	11	CpG:_33	CGShelf_left	0.590909	0.846154	-0.255245	Hypo
chr1	44067130	-	CG	0.0512671	9.66174e-05	0.0672726	20	18	15	8	CpG:_39	CGShelf_left	0.9	0.533333	0.366667	Hyper
chr1	44067225	+	CG	0.0116722	0.000158311	0.0764971	25	20	21	21	CpG:_39	CGShelf_left	0.8	1	-0.2	None
chr1	70676959	-	CG	0.0108367	0.000437406	0.0970055	49	23	35	28	CpG:_82	CGShelf_left	0.469388	0.8	-0.330612	Hypo
chr1	70677015	-	CG	0.00658929	0.000437406	0.0970055	40	12	26	18	CpG:_82	CGShelf_left	0.3	0.692308	-0.392308	Hypo
chr1	83594762	+	CG	0.202834	0.000367715	0.0933204	12	9	23	21	CpG:_32	CGShelf_left	0.75	0.913043	-0.163043	None
chr1	83594763	-	CG	0.210506	0.000367715	0.0933204	24	22	12	12	CpG:_32	CGShelf_left	0.916667	1	-0.0833333	None
chr1	96017223	+	CG	0.0112486	1.41553e-06	0.0119687	11	4	27	24	CpG:_107	CGShelf_left	0.363636	0.888889	-0.525253	Hypo
chr1	96017224	-	CG	0.25301	1.41553e-06	0.0119687	11	5	10	7	CpG:_107	CGShelf_left	0.454545	0.7	-0.245455	None
chr1	96017253	+	CG	0.0164718	9.45486e-05	0.0671145	11	4	30	28	CpG:_107	CGShelf_left	0.363636	0.933333	-0.569697	Hypo
chr1	100079401	+	CG	0.0355277	0.000414411	0.0960662	12	4	16	13	CpG:_21	CGShelf_left	0.333333	0.8125	-0.479167	Hypo
chr1	100079402	-	CG	0.0303716	0.000414411	0.0960662	38	16	41	31	CpG:_21	CGShelf_left	0.421053	0.756098	-0.335045	Hypo
chr1	100079439	+	CG	0.0591439	0.000414411	0.0960662	13	10	10	10	CpG:_21	CGShelf_left	0.769231	1	-0.230769	None
chr1	100079440	-	CG	0.0396363	0.000414411	0.0960662	34	28	49	47	CpG:_21	CGShelf_left	0.823529	0.959184	-0.135654	None
chr1	100079526	+	CG	0.275862	0.000414411	0.0960662	20	15	14	8	CpG:_21	CGShelf_left	0.75	0.571429	0.178571	None
chr1	100079527	-	CG	0.147112	0.000414411	0.0960662	26	13	60	40	CpG:_21	CGShelf_left	0.5	0.666667	-0.166667	None
chr1	118492032	-	CG	0.0424973	0.000318718	0.090312	26	10	34	22	CpG:_155	CGShelf_left	0.384615	0.647059	-0.262443	Hypo
chr1	120921719	+	CG	0.0136887	0.000275055	0.0877836	10	0	31	11	CpG:_47	CGShelf_left	0	0.354839	-0.354839	Hypo
chr1	120921721	+	CG	0.0247557	0.000275055	0.0877836	10	1	31	15	CpG:_47	CGShelf_left	0.1	0.483871	-0.383871	Hypo
chr1	120921748	+	CG	0.330293	0.000151624	0.0755138	10	0	17	1	CpG:_47	CGShelf_left	0	0.0588235	-0.0588235	None
chr1	120921764	+	CG	0.252882	0.000142554	0.0744073	10	0	28	5	CpG:_47	CGShelf_left	0	0.178571	-0.178571	None
chr1	120921766	+	CG	0.0229675	0.000142554	0.0744073	10	0	27	8	CpG:_47	CGShelf_left	0	0.296296	-0.296296	Hypo
chr1	120921784	+	CG	0.0691354	0.000217001	0.082615	10	0	15	3	CpG:_47	CGShelf_left	0	0.2	-0.2	None
chr1	120921869	+	CG	0.494099	2.91674e-05	0.0454745	11	4	14	7	CpG:_47	CGShelf_left	0.363636	0.5	-0.136364	None
chr1	120921883	+	CG	0.0460413	6.07756e-05	0.0587041	22	4	16	8	CpG:_47	CGShelf_left	0.181818	0.5	-0.318182	Hypo
chr1	120921901	+	CG	0.248649	6.07756e-05	0.0587041	12	0	24	5	CpG:_47	CGShelf_left	0	0.208333	-0.208333	None
chr1	120921915	+	CG	0.157844	6.07756e-05	0.0587041	12	3	26	2	CpG:_47	CGShelf_left	0.25	0.0769231	0.173077	None
chr1	127024737	-	CG	0.0209898	0.000374592	0.0936438	12	2	47	25	CpG:_25	CGShelf_left	0.166667	0.531915	-0.365248	Hypo
chr1	127024758	-	CG	0.0132062	0.000374592	0.0936438	24	6	41	24	CpG:_25	CGShelf_left	0.25	0.585366	-0.335366	Hypo
chr1	141035655	+	CG	0.0228127	0.000453983	0.0976926	50	16	40	26	CpG:_42	CGShelf_left	0.32	0.65	-0.33	Hypo
chr1	145604204	+	CG	0.0185972	3.58476e-05	0.0497222	33	29	31	31	CpG:_16	CGShelf_left	0.878788	1	-0.121212	None
chr1	145604259	+	CG	0.0670044	0.000265727	0.0870287	35	34	25	21	CpG:_16	CGShelf_left	0.971429	0.84	0.131429	None
chr1	148482395	+	CG	0.45434	0.000186925	0.0797495	42	39	31	30	CpG:_51	CGShelf_left	0.928571	0.967742	-0.0391705	None
chr1	148482396	-	CG	0.109752	0.000186925	0.0797495	15	14	22	16	CpG:_51	CGShelf_left	0.933333	0.727273	0.206061	None
chr1	148482411	+	CG	0.00549676	0.000186925	0.0797495	40	38	33	15	CpG:_51	CGShelf_left	0.95	0.454545	0.495455	Hyper
chr1	148482412	-	CG	0.027894	0.000186925	0.0797495	14	13	12	5	CpG:_51	CGShelf_left	0.928571	0.416667	0.511905	Hyper
chr1	148482451	+	CG	0.509488	0.000142724	0.0744073	36	34	19	17	CpG:_51	CGShelf_left	0.944444	0.894737	0.0497076	None
chr1	148482457	+	CG	0.141004	0.000142724	0.0744073	36	33	15	15	CpG:_51	CGShelf_left	0.916667	1	-0.0833333	None
chr1	148815331	+	CG	0.0100722	1.29264e-05	0.0343615	22	8	35	26	CpG:_39	CGShelf_left	0.363636	0.742857	-0.379221	Hypo
chr1	148815383	+	CG	0.00426651	1.29264e-05	0.0343615	14	4	31	29	CpG:_39	CGShelf_left	0.285714	0.935484	-0.64977	Hypo
chr1	148815388	+	CG	0.0428711	1.29264e-05	0.0343615	12	7	27	24	CpG:_39	CGShelf_left	0.583333	0.888889	-0.305556	Hypo
chr1	148815467	+	CG	0.0209979	2.53787e-05	0.0436655	16	4	13	11	CpG:_39	CGShelf_left	0.25	0.846154	-0.596154	Hypo
chr1	148815517	+	CG	0.0973229	2.53787e-05	0.0436655	25	15	19	18	CpG:_39	CGShelf_left	0.6	0.947368	-0.347368	Hypo
chr1	151741204	+	CG	0.0476408	0.000502201	0.0997192	10	7	10	10	CpG:_75	CGShelf_left	0.7	1	-0.3	Hypo
chr1	151741245	+	CG	0.0768851	0.000502201	0.0997192	22	14	11	10	CpG:_75	CGShelf_left	0.636364	0.909091	-0.272727	Hypo
chr1	151741298	+	CG	0.0177086	0.000502201	0.0997192	11	1	14	11	CpG:_75	CGShelf_left	0.0909091	0.785714	-0.694805	Hypo
chr1	151741333	+	CG	0.0445463	0.000502201	0.0997192	12	2	15	9	CpG:_75	CGShelf_left	0.166667	0.6	-0.433333	Hypo
chr1	155429811	+	CG	0.316755	0.000375988	0.0937218	42	41	27	27	CpG:_116	CGShelf_left	0.97619	1	-0.0238095	None
chr1	155429812	-	CG	0.230312	0.000375988	0.0937218	10	10	10	9	CpG:_116	CGShelf_left	1	0.9	0.1	None
chr1	155429843	+	CG	0.0309788	0.000375988	0.0937218	31	22	27	25	CpG:_116	CGShelf_left	0.709677	0.925926	-0.216249	None
chr1	155429844	-	CG	0.0195111	0.000375988	0.0937218	10	10	10	3	CpG:_116	CGShelf_left	1	0.3	0.7	Hyper
chr1	155429868	+	CG	0.409077	0.000505472	0.0999347	29	25	28	26	CpG:_116	CGShelf_left	0.862069	0.928571	-0.0665025	None
chr1	155429878	+	CG	0.145027	0.000505472	0.0999347	28	23	31	31	CpG:_116	CGShelf_left	0.821429	1	-0.178571	None
chr1	155429934	-	CG	0.0557992	0.000504895	0.0999276	21	19	10	6	CpG:_116	CGShelf_left	0.904762	0.6	0.304762	Hyper
chr1	155429964	+	CG	0.727676	0.000504895	0.0999276	13	11	18	16	CpG:_116	CGShelf_left	0.846154	0.888889	-0.042735	None
chr1	155429993	+	CG	0.108503	0.000504895	0.0999276	11	8	18	17	CpG:_116	CGShelf_left	0.727273	0.944444	-0.217172	None
chr1	155429994	-	CG	0.291216	0.000504895	0.0999276	13	10	29	26	CpG:_116	CGShelf_left	0.769231	0.896552	-0.127321	None
chr1	155430003	+	CG	0.252012	0.000504895	0.0999276	11	8	26	23	CpG:_116	CGShelf_left	0.727273	0.884615	-0.157343	None
chr1	155430004	-	CG	0.0221794	0.000504895	0.0999276	13	8	26	25	CpG:_116	CGShelf_left	0.615385	0.961538	-0.346154	Hypo
chr1	156010938	-	CG	0.0805155	0.000200914	0.0811639	12	7	35	30	CpG:_41	CGShelf_left	0.583333	0.857143	-0.27381	Hypo
chr1	156799452	+	CG	0.122139	0.000116337	0.0706787	16	16	41	37	CpG:_21	CGShelf_left	1	0.902439	0.097561	None
chr1	156799453	-	CG	0.0385299	0.000116337	0.0706787	43	39	29	29	CpG:_21	CGShelf_left	0.906977	1	-0.0930233	None
chr1	156799454	+	CG	0.10979	0.000116337	0.0706787	16	16	39	35	CpG:_21	CGShelf_left	1	0.897436	0.102564	None
chr1	156799455	-	CG	0.0520186	0.000116337	0.0706787	45	36	29	28	CpG:_21	CGShelf_left	0.8	0.965517	-0.165517	None
chr1	156799485	+	CG	0.0037166	6.44726e-05	0.0597	15	13	39	1	CpG:_21	CGShelf_left	0.866667	0.025641	0.841026	Hyper
chr1	156799486	-	CG	0.0515786	6.44726e-05	0.0597	45	25	27	0	CpG:_21	CGShelf_left	0.555556	0	0.555556	Hyper
chr1	156799622	-	CG	0.18891	4.90641e-05	0.0546716	38	11	10	10	CpG:_21	CGShelf_left	0.289474	1	-0.710526	Hypo
chr1	156799623	+	CG	0.000677277	4.90641e-05	0.0546716	27	0	41	39	CpG:_21	CGShelf_left	0	0.95122	-0.95122	Hypo
chr1	156799624	-	CG	0.188922	4.90641e-05	0.0546716	35	11	10	10	CpG:_21	CGShelf_left	0.314286	1	-0.685714	Hypo
chr1	156799645	+	CG	0.888099	4.90641e-05	0.0546716	26	25	44	42	CpG:_21	CGShelf_left	0.961538	0.954545	0.00699301	None
chr1	156799646	-	CG	0.241787	4.90641e-05	0.0546716	24	21	13	13	CpG:_21	CGShelf_left	0.875	1	-0.125	None
chr1	156838743	+	CG	0.151631	0.000474552	0.0985617	40	34	24	23	CpG:_59	CGShelf_left	0.85	0.958333	-0.108333	None
chr1	156838765	+	CG	0.0968522	0.000474552	0.0985617	27	22	24	23	CpG:_59	CGShelf_left	0.814815	0.958333	-0.143519	None
chr1	156838771	+	CG	0.00372426	0.000474552	0.0985617	25	21	24	8	CpG:_59	CGShelf_left	0.84	0.333333	0.506667	Hyper
chr1	156838809	+	CG	0.0384346	0.000474552	0.0985617	26	20	22	9	CpG:_59	CGShelf_left	0.769231	0.409091	0.36014	Hyper
chr2	229261	-	CG	0.0378597	0.000247771	0.085488	10	6	21	20	CpG:_26	CGShelf_left	0.6	0.952381	-0.352381	Hypo
chr2	229303	-	CG	0.34541	0.000105009	0.06855	11	6	24	9	CpG:_26	CGShelf_left	0.545455	0.375	0.170455	None
chr2	18326929	+	CG	0.0822715	0.000376937	0.0937728	21	5	15	8	CpG:_32	CGShelf_left	0.238095	0.533333	-0.295238	Hypo
chr2	18327001	+	CG	0.0185421	2.38552e-05	0.042723	34	24	22	21	CpG:_32	CGShelf_left	0.705882	0.954545	-0.248663	None
chr2	18327002	-	CG	0.031135	2.38552e-05	0.042723	10	6	12	12	CpG:_32	CGShelf_left	0.6	1	-0.4	Hypo
chr2	18327040	+	CG	0.317619	3.85135e-05	0.0507261	35	26	15	13	CpG:_32	CGShelf_left	0.742857	0.866667	-0.12381	None
chr2	18327041	-	CG	0.108762	3.85135e-05	0.0507261	11	6	13	11	CpG:_32	CGShelf_left	0.545455	0.846154	-0.300699	Hypo
chr2	18327070	+	CG	0.209933	2.35816e-05	0.0425465	38	31	26	24	CpG:_32	CGShelf_left	0.815789	0.923077	-0.107287	None
chr2	18327071	-	CG	0.0223623	2.35816e-05	0.0425465	12	6	12	12	CpG:_32	CGShelf_left	0.5	1	-0.5	Hypo
chr2	18327077	+	CG	0.408821	2.35816e-05	0.0425465	36	31	27	25	CpG:_32	CGShelf_left	0.861111	0.925926	-0.0648148	None
chr2	18327096	+	CG	0.201252	2.35816e-05	0.0425465	34	26	27	24	CpG:_32	CGShelf_left	0.764706	0.888889	-0.124183	None
chr2	18327097	-	CG	0.083283	2.35816e-05	0.0425465	10	4	13	10	CpG:_32	CGShelf_left	0.4	0.769231	-0.369231	Hypo
chr2	18327166	+	CG	0.0430253	1.60725e-05	0.0375823	41	41	24	22	CpG:_32	CGShelf_left	1	0.916667	0.0833333	None
chr2	18327182	+	CG	0.0268823	1.60725e-05	0.0375823	41	36	28	28	CpG:_32	CGShelf_left	0.878049	1	-0.121951	None
chr2	18327197	+	CG	0.110821	1.60725e-05	0.0375823	41	34	30	29	CpG:_32	CGShelf_left	0.829268	0.966667	-0.137398	None
chr2	18327206	+	CG	0.286619	0.000170001	0.0778654	42	34	29	27	CpG:_32	CGShelf_left	0.809524	0.931034	-0.121511	None
chr2	18327214	+	CG	0.300144	0.000170001	0.0778654	41	31	31	29	CpG:_32	CGShelf_left	0.756098	0.935484	-0.179386	None
chr2	18327251	+	CG	0.115626	0.00039575	0.0948757	53	45	33	32	CpG:_32	CGShelf_left	0.849057	0.969697	-0.12064	None
chr2	18327361	+	CG	0.0410785	0.000437182	0.0970055	54	38	55	49	CpG:_32	CGShelf_left	0.703704	0.890909	-0.187205	None
chr2	31582776	+	CG	0.00504581	0.000271218	0.0873967	35	22	34	32	CpG:_23	CGShelf_left	0.628571	0.941176	-0.312605	Hypo
chr2	31582789	+	CG	0.00591668	0.000271218	0.0873967	22	17	37	37	CpG:_23	CGShelf_left	0.772727	1	-0.227273	None
chr2	31582797	+	CG	0.0192305	0.000271218	0.0873967	21	16	35	35	CpG:_23	CGShelf_left	0.761905	1	-0.238095	None
chr2	31582809	+	CG	0.277294	0.000271218	0.0873967	11	11	33	31	CpG:_23	CGShelf_left	1	0.939394	0.0606061	None
chr2	36550671	+	CG	0.0473824	1.66172e-05	0.037952	45	18	61	40	CpG:_61	CGShelf_left	0.4	0.655738	-0.255738	Hypo
chr2	36550692	+	CG	0.263723	1.66172e-05	0.037952	49	17	59	36	CpG:_61	CGShelf_left	0.346939	0.610169	-0.263231	Hypo
chr2	36550712	+	CG	0.00684235	1.66172e-05	0.037952	51	14	66	46	CpG:_61	CGShelf_left	0.27451	0.69697	-0.42246	Hypo
chr2	36550750	+	CG	0.00252997	1.66172e-05	0.037952	49	13	72	47	CpG:_61	CGShelf_left	0.265306	0.652778	-0.387472	Hypo
chr2	36550787	+	CG	0.00711425	1.66172e-05	0.037952	51	11	77	35	CpG:_61	CGShelf_left	0.215686	0.454545	-0.238859	None
chr2	52174635	-	CG	0.210296	1.94171e-05	0.0399802	52	4	51	8	CpG:_118	CGShelf_left	0.0769231	0.156863	-0.0799397	None
chr2	70623114	+	CG	0.404701	0.000486025	0.0989298	27	1	11	0	CpG:_27	CGShelf_left	0.037037	0	0.037037	None
chr2	70623115	-	CG	0.170168	0.000486025	0.0989298	43	2	47	0	CpG:_27	CGShelf_left	0.0465116	0	0.0465116	None
chr2	88749272	+	CG	0.0527154	0.000475576	0.0985915	32	23	26	25	CpG:_50	CGShelf_left	0.71875	0.961538	-0.242788	None
chr2	88749273	-	CG	0.0315977	0.000475576	0.0985915	11	7	13	13	CpG:_50	CGShelf_left	0.636364	1	-0.363636	Hypo
chr2	88749400	+	CG	0.239681	0.000475576	0.0985915	30	30	47	45	CpG:_50	CGShelf_left	1	0.957447	0.0425532	None
chr2	88749401	-	CG	0.00575372	0.000475576	0.0985915	37	26	31	30	CpG:_50	CGShelf_left	0.702703	0.967742	-0.265039	Hypo
chr2	90305471	+	CG	0.0273686	0.000144496	0.0746712	13	6	16	15	CpG:_90	CGShelf_left	0.461538	0.9375	-0.475962	Hypo
chr2	90305481	+	CG	0.0226356	0.000144496	0.0746712	13	4	16	14	CpG:_90	CGShelf_left	0.307692	0.875	-0.567308	Hypo
chr2	90305487	+	CG	0.0388019	0.000144496	0.0746712	13	3	16	11	CpG:_90	CGShelf_left	0.230769	0.6875	-0.456731	Hypo
chr2	114165695	+	CG	0.0316059	0.000171564	0.0779107	21	11	25	21	CpG:_31	CGShelf_left	0.52381	0.84	-0.31619	Hypo
chr2	114165714	+	CG	0.036826	0.000171564	0.0779107	21	8	15	13	CpG:_31	CGShelf_left	0.380952	0.866667	-0.485714	Hypo
chr2	120511605	+	CG	0.0381	0.000352464	0.0923928	33	9	13	8	CpG:_102	CGShelf_left	0.272727	0.615385	-0.342657	Hypo
chr2	120511606	-	CG	0.0181614	0.000352464	0.0923928	11	0	13	8	CpG:_102	CGShelf_left	0	0.615385	-0.615385	Hypo
chr2	120511633	+	CG	0.0965302	0.000352464	0.0923928	34	23	24	11	CpG:_102	CGShelf_left	0.676471	0.458333	0.218137	None
chr2	120511634	-	CG	0.0225849	0.000352464	0.0923928	14	1	17	10	CpG:_102	CGShelf_left	0.0714286	0.588235	-0.516807	Hypo
chr2	121567133	-	CG	0.0763714	0.000478325	0.0986662	2215	760	2381	1046	CpG:_26	CGShelf_left	0.343115	0.439311	-0.0961961	None
chr2	121567228	+	CG	0.0560584	0.000107886	0.0690519	1473	775	1291	827	CpG:_26	CGShelf_left	0.526137	0.640589	-0.114452	None
[truncated: 4,277 more rows]
