# Supplementary material for: Whole Genome Methylation Analysis Reveals Role of DNA Methylation in Cow’s Ileal and Ileal Lymph Node Responses to Mycobacterium avium subsp. paratuberculosis Infection
Source: Front Genet. 2021 Dec 21;12:797490. doi: 10.3389/fgene.2021.797490 (PMC8724574; doi:10.3389/fgene.2021.797490)
Supplement: Supplementary file 7 [file Table6.XLS]

## Sheet: Tabe S6a_IL DMR-BP GO T
Table S6a. Gene ontology (GO) terms and KEGG pathways enriched for IL differentially methylated region (DMR) genes. (a) Biological processes GO terms.
GOID	GOTerm	Ontology Source	Term PValue	Term PValue Corrected with Benjamini-Hochberg	Group PValue	Group PValue Corrected with Benjamini-Hochberg	GOLevels	GOGroups	% Associated Genes	Nr. Genes	Associated Genes Found
GO:0007010	cytoskeleton organization	GO_BiologicalProcess-EBI-UniProt-GOA_19.01.2019_00h00	4.49377e-05	0.0044713	0.00380652	0.0166103	[4]	Group47	4.16667	41	[BCL2, BCL6, BFSP2, CARMIL1, CEP57, CLASP1, CNN3, DIAPH3, DNAH7, EFNA5, EHD2, EML4, FER, FGFR1OP, GNAI1, HDGFL3, ITGB1BP1, LCP1, LIMA1, MACF1, MAP6D1, MICAL1, MYOM1, MYOZ2, NAV3, NEBL, NLGN1, PHACTR1, PPP1R9A, PTK7, PTPN1, RAF1, RGS14, SDCCAG8, SHROOM3, SLIT2, SORBS1, TBCD, TMEFF2, TTLL1]
GO:1902904	negative regulation of supramolecular fiber organization	GO_BiologicalProcess-EBI-UniProt-GOA_19.01.2019_00h00	0.00022173	0.00735403	0.00380652	0.0166103	[4, 5, 6]	Group47	9.67742	9	[CARMIL1, CLASP1, HDGFL3, LIMA1, MAP6D1, NAV3, SLIT2, TBCD, TMEFF2]
GO:0030334	regulation of cell migration	GO_BiologicalProcess-EBI-UniProt-GOA_19.01.2019_00h00	0.000187929	0.00747958	0.00170087	0.013607	[4, 5, 6]	Group41	4.91159	25	[AGO2, ARSB, BCL2, BMP7, CARMIL1, CLASP1, DOCK8, FER, FGFR1OP, ITGB1BP1, MACF1, NAV3, PDGFD, PLA2G7, PLAA, PLCB1, PRKG1, PTPRK, PTPRR, RRAS2, SLIT2, TMEFF2, TWIST2, UNC5D, ZMYND8]
GO:0030036	actin cytoskeleton organization	GO_BiologicalProcess-EBI-UniProt-GOA_19.01.2019_00h00	0.000176333	0.00877259	0.00380652	0.0166103	[3, 5]	Group47	5.03145	24	[BCL2, BCL6, CARMIL1, CLASP1, CNN3, DIAPH3, EFNA5, EHD2, FER, ITGB1BP1, LCP1, LIMA1, MICAL1, MYOM1, MYOZ2, NEBL, PHACTR1, PPP1R9A, PTK7, PTPN1, SHROOM3, SLIT2, SORBS1, TMEFF2]
GO:0051494	negative regulation of cytoskeleton organization	GO_BiologicalProcess-EBI-UniProt-GOA_19.01.2019_00h00	0.000355213	0.00883593	0.00380652	0.0166103	[5, 6, 7]	Group47	9.09091	9	[CARMIL1, CLASP1, HDGFL3, LIMA1, MAP6D1, NAV3, SLIT2, TBCD, TMEFF2]
GO:0034333	adherens junction assembly	GO_BiologicalProcess-EBI-UniProt-GOA_19.01.2019_00h00	0.000509315	0.0101354	0.0063989	0.0180675	[5]	Group43	13.0435	6	[BCL2, CLASP1, ITGB1BP1, MACF1, PTPRK, TBCD]
GO:0051270	regulation of cellular component movement	GO_BiologicalProcess-EBI-UniProt-GOA_19.01.2019_00h00	0.00068183	0.0104372	0.00170087	0.013607	[3, 4]	Group41	4.4293	26	[AGO2, ARSB, BCL2, BCL6, BMP7, CARMIL1, CLASP1, DOCK8, FER, FGFR1OP, ITGB1BP1, MACF1, NAV3, PDGFD, PLA2G7, PLAA, PLCB1, PRKG1, PTPRK, PTPRR, RRAS2, SLIT2, TMEFF2, TWIST2, UNC5D, ZMYND8]
GO:0031111	negative regulation of microtubule polymerization or depolymerization	GO_BiologicalProcess-EBI-UniProt-GOA_19.01.2019_00h00	0.00015772	0.0104621	0.00380652	0.0166103	[5, 6, 7, 8, 9]	Group47	20.8333	5	[CLASP1, HDGFL3, MAP6D1, NAV3, TBCD]
GO:1901880	negative regulation of protein depolymerization	GO_BiologicalProcess-EBI-UniProt-GOA_19.01.2019_00h00	0.000642869	0.0106609	0.00380652	0.0166103	[5, 6, 7, 8]	Group47	12.5	6	[CARMIL1, CLASP1, HDGFL3, LIMA1, MAP6D1, NAV3]
GO:0098916	anterograde trans-synaptic signaling	GO_BiologicalProcess-EBI-UniProt-GOA_19.01.2019_00h00	0.00129346	0.010725	2.65807e-05	0.00127587	[5, 6]	Group48	4.72813	20	[CACNG2, CACNG3, CDH2, CHRNG, DGKB, GABRA2, GABRB2, GRIK3, GRIN2B, HTR2A, HTR4, HTR5A, LYPD1, NLGN1, PLCB1, RGS14, SERPINE2, SV2B, SYN3, TAC1]
GO:0035148	tube formation	GO_BiologicalProcess-EBI-UniProt-GOA_19.01.2019_00h00	0.00142074	0.0108741	8.03032e-05	0.00192728	[3, 4, 5, 6]	Group46	8.24742	8	[BMP7, ITGB1BP1, MTHFD1, PTK7, SDCCAG8, SHROOM3, STK4, ZEB2]
GO:0007215	glutamate receptor signaling pathway	GO_BiologicalProcess-EBI-UniProt-GOA_19.01.2019_00h00	0.000987245	0.0109145	2.65807e-05	0.00127587	[4, 5, 6]	Group48	9.85915	7	[CACNG2, CACNG3, GRIA1, GRIK3, GRIN2B, NLGN1, PLCB1]
GO:0007015	actin filament organization	GO_BiologicalProcess-EBI-UniProt-GOA_19.01.2019_00h00	0.000892108	0.0110956	0.00380652	0.0166103	[4, 6]	Group47	5.46075	16	[BCL2, CARMIL1, CLASP1, DIAPH3, FER, ITGB1BP1, LCP1, LIMA1, MICAL1, MYOM1, NEBL, PPP1R9A, SHROOM3, SLIT2, SORBS1, TMEFF2]
GO:0034332	adherens junction organization	GO_BiologicalProcess-EBI-UniProt-GOA_19.01.2019_00h00	0.000506906	0.0112082	0.00635877	0.0190763	[4]	Group45	9.63855	8	[BCL2, CDH13, CDH2, CLASP1, ITGB1BP1, MACF1, PTPRK, TBCD]
GO:0030336	negative regulation of cell migration	GO_BiologicalProcess-EBI-UniProt-GOA_19.01.2019_00h00	0.00062562	0.011318	0.00369233	0.0177232	[4, 5, 6, 7]	Group39	7.18954	11	[BCL2, CLASP1, ITGB1BP1, NAV3, PLCB1, PRKG1, PTPRK, PTPRR, SLIT2, TMEFF2, ZMYND8]
GO:0035418	protein localization to synapse	GO_BiologicalProcess-EBI-UniProt-GOA_19.01.2019_00h00	0.000986035	0.0115424	0.00330697	0.0176372	[4]	Group35	14.2857	5	[ASIC2, CACNG2, CACNG3, LRRC7, NLGN1]
GO:0090150	establishment of protein localization to membrane	GO_BiologicalProcess-EBI-UniProt-GOA_19.01.2019_00h00	0.00166044	0.011801	0.00404205	0.0161682	[4, 5, 6]	Group38	6.80272	10	[AMN, ITGB1BP1, LRRC7, MACF1, RAB31, RAB3GAP2, SRP68, STOM, VPS37C, ZDHHC14]
GO:0007417	central nervous system development	GO_BiologicalProcess-EBI-UniProt-GOA_19.01.2019_00h00	0.0016223	0.011957	0.00126582	0.0151898	[4, 5, 6]	Group36	4.25101	22	[ALDH5A1, BCL2, BMP7, CNTN1, EIF2B4, EVX1, GHRHR, MACO1, MCPH1, PLCB1, POU3F1, PRKDC, PRKG1, RAF1, SERPINE2, SLIT2, STK4, TAC1, TRAPPC9, UNC5D, ZEB2]
GO:0042157	lipoprotein metabolic process	GO_BiologicalProcess-EBI-UniProt-GOA_19.01.2019_00h00	0.00235299	0.0156082	0.00235299	0.0161348	[4, 5]	Group20	7.61905	8	[LOC515697, MAP6D1, PIGP, RAB3GAP2, TAC1, WIPI1, WIPI2, ZDHHC14]
GO:0007044	cell-substrate junction assembly	GO_BiologicalProcess-EBI-UniProt-GOA_19.01.2019_00h00	0.00309667	0.0171177	0.00369233	0.0177232	[5]	Group39	11.1111	5	[BCL2, CLASP1, ITGB1BP1, MACF1, PTPRK]
GO:0051272	positive regulation of cellular component movement	GO_BiologicalProcess-EBI-UniProt-GOA_19.01.2019_00h00	0.00329573	0.0172592	0.00170087	0.013607	[3, 4, 5]	Group41	4.9505	15	[AGO2, BCL2, BCL6, BMP7, CARMIL1, CLASP1, DOCK8, FER, FGFR1OP, ITGB1BP1, PDGFD, PLA2G7, PLAA, RRAS2, TWIST2]
GO:0097435	supramolecular fiber organization	GO_BiologicalProcess-EBI-UniProt-GOA_19.01.2019_00h00	0.00308167	0.0175215	0.00380652	0.0166103	[3]	Group47	4.30328	21	[BCL2, CARMIL1, CLASP1, DIAPH3, FER, HDGFL3, ITGB1BP1, LCP1, LIMA1, MAP6D1, MICAL1, MYOM1, MYOZ2, NAV3, NEBL, PPP1R9A, SHROOM3, SLIT2, SORBS1, TBCD, TMEFF2]
GO:0021543	pallium development	GO_BiologicalProcess-EBI-UniProt-GOA_19.01.2019_00h00	0.00300675	0.0175984	0.00126582	0.0151898	[3, 4, 5, 7, 8, 9, 10]	Group36	6.97674	7	[MCPH1, PLCB1, RAF1, SLIT2, TRAPPC9, ZEB2]
GO:0007420	brain development	GO_BiologicalProcess-EBI-UniProt-GOA_19.01.2019_00h00	0.00287273	0.0178648	0.00126582	0.0151898	[4, 5, 6, 7]	Group36	4.45682	17	[BCL2, BMP7, CNTN1, GHRHR, MACO1, MCPH1, PLCB1, POU3F1, PRKDC, PRKG1, RAF1, SERPINE2, SLIT2, TAC1, TRAPPC9, ZEB2]
GO:0008285	negative regulation of cell proliferation	GO_BiologicalProcess-EBI-UniProt-GOA_19.01.2019_00h00	0.00287273	0.0178648	0.00527726	0.0168872	[2, 3, 4, 5]	Group44	4.45682	17	[AIMP1, BCL2, BCL6, BMP7, CDKN2C, GPC3, ITGB1BP1, NOX4, PRKG1, PTPRK, RAF1, RERG, SERPINE2, STAT1, STK4, ZBTB49]
GO:0009226	nucleotide-sugar biosynthetic process	GO_BiologicalProcess-EBI-UniProt-GOA_19.01.2019_00h00	0.00405241	0.0201608	0.00405241	0.0149628	[5, 6, 7]	Group13	20	3	[GFPT2, GMDS, GNPDA1]
GO:0034369	plasma lipoprotein particle remodeling	GO_BiologicalProcess-EBI-UniProt-GOA_19.01.2019_00h00	0.00405241	0.0201608	0.00154986	0.0148786	[3, 4, 5, 6]	Group40	20	3	[LIPC, PLA2G7, SCARB1]
GO:0045666	positive regulation of neuron differentiation	GO_BiologicalProcess-EBI-UniProt-GOA_19.01.2019_00h00	0.00437188	0.0212196	0.0119627	0.0249657	[5, 6, 7, 8, 9, 10]	Group33	5.95238	10	[BCL2, BMP7, CNTN1, LRRC7, MACF1, NLGN1, PLAA, PTK7, TCF7L2, ZEB2]
GO:0030335	positive regulation of cell migration	GO_BiologicalProcess-EBI-UniProt-GOA_19.01.2019_00h00	0.00447918	0.0212228	0.00170087	0.013607	[4, 5, 6, 7]	Group41	4.947	14	[AGO2, BCL2, BMP7, CARMIL1, CLASP1, DOCK8, FER, FGFR1OP, ITGB1BP1, PDGFD, PLA2G7, PLAA, RRAS2, TWIST2]
GO:0040017	positive regulation of locomotion	GO_BiologicalProcess-EBI-UniProt-GOA_19.01.2019_00h00	0.00471618	0.02133	0.00170087	0.013607	[2, 3, 4]	Group41	4.7619	15	[AGO2, BCL2, BMP7, CARMIL1, CLASP1, DOCK8, FER, FGFR1OP, ITGB1BP1, PDGFD, PLA2G7, PLAA, RRAS2, SLIT2, TWIST2]
GO:0098657	import into cell	GO_BiologicalProcess-EBI-UniProt-GOA_19.01.2019_00h00	0.0046664	0.0215957	0.0046664	0.0159991	[4]	Group07	4.1502	21	[AMN, AMPH, CACNG2, CACNG3, EHD2, GPC3, KCNJ1, MGC157082, NLGN1, NOSTRIN, PTPN1, SBSPON, SCARB1, SLC1A1, SLC8A1, SLC9A9, STAB2, TAC1, TBC1D5, TMPRSS3, XKR6]
GO:0010976	positive regulation of neuron projection development	GO_BiologicalProcess-EBI-UniProt-GOA_19.01.2019_00h00	0.00560171	0.0242335	0.0119627	0.0249657	[5, 6, 7, 8, 9, 10, 11, 12]	Group33	6.61157	8	[BMP7, CNTN1, LRRC7, MACF1, NLGN1, PLAA, PTK7, ZEB2]
GO:0043624	cellular protein complex disassembly	GO_BiologicalProcess-EBI-UniProt-GOA_19.01.2019_00h00	0.00652886	0.0270676	0.00380652	0.0166103	[5]	Group47	7.07071	7	[CARMIL1, CLASP1, HDGFL3, LIMA1, MAP6D1, MICAL1, NAV3]
GO:0045104	intermediate filament cytoskeleton organization	GO_BiologicalProcess-EBI-UniProt-GOA_19.01.2019_00h00	0.00727598	0.0283906	0.00727598	0.0194026	[3, 5]	Group10	8.57143	4	[BFSP2, MACF1, RAF1]
GO:0031346	positive regulation of cell projection organization	GO_BiologicalProcess-EBI-UniProt-GOA_19.01.2019_00h00	0.00704198	0.0285991	0.0119627	0.0249657	[4, 5, 6]	Group33	5.55556	10	[BMP7, CARMIL1, CNTN1, LRRC7, MACF1, NAV3, NLGN1, PLAA, PTK7, ZEB2]
GO:0045926	negative regulation of growth	GO_BiologicalProcess-EBI-UniProt-GOA_19.01.2019_00h00	0.00722542	0.0287572	0.00954787	0.0218237	[2, 3, 4]	Group37	5.88235	9	[BCL2, BCL6, CDKN2C, GPC3, RERG, SERPINE2, SLIT2, STK4, TAC1]
GO:0016049	cell growth	GO_BiologicalProcess-EBI-UniProt-GOA_19.01.2019_00h00	0.00910542	0.0317891	0.00954787	0.0218237	[2]	Group37	4.87805	12	[BCL2, BCL6, CDKN2C, FGFR1OP, MACF1, N6AMT1, PLAA, RERG, SERPINE2, SLIT2, TAC1, ZEB2]
GO:0051962	positive regulation of nervous system development	GO_BiologicalProcess-EBI-UniProt-GOA_19.01.2019_00h00	0.00846979	0.0318017	0.0119627	0.0249657	[3, 4, 5, 6, 7]	Group33	4.74453	13	[ASIC2, BCL2, BMP7, CNTN1, LRRC7, MACF1, MAN2A1, NLGN1, PLAA, PTK7, SERPINE2, TCF7L2, ZEB2]
GO:0040008	regulation of growth	GO_BiologicalProcess-EBI-UniProt-GOA_19.01.2019_00h00	0.00902143	0.0320583	0.00954787	0.0218237	[2, 3]	Group37	4.31267	16	[BCL2, BCL6, CDKN2C, FGFR1OP, GAP43, GHRHR, GPC3, MACF1, N6AMT1, PLAA, PLCB1, RERG, SERPINE2, SLIT2, STK4, TAC1]
GO:0035235	ionotropic glutamate receptor signaling pathway	GO_BiologicalProcess-EBI-UniProt-GOA_19.01.2019_00h00	0.0093539	0.0320935	2.65807e-05	0.00127587	[5, 6, 7]	Group48	15	3	[GRIA1, GRIK3, GRIN2B]
GO:0014812	muscle cell migration	GO_BiologicalProcess-EBI-UniProt-GOA_19.01.2019_00h00	0.0088653	0.0326703	0.00369233	0.0177232	[4, 5]	Group39	10.8108	4	[BCL2, ITGB1BP1, PRKG1, SLIT2]
GO:0019722	calcium-mediated signaling	GO_BiologicalProcess-EBI-UniProt-GOA_19.01.2019_00h00	0.0101435	0.0330912	0.00794996	0.0200841	[5, 6, 7]	Group32	5.97015	8	[CALM2, GRIN2B, ITPR1, MYOZ2, NFATC1, PPP1R9A, RCAN2, TMEM38A]
GO:0034329	cell junction assembly	GO_BiologicalProcess-EBI-UniProt-GOA_19.01.2019_00h00	0.0101435	0.0330912	0.00635877	0.0190763	[4]	Group45	5.97015	8	[BCL2, CDH13, CDH2, CLASP1, ITGB1BP1, MACF1, PTPRK, TBCD]
GO:0072657	protein localization to membrane	GO_BiologicalProcess-EBI-UniProt-GOA_19.01.2019_00h00	0.0100017	0.0331724	0.00330697	0.0176372	[5]	Group35	4.37318	15	[AMN, CACNG2, CACNG3, EHD2, ITGB1BP1, LRRC7, LYPD1, MACF1, NLGN1, RAB31, RAB3GAP2, SRP68, STOM, VPS37C, ZDHHC14]
GO:0030308	negative regulation of cell growth	GO_BiologicalProcess-EBI-UniProt-GOA_19.01.2019_00h00	0.00984927	0.0332204	0.00954787	0.0218237	[3, 4, 5, 6]	Group37	6.54206	7	[BCL2, BCL6, CDKN2C, RERG, SERPINE2, SLIT2, TAC1]
GO:0031333	negative regulation of protein complex assembly	GO_BiologicalProcess-EBI-UniProt-GOA_19.01.2019_00h00	0.0103612	0.0332562	0.00380652	0.0166103	[4, 5, 6]	Group47	6.0241	6	[CARMIL1, PMEPA1, RAF1, SLIT2, TBCD]
GO:0048016	inositol phosphate-mediated signaling	GO_BiologicalProcess-EBI-UniProt-GOA_19.01.2019_00h00	0.0116477	0.0362171	0.00794996	0.0200841	[5, 6, 7]	Group32	10	4	[ITPR1, MYOZ2, NFATC1, RCAN2]
GO:0061951	establishment of protein localization to plasma membrane	GO_BiologicalProcess-EBI-UniProt-GOA_19.01.2019_00h00	0.0116477	0.0362171	0.00330697	0.0176372	[5, 6, 7]	Group35	10	4	[AMN, LRRC7, MACF1, RAB31]
GO:0051966	regulation of synaptic transmission, glutamatergic	GO_BiologicalProcess-EBI-UniProt-GOA_19.01.2019_00h00	0.0116477	0.0362171	2.65807e-05	0.00127587	[5, 6, 7, 8, 9]	Group48	10	4	[CACNG2, CACNG3, CDH2, SERPINE2]
GO:0021915	neural tube development	GO_BiologicalProcess-EBI-UniProt-GOA_19.01.2019_00h00	0.0124672	0.036485	8.03032e-05	0.00192728	[4, 5, 6, 7]	Group46	6.25	7	[BMP7, ITPK1, MTHFD1, PTK7, SHROOM3, STK4, ZEB2]
GO:1903539	protein localization to postsynaptic membrane	GO_BiologicalProcess-EBI-UniProt-GOA_19.01.2019_00h00	0.0122298	0.0368748	0.00330697	0.0176372	[5, 6]	Group35	13.6364	3	[CACNG2, CACNG3, LRRC7]
GO:0099637	neurotransmitter receptor transport	GO_BiologicalProcess-EBI-UniProt-GOA_19.01.2019_00h00	0.0122298	0.0368748	0.00330697	0.0176372	[3, 6, 7, 8, 9, 10, 11]	Group35	13.6364	3	[CACNG2, CACNG3, LRRC7]
GO:0006643	membrane lipid metabolic process	GO_BiologicalProcess-EBI-UniProt-GOA_19.01.2019_00h00	0.0129795	0.0368989	0.0129795	0.0249207	[4, 5]	Group27	5.71429	8	[AGMO, ALDH5A1, CERS4, ELOVL6, GBA3, GLA, PIGP, SGMS1]
GO:0060078	regulation of postsynaptic membrane potential	GO_BiologicalProcess-EBI-UniProt-GOA_19.01.2019_00h00	0.0128839	0.037158	2.65807e-05	0.00127587	[4]	Group48	6.89655	6	[CHRNG, GABRA2, GABRB2, GRIK3, GRIN2B, NLGN1]
GO:0042158	lipoprotein biosynthetic process	GO_BiologicalProcess-EBI-UniProt-GOA_19.01.2019_00h00	0.0122167	0.0374019	0.00235299	0.0161348	[5, 6]	Group20	6.97674	6	[MAP6D1, PIGP, RAB3GAP2, WIPI1, WIPI2, ZDHHC14]
GO:0014910	regulation of smooth muscle cell migration	GO_BiologicalProcess-EBI-UniProt-GOA_19.01.2019_00h00	0.0138368	0.0382435	0.00369233	0.0177232	[5, 6, 7]	Group39	13.0435	3	[BCL2, PRKG1, SLIT2]
GO:0008610	lipid biosynthetic process	GO_BiologicalProcess-EBI-UniProt-GOA_19.01.2019_00h00	0.0143102	0.0384828	0.00154986	0.0148786	[4]	Group40	4.09207	16	[AGMO, CERS4, COQ2, CRLS1, DOLK, ELOVL6, FDFT1, HTR2A, LIPC, MECR, PDSS2, PIGP, PISD, SCARB1, SGMS1, TECRL]
GO:0048545	response to steroid hormone	GO_BiologicalProcess-EBI-UniProt-GOA_19.01.2019_00h00	0.0138169	0.0387262	0.0487713	0.0585255	[4, 5]	Group42	5.29412	9	[BCL2, BMP7, GHRHR, MGARP, NR1I2, NR5A1, NR5A2, RBFOX2, SLIT2]
GO:0032870	cellular response to hormone stimulus	GO_BiologicalProcess-EBI-UniProt-GOA_19.01.2019_00h00	0.0159504	0.0406939	0.0487713	0.0585255	[4, 5]	Group42	4.0404	16	[BMP7, FER, GHRHR, LYPD1, MGARP, NR1I2, NR5A1, NR5A2, OTOP1, PIK3R3, PLCB1, PRKDC, PTPN1, RBFOX2, SLIT2, STAT1]
GO:0050806	positive regulation of synaptic transmission	GO_BiologicalProcess-EBI-UniProt-GOA_19.01.2019_00h00	0.0166061	0.0418305	2.65807e-05	0.00127587	[3, 4, 5, 6, 7, 8, 9]	Group48	6.52174	6	[CACNG2, CACNG3, GRIN2B, NLGN1, RGS14, SERPINE2]
GO:0060402	calcium ion transport into cytosol	GO_BiologicalProcess-EBI-UniProt-GOA_19.01.2019_00h00	0.0174307	0.0433589	0.00794996	0.0200841	[4, 10, 12]	Group32	6.45161	6	[BCL2, GRIN2B, HTR2A, ITPR1, PLCB1, TMEM38A]
GO:0006413	translational initiation	GO_BiologicalProcess-EBI-UniProt-GOA_19.01.2019_00h00	0.0182831	0.0438353	0.0182651	0.0324713	[3, 6, 7, 8]	Group30	6.38298	6	[AGO2, EIF2B4, EIF3G, HABP4, POLR2D, UHMK1]
GO:1902903	regulation of supramolecular fiber organization	GO_BiologicalProcess-EBI-UniProt-GOA_19.01.2019_00h00	0.0181367	0.0440147	0.0063989	0.0180675	[4, 5]	Group43	4.60251	11	[CARMIL1, CLASP1, FER, HDGFL3, ITGB1BP1, LIMA1, MAP6D1, NAV3, SLIT2, TBCD, TMEFF2]
GO:0006605	protein targeting	GO_BiologicalProcess-EBI-UniProt-GOA_19.01.2019_00h00	0.0187299	0.0443721	0.00404205	0.0161682	[5, 6, 7, 8, 9]	Group38	5.02793	9	[CACNG3, HSPA1L, ITGB1BP1, MGARP, PEX5L, SRP68, STOM, VPS37C, ZDHHC14]
GO:0030900	forebrain development	GO_BiologicalProcess-EBI-UniProt-GOA_19.01.2019_00h00	0.0180713	0.0443975	0.00126582	0.0151898	[3, 5, 6, 7, 8]	Group36	4.32692	10	[GHRHR, MCPH1, PLCB1, POU3F1, PRKG1, RAF1, SLIT2, TRAPPC9, ZEB2]
GO:0051668	localization within membrane	GO_BiologicalProcess-EBI-UniProt-GOA_19.01.2019_00h00	0.0191635	0.0448653	0.00404205	0.0161682	[3]	Group38	6.31579	6	[CACNG2, CACNG3, ITGB1BP1, KIF5C, LRRC7, NLGN1]
GO:0019932	second-messenger-mediated signaling	GO_BiologicalProcess-EBI-UniProt-GOA_19.01.2019_00h00	0.0218926	0.0468455	0.00794996	0.0200841	[4, 5, 6]	Group32	4.31655	12	[CALM2, GHRHR, GNAI1, GRIN2B, HTR5A, ITPR1, MYOZ2, NFATC1, PPP1R9A, PRKG1, RCAN2, TMEM38A]
GO:0031032	actomyosin structure organization	GO_BiologicalProcess-EBI-UniProt-GOA_19.01.2019_00h00	0.0224108	0.0474442	0.00380652	0.0166103	[4, 6]	Group47	5.55556	7	[CLASP1, CNN3, ITGB1BP1, MYOM1, MYOZ2, NEBL, TMEFF2]
GO:0006665	sphingolipid metabolic process	GO_BiologicalProcess-EBI-UniProt-GOA_19.01.2019_00h00	0.0210104	0.047512	0.0129795	0.0249207	[4, 5, 6]	Group27	6.18557	6	[ALDH5A1, CERS4, ELOVL6, GBA3, GLA, SGMS1]
GO:1902532	negative regulation of intracellular signal transduction	GO_BiologicalProcess-EBI-UniProt-GOA_19.01.2019_00h00	0.0215812	0.0477183	0.0575399	0.0627708	[4, 5, 6, 7]	Group26	4.19355	13	[BCL2, BCL6, BMP7, GPD1L, ITGB1BP1, ITPR1, MYOZ2, PTPN1, PTPRR, RGS14, SERPINE2, SLIT2, STAT1]
GO:0002009	morphogenesis of an epithelium	GO_BiologicalProcess-EBI-UniProt-GOA_19.01.2019_00h00	0.0215812	0.0477183	8.03032e-05	0.00192728	[4, 5]	Group46	4.19355	13	[BCL2, BMP7, CLASP1, GPC3, MTHFD1, PTK7, RIPK4, RSPO3, SHROOM3, SLIT2, STK4, TMEFF2, ZEB2]
GO:0071675	regulation of mononuclear cell migration	GO_BiologicalProcess-EBI-UniProt-GOA_19.01.2019_00h00	0.0214143	0.0478814	0.00126582	0.0151898	[4, 5, 6, 7, 8]	Group36	11.1111	3	[PLA2G7, PLCB1, SLIT2]
GO:0006213	pyrimidine nucleoside metabolic process	GO_BiologicalProcess-EBI-UniProt-GOA_19.01.2019_00h00	0.0235984	0.0489176	0.0116477	0.0254132	[5, 6, 7]	Group19	10.7143	3	[AK3, AK4, DPYD]
GO:0051196	regulation of coenzyme metabolic process	GO_BiologicalProcess-EBI-UniProt-GOA_19.01.2019_00h00	0.0235984	0.0489176	0.0366257	0.0517069	[5, 6]	Group28	10.7143	3	[HTR2A, ME1, PGAM1]
GO:1901699	cellular response to nitrogen compound	GO_BiologicalProcess-EBI-UniProt-GOA_19.01.2019_00h00	0.0240123	0.0492624	0.0487713	0.0585255	[4]	Group42	4.02299	14	[FER, GABRB2, GHRHR, LYPD1, MGARP, OTOP1, PDGFD, PIK3R3, PLCB1, PRKDC, PTPN1, SLIT2, STAT1, TMEM38A]
GO:0071375	cellular response to peptide hormone stimulus	GO_BiologicalProcess-EBI-UniProt-GOA_19.01.2019_00h00	0.0249399	0.0501316	0.0487713	0.0585255	[5, 6, 7]	Group42	5.06329	8	[FER, GHRHR, MGARP, OTOP1, PIK3R3, PRKDC, PTPN1, STAT1]
GO:0071333	cellular response to glucose stimulus	GO_BiologicalProcess-EBI-UniProt-GOA_19.01.2019_00h00	0.0247176	0.0501919	0.0247176	0.0382724	[5, 7, 8]	Group05	6	4	[NOX4, RAF1, SELENOT]
GO:0016042	lipid catabolic process	GO_BiologicalProcess-EBI-UniProt-GOA_19.01.2019_00h00	0.0255956	0.0509352	0.00154986	0.0148786	[4]	Group40	4.36508	11	[AUH, GBA3, GLA, HSD17B11, LIPC, PLA2G7, PLCB1, PLCXD3, PNPLA1, SCARB1, TAC1]
GO:0006446	regulation of translational initiation	GO_BiologicalProcess-EBI-UniProt-GOA_19.01.2019_00h00	0.0263664	0.0519497	0.0182651	0.0324713	[4, 6, 7, 8, 9]	Group30	7.84314	4	[AGO2, HABP4, POLR2D, UHMK1]
GO:0010812	negative regulation of cell-substrate adhesion	GO_BiologicalProcess-EBI-UniProt-GOA_19.01.2019_00h00	0.0283148	0.0536633	0.00635877	0.0190763	[4, 5, 6]	Group45	10	3	[BCL6, ITGB1BP1, TBCD]
GO:0010639	negative regulation of organelle organization	GO_BiologicalProcess-EBI-UniProt-GOA_19.01.2019_00h00	0.0282836	0.0541196	0.0432615	0.056123	[4, 5, 6]	Group31	4.29688	11	[ATAD2B, BMP7, CARMIL1, CLASP1, HDGFL3, LIMA1, MAP6D1, NAV3, SLIT2, TBCD, TMEFF2]
GO:0001667	ameboidal-type cell migration	GO_BiologicalProcess-EBI-UniProt-GOA_19.01.2019_00h00	0.0304289	0.0571259	0.00170087	0.013607	[4, 5]	Group41	4.2471	11	[ACVR1, AGO2, ARSB, BMP7, CLASP1, FER, ITGB1BP1, PTPRR, SCARB1, SLIT2, ZEB2]
GO:0050871	positive regulation of B cell activation	GO_BiologicalProcess-EBI-UniProt-GOA_19.01.2019_00h00	0.0336097	0.061929	0.0336097	0.0504146	[5, 6, 7, 8]	Group02	7.27273	4	[BCL2, BCL6, CD38, TNFSF13B]
GO:0001843	neural tube closure	GO_BiologicalProcess-EBI-UniProt-GOA_19.01.2019_00h00	0.0336097	0.061929	8.03032e-05	0.00192728	[5, 6, 7, 8, 9, 10, 11]	Group46	7.27273	4	[MTHFD1, PTK7, SHROOM3, ZEB2]
GO:1900449	regulation of glutamate receptor signaling pathway	GO_BiologicalProcess-EBI-UniProt-GOA_19.01.2019_00h00	0.0334928	0.0622904	2.65807e-05	0.00127587	[4, 5, 6, 7]	Group48	9.375	3	[CACNG2, CACNG3, NLGN1]
GO:0045727	positive regulation of translation	GO_BiologicalProcess-EBI-UniProt-GOA_19.01.2019_00h00	0.0341599	0.0623654	0.0182651	0.0324713	[5, 6, 7, 8, 9]	Group30	6.17284	5	[COA3, FAM129A, HABP4, POLR2D, UHMK1]
GO:0030307	positive regulation of cell growth	GO_BiologicalProcess-EBI-UniProt-GOA_19.01.2019_00h00	0.0341599	0.0623654	0.00954787	0.0218237	[3, 4, 5, 6]	Group37	6.17284	5	[BCL2, FGFR1OP, MACF1, N6AMT1, PLAA]
GO:0006612	protein targeting to membrane	GO_BiologicalProcess-EBI-UniProt-GOA_19.01.2019_00h00	0.0341599	0.0623654	0.00404205	0.0161682	[5, 6, 7, 8, 9, 10]	Group38	6.17284	5	[ITGB1BP1, SRP68, STOM, VPS37C, ZDHHC14]
GO:0010810	regulation of cell-substrate adhesion	GO_BiologicalProcess-EBI-UniProt-GOA_19.01.2019_00h00	0.0346398	0.0626665	0.00635877	0.0190763	[3, 4]	Group45	5.50459	6	[BCL2, BCL6, CLASP1, ITGB1BP1, MACF1, TBCD]
GO:0007411	axon guidance	GO_BiologicalProcess-EBI-UniProt-GOA_19.01.2019_00h00	0.0362646	0.0627536	0.0362646	0.0527485	[4, 5, 6, 7, 8, 9, 10, 11, 12, 13]	Group12	4.11765	8	[BMP7, EFNA5, GAP43, KIF5C, RAF1, SLIT2, UNC5D]
GO:0006732	coenzyme metabolic process	GO_BiologicalProcess-EBI-UniProt-GOA_19.01.2019_00h00	0.0366257	0.0628321	0.0366257	0.0517069	[4]	Group28	4.2735	10	[COQ2, ELOVL6, GSTO2, HTR2A, ME1, MTHFD1, PANK4, PDSS2, PGAM1, VNN2]
GO:1990778	protein localization to cell periphery	GO_BiologicalProcess-EBI-UniProt-GOA_19.01.2019_00h00	0.0358727	0.063174	0.00330697	0.0176372	[5]	Group35	4.47761	9	[AMN, CACNG2, CACNG3, EHD2, GNAI1, LRRC7, LYPD1, MACF1, RAB31]
GO:0001656	metanephros development	GO_BiologicalProcess-EBI-UniProt-GOA_19.01.2019_00h00	0.035584	0.0632252	8.03032e-05	0.00192728	[5, 6, 7, 8]	Group46	7.14286	4	[BCL2, BMP7, GPC3, STAT1]
GO:0016339	calcium-dependent cell-cell adhesion via plasma membrane cell adhesion molecules	GO_BiologicalProcess-EBI-UniProt-GOA_19.01.2019_00h00	0.0362534	0.0632844	0.0628743	0.0656079	[5]	Group21	9.09091	3	[CDH13, CDH2, NLGN1]
GO:0002011	morphogenesis of an epithelial sheet	GO_BiologicalProcess-EBI-UniProt-GOA_19.01.2019_00h00	0.0362534	0.0632844	0.0432615	0.056123	[5, 6]	Group31	9.09091	3	[BMP7, CLASP1, TMEFF2]
GO:0051893	regulation of focal adhesion assembly	GO_BiologicalProcess-EBI-UniProt-GOA_19.01.2019_00h00	0.0362534	0.0632844	0.00635877	0.0190763	[5, 6, 7, 8]	Group45	9.09091	3	[CLASP1, ITGB1BP1, MACF1]
GO:0071417	cellular response to organonitrogen compound	GO_BiologicalProcess-EBI-UniProt-GOA_19.01.2019_00h00	0.03556	0.0637517	0.0487713	0.0585255	[4, 5]	Group42	4.01338	12	[FER, GABRB2, GHRHR, MGARP, OTOP1, PDGFD, PIK3R3, PRKDC, PTPN1, SLIT2, STAT1, TMEM38A]
GO:0046486	glycerolipid metabolic process	GO_BiologicalProcess-EBI-UniProt-GOA_19.01.2019_00h00	0.0384177	0.0653429	0.00154986	0.0148786	[4, 5]	Group40	4.08922	11	[ALDH5A1, CRLS1, DGKB, HTR2A, LIPC, PIGP, PIK3R3, PISD, PLA2G7, PNPLA1, SCARB1]
GO:0021987	cerebral cortex development	GO_BiologicalProcess-EBI-UniProt-GOA_19.01.2019_00h00	0.0397301	0.0664393	0.00126582	0.0151898	[3, 4, 5, 6, 8, 9, 10, 11]	Group36	6.89655	4	[MCPH1, PLCB1, SLIT2, TRAPPC9]
GO:0098739	import across plasma membrane	GO_BiologicalProcess-EBI-UniProt-GOA_19.01.2019_00h00	0.0407578	0.0675901	0.0407578	0.0558965	[5]	Group08	5.88235	5	[KCNJ1, MGC157082, SLC1A1, SLC8A1, SLC9A9]
GO:0030177	positive regulation of Wnt signaling pathway	GO_BiologicalProcess-EBI-UniProt-GOA_19.01.2019_00h00	0.0425196	0.0682372	8.03032e-05	0.00192728	[4, 5, 6, 7, 8, 9]	Group46	5.81395	5	[GPC3, PTK7, RNF220, RSPO3, ZEB2]
GO:0071383	cellular response to steroid hormone stimulus	GO_BiologicalProcess-EBI-UniProt-GOA_19.01.2019_00h00	0.0418576	0.068276	0.0487713	0.0585255	[5, 6]	Group42	4.86111	7	[BMP7, GHRHR, MGARP, NR1I2, NR5A1, NR5A2, RBFOX2]
GO:0050804	modulation of chemical synaptic transmission	GO_BiologicalProcess-EBI-UniProt-GOA_19.01.2019_00h00	0.0433065	0.0683968	2.65807e-05	0.00127587	[4, 5, 6, 7, 8]	Group48	4.14938	10	[CACNG2, CACNG3, CDH2, DGKB, GRIK3, GRIN2B, NLGN1, PLCB1, RGS14, SERPINE2]
GO:0009108	coenzyme biosynthetic process	GO_BiologicalProcess-EBI-UniProt-GOA_19.01.2019_00h00	0.0431817	0.0687453	0.0366257	0.0517069	[5]	Group28	4.82759	7	[COQ2, ELOVL6, HTR2A, MTHFD1, PANK4, PDSS2, PGAM1]
GO:0045927	positive regulation of growth	GO_BiologicalProcess-EBI-UniProt-GOA_19.01.2019_00h00	0.0431817	0.0687453	0.00954787	0.0218237	[2, 3, 4]	Group37	4.82759	7	[BCL2, FGFR1OP, GHRHR, MACF1, N6AMT1, PLAA, PLCB1]
GO:0043113	receptor clustering	GO_BiologicalProcess-EBI-UniProt-GOA_19.01.2019_00h00	0.0452104	0.0708415	2.65807e-05	0.00127587	[4, 6]	Group48	8.33333	3	[ITGB1BP1, LRRC7, NLGN1]
GO:0007160	cell-matrix adhesion	GO_BiologicalProcess-EBI-UniProt-GOA_19.01.2019_00h00	0.0463162	0.0720072	0.0063989	0.0180675	[4]	Group43	5.12821	6	[BCL2, BCL6, CLASP1, ITGB1BP1, MACF1, PTPRK]
GO:0071466	cellular response to xenobiotic stimulus	GO_BiologicalProcess-EBI-UniProt-GOA_19.01.2019_00h00	0.0488127	0.0730355	0.0488127	0.0571466	[4]	Group06	6.45161	4	[GSTO2, N6AMT1, NR1I2, TMEM38A]
GO:0006720	isoprenoid metabolic process	GO_BiologicalProcess-EBI-UniProt-GOA_19.01.2019_00h00	0.0488127	0.0730355	0.0488127	0.0571466	[4, 5]	Group11	6.45161	4	[COQ2, DHRS3, FDFT1, PDSS2]
GO:0001657	ureteric bud development	GO_BiologicalProcess-EBI-UniProt-GOA_19.01.2019_00h00	0.0488127	0.0730355	0.00369233	0.0177232	[5, 6, 8, 9, 10, 11]	Group39	6.45161	4	[BCL2, BMP7, GPC3, SLIT2]
GO:0060562	epithelial tube morphogenesis	GO_BiologicalProcess-EBI-UniProt-GOA_19.01.2019_00h00	0.0487424	0.0734829	0.00527726	0.0168872	[4, 5, 6]	Group44	4.22535	9	[BCL2, BMP7, GPC3, MTHFD1, PTK7, SHROOM3, SLIT2, STK4, ZEB2]
GO:0033157	regulation of intracellular protein transport	GO_BiologicalProcess-EBI-UniProt-GOA_19.01.2019_00h00	0.049574	0.0736211	0.0629424	0.0642816	[5, 6, 7, 8, 9]	Group24	5.04202	6	[HSPA1L, ITGB1BP1, LCP1, PTPN1, STOM, UHMK1]
GO:0022411	cellular component disassembly	GO_BiologicalProcess-EBI-UniProt-GOA_19.01.2019_00h00	0.048558	0.0737637	0.00380652	0.0166103	[3]	Group47	4.06504	10	[CARMIL1, CLASP1, HDGFL3, LCP1, LIMA1, MAP6D1, MICAL1, NAV3, WIPI1, WIPI2]
GO:0010001	glial cell differentiation	GO_BiologicalProcess-EBI-UniProt-GOA_19.01.2019_00h00	0.0479279	0.0739354	0.0479279	0.0605406	[4, 6, 7, 8]	Group14	5.08475	6	[CDH2, DTX1, EIF2B4, GAP43, POU3F1, SERPINE2]
GO:0061045	negative regulation of wound healing	GO_BiologicalProcess-EBI-UniProt-GOA_19.01.2019_00h00	0.0484173	0.0741158	0.0484173	0.0595906	[4, 5, 6, 7]	Group03	8.10811	3	[CLASP1, PRKG1, SERPINE2]
GO:0043409	negative regulation of MAPK cascade	GO_BiologicalProcess-EBI-UniProt-GOA_19.01.2019_00h00	0.0520095	0.0749993	0.0575399	0.0627708	[5, 6, 7, 8, 9, 10, 11]	Group26	5.49451	5	[BMP7, ITGB1BP1, PTPN1, PTPRR, RGS14]
GO:0071242	cellular response to ammonium ion	GO_BiologicalProcess-EBI-UniProt-GOA_19.01.2019_00h00	0.0517327	0.0751445	0.0517327	0.059123	[5]	Group04	7.89474	3	[GABRB2, LYPD1, PLCB1]
GO:0008654	phospholipid biosynthetic process	GO_BiologicalProcess-EBI-UniProt-GOA_19.01.2019_00h00	0.0512545	0.0755529	0.00154986	0.0148786	[4, 5, 6]	Group40	5	6	[CRLS1, DOLK, HTR2A, PIGP, PISD, SGMS1]
GO:0032886	regulation of microtubule-based process	GO_BiologicalProcess-EBI-UniProt-GOA_19.01.2019_00h00	0.0516934	0.0756396	0.00635877	0.0190763	[3, 4]	Group45	4.63576	7	[CLASP1, GNAI1, HDGFL3, MACF1, MAP6D1, NAV3, TBCD]
GO:0098664	G protein-coupled serotonin receptor signaling pathway	GO_BiologicalProcess-EBI-UniProt-GOA_19.01.2019_00h00	0.0551549	0.0783988	2.65807e-05	0.00127587	[4, 5, 6]	Group48	7.69231	3	[HTR2A, HTR4, HTR5A]
GO:0072073	kidney epithelium development	GO_BiologicalProcess-EBI-UniProt-GOA_19.01.2019_00h00	0.0561245	0.0792112	0.0575399	0.0627708	[5, 6, 7, 8]	Group26	5.37634	5	[BCL2, BMP7, GPC3, SLIT2, STAT1]
GO:0031532	actin cytoskeleton reorganization	GO_BiologicalProcess-EBI-UniProt-GOA_19.01.2019_00h00	0.0589437	0.0820265	0.0589437	0.0628733	[4, 6]	Group18	6.06061	4	[FER, PHACTR1, PTK7, PTPN1]
GO:0010927	cellular component assembly involved in morphogenesis	GO_BiologicalProcess-EBI-UniProt-GOA_19.01.2019_00h00	0.0589437	0.0820265	0.00380652	0.0166103	[3, 4, 5]	Group47	6.06061	4	[CLASP1, MYOM1, MYOZ2, NEBL]
GO:0046503	glycerolipid catabolic process	GO_BiologicalProcess-EBI-UniProt-GOA_19.01.2019_00h00	0.0586825	0.0822382	0.00154986	0.0148786	[5, 6]	Group40	7.5	3	[LIPC, PNPLA1, SCARB1]
GO:0032386	regulation of intracellular transport	GO_BiologicalProcess-EBI-UniProt-GOA_19.01.2019_00h00	0.0629424	0.084632	0.0629424	0.0642816	[4, 5]	Group24	4.01786	9	[EHD2, FER, HSPA1L, ITGB1BP1, LCP1, NLGN1, PTPN1, STOM, UHMK1]
GO:0031589	cell-substrate adhesion	GO_BiologicalProcess-EBI-UniProt-GOA_19.01.2019_00h00	0.0635334	0.0848533	0.00170087	0.013607	[3]	Group41	4.18848	8	[BCL2, BCL6, CLASP1, FER, ITGB1BP1, MACF1, PTPRK, TBCD]
GO:0098742	cell-cell adhesion via plasma-membrane adhesion molecules	GO_BiologicalProcess-EBI-UniProt-GOA_19.01.2019_00h00	0.0628743	0.0851155	0.0628743	0.0656079	[4]	Group21	4.43038	7	[CDH13, CDH2, NLGN1, PCDHGA8, PCDHGB4, TENM3, UNC5D]
GO:1905330	regulation of morphogenesis of an epithelium	GO_BiologicalProcess-EBI-UniProt-GOA_19.01.2019_00h00	0.0643973	0.0854337	0.0432615	0.056123	[4, 5, 6]	Group31	5.88235	4	[BMP7, CLASP1, GPC3, PTK7]
GO:2001236	regulation of extrinsic apoptotic signaling pathway	GO_BiologicalProcess-EBI-UniProt-GOA_19.01.2019_00h00	0.069562	0.0910714	0.069562	0.069562	[5, 6, 7, 8]	Group09	4.0404	5	[BCL2, RAF1, SIAH2, STK4]
GO:0006664	glycolipid metabolic process	GO_BiologicalProcess-EBI-UniProt-GOA_19.01.2019_00h00	0.0701056	0.0911831	0.0129795	0.0249207	[5, 6]	Group27	5.71429	4	[ALDH5A1, GBA3, GLA, PIGP]
GO:0048639	positive regulation of developmental growth	GO_BiologicalProcess-EBI-UniProt-GOA_19.01.2019_00h00	0.07196	0.0929873	0.00954787	0.0218237	[3, 4, 5]	Group37	5	5	[BCL2, GHRHR, MACF1, PLAA, PLCB1]
GO:0048592	eye morphogenesis	GO_BiologicalProcess-EBI-UniProt-GOA_19.01.2019_00h00	0.07196	0.0929873	8.03032e-05	0.00192728	[5, 6, 7, 8]	Group46	5	5	[BCL2, BMP7, EFEMP1, MAN2A1, PITX2]
GO:0006650	glycerophospholipid metabolic process	GO_BiologicalProcess-EBI-UniProt-GOA_19.01.2019_00h00	0.0731768	0.0939495	0.00154986	0.0148786	[5, 6]	Group40	4.06091	8	[ALDH5A1, CRLS1, HTR2A, PIGP, PIK3R3, PISD, PLA2G7, SCARB1]
GO:0014031	mesenchymal cell development	GO_BiologicalProcess-EBI-UniProt-GOA_19.01.2019_00h00	0.0760646	0.0970312	0.0119627	0.0249657	[4, 5, 6, 7, 8]	Group33	5.55556	4	[ACVR1, BCL2, BMP7, ZEB2]
GO:0060291	long-term synaptic potentiation	GO_BiologicalProcess-EBI-UniProt-GOA_19.01.2019_00h00	0.0778397	0.0986631	2.65807e-05	0.00127587	[4, 5, 6, 7, 8, 9, 10]	Group48	6.66667	3	[GRIN2B, RGS14, SERPINE2]
GO:0061138	morphogenesis of a branching epithelium	GO_BiologicalProcess-EBI-UniProt-GOA_19.01.2019_00h00	0.0784185	0.0987677	0.00369233	0.0177232	[3, 4, 5, 6]	Group39	4.47761	6	[BCL2, BMP7, GPC3, RSPO3, SLIT2, STK4]
GO:0051017	actin filament bundle assembly	GO_BiologicalProcess-EBI-UniProt-GOA_19.01.2019_00h00	0.0794223	0.0994028	0.0432615	0.056123	[4, 6, 8]	Group31	4.85437	5	[CLASP1, ITGB1BP1, LCP1, LIMA1, TMEFF2]

## Sheet: Table S6b_IL DMR-CC GO T
Table S6b. Gene ontology (GO) terms and KEGG pathways enriched for IL differentially methylated region (DMR) genes. (b) Cellular component GO terms
GOID	GOTerm	Ontology Source	Term PValue	Term PValue Corrected with Benjamini-Hochberg	Group PValue	Group PValue Corrected with Benjamini-Hochberg	GOLevels	GOGroups	% Associated Genes	Nr. Genes	Associated Genes Found
GO:0044456	synapse part	GO_CellularComponent-EBI-UniProt-GOA_19.01.2019_00h00	3.11607e-05	0.00620099	9.45534e-05	0.00151285	[1, 2]	Group34	5.1756	28	[AMPH, ASIC2, CACNG2, CACNG3, CDH2, CHRNG, CNTN1, GABRA2, GABRB2, GAD1, GAP43, GRIA1, GRIK3, GRIN2B, ITPR1, LRRC7, MICAL1, NLGN1, NRXN1, PLCB1, PPP1R9A, RGS14, SV2B, SYN3, SYNGR1, TAC1, TMEM163, TMEM230]
GO:0008328	ionotropic glutamate receptor complex	GO_CellularComponent-EBI-UniProt-GOA_19.01.2019_00h00	0.000268376	0.00762953	2.65807e-05	0.00127587	[5, 6, 7, 8, 9]	Group48	14.6341	6	[CACNG2, CACNG3, GRIA1, GRIK3, GRIN2B, LRRC7]
GO:0098793	presynapse	GO_CellularComponent-EBI-UniProt-GOA_19.01.2019_00h00	0.00129423	0.0103021	9.45534e-05	0.00151285	[2, 3, 4]	Group34	5.45455	15	[AMPH, CDH2, CNTN1, GAD1, GRIK3, ITPR1, MICAL1, NLGN1, NRXN1, SV2B, SYN3, SYNGR1, TAC1, TMEM163, TMEM230]
GO:0098936	intrinsic component of postsynaptic membrane	GO_CellularComponent-EBI-UniProt-GOA_19.01.2019_00h00	0.000990081	0.0103698	2.65807e-05	0.00127587	[3, 4, 5, 6, 7, 8, 9]	Group48	11.5385	6	[CACNG2, CACNG3, CDH2, CNTN1, GABRA2, GABRB2]
GO:0098794	postsynapse	GO_CellularComponent-EBI-UniProt-GOA_19.01.2019_00h00	0.00122259	0.0105781	2.65807e-05	0.00127587	[2, 3]	Group48	5.13595	17	[ASIC2, CACNG2, CACNG3, CDH2, CHRNG, CNTN1, GABRA2, GABRB2, GAP43, GRIA1, GRIK3, GRIN2B, ITPR1, LRRC7, PLCB1, PPP1R9A, RGS14]
GO:0099634	postsynaptic specialization membrane	GO_CellularComponent-EBI-UniProt-GOA_19.01.2019_00h00	0.00109593	0.0109045	2.65807e-05	0.00127587	[2, 3, 4, 5, 6, 7, 8, 9]	Group48	11.3208	6	[CACNG2, CACNG3, CDH2, GABRA2, GABRB2, GRIN2B]
GO:0099572	postsynaptic specialization	GO_CellularComponent-EBI-UniProt-GOA_19.01.2019_00h00	0.0011662	0.0110512	2.65807e-05	0.00127587	[2, 3, 4]	Group48	6.66667	11	[CACNG2, CACNG3, CDH2, GABRA2, GABRB2, GAP43, GRIN2B, ITPR1, LRRC7, PPP1R9A, RGS14]
GO:0099060	integral component of postsynaptic specialization membrane	GO_CellularComponent-EBI-UniProt-GOA_19.01.2019_00h00	0.000860655	0.011418	2.65807e-05	0.00127587	[3, 4, 5, 6, 7, 8, 9, 10, 11]	Group48	14.7059	5	[CACNG2, CACNG3, CDH2, GABRA2, GABRB2]
GO:0098590	plasma membrane region	GO_CellularComponent-EBI-UniProt-GOA_19.01.2019_00h00	0.00246812	0.0158438	0.00248487	0.0149092	[2, 3, 4, 5, 6]	Group29	4.04355	26	[AMN, ATP6V0A4, CACNG2, CACNG3, CDH2, CHRNG, CNTN1, CYBRD1, EHD2, GABRA2, GABRB2, GAP43, GRIA1, GRIK3, GRIN2B, HTR2A, ITPK1, LRRC7, MACF1, NRXN1, RHCG, SCARB1, SHROOM3, SLC1A1, SLC8A1, UPK2]
GO:0097060	synaptic membrane	GO_CellularComponent-EBI-UniProt-GOA_19.01.2019_00h00	0.00295277	0.0178061	2.65807e-05	0.00127587	[2, 3, 4, 5, 6, 7]	Group48	5.6338	12	[CACNG2, CACNG3, CDH2, CHRNG, CNTN1, GABRA2, GABRB2, GRIA1, GRIK3, GRIN2B, LRRC7, NRXN1]
GO:0014069	postsynaptic density	GO_CellularComponent-EBI-UniProt-GOA_19.01.2019_00h00	0.00559807	0.0247559	2.65807e-05	0.00127587	[3, 4, 5]	Group48	6.12245	9	[CACNG2, CACNG3, CDH2, GAP43, GRIN2B, ITPR1, LRRC7, PPP1R9A, RGS14]
GO:0030176	integral component of endoplasmic reticulum membrane	GO_CellularComponent-EBI-UniProt-GOA_19.01.2019_00h00	0.00806366	0.030859	0.00806366	0.0193528	[4, 5, 6, 7, 8, 9, 10, 11, 12]	Group17	6.79612	7	[DOLK, ELOVL6, ITPR1, MARCH6, SGMS1, SREBF2, TAP1]
GO:0032592	integral component of mitochondrial membrane	GO_CellularComponent-EBI-UniProt-GOA_19.01.2019_00h00	0.011313	0.0357348	0.0532076	0.0593945	[4, 5, 6, 7, 8, 9, 10, 11, 12, 13]	Group23	8.19672	5	[CHCHD6, COA3, COQ2, MGARP, PISD]
GO:0036477	somatodendritic compartment	GO_CellularComponent-EBI-UniProt-GOA_19.01.2019_00h00	0.0122384	0.0363498	0.0122384	0.0244767	[3, 4]	Group00	4.16667	16	[AGO2, ASIC2, CACNG2, CACNG3, GABRA2, HTR2A, HTR4, HTR5A, KIF5C, PDE1A, PPP1R9A, PTPRK, RGS14, TAC1, TMPRSS3, UHMK1]
GO:0034702	ion channel complex	GO_CellularComponent-EBI-UniProt-GOA_19.01.2019_00h00	0.0144352	0.0383014	2.65807e-05	0.00127587	[4, 5, 6]	Group48	4.7619	11	[CACNG2, CACNG3, CHRNG, GABRA2, GABRB2, GRIA1, GRIK3, GRIN2B, LRRC7, LRRC8D, TRPC7]
GO:0008021	synaptic vesicle	GO_CellularComponent-EBI-UniProt-GOA_19.01.2019_00h00	0.0142599	0.0388729	9.45534e-05	0.00151285	[2, 3, 4, 5, 6, 7, 8, 9, 10]	Group34	6.08696	7	[AMPH, SV2B, SYN3, SYNGR1, TAC1, TMEM163, TMEM230]
GO:0098802	plasma membrane receptor complex	GO_CellularComponent-EBI-UniProt-GOA_19.01.2019_00h00	0.0157543	0.0407157	2.65807e-05	0.00127587	[3, 4, 5, 6, 7]	Group48	5.51724	8	[ACVR1, CACNG2, CACNG3, CHRNG, GRIA1, GRIK3, GRIN2B, LRRC7]
GO:0005901	caveola	GO_CellularComponent-EBI-UniProt-GOA_19.01.2019_00h00	0.0201532	0.0466335	0.0201532	0.0345483	[4, 5, 6, 7, 8]	Group01	8.51064	4	[EHD2, HTR2A, SCARB1, SLC8A1]
GO:0031225	anchored component of membrane	GO_CellularComponent-EBI-UniProt-GOA_19.01.2019_00h00	0.0218736	0.0473135	0.0218736	0.0349977	[3, 4]	Group25	6.94444	5	[CDH13, CNTN1, GPC3, GPC6, NT5E]
GO:0030133	transport vesicle	GO_CellularComponent-EBI-UniProt-GOA_19.01.2019_00h00	0.0269011	0.0519739	9.45534e-05	0.00151285	[3, 4, 5, 6, 7, 8]	Group34	4.5045	10	[AMPH, ITPR1, SSPN, SV2B, SYN3, SYNGR1, TAC1, TMEM163, TMEM168, TMEM230]
GO:0045177	apical part of cell	GO_CellularComponent-EBI-UniProt-GOA_19.01.2019_00h00	0.0358727	0.063174	0.00248487	0.0149092	[2, 3]	Group29	4.47761	9	[AMN, ATP6V0A4, CDH2, ITPK1, LOC512464, RHCG, SHROOM3, SLC1A1, UPK2]
GO:0030672	synaptic vesicle membrane	GO_CellularComponent-EBI-UniProt-GOA_19.01.2019_00h00	0.0397301	0.0664393	9.45534e-05	0.00151285	[2, 3, 4, 5, 6, 7, 8, 9, 10, 11, 12]	Group34	6.89655	4	[SV2B, SYN3, SYNGR1, TMEM163]
GO:0031252	cell leading edge	GO_CellularComponent-EBI-UniProt-GOA_19.01.2019_00h00	0.0409127	0.0672861	0.00635877	0.0190763	[2, 3]	Group45	4.36893	9	[CARMIL1, CDH2, DOCK8, FER, GABRA2, ITGB1BP1, LCP1, MACF1, PTPRK]
GO:0098839	postsynaptic density membrane	GO_CellularComponent-EBI-UniProt-GOA_19.01.2019_00h00	0.0421133	0.0681345	2.65807e-05	0.00127587	[3, 4, 5, 6, 7, 8, 9, 10]	Group48	8.57143	3	[CACNG2, CACNG3, GRIN2B]
GO:0046658	anchored component of plasma membrane	GO_CellularComponent-EBI-UniProt-GOA_19.01.2019_00h00	0.0484173	0.0741158	0.0218736	0.0349977	[4, 5, 6, 7]	Group25	8.10811	3	[CNTN1, GPC3, GPC6]
GO:0031301	integral component of organelle membrane	GO_CellularComponent-EBI-UniProt-GOA_19.01.2019_00h00	0.0532076	0.0761749	0.0532076	0.0593945	[3, 4, 5]	Group23	4.60526	7	[CHCHD6, COA3, COQ2, MGARP, PISD, SGMS1, TMEM163]
GO:0016324	apical plasma membrane	GO_CellularComponent-EBI-UniProt-GOA_19.01.2019_00h00	0.0595409	0.0822822	0.00248487	0.0149092	[3, 4, 5, 6, 7]	Group29	4.48718	7	[AMN, ATP6V0A4, ITPK1, RHCG, SHROOM3, SLC1A1, UPK2]
GO:0005912	adherens junction	GO_CellularComponent-EBI-UniProt-GOA_19.01.2019_00h00	0.0605052	0.0830382	0.00635877	0.0190763	[3]	Group45	4.2328	8	[CDH13, CDH2, CLASP1, LCP1, LRRC7, SHROOM3, SRP68, TBCD]
GO:0042734	presynaptic membrane	GO_CellularComponent-EBI-UniProt-GOA_19.01.2019_00h00	0.0616384	0.084014	9.45534e-05	0.00151285	[3, 4, 5, 6, 7, 8]	Group34	5.97015	4	[CDH2, CNTN1, GRIK3, NRXN1]

## Sheet: Table S6c_IL DMR-MF GO T
Table S6c. Gene ontology (GO) terms and KEGG pathways enriched for IL differentially methylated region (DMR) genes. (c) Molecular function GO terms
GOID	GOTerm	Ontology Source	Term PValue	Term PValue Corrected with Benjamini-Hochberg	Group PValue	Group PValue Corrected with Benjamini-Hochberg	GOLevels	GOGroups	% Associated Genes	Nr. Genes	Associated Genes Found
GO:0030594	neurotransmitter receptor activity	GO_MolecularFunction-EBI-UniProt-GOA_19.01.2019_00h00	0.000770077	0.0109461	2.65807e-05	0.00127587	[3]	Group48	8.18182	9	[CHRNG, GABRA2, GABRB2, GRIA1, GRIK3, GRIN2B, HTR2A, HTR4, HTR5A]
GO:0022824	transmitter-gated ion channel activity	GO_MolecularFunction-EBI-UniProt-GOA_19.01.2019_00h00	0.00121024	0.0109472	2.65807e-05	0.00127587	[5, 7, 8, 9]	Group48	11.1111	6	[CHRNG, GABRA2, GABRB2, GRIA1, GRIK3, GRIN2B]
GO:0015276	ligand-gated ion channel activity	GO_MolecularFunction-EBI-UniProt-GOA_19.01.2019_00h00	0.00189841	0.013027	2.65807e-05	0.00127587	[5, 7]	Group48	7.2	9	[ASIC2, CHRNG, GABRA2, GABRB2, GRIA1, GRIK3, GRIN2B, ITPR1, KCNJ1]
GO:0098960	postsynaptic neurotransmitter receptor activity	GO_MolecularFunction-EBI-UniProt-GOA_19.01.2019_00h00	0.0034122	0.017411	2.65807e-05	0.00127587	[4]	Group48	10.8696	5	[CHRNG, GABRA2, GABRB2, GRIA1, GRIK3]
GO:0050145	nucleoside monophosphate kinase activity	GO_MolecularFunction-EBI-UniProt-GOA_19.01.2019_00h00	0.00329573	0.0177257	0.0116477	0.0254132	[5, 6]	Group19	21.4286	3	[AK2, AK3, AK4]
GO:0004970	ionotropic glutamate receptor activity	GO_MolecularFunction-EBI-UniProt-GOA_19.01.2019_00h00	0.00586058	0.024814	2.65807e-05	0.00127587	[5, 6, 8, 9, 10]	Group48	17.6471	3	[GRIA1, GRIK3, GRIN2B]
GO:0015267	channel activity	GO_MolecularFunction-EBI-UniProt-GOA_19.01.2019_00h00	0.00891078	0.0322408	2.65807e-05	0.00127587	[4]	Group48	4.21836	17	[ASIC2, BCL2, CACNG2, CACNG3, CHRNG, GABRA2, GABRB2, GRIA1, GRIK3, GRIN2B, ITPR1, KCNJ1, LRRC8D, OTOP1, PANX2, TMEM38A, TRPC7]
GO:0030695	GTPase regulator activity	GO_MolecularFunction-EBI-UniProt-GOA_19.01.2019_00h00	0.0155076	0.0406053	0.0155076	0.0286294	[4]	Group22	4.92611	10	[AGAP2, ITGB1BP1, PLCB1, RANBP2, RGS14, SLIT2, STXBP5, TBC1D14, TBC1D5, TBCD]
GO:0015631	tubulin binding	GO_MolecularFunction-EBI-UniProt-GOA_19.01.2019_00h00	0.0225025	0.0471368	0.00380652	0.0166103	[4]	Group47	4.45344	11	[CEP57, CLASP1, CNN3, EML4, HDGFL3, KIF5C, MACF1, MAP6D1, NAV3, RGS14, TBCD]
GO:0019888	protein phosphatase regulator activity	GO_MolecularFunction-EBI-UniProt-GOA_19.01.2019_00h00	0.0216115	0.0472604	0.0216115	0.0357708	[4]	Group16	8.33333	4	[PHACTR1, PPP1R37, PPP2R5C, RCAN2]
GO:0005216	ion channel activity	GO_MolecularFunction-EBI-UniProt-GOA_19.01.2019_00h00	0.02085	0.0476914	2.65807e-05	0.00127587	[4, 6]	Group48	4	15	[ASIC2, CACNG2, CACNG3, CHRNG, GABRA2, GABRB2, GRIA1, GRIK3, GRIN2B, ITPR1, KCNJ1, LRRC8D, OTOP1, TMEM38A, TRPC7]
GO:0005261	cation channel activity	GO_MolecularFunction-EBI-UniProt-GOA_19.01.2019_00h00	0.0265376	0.0517743	2.65807e-05	0.00127587	[5, 6, 7]	Group48	4.1958	12	[ASIC2, CACNG2, CACNG3, CHRNG, GRIA1, GRIK3, GRIN2B, ITPR1, KCNJ1, OTOP1, TMEM38A, TRPC7]
GO:0004879	nuclear receptor activity	GO_MolecularFunction-EBI-UniProt-GOA_19.01.2019_00h00	0.0391272	0.0659857	0.0487713	0.0585255	[4]	Group42	8.82353	3	[NR1I2, NR5A1, NR5A2]
GO:0015036	disulfide oxidoreductase activity	GO_MolecularFunction-EBI-UniProt-GOA_19.01.2019_00h00	0.0421133	0.0681345	0.0421133	0.056151	[4]	Group15	8.57143	3	[GSTO2, SELENOT, TXN2]
GO:0004993	G protein-coupled serotonin receptor activity	GO_MolecularFunction-EBI-UniProt-GOA_19.01.2019_00h00	0.0551549	0.0783988	2.65807e-05	0.00127587	[5, 6]	Group48	7.69231	3	[HTR2A, HTR4, HTR5A]
GO:0005096	GTPase activator activity	GO_MolecularFunction-EBI-UniProt-GOA_19.01.2019_00h00	0.0666545	0.0878427	0.0155076	0.0286294	[4, 5]	Group22	4.14508	8	[AGAP2, PLCB1, RANBP2, RGS14, STXBP5, TBC1D14, TBC1D5, TBCD]

## Sheet: Table S6d_IL DMR-KEGG Pways
Table S6d. Gene ontology (GO) terms and KEGG pathways enriched for IL differentially methylated region (DMR) genes. (d) KEGG pathways
GOID	GOTerm	Ontology Source	Term PValue	Term PValue Corrected with Benjamini-Hochberg	Group PValue	Group PValue Corrected with Benjamini-Hochberg	GOLevels	GOGroups	% Associated Genes	Nr. Genes	Associated Genes Found
KEGG:04540	Gap junction	KEGG_19.01.2019	0.000601584	0.00902375	8.1393e-07	7.32537e-06	[-1]	Group8	8.88889	8	[GNAI1, HTR2A, ITPR1, PDGFD, PLCB1, PRKG1, PRKG2, RAF1]
KEGG:04730	Long-term depression	KEGG_19.01.2019	0.000251	0.0094125	8.1393e-07	7.32537e-06	[-1]	Group8	11.6667	7	[GNAI1, GRIA1, ITPR1, PLCB1, PRKG1, PRKG2, RAF1]
KEGG:04720	Long-term potentiation	KEGG_19.01.2019	0.000597861	0.0112099	0.000163332	0.000734993	[-1]	Group7	10.1449	7	[CALM2, GRIA1, GRIN2B, ITPR1, PLCB1, RAF1, RPS6KA2]
KEGG:04071	Sphingolipid signaling pathway	KEGG_19.01.2019	0.000902969	0.0112871	8.1393e-07	7.32537e-06	[-1]	Group8	7.56302	9	[BCL2, CERS4, GNAI1, MAPK10, PIK3R3, PLCB1, PPP2R5C, RAF1, SGMS1]
KEGG:04728	Dopaminergic synapse	KEGG_19.01.2019	0.000464468	0.0116117	0.000163332	0.000734993	[-1]	Group7	7.57576	10	[CALM2, CREB5, GNAI1, GRIA1, GRIN2B, ITPR1, KIF5C, MAPK10, PLCB1, PPP2R5C]
KEGG:04713	Circadian entrainment	KEGG_19.01.2019	0.000231771	0.0173828	0.000163332	0.000734993	[-1]	Group7	9.09091	9	[CALM2, GNAI1, GRIA1, GRIN2B, ITPR1, PLCB1, PRKG1, PRKG2, RPS6KA5]
KEGG:04625	C-type lectin receptor signaling pathway	KEGG_19.01.2019	0.00165548	0.0177373	8.1393e-07	7.32537e-06	[-1]	Group8	7.61905	8	[CALM2, ITPR1, MAPK10, NFATC1, PIK3R3, RAF1, RRAS2, STAT1]
KEGG:04261	Adrenergic signaling in cardiomyocytes	KEGG_19.01.2019	0.0032327	0.0186502	8.1393e-07	7.32537e-06	[-1]	Group8	6.29371	9	[BCL2, CACNG2, CACNG3, CALM2, CREB5, GNAI1, PLCB1, PPP2R5C, RPS6KA5]
KEGG:04726	Serotonergic synapse	KEGG_19.01.2019	0.00310117	0.0193823	8.1393e-07	7.32537e-06	[-1]	Group8	6.89655	8	[GABRB2, GNAI1, HTR2A, HTR4, HTR5A, ITPR1, PLCB1, RAF1]
KEGG:04724	Glutamatergic synapse	KEGG_19.01.2019	0.00263484	0.0197613	8.1393e-07	7.32537e-06	[-1]	Group8	7.07965	8	[GNAI1, GRIA1, GRIK3, GRIN2B, GRM8, ITPR1, PLCB1, SLC1A1]
KEGG:04022	cGMP-PKG signaling pathway	KEGG_19.01.2019	0.0024451	0.0203759	8.1393e-07	7.32537e-06	[-1]	Group8	6.09756	10	[CALM2, CREB5, GNAI1, ITPR1, NFATC1, PLCB1, PRKG1, PRKG2, RAF1, SLC8A1]
KEGG:04924	Renin secretion	KEGG_19.01.2019	0.00302782	0.0206442	8.1393e-07	7.32537e-06	[-1]	Group8	8.82353	6	[CALM2, GNAI1, ITPR1, PDE1A, PLCB1, PRKG2]
KEGG:04722	Neurotrophin signaling pathway	KEGG_19.01.2019	0.00422493	0.0226336	8.1393e-07	7.32537e-06	[-1]	Group8	6.55738	8	[BCL2, CALM2, MAPK10, NTRK3, PIK3R3, RAF1, RPS6KA2, RPS6KA5]
KEGG:04915	Estrogen signaling pathway	KEGG_19.01.2019	0.0024198	0.0226856	8.1393e-07	7.32537e-06	[-1]	Group8	6.56934	9	[BCL2, CALM2, CREB5, GNAI1, HSPA1L, ITPR1, PIK3R3, PLCB1, RAF1]
KEGG:04921	Oxytocin signaling pathway	KEGG_19.01.2019	0.00463567	0.0231784	8.1393e-07	7.32537e-06	[-1]	Group8	5.96026	9	[CACNG2, CACNG3, CALM2, CD38, GNAI1, ITPR1, NFATC1, PLCB1, RAF1]
KEGG:04934	Cushing syndrome	KEGG_19.01.2019	0.00526967	0.0232486	8.1393e-07	7.32537e-06	[-1]	Group8	5.84416	9	[CDK6, CDKN2C, CREB5, GNAI1, ITPR1, NR5A1, PLCB1, SCARB1, TCF7L2]
KEGG:04750	Inflammatory mediator regulation of TRP channels	KEGG_19.01.2019	0.0057225	0.0238437	8.1393e-07	7.32537e-06	[-1]	Group8	6.86275	7	[ASIC2, CALM2, HTR2A, ITPR1, MAPK10, PIK3R3, PLCB1]
KEGG:04933	AGE-RAGE signaling pathway in diabetic complications	KEGG_19.01.2019	0.0057225	0.0238437	8.1393e-07	7.32537e-06	[-1]	Group8	6.86275	7	[BCL2, MAPK10, NFATC1, NOX4, PIK3R3, PLCB1, STAT1]
KEGG:04140	Autophagy	KEGG_19.01.2019	0.00707322	0.0241132	8.1393e-07	7.32537e-06	[-1]	Group8	6.01504	8	[BCL2, ITPR1, MAPK10, PIK3R3, RAF1, RRAS2, WIPI1, WIPI2]
KEGG:04024	cAMP signaling pathway	KEGG_19.01.2019	0.0052324	0.0245269	0.000163332	0.000734993	[-1]	Group7	5.18868	11	[CALM2, CREB5, GNAI1, GRIA1, GRIN2B, HTR4, MAPK10, NFATC1, PIK3R3, RAF1, RRAS2]
KEGG:00770	Pantothenate and CoA biosynthesis	KEGG_19.01.2019	0.00700831	0.0250297	0.00700831	0.0157687	[-1]	Group5	15.7895	3	[DPYD, PANK4, VNN2]
KEGG:00250	Alanine, aspartate and glutamate metabolism	KEGG_19.01.2019	0.00670002	0.0251251	0.00670002	0.0201001	[-1]	Group1	11.1111	4	[ADSS, ALDH5A1, GAD1, GFPT2]
KEGG:04928	Parathyroid hormone synthesis, secretion and action	KEGG_19.01.2019	0.00669188	0.0264153	8.1393e-07	7.32537e-06	[-1]	Group8	6.66667	7	[BCL2, CREB5, GNAI1, ITPR1, MMP16, PLCB1, RAF1]
KEGG:04020	Calcium signaling pathway	KEGG_19.01.2019	0.00826484	0.0269506	8.1393e-07	7.32537e-06	[-1]	Group8	5.12821	10	[CALM2, CD38, CYSLTR1, HTR2A, HTR4, HTR5A, ITPR1, PDE1A, PLCB1, SLC8A1]
KEGG:04010	MAPK signaling pathway	KEGG_19.01.2019	0.00885403	0.0276689	0.00885403	0.0159373	[-1]	Group6	4.45205	13	[CACNG2, CACNG3, EFNA5, HSPA1L, MAPK10, NFATC1, PDGFD, PTPRR, RAF1, RPS6KA2, RPS6KA5, RRAS2, STK4]
KEGG:04919	Thyroid hormone signaling pathway	KEGG_19.01.2019	0.00987202	0.0296161	8.1393e-07	7.32537e-06	[-1]	Group8	6.19469	7	[MED13L, PIK3R3, PLCB1, RAF1, RCAN2, SLC16A10, STAT1]
KEGG:04927	Cortisol synthesis and secretion	KEGG_19.01.2019	0.0104183	0.0300527	8.1393e-07	7.32537e-06	[-1]	Group8	7.93651	5	[CREB5, ITPR1, NR5A1, PLCB1, SCARB1]
KEGG:05161	Hepatitis B	KEGG_19.01.2019	0.0151224	0.0365864	8.1393e-07	7.32537e-06	[-1]	Group8	5.26316	8	[BCL2, CDK6, CREB5, MAPK10, NFATC1, PIK3R3, RAF1, STAT1]
KEGG:04970	Salivary secretion	KEGG_19.01.2019	0.0137035	0.0367057	8.1393e-07	7.32537e-06	[-1]	Group8	6.45161	6	[CALM2, CD38, ITPR1, PLCB1, PRKG1, PRKG2]
KEGG:05412	Arrhythmogenic right ventricular cardiomyopathy (ARVC)	KEGG_19.01.2019	0.0142066	0.0367411	8.1393e-07	7.32537e-06	[-1]	Group8	7.35294	5	[CACNG2, CACNG3, CDH2, CTNNA2, TCF7L2]
KEGG:05223	Non-small cell lung cancer	KEGG_19.01.2019	0.0133846	0.0371794	8.1393e-07	7.32537e-06	[-1]	Group8	7.46269	5	[CDK6, EML4, PIK3R3, RAF1, STK4]
KEGG:05215	Prostate cancer	KEGG_19.01.2019	0.015098	0.0377449	8.1393e-07	7.32537e-06	[-1]	Group8	6.31579	6	[BCL2, CREB5, PDGFD, PIK3R3, RAF1, TCF7L2]
KEGG:04070	Phosphatidylinositol signaling system	KEGG_19.01.2019	0.0181771	0.0426025	8.1393e-07	7.32537e-06	[-1]	Group8	6.06061	6	[CALM2, DGKB, ITPK1, ITPR1, PIK3R3, PLCB1]
KEGG:05231	Choline metabolism in cancer	KEGG_19.01.2019	0.0190094	0.0432032	8.1393e-07	7.32537e-06	[-1]	Group8	6	6	[DGKB, MAPK10, PDGFD, PIK3R3, RAF1, SLC44A5]
KEGG:04971	Gastric acid secretion	KEGG_19.01.2019	0.0198559	0.0437997	8.1393e-07	7.32537e-06	[-1]	Group8	6.75676	5	[CALM2, GNAI1, ITPR1, KCNJ1, PLCB1]
KEGG:05212	Pancreatic cancer	KEGG_19.01.2019	0.0198559	0.0437997	8.1393e-07	7.32537e-06	[-1]	Group8	6.75676	5	[CDK6, MAPK10, PIK3R3, RAF1, STAT1]
KEGG:04141	Protein processing in endoplasmic reticulum	KEGG_19.01.2019	0.0235474	0.0504587	0.0235474	0.0353211	[-1]	Group2	4.84848	8	[BCL2, HSPA1L, MAN1A2, MAPK10, MARCH6, NGLY1, PLAA, UBE2D2]
KEGG:04931	Insulin resistance	KEGG_19.01.2019	0.0276949	0.0576978	8.1393e-07	7.32537e-06	[-1]	Group8	5.50459	6	[CREB5, GFPT2, MAPK10, PIK3R3, PTPN1, RPS6KA2]
KEGG:00760	Nicotinate and nicotinamide metabolism	KEGG_19.01.2019	0.0293807	0.0579881	0.0293807	0.0377751	[-1]	Group4	9.375	3	[AOX2, CD38, NT5E]
KEGG:04371	Apelin signaling pathway	KEGG_19.01.2019	0.0287058	0.0581875	8.1393e-07	7.32537e-06	[-1]	Group8	5	7	[CALM2, GNAI1, ITPR1, PLCB1, RAF1, RRAS2, SLC8A1]
KEGG:04015	Rap1 signaling pathway	KEGG_19.01.2019	0.0338458	0.0604389	8.1393e-07	7.32537e-06	[-1]	Group8	4.28571	9	[CALM2, EFNA5, GNAI1, GRIN2B, PDGFD, PIK3R3, PLCB1, RAF1, RGS14]
KEGG:05163	Human cytomegalovirus infection	KEGG_19.01.2019	0.0347596	0.0606273	8.1393e-07	7.32537e-06	[-1]	Group8	4.08163	10	[CALM2, CDK6, CREB5, GNAI1, ITPR1, NFATC1, PIK3R3, PLCB1, RAF1, TAP1]
KEGG:05213	Endometrial cancer	KEGG_19.01.2019	0.0356739	0.0608077	8.1393e-07	7.32537e-06	[-1]	Group8	6.77966	4	[CTNNA2, PIK3R3, RAF1, TCF7L2]
KEGG:04611	Platelet activation	KEGG_19.01.2019	0.0400425	0.0612895	8.1393e-07	7.32537e-06	[-1]	Group8	5.04202	6	[GNAI1, ITPR1, PIK3R3, PLCB1, PRKG1, PRKG2]
KEGG:04923	Regulation of lipolysis in adipocytes	KEGG_19.01.2019	0.0319724	0.0614853	8.1393e-07	7.32537e-06	[-1]	Group8	7.01754	4	[GNAI1, PIK3R3, PRKG1, PRKG2]
KEGG:05418	Fluid shear stress and atherosclerosis	KEGG_19.01.2019	0.0338393	0.0619011	8.1393e-07	7.32537e-06	[-1]	Group8	4.82759	7	[ACVR1, BCL2, CALM2, GSTO2, MAPK10, PIK3R3, TXN2]
KEGG:05210	Colorectal cancer	KEGG_19.01.2019	0.0398615	0.0622837	8.1393e-07	7.32537e-06	[-1]	Group8	5.61798	5	[BCL2, MAPK10, PIK3R3, RAF1, TCF7L2]
KEGG:04725	Cholinergic synapse	KEGG_19.01.2019	0.0334998	0.0628121	8.1393e-07	7.32537e-06	[-1]	Group8	5.26316	6	[BCL2, CREB5, GNAI1, ITPR1, PIK3R3, PLCB1]
KEGG:05230	Central carbon metabolism in cancer	KEGG_19.01.2019	0.0396134	0.0632129	8.1393e-07	7.32537e-06	[-1]	Group8	6.55738	4	[NTRK3, PGAM1, PIK3R3, RAF1]
KEGG:04914	Progesterone-mediated oocyte maturation	KEGG_19.01.2019	0.0382508	0.0637513	8.1393e-07	7.32537e-06	[-1]	Group8	5.68182	5	[GNAI1, MAPK10, PIK3R3, RAF1, RPS6KA2]
KEGG:04072	Phospholipase D signaling pathway	KEGG_19.01.2019	0.0395521	0.0644871	8.1393e-07	7.32537e-06	[-1]	Group8	4.66667	7	[DGKB, GRM8, PDGFD, PIK3R3, PLCB1, RAF1, RRAS2]
KEGG:04912	GnRH signaling pathway	KEGG_19.01.2019	0.046714	0.070071	8.1393e-07	7.32537e-06	[-1]	Group8	5.37634	5	[CALM2, ITPR1, MAPK10, PLCB1, RAF1]
KEGG:04925	Aldosterone synthesis and secretion	KEGG_19.01.2019	0.04853	0.0713677	0.000163332	0.000734993	[-1]	Group7	5.31915	5	[CALM2, CREB5, ITPR1, PLCB1, SCARB1]
KEGG:05033	Nicotine addiction	KEGG_19.01.2019	0.0518316	0.0747571	0.000163332	0.000734993	[-1]	Group7	7.5	3	[GABRB2, GRIA1, GRIN2B]
KEGG:05031	Amphetamine addiction	KEGG_19.01.2019	0.0528629	0.074806	0.000163332	0.000734993	[-1]	Group7	5.97015	4	[CALM2, CREB5, GRIA1, GRIN2B]
KEGG:04922	Glucagon signaling pathway	KEGG_19.01.2019	0.0582306	0.0794053	0.000163332	0.000734993	[-1]	Group7	5.05051	5	[CALM2, CREB5, ITPR1, PGAM1, PLCB1]
KEGG:04520	Adherens junction	KEGG_19.01.2019	0.0577538	0.0802136	8.1393e-07	7.32537e-06	[-1]	Group8	5.7971	4	[CTNNA2, PTPN1, SORBS1, TCF7L2]
KEGG:04068	FoxO signaling pathway	KEGG_19.01.2019	0.0606511	0.0812292	8.1393e-07	7.32537e-06	[-1]	Group8	4.54545	6	[AGAP2, BCL6, MAPK10, PIK3R3, RAF1, STK4]
KEGG:04926	Relaxin signaling pathway	KEGG_19.01.2019	0.0606511	0.0812292	8.1393e-07	7.32537e-06	[-1]	Group8	4.54545	6	[CREB5, GNAI1, MAPK10, PIK3R3, PLCB1, RAF1]
KEGG:04218	Cellular senescence	KEGG_19.01.2019	0.0619285	0.0814848	8.1393e-07	7.32537e-06	[-1]	Group8	4.21687	7	[CALM2, CDK6, ITPR1, NFATC1, PIK3R3, RAF1, RRAS2]
KEGG:04916	Melanogenesis	KEGG_19.01.2019	0.0645473	0.0834663	8.1393e-07	7.32537e-06	[-1]	Group8	4.90196	5	[CALM2, GNAI1, PLCB1, RAF1, TCF7L2]
KEGG:00230	Purine metabolism	KEGG_19.01.2019	0.0661606	0.0841025	0.0661606	0.0744307	[-1]	Group0	4.44444	6	[ADSS, AK2, AK3, AK4, NT5E, PDE1A]
KEGG:05218	Melanoma	KEGG_19.01.2019	0.0682363	0.0852954	8.1393e-07	7.32537e-06	[-1]	Group8	5.47945	4	[CDK6, PDGFD, PIK3R3, RAF1]
KEGG:04910	Insulin signaling pathway	KEGG_19.01.2019	0.0699915	0.0860552	8.1393e-07	7.32537e-06	[-1]	Group8	4.37956	6	[CALM2, MAPK10, PIK3R3, PTPN1, RAF1, SORBS1]
KEGG:04360	Axon guidance	KEGG_19.01.2019	0.0755362	0.0913744	8.1393e-07	7.32537e-06	[-1]	Group8	4.02299	7	[BMP7, EFNA5, GNAI1, PIK3R3, RAF1, SLIT2, UNC5D]
KEGG:05030	Cocaine addiction	KEGG_19.01.2019	0.0804508	0.0942782	0.000163332	0.000734993	[-1]	Group7	6.25	3	[CREB5, GNAI1, GRIN2B]
KEGG:05214	Glioma	KEGG_19.01.2019	0.0796335	0.0948017	8.1393e-07	7.32537e-06	[-1]	Group8	5.19481	4	[CALM2, CDK6, PIK3R3, RAF1]
KEGG:00600	Sphingolipid metabolism	KEGG_19.01.2019	0.0844251	0.0974136	0.0844251	0.0844251	[-1]	Group3	6.12245	3	[CERS4, GLA, SGMS1]

## Sheet: Table S6e_Il pathw drivinggenes
Table S6e. Ileum pathway driving genes
Gene		Pathway
ADSS		Alanine, aspartate and glutamate metabolism
ALDH5A1		Alanine, aspartate and glutamate metabolism
ASIC2		Inflammatory mediator regulation of TRP channels
BCL2	9	Sphingolipid signaling pathway
BCL2		Adrenergic signaling in cardiomyocytes
BCL2		Neurotrophin signaling pathway
BCL2		Estrogen signaling pathway
BCL2		AGE-RAGE signaling pathway in diabetic complications
BCL2		Autophagy
BCL2		Parathyroid hormone synthesis, secretion and action
BCL2		Hepatitis B
BCL2		Prostate cancer
CACNG2	4	Adrenergic signaling in cardiomyocytes
CACNG2		Oxytocin signaling pathway
CACNG2		MAPK signaling pathway
CACNG2		Arrhythmogenic right ventricular cardiomyopathy (ARVC)
CACNG3	4	Adrenergic signaling in cardiomyocytes
CACNG3		Oxytocin signaling pathway
CACNG3		MAPK signaling pathway
CACNG3		Arrhythmogenic right ventricular cardiomyopathy (ARVC)
CALM2	16	Adrenergic signaling in cardiomyocytes
CALM2		Neurotrophin signaling pathway
CALM2		Estrogen signaling pathway
CALM2		Oxytocin signaling pathway
CALM2		Inflammatory mediator regulation of TRP channels
CALM2		Long-term potentiation
CALM2		Dopaminergic synapse
CALM2		Circadian entrainment
CALM2		C-type lectin receptor signaling pathway
CALM2		cGMP-PKG signaling pathway
CALM2		Renin secretion
CALM2		cAMP signaling pathway
CALM2		Calcium signaling pathway
CALM2		Salivary secretion
CALM2		Phosphatidylinositol signaling system
CALM2		Gastric acid secretion
CD38	3	Oxytocin signaling pathway
CD38		Calcium signaling pathway
CD38		Salivary secretion
CDH2		Arrhythmogenic right ventricular cardiomyopathy (ARVC)
CDK6	4	Cushing syndrome
CDK6		Non-small cell lung cancer
CDK6		Pancreatic cancer
CDK6		Hepatitis B
CDKN2C		Cushing syndrome
CERS4		Sphingolipid signaling pathway
CREB5	10	Dopaminergic synapse
CREB5		Cortisol synthesis and secretion
CREB5		Adrenergic signaling in cardiomyocytes
CREB5		cGMP-PKG signaling pathway
CREB5		Estrogen signaling pathway
CREB5		Cushing syndrome
CREB5		cAMP signaling pathway
CREB5		Parathyroid hormone synthesis, secretion and action
CREB5		Hepatitis B
CREB5		Prostate cancer
CTNNA2		Arrhythmogenic right ventricular cardiomyopathy (ARVC)
CYSLTR1		Calcium signaling pathway
DGKB		Phosphatidylinositol signaling system
DGKB		Choline metabolism in cancer
DPYD		Pantothenate and CoA biosynthesis
EFNA5		MAPK signaling pathway
EML4		Non-small cell lung cancer
GABRB2		Serotonergic synapse
GAD1		Alanine, aspartate and glutamate metabolism
GFPT2		Alanine, aspartate and glutamate metabolism
GNAI1	22	Gap junction
GNAI1		Long-term depression
GNAI1		Glutamatergic synapse
GNAI1		Sphingolipid signaling pathway
GNAI1		Dopaminergic synapse
GNAI1		Circadian entrainment
GNAI1		Adrenergic signaling in cardiomyocytes
GNAI1		Serotonergic synapse
GNAI1		cGMP-PKG signaling pathway
GNAI1		Renin secretion
GNAI1		Estrogen signaling pathway
GNAI1		Oxytocin signaling pathway
GNAI1		Cushing syndrome
GNAI1		cAMP signaling pathway
GNAI1		Parathyroid hormone synthesis, secretion and action
GNAI1		Gastric acid secretion
GRIA1		Long-term depression
GRIA1		Long-term potentiation
GRIA1		Dopaminergic synapse
GRIA1		Circadian entrainment
GRIA1		Glutamatergic synapse
GRIA1		cAMP signaling pathway
GRIK3		Glutamatergic synapse
GRIN2B	5	Long-term potentiation
GRIN2B		Dopaminergic synapse
GRIN2B		Circadian entrainment
GRIN2B		Glutamatergic synapse
GRIN2B		cAMP signaling pathway
GRM8		Glutamatergic synapse
HSPA1L		Estrogen signaling pathway
HSPA1L		MAPK signaling pathway
HTR2A	4	Gap junction
HTR2A		Serotonergic synapse
HTR2A		Inflammatory mediator regulation of TRP channels
HTR2A		Calcium signaling pathway
HTR4		Serotonergic synapse
HTR4		cAMP signaling pathway
HTR4		Calcium signaling pathway
HTR5A		Serotonergic synapse
HTR5A		Calcium signaling pathway
ITPK1		Phosphatidylinositol signaling system
ITPR1	21	Gap junction
ITPR1		Long-term depression
ITPR1		Long-term potentiation
ITPR1		Dopaminergic synapse
ITPR1		Circadian entrainment
ITPR1		C-type lectin receptor signaling pathway
ITPR1		Serotonergic synapse
ITPR1		Glutamatergic synapse
ITPR1		cGMP-PKG signaling pathway
ITPR1		Renin secretion
ITPR1		Estrogen signaling pathway
ITPR1		Oxytocin signaling pathway
ITPR1		Cushing syndrome
ITPR1		Inflammatory mediator regulation of TRP channels
ITPR1		Autophagy
ITPR1		Parathyroid hormone synthesis, secretion and action
ITPR1		Calcium signaling pathway
ITPR1		Cortisol synthesis and secretion
ITPR1		Salivary secretion
ITPR1		Phosphatidylinositol signaling system
ITPR1		Gastric acid secretion
KCNJ1		Gastric acid secretion
KIF5C		Dopaminergic synapse
MAPK10	12	Sphingolipid signaling pathway
MAPK10		Dopaminergic synapse
MAPK10		C-type lectin receptor signaling pathway
MAPK10		Neurotrophin signaling pathway
MAPK10		Inflammatory mediator regulation of TRP channels
MAPK10		AGE-RAGE signaling pathway in diabetic complications
MAPK10		Autophagy
MAPK10		cAMP signaling pathway
MAPK10		MAPK signaling pathway
MAPK10		Hepatitis B
MAPK10		Choline metabolism in cancer
MAPK10		Pancreatic cancer
MED13L		Thyroid hormone signaling pathway
MMP16		Parathyroid hormone synthesis, secretion and action
NFATC1	7	C-type lectin receptor signaling pathway
NFATC1		cGMP-PKG signaling pathway
NFATC1		Oxytocin signaling pathway
NFATC1		AGE-RAGE signaling pathway in diabetic complications
NFATC1		cAMP signaling pathway
NFATC1		MAPK signaling pathway
NFATC1		Hepatitis B
NOX4		AGE-RAGE signaling pathway in diabetic complications
NR5A1		Cushing syndrome
NR5A1		Cortisol synthesis and secretion
NTRK3		Neurotrophin signaling pathway
PANK4		Pantothenate and CoA biosynthesis
PDE1A		Renin secretion
PDE1A		Calcium signaling pathway
PDGFD	4	Gap junction
PDGFD		MAPK signaling pathway
PDGFD		Prostate cancer
PDGFD		Choline metabolism in cancer
PIK3R3	15	Sphingolipid signaling pathway
PIK3R3		C-type lectin receptor signaling pathway
PIK3R3		Neurotrophin signaling pathway
PIK3R3		Estrogen signaling pathway
PIK3R3		Inflammatory mediator regulation of TRP channels
PIK3R3		AGE-RAGE signaling pathway in diabetic complications
PIK3R3		Autophagy
PIK3R3		cAMP signaling pathway
PIK3R3		Thyroid hormone signaling pathway
PIK3R3		Hepatitis B
PIK3R3		Non-small cell lung cancer
PIK3R3		Prostate cancer
PIK3R3		Phosphatidylinositol signaling system
PIK3R3		Choline metabolism in cancer
PIK3R3		Pancreatic cancer
PLCB1	23	Gap junction
PLCB1		Long-term depression
PLCB1		Long-term potentiation
PLCB1		Sphingolipid signaling pathway
PLCB1		Dopaminergic synapse
PLCB1		Circadian entrainment
PLCB1		Adrenergic signaling in cardiomyocytes
PLCB1		Serotonergic synapse
PLCB1		Glutamatergic synapse
PLCB1		cGMP-PKG signaling pathway
PLCB1		Renin secretion
PLCB1		Estrogen signaling pathway
PLCB1		Oxytocin signaling pathway
PLCB1		Cushing syndrome
PLCB1		Inflammatory mediator regulation of TRP channels
PLCB1		AGE-RAGE signaling pathway in diabetic complications
PLCB1		Parathyroid hormone synthesis, secretion and action
PLCB1		Calcium signaling pathway
PLCB1		Thyroid hormone signaling pathway
PLCB1		Cortisol synthesis and secretion
PLCB1		Salivary secretion
PLCB1		Phosphatidylinositol signaling system
PLCB1		Gastric acid secretion
PPP2R5C		Sphingolipid signaling pathway
PPP2R5C		Dopaminergic synapse
PPP2R5C		Adrenergic signaling in cardiomyocytes
PRKG1	5	Gap junction
PRKG1		Long-term depression
PRKG1		Circadian entrainment
PRKG1		cGMP-PKG signaling pathway
PRKG1		Salivary secretion
PRKG2	6	Gap junction
PRKG2		Long-term depression
PRKG2		Circadian entrainment
PRKG2		cGMP-PKG signaling pathway
PRKG2		Renin secretion
PRKG2		Salivary secretion
PTPRR		MAPK signaling pathway
RAF1	20	Gap junction
RAF1		Long-term depression
RAF1		Long-term potentiation
RAF1		Sphingolipid signaling pathway
RAF1		C-type lectin receptor signaling pathway
RAF1		Serotonergic synapse
RAF1		cGMP-PKG signaling pathway
RAF1		Neurotrophin signaling pathway
RAF1		Estrogen signaling pathway
RAF1		Oxytocin signaling pathway
RAF1		Autophagy
RAF1		cAMP signaling pathway
RAF1		Parathyroid hormone synthesis, secretion and action
RAF1		MAPK signaling pathway
RAF1		Thyroid hormone signaling pathway
RAF1		Hepatitis B
RAF1		Non-small cell lung cancer
RAF1		Prostate cancer
RAF1		Choline metabolism in cancer
RAF1		Pancreatic cancer
RCAN2		Thyroid hormone signaling pathway
RPS6KA2		Long-term potentiation
RPS6KA2		Neurotrophin signaling pathway
RPS6KA2		MAPK signaling pathway
RPS6KA5	4	Circadian entrainment
RPS6KA5		Adrenergic signaling in cardiomyocytes
RPS6KA5		Neurotrophin signaling pathway
RPS6KA5		MAPK signaling pathway
RRAS2	4	C-type lectin receptor signaling pathway
RRAS2		Autophagy
RRAS2		cAMP signaling pathway
RRAS2		MAPK signaling pathway
SCARB1		Cushing syndrome
SCARB1		Cortisol synthesis and secretion
SGMS1		Sphingolipid signaling pathway
SLC16A10		Thyroid hormone signaling pathway
SLC1A1		Glutamatergic synapse
SLC44A5		Choline metabolism in cancer
SLC8A1		cGMP-PKG signaling pathway
SLC8A1		Calcium signaling pathway
STAT1	5	C-type lectin receptor signaling pathway
STAT1		AGE-RAGE signaling pathway in diabetic complications
STAT1		Thyroid hormone signaling pathway
STAT1		Hepatitis B
STAT1		Pancreatic cancer
STK4		MAPK signaling pathway
STK4		Non-small cell lung cancer
TCF7L2		Cushing syndrome
TCF7L2		Arrhythmogenic right ventricular cardiomyopathy (ARVC)
TCF7L2		Prostate cancer
VNN2		Pantothenate and CoA biosynthesis
WIPI1		Autophagy
WIPI2		Autophagy

## Sheet: Table S6f_C KEGG pathw IL-ILLN
Table S6e. Pathways common to ileum and ileum lymph node DMR genes (17 pathways at FDR<0.05 or 39 pathways at FDR<0.1)
17 Common KEGG pathways enriched for "IL" and "ILLN DMR genes at FDR<0.05":
Long-term depression
Long-term potentiation
Dopaminergic synapse
Circadian entrainment
Glutamatergic synapse
cGMP-PKG signaling pathway
Oxytocin signaling pathway
Cushing syndrome
Inflammatory mediator regulation of TRP channels
Parathyroid hormone synthesis, secretion and action
Calcium signaling pathway
MAPK signaling pathway
Cortisol synthesis and secretion
Salivary secretion
Arrhythmogenic right ventricular cardiomyopathy (ARVC)
Phosphatidylinositol signaling system
Gastric acid secretion
39 Common KEGG pathways enriched for "IL" and "ILLN DMR genes at FDR<0.1":
Gap junction
Long-term depression
Long-term potentiation
Dopaminergic synapse
Circadian entrainment
Adrenergic signaling in cardiomyocytes
Serotonergic synapse
Glutamatergic synapse
cGMP-PKG signaling pathway
Renin secretion
Oxytocin signaling pathway
Cushing syndrome
Inflammatory mediator regulation of TRP channels
cAMP signaling pathway
Parathyroid hormone synthesis, secretion and action
Calcium signaling pathway
MAPK signaling pathway
Thyroid hormone signaling pathway
Cortisol synthesis and secretion
Salivary secretion
Arrhythmogenic right ventricular cardiomyopathy (ARVC)
Prostate cancer
Phosphatidylinositol signaling system
Gastric acid secretion
Insulin resistance
Rap1 signaling pathway
Endometrial cancer
Platelet activation
Cholinergic synapse
Phospholipase D signaling pathway
Aldosterone synthesis and secretion
Nicotine addiction
Amphetamine addiction
Glucagon signaling pathway
Adherens junction
Melanogenesis
Purine metabolism
Axon guidance
Cocaine addiction

## Sheet: Table S6g_IL Com BP GO DMR_mRNA
Table S6f: Biological process (BP) gene ontology (GO) terms common to IL differentially methylated region genes and IL mRNA-Seq data
16 common elements in "IL DMR BP GO" and "IL DEG BP GO":		121 elements included exclusively in "IL DMR BP GO":		642 elements included exclusively in "IL DEG BP GO":
regulation of cell migration		cytoskeleton organization		immune response
plasma lipoprotein particle remodeling		negative regulation of supramolecular fiber organization		defense response
positive regulation of cell migration		actin cytoskeleton organization		response to biotic stimulus
positive regulation of locomotion		negative regulation of cytoskeleton organization		response to other organism
import into cell		adherens junction assembly		regulation of immune system process
negative regulation of growth		regulation of cellular component movement		response to external stimulus
calcium-mediated signaling		negative regulation of microtubule polymerization or depolymerization		defense response to other organism
lipid biosynthetic process		negative regulation of protein depolymerization		innate immune response
calcium ion transport into cytosol		anterograde trans-synaptic signaling		regulation of immune response
second-messenger-mediated signaling		tube formation		inflammatory response
negative regulation of intracellular signal transduction		glutamate receptor signaling pathway		leukocyte activation
regulation of mononuclear cell migration		actin filament organization		cell activation
positive regulation of B cell activation		adherens junction organization		response to cytokine
import across plasma membrane		negative regulation of cell migration		positive regulation of immune system process
glial cell differentiation		protein localization to synapse		lymphocyte activation
cell-substrate adhesion		establishment of protein localization to membrane		cellular response to chemical stimulus
		central nervous system development		response to stress
		lipoprotein metabolic process		cellular response to cytokine stimulus
		cell-substrate junction assembly		response to bacterium
		positive regulation of cellular component movement		response to interferon-gamma
		supramolecular fiber organization		immune response-regulating signaling pathway
		pallium development		regulation of leukocyte activation
		brain development		regulation of cell activation
		negative regulation of cell proliferation		regulation of lymphocyte activation
		nucleotide-sugar biosynthetic process		regulation of response to external stimulus
		positive regulation of neuron differentiation		cell chemotaxis
		positive regulation of neuron projection development		T cell activation
		cellular protein complex disassembly		immune system development
		intermediate filament cytoskeleton organization		leukocyte cell-cell adhesion
		positive regulation of cell projection organization		positive regulation of response to external stimulus
		cell growth		hematopoietic or lymphoid organ development
		positive regulation of nervous system development		cytokine production
		regulation of growth		positive regulation of response to stimulus
		ionotropic glutamate receptor signaling pathway		leukocyte migration
		muscle cell migration		regulation of response to stimulus
		cell junction assembly		immune effector process
		protein localization to membrane		adaptive immune response
		negative regulation of cell growth		positive regulation of immune response
		negative regulation of protein complex assembly		regulation of cytokine production
		inositol phosphate-mediated signaling		hemopoiesis
		establishment of protein localization to plasma membrane		defense response to bacterium
		regulation of synaptic transmission, glutamatergic		leukocyte differentiation
		neural tube development		response to organic substance
		protein localization to postsynaptic membrane		regulation of defense response
		neurotransmitter receptor transport		mononuclear cell differentiation
		membrane lipid metabolic process		regulation of response to biotic stimulus
		regulation of postsynaptic membrane potential		small molecule metabolic process
		lipoprotein biosynthetic process		lymphocyte differentiation
		regulation of smooth muscle cell migration		leukocyte chemotaxis
		response to steroid hormone		response to chemical
		cellular response to hormone stimulus		positive regulation of cell activation
		positive regulation of synaptic transmission		leukocyte mediated immunity
		translational initiation		leukocyte proliferation
		regulation of supramolecular fiber organization		cellular response to organic substance
		protein targeting		chemotaxis
		forebrain development		positive regulation of biological process
		localization within membrane		positive regulation of defense response
		actomyosin structure organization		cell surface receptor signaling pathway
		sphingolipid metabolic process		cytokine-mediated signaling pathway
		morphogenesis of an epithelium		regulation of T cell activation
		pyrimidine nucleoside metabolic process		cell adhesion
		regulation of coenzyme metabolic process		myeloid leukocyte migration
		cellular response to nitrogen compound		cell migration
		cellular response to peptide hormone stimulus		adaptive immune response based on somatic recombination of immune receptors built from immunoglobulin superfamily domains
		cellular response to glucose stimulus		granulocyte migration
		lipid catabolic process		regulation of multicellular organismal process
		regulation of translational initiation		cell motility
		negative regulation of cell-substrate adhesion		positive regulation of multicellular organismal process
		negative regulation of organelle organization		pattern recognition receptor signaling pathway
		ameboidal-type cell migration		neutrophil migration
		neural tube closure		carboxylic acid metabolic process
		regulation of glutamate receptor signaling pathway		regulation of hemopoiesis
		positive regulation of translation		cellular response to stimulus
		positive regulation of cell growth		positive regulation of lymphocyte activation
		protein targeting to membrane		negative regulation of immune system process
		regulation of cell-substrate adhesion		regulation of cell adhesion
		axon guidance		defense response to protozoan
		coenzyme metabolic process		regulation of adaptive immune response
		protein localization to cell periphery		phagocytosis
		metanephros development		cytokine receptor activity
		calcium-dependent cell-cell adhesion via plasma membrane cell adhesion molecules		positive regulation of cytokine production
		morphogenesis of an epithelial sheet		regulation of innate immune response
		regulation of focal adhesion assembly		positive regulation of cellular process
		cellular response to organonitrogen compound		regulation of mononuclear cell proliferation
		glycerolipid metabolic process		defense response to Gram-positive bacterium
		cerebral cortex development		drug metabolic process
		positive regulation of Wnt signaling pathway		response to lipopolysaccharide
		cellular response to steroid hormone stimulus		activation of immune response
		modulation of chemical synaptic transmission		regulation of leukocyte cell-cell adhesion
		coenzyme biosynthetic process		T cell differentiation
		positive regulation of growth		cell-cell adhesion
		receptor clustering		regulation of immune effector process
		cell-matrix adhesion		regulation of leukocyte mediated immunity
		cellular response to xenobiotic stimulus		mononuclear cell migration
		isoprenoid metabolic process		positive regulation of cell adhesion
		ureteric bud development		leukocyte activation involved in immune response
		epithelial tube morphogenesis		myeloid leukocyte activation
		regulation of intracellular protein transport		homeostatic process
		cellular component disassembly		long-chain fatty acid metabolic process
		negative regulation of wound healing		regulation of cell-cell adhesion
		negative regulation of MAPK cascade		regulation of leukocyte differentiation
		cellular response to ammonium ion		lymphocyte mediated immunity
		phospholipid biosynthetic process		positive regulation of dendritic cell antigen processing and presentation
		regulation of microtubule-based process		cellular response to biotic stimulus
		G protein-coupled serotonin receptor signaling pathway		detection of biotic stimulus
		kidney epithelium development		cellular response to lipopolysaccharide
		actin cytoskeleton reorganization		regulation of response to stress
		cellular component assembly involved in morphogenesis		chemokine-mediated signaling pathway
		glycerolipid catabolic process		negative regulation of cytokine production
		regulation of intracellular transport		positive regulation of leukocyte differentiation
		cell-cell adhesion via plasma-membrane adhesion molecules		movement of cell or subcellular component
		regulation of morphogenesis of an epithelium		regulation of adaptive immune response based on somatic recombination of immune receptors built from immunoglobulin superfamily domains
		regulation of extrinsic apoptotic signaling pathway		positive regulation of response to biotic stimulus
		glycolipid metabolic process		response to xenobiotic stimulus
		positive regulation of developmental growth		positive regulation of innate immune response
		eye morphogenesis		toll-like receptor signaling pathway
		glycerophospholipid metabolic process		positive regulation of cell-cell adhesion
		mesenchymal cell development		response to virus
		long-term synaptic potentiation		positive regulation of molecular function
		morphogenesis of a branching epithelium		positive regulation of immune effector process
		actin filament bundle assembly		positive regulation of T cell activation
				B cell activation
				regulation of leukocyte migration
				xenobiotic metabolic process
				response to chemokine
				positive regulation of cell communication
				positive regulation of signal transduction
				T cell proliferation
				regulation of molecular function
				positive regulation of signaling
				positive regulation of myeloid cell differentiation
				positive regulation of cell differentiation
				intracellular signal transduction
				regulation of multicellular organismal development
				peptidase activity
				positive regulation of catalytic activity
				negative regulation of leukocyte activation
				regulation of lymphocyte differentiation
				cell population proliferation
				regulation of catalytic activity
				positive regulation of intracellular signal transduction
				leukocyte aggregation
				detection of other organism
				immune response-regulating cell surface receptor signaling pathway
				antigen processing and presentation
				negative regulation of immune response
				nucleotide-binding oligomerization domain containing signaling pathway
				organic hydroxy compound metabolic process
				regulation of inflammatory response
				regulation of developmental process
				regulation of antigen processing and presentation
				system development
				regulation of leukocyte chemotaxis
				regulation of signal transduction
				positive regulation of adaptive immune response based on somatic recombination of immune receptors built from immunoglobulin superfamily domains
				regulation of chemotaxis
				positive regulation of gene expression
				response to tumor necrosis factor
				dendritic cell antigen processing and presentation
				regulation of granulocyte chemotaxis
				positive regulation of developmental process
				regulation of B cell activation
				positive regulation of cell motility
				regulation of biological quality
				regulation of phagocytosis
				myeloid cell differentiation
				leukocyte apoptotic process
				T cell mediated immunity
				lipid metabolic process
				multicellular organism development
				cell killing
				chemical homeostasis
				interleukin-12 production
				regulation of interleukin-12 production
				regulation of cell population proliferation
				fatty acid metabolic process
				regulation of neutrophil migration
				myeloid leukocyte differentiation
				regulation of lymphocyte mediated immunity
				exogenous drug catabolic process
				arachidonic acid metabolic process
				regulation of I-kappaB kinase/NF-kappaB signaling
				positive regulation of interleukin-10 production
				negative regulation of lymphocyte proliferation
				cellular lipid metabolic process
				response to toxic substance
				anatomical structure development
				regulation of hydrolase activity
				positive regulation of cholesterol storage
				regulation of myeloid cell differentiation
				chemokine activity
				regulation of peptidase activity
				positive regulation of leukocyte mediated immunity
				regulation of locomotion
				defense response to virus
				regulation of cell death
				positive regulation of lymphocyte differentiation
				I-kappaB kinase/NF-kappaB signaling
				cellular cation homeostasis
				animal organ development
				immune response-activating cell surface receptor signaling pathway
				cytoplasmic pattern recognition receptor signaling pathway
				negative regulation of response to stimulus
				regulation of intracellular signal transduction
				positive regulation of inflammatory response
				regulation of cell differentiation
				cell death
				antigen processing and presentation of exogenous antigen
				regulation of cell killing
				ERK1 and ERK2 cascade
				activation of innate immune response
				regulation of pattern recognition receptor signaling pathway
				regulation of nucleotide-binding oligomerization domain containing signaling pathway
				response to oxygen-containing compound
				regulation of localization
				homeostasis of number of cells
				regulation of small molecule metabolic process
				unsaturated fatty acid metabolic process
				positive regulation of MAPK cascade
				lymphocyte activation involved in immune response
				positive regulation of I-kappaB kinase/NF-kappaB signaling
				positive regulation of chemotaxis
				positive regulation of myeloid leukocyte differentiation
				ion homeostasis
				antigen processing and presentation of peptide antigen
				epoxygenase P450 pathway
				negative regulation of multicellular organismal process
				regulation of cell communication
				interleukin-1 beta production
				regulation of interleukin-1 beta production
				positive regulation of interleukin-8 production
				organophosphate metabolic process
				regulation of signaling
				antigen processing and presentation of exogenous peptide antigen via MHC class II
				alcohol metabolic process
				regulation of cell motility
				positive regulation of small molecule metabolic process
				positive regulation of lymphocyte mediated immunity
				regulation of purine nucleotide metabolic process
				interleukin-6 production
				regulation of interleukin-6 production
				interleukin-10 production
				positive regulation of mononuclear cell proliferation
				positive regulation of hydrolase activity
				response to lipid
				regulation of guanylate cyclase activity
				negative regulation of cell death
				positive regulation of leukocyte migration
				positive regulation of purine nucleotide metabolic process
				lipopolysaccharide immune receptor activity
				T cell activation involved in immune response
				lymphocyte migration
				lipoprotein particle receptor activity
				olefinic compound metabolic process
				positive regulation of phosphate metabolic process
				negative regulation of cell communication
				negative regulation of signaling
				B cell proliferation
				detection of bacterium
				leukocyte mediated cytotoxicity
				interferon-gamma production
				regulation of interferon-gamma production
				regulation of anatomical structure morphogenesis
				positive regulation of neutrophil chemotaxis
				reactive oxygen species metabolic process
				regulation of programmed cell death
				myeloid cell activation involved in immune response
				detoxification
				positive regulation of interleukin-6 production
				cellular response to metal ion
				regulation of proteolysis
				macrophage derived foam cell differentiation
				regulation of MAPK cascade
				regulation of myeloid leukocyte differentiation
				chronic inflammatory response
				response to macrophage colony-stimulating factor
				cellular chemical homeostasis
				regulation of leukocyte mediated cytotoxicity
				negative regulation of T cell activation
				positive regulation of metabolic process
				fructose 2,6-bisphosphate metabolic process
				wound healing involved in inflammatory response
				MAPK cascade
				programmed cell death
				regulation of apoptotic process
				positive regulation of transport
				positive regulation of lipid localization
				apoptotic process
				positive regulation of cyclase activity
				cysteine-type endopeptidase activity involved in apoptotic process
				macrophage activation
				response to metal ion
				humoral immune response
				negative regulation of programmed cell death
				cellular response to lipid
				antimicrobial humoral immune response mediated by antimicrobial peptide
				lipopolysaccharide-mediated signaling pathway
				protein maturation
				anatomical structure homeostasis
				catabolic process
				T cell mediated cytotoxicity
				regulation of viral process
				response to interleukin-1
				interleukin-8 production
				monocyte chemotaxis
				negative regulation of immune effector process
				cellular homeostasis
				positive regulation of lyase activity
				positive regulation of cell death
				acute inflammatory response
				positive regulation of tumor necrosis factor production
				interleukin-15-mediated signaling pathway
				response to yeast
				response to drug
				positive regulation of cell population proliferation
				angiogenesis
				regulation of plasma lipoprotein particle levels
				regulation of alcohol biosynthetic process
				regulation of humoral immune response
				negative regulation of viral process
				cytokine production involved in immune response
				regulation of cytokine production involved in immune response
				tissue homeostasis
				proteolysis
				negative regulation of response to biotic stimulus
				positive regulation of interleukin-1 beta production
				response to zinc ion
				plasma lipoprotein particle clearance
				cytokine activity
				superoxide metabolic process
				carbohydrate derivative metabolic process
				regulation of phosphate metabolic process
				regulation of macrophage derived foam cell differentiation
				response to interleukin-15
				stimulatory C-type lectin receptor signaling pathway
				positive regulation of MHC class II biosynthetic process
				alpha-beta T cell activation
				positive regulation of proteolysis
				vitamin transport
				negative regulation of leukocyte mediated immunity
				negative regulation of adaptive immune response
				cellular catabolic process
				cellular response to oxygen-containing compound
				superoxide anion generation
				regulation of apoptotic signaling pathway
				bone resorption
				negative regulation of cell-cell adhesion
				regulation of transport
				negative regulation of interleukin-2 production
				antigen processing and presentation of peptide antigen via MHC class I
				dendritic cell chemotaxis
				cholesterol storage
				defense response to Gram-negative bacterium
				regulation of cytokine production involved in inflammatory response
				negative regulation of innate immune response
				tumor necrosis factor production
				regulation of tumor necrosis factor production
				positive regulation of protein metabolic process
				integrin-mediated signaling pathway
				positive regulation of interferon-gamma production
				production of molecular mediator involved in inflammatory response
				tryptophan catabolic process
				negative regulation of toll-like receptor signaling pathway
				positive regulation of cytokine production involved in immune response
				G protein-coupled peptide receptor activity
				lymph node development
				regulation of monocyte chemotaxis
				apoptotic signaling pathway
				positive regulation of cellular protein metabolic process
				regulation of toll-like receptor signaling pathway
				regulation of vesicle-mediated transport
				sterol transport
				response to fungus
				modulation by symbiont of entry into host
				intrinsic apoptotic signaling pathway
				response to pH
				negative regulation of defense response
				regulation of neuroinflammatory response
				calcium ion import into cytosol
				response to muramyl dipeptide
				regulation of inflammatory response to antigenic stimulus
				indole-containing compound metabolic process
				positive regulation of natural killer cell mediated cytotoxicity
				neutrophil activation
				response to cadmium ion
				cargo receptor activity
				detection of molecule of bacterial origin
				negative thymic T cell selection
				positive regulation of dendritic cell chemotaxis
				peptidase regulator activity
				negative regulation of apoptotic signaling pathway
				mast cell degranulation
				NIK/NF-kappaB signaling
				regulation of NIK/NF-kappaB signaling
				purinergic nucleotide receptor signaling pathway
				regulation of production of molecular mediator of immune response
				receptor ligand activity
				response to interferon-beta
				positive regulation of cytokine production involved in inflammatory response
				fructose metabolic process
				leukocyte migration involved in inflammatory response
				negative regulation of complement activation
				interleukin-2 production
				regulation of interleukin-2 production
				steroid metabolic process
				B cell mediated immunity
				nucleoside phosphate metabolic process
				modulation of process of other organism
				positive regulation of production of molecular mediator of immune response
				response to lipoprotein particle
				neuroinflammatory response
				regulation of angiogenesis
				cellular amino acid metabolic process
				antioxidant activity
				digestive system process
				organophosphate biosynthetic process
				tube morphogenesis
				cellular detoxification
				multicellular organismal homeostasis
				maintenance of location
				positive regulation of podosome assembly
				negative regulation of interleukin-12 production
				regulation of immune response to tumor cell
				positive regulation of type 2 immune response
				gliogenesis
				negative regulation of gene expression
				regulation of response to cytokine stimulus
				anatomical structure morphogenesis
				positive regulation of programmed cell death
				interleukin-4 production
				regulation of interleukin-4 production
				cellular response to lipoprotein particle stimulus
				morphogenesis of an epithelial fold
				T cell costimulation
				positive regulation of nitric oxide metabolic process
				production of molecular mediator of immune response
				regulation of macroautophagy
				scavenger receptor activity
				regulation of defense response to virus
				positive regulation of mononuclear cell migration
				positive regulation of chemokine production
				primary alcohol metabolic process
				alpha-amino acid catabolic process
				positive regulation of NF-kappaB transcription factor activity
				peptide catabolic process
				T cell migration
				tissue remodeling
				Fc receptor signaling pathway
				lactate metabolic process
				CD40 signaling pathway
				lipoprotein transport
				hormone metabolic process
				small molecule biosynthetic process
				negative regulation of B cell activation
				positive regulation of erythrocyte differentiation
				response to inorganic substance
				aminoglycan metabolic process
				lipid storage
				positive chemotaxis
				blood vessel development
				stress-activated MAPK cascade
				amide transport
				leukocyte homeostasis
				carboxylic acid biosynthetic process
				inflammatory response to antigenic stimulus
				amyloid precursor protein metabolic process
				positive regulation of amyloid-beta formation
				mucosal immune response
				immune response to tumor cell
				lipid localization
				biological process involved in symbiotic interaction
				modified amino acid transport
				negative regulation of interferon-gamma production
				positive regulation of cholesterol transport
				regulation of intrinsic apoptotic signaling pathway
				substrate adhesion-dependent cell spreading
				endothelial cell migration
				alpha-amino acid metabolic process
				nucleoside phosphate biosynthetic process
				negative regulation of proteolysis
				positive regulation of angiogenesis
				organic hydroxy compound transport
				regulation of lipid storage
				antigen receptor-mediated signaling pathway
				platelet activation
				regulation of smooth muscle cell proliferation
				negative regulation of intrinsic apoptotic signaling pathway
				cysteine-type endopeptidase regulator activity involved in apoptotic process
				intestinal absorption
				epithelial tube branching involved in lung morphogenesis
				astrocyte development
				aromatic amino acid family metabolic process
				muscle cell proliferation
				nitric oxide metabolic process
				regulation of myeloid leukocyte mediated immunity
				regulation of odontogenesis
				positive regulation of macrophage chemotaxis
				regulation of ossification
				epithelial cell proliferation
				negative regulation of response to external stimulus
				transforming growth factor beta production
				regulation of vascular endothelial growth factor production
				carbohydrate kinase activity
				response to type I interferon
				bone mineralization
				endocytosis
				apoptotic cell clearance
				positive regulation of smooth muscle cell proliferation
				antifungal innate immune response
				regulation of T cell mediated cytotoxicity
				anatomical structure formation involved in morphogenesis
				regulation of stress-activated MAPK cascade
				positive regulation of response to cytokine stimulus
				cell morphogenesis
				negative regulation of autophagy
				negative regulation of cell population proliferation
				negative regulation of hydrolase activity
				negative regulation of molecular function
				nucleotide metabolic process
				very long-chain fatty acid metabolic process
				regulation of hormone metabolic process
				negative regulation of macroautophagy
				T-helper 1 type immune response
				nucleoside diphosphate metabolic process
				sterol metabolic process
				positive regulation of cell development
				surfactant homeostasis
				purine nucleotide metabolic process
				lipid homeostasis
				regulation of cell shape
				positive regulation of transferase activity
				regulation of defense response to virus by host
				positive regulation of DNA-binding transcription factor activity
				peroxidase activity
				lymphocyte chemotaxis
				enzyme regulator activity
				regulation of lipid biosynthetic process
				negative regulation of viral life cycle
				blood vessel endothelial cell proliferation involved in sprouting angiogenesis
				phagocytosis, recognition
				vascular endothelial growth factor production
				serine family amino acid metabolic process
				entry into host
				alcohol biosynthetic process
				positive regulation of macroautophagy
				vesicle-mediated transport
				small molecule catabolic process
				positive regulation of lipid metabolic process
				secondary alcohol metabolic process
				collagen metabolic process
				chemokine production
				biological process involved in interaction with host
				regulation of autophagy
				regulation of oxidoreductase activity
				positive regulation of protein-containing complex assembly
				response to ischemia
				tube development
				secretion
				membrane protein proteolysis
				odontogenesis
				cellular amino acid catabolic process
				myeloid cell homeostasis
				purine-containing compound biosynthetic process
				modulation of process of other organism involved in symbiotic interaction
				negative regulation of leukocyte differentiation
				myeloid leukocyte mediated immunity
				response to acidic pH
				cellular response to pH
				thyroid hormone generation
				peptide antigen assembly with MHC protein complex
				cellular modified amino acid metabolic process
				complement activation
				positive regulation of lipid transport
				negative regulation of interleukin-6 production
				reactive oxygen species biosynthetic process
				killing of cells of other organism
				positive regulation of pattern recognition receptor signaling pathway
				tumor necrosis factor-mediated signaling pathway
				regulation of type I interferon production
				regulation of cell morphogenesis
				ribose phosphate biosynthetic process
				branching morphogenesis of an epithelial tube
				viral life cycle
				type I interferon production
				positive regulation of syncytium formation by plasma membrane fusion
				positive regulation of phosphatidylinositol 3-kinase activity
				inositol phosphate biosynthetic process
				amine catabolic process
				polyol biosynthetic process
				positive regulation of apoptotic process
				chemoattractant activity
				type I interferon signaling pathway
				natural killer cell mediated cytotoxicity
				regulation of neuron death
				response to wounding
				regulation of kinase activity
				cellular ketone metabolic process
				negative regulation of catalytic activity
				blood coagulation
				regulation of heterotypic cell-cell adhesion
				chondrocyte proliferation
				aortic valve development
				interferon-alpha production
				regulation of interferon-alpha production
				pyridine nucleotide metabolic process
				response to monosaccharide
				formation of primary germ layer
				ribonucleotide metabolic process
				glycosaminoglycan metabolic process
				negative regulation of lymphocyte differentiation
				fibroblast proliferation
				regulation of fibroblast proliferation
				B cell differentiation
				myelination
				polyol metabolic process
				positive regulation of epithelial cell migration
				enzyme activator activity
				sulfur compound biosynthetic process
				vitamin metabolic process
				acid secretion
				microglial cell activation
				fatty acid derivative biosynthetic process
				positive regulation of ATP metabolic process
				cellular response to hypoxia
				cellular hormone metabolic process
				regulation of generation of precursor metabolites and energy
				gastrulation
				cellular response to virus
				one-carbon metabolic process
				negative regulation of I-kappaB kinase/NF-kappaB signaling
				carbohydrate derivative biosynthetic process
				myeloid dendritic cell activation
				regulation of neuroblast proliferation
				cell fate commitment involved in formation of primary germ layer
				carboxylic acid catabolic process
				glial cell development
				amine metabolic process
				neuron death
				hormone biosynthetic process
				glycoprotein metabolic process
				response to organophosphorus
				regulation of protein binding

## Sheet: Table S6h_IL Com KEGG DMR-mRNA
Table S6g: KEGG pathways common to IL differentially methylated region genes and IL mRNA-Seq data
1 common element in "IL DMR KEGG" and "ILLN DEG KEGG":		67 elements included exclusively in "IL DMR KEGG":		43 elements included exclusively in "IL mRNA KEGG":
C-type lectin receptor signaling pathway		Gap junction		Viral protein interaction with cytokine and cytokine receptor
		Long-term depression		Chemokine signaling pathway
		Long-term potentiation		Cytokine-cytokine receptor interaction
		Sphingolipid signaling pathway		NOD-like receptor signaling pathway
		Dopaminergic synapse		Lysosome
		Circadian entrainment		Phagosome
		Adrenergic signaling in cardiomyocytes		Rheumatoid arthritis
		Serotonergic synapse		Hematopoietic cell lineage
		Glutamatergic synapse		Leishmaniasis
		cGMP-PKG signaling pathway		Tuberculosis
		Renin secretion		NF-kappa B signaling pathway
		Neurotrophin signaling pathway		Legionellosis
		Estrogen signaling pathway		Measles
		Oxytocin signaling pathway		Toll-like receptor signaling pathway
		Cushing syndrome		Chemical carcinogenesis
		Inflammatory mediator regulation of TRP channels		Pertussis
		AGE-RAGE signaling pathway in diabetic complications		Amoebiasis
		Autophagy		Lipid and atherosclerosis
		cAMP signaling pathway		Steroid hormone biosynthesis
		Pantothenate and CoA biosynthesis		Renin-angiotensin system
		Alanine, aspartate and glutamate metabolism		Cholesterol metabolism
		Parathyroid hormone synthesis, secretion and action		Staphylococcus aureus infection
		Calcium signaling pathway		Complement and coagulation cascades
		MAPK signaling pathway		Vitamin digestion and absorption
		Thyroid hormone signaling pathway		Epstein-Barr virus infection
		Cortisol synthesis and secretion		Leukocyte transendothelial migration
		Hepatitis B		Primary immunodeficiency
		Salivary secretion		Linoleic acid metabolism
		Arrhythmogenic right ventricular cardiomyopathy (ARVC)		Retinol metabolism
		Non-small cell lung cancer		Arachidonic acid metabolism
		Prostate cancer		Antigen processing and presentation
		Phosphatidylinositol signaling system		Malaria
		Choline metabolism in cancer		Kaposi sarcoma-associated herpesvirus infection
		Gastric acid secretion		Cell adhesion molecules
		Pancreatic cancer		Tryptophan metabolism
		Protein processing in endoplasmic reticulum		Viral myocarditis
		Insulin resistance		Toxoplasmosis
		Nicotinate and nicotinamide metabolism		Fat digestion and absorption
		Apelin signaling pathway		Osteoclast differentiation
		Rap1 signaling pathway		Folate biosynthesis
		Human cytomegalovirus infection		Chagas disease
		Endometrial cancer		Inflammatory bowel disease
		Platelet activation		Transcriptional misregulation in cancer
		Regulation of lipolysis in adipocytes
		Fluid shear stress and atherosclerosis
		Colorectal cancer
		Cholinergic synapse
		Central carbon metabolism in cancer
		Progesterone-mediated oocyte maturation
		Phospholipase D signaling pathway
		GnRH signaling pathway
		Aldosterone synthesis and secretion
		Nicotine addiction
		Amphetamine addiction
		Glucagon signaling pathway
		Adherens junction
		FoxO signaling pathway
		Relaxin signaling pathway
		Cellular senescence
		Melanogenesis
		Purine metabolism
		Melanoma
		Insulin signaling pathway
		Axon guidance
		Cocaine addiction
		Glioma
		Sphingolipid metabolism
