# Supplementary material for: Whole Genome Methylation Analysis Reveals Role of DNA Methylation in Cow’s Ileal and Ileal Lymph Node Responses to Mycobacterium avium subsp. paratuberculosis Infection
Source: Front Genet. 2021 Dec 21;12:797490. doi: 10.3389/fgene.2021.797490 (PMC8724574; doi:10.3389/fgene.2021.797490)
Supplement: Supplementary file 8 [file Table4.XLSX]

## Sheet: Table S4a_IL DMRs
Table 4a. Differentially methylated regions (FDR<0.1) between MAP-infected and MAP-negative ileum tissues
Chr	Start	End	No. of CG	MethDiff	MethStatus
chr1	917554	917738	4	0.236465	None
chr1	2767388	2767399	3	0.454545	Hyper
chr1	3471665	3471666	1	0.6	Hyper
chr1	3607929	3607931	1	0.310897	Hyper
chr1	3608024	3608035	2	0.305847	Hyper
chr1	4463106	4463184	3	0.352141	Hyper
chr1	5819591	5819667	4	0.625273	Hyper
chr1	7248904	7249075	4	0.281513	Hyper
chr1	7273255	7273373	3	0.667419	Hyper
chr1	7799358	7799359	1	0.349593	Hyper
chr1	8813779	8813931	5	-0.320588	Hypo
chr1	10134440	10134442	1	0.384127	Hyper
chr1	10222266	10222308	3	0.0795985	None
chr1	12428907	12429093	3	0.306397	Hyper
chr1	13952629	13952630	1	-0.20393	None
chr1	14088224	14088225	1	0.388889	Hyper
chr1	14597043	14597245	4	0.374307	Hyper
chr1	17007678	17007679	1	0.259907	Hyper
chr1	17090513	17090515	2	0.444564	Hyper
chr1	17472359	17472422	1	0.012963	None
chr1	17522530	17522849	6	-0.316353	Hypo
chr1	18059551	18059553	2	-0.469807	Hypo
chr1	18458461	18458463	2	-0.685195	Hypo
chr1	19264444	19264445	1	0.510417	Hyper
chr1	19392867	19392968	5	-0.16416	None
chr1	19539322	19539477	5	0.33917	Hyper
chr1	20037401	20037403	1	-0.162946	None
chr1	20249164	20249183	3	0.134661	None
chr1	20270742	20270744	2	0.2875	Hyper
chr1	20375527	20375529	2	0.570645	Hyper
chr1	20580939	20581136	4	0.293792	Hyper
chr1	20642457	20642459	2	-0.510343	Hypo
chr1	20693723	20693914	4	-0.0213235	None
chr1	20730102	20730104	2	0.487013	Hyper
chr1	20746003	20746141	4	0.434912	Hyper
chr1	20751692	20751694	2	0.578632	Hyper
chr1	20756703	20756705	2	0.477778	Hyper
chr1	20961181	20961183	2	0.517647	Hyper
chr1	22895660	22895815	4	-0.465986	Hypo
chr1	23172323	23172400	2	0.333046	Hyper
chr1	23291297	23291320	4	-0.360057	Hypo
chr1	23310113	23310115	2	0.5625	Hyper
chr1	23312900	23312901	1	0.583333	Hyper
chr1	23358269	23358271	2	0.491525	Hyper
chr1	23799052	23799198	3	0.0678161	None
chr1	28129433	28129453	4	-0.389744	Hypo
chr1	30051285	30051287	2	0.606481	Hyper
chr1	31391406	31391407	1	-0.330128	Hypo
chr1	31516927	31516998	2	0.149948	None
chr1	32187676	32187678	2	-0.366011	Hypo
chr1	32229921	32230077	4	-0.109388	None
chr1	33011981	33011987	1	-0.161026	None
chr1	35164680	35164814	2	0.49256	Hyper
chr1	35465139	35465203	3	-0.533855	Hypo
chr1	37685519	37685578	3	0.358974	Hyper
chr1	38124093	38124173	3	-0.584967	Hypo
chr1	40892793	40892814	2	-0.318788	Hypo
chr1	41476757	41476759	2	-0.422283	Hypo
chr1	41868125	41868201	3	-0.40405	Hypo
chr1	42552855	42552985	3	0.133045	None
chr1	42693558	42693559	1	-0.172414	None
chr1	42817407	42817408	1	0.25	Hyper
chr1	46321026	46321048	2	-0.505435	Hypo
chr1	50149886	50149888	2	-0.0349462	None
chr1	51571088	51571090	2	-0.613953	Hypo
chr1	51616353	51616355	1	0.142951	None
chr1	55514780	55514782	1	-0.390919	Hypo
chr1	56032715	56032716	1	-0.230769	None
chr1	58928454	58928598	2	-0.285844	Hypo
chr1	60236374	60236549	3	-0.0176282	None
chr1	60367996	60368198	7	-0.257423	Hypo
chr1	64614589	64614697	5	0.370053	Hyper
chr1	68541926	68541927	1	-0.134697	None
chr1	72195791	72195835	2	-0.158142	None
chr1	72861727	72861934	9	-0.130974	None
chr1	72862293	72862364	1	-0.0961491	None
chr1	73361906	73361907	1	-0.269231	Hypo
chr1	73416301	73416351	1	0.281905	Hyper
chr1	73853642	73853734	1	-0.0337382	None
chr1	77325997	77325998	1	0.448276	Hyper
chr1	78971453	78971489	3	-0.323805	Hypo
chr1	79173152	79173219	1	-0.124018	None
chr1	79189496	79189664	6	-0.0537	None
chr1	79508066	79508068	2	-0.353642	Hypo
chr1	79594880	79595084	9	0.0841022	None
chr1	79598773	79598774	1	0.183673	None
chr1	80264628	80264641	1	0.193801	None
chr1	80589791	80589792	1	-0.3	Hypo
chr1	80962873	80962881	4	0.00558909	None
chr1	82681861	82681968	7	0.255814	Hyper
chr1	83304091	83304285	14	0.292585	Hyper
chr1	83436931	83436932	1	-0.372998	Hypo
chr1	83622643	83622718	1	0.189394	None
chr1	83815837	83815838	1	-0.22987	None
chr1	85377351	85377359	3	-0.0519865	None
chr1	85519088	85519090	2	-0.145737	None
chr1	87384353	87384459	3	0.24127	None
chr1	87647688	87647746	2	0.0379464	None
chr1	88422345	88422351	1	-0.0250784	None
chr1	89046377	89046378	1	-0.269231	Hypo
chr1	89842850	89842851	1	0.241379	None
chr1	89896692	89896870	2	-0.366883	Hypo
chr1	89951116	89951262	5	-0.512741	Hypo
chr1	89956755	89956784	3	-0.13371	None
chr1	90527325	90527327	2	0.568783	Hyper
chr1	92145274	92145276	2	-0.0525253	None
chr1	93528546	93528683	5	-0.102041	None
chr1	94090207	94090216	3	-0.19219	None
chr1	96125497	96125499	2	-0.29793	Hypo
chr1	96541721	96541743	2	-0.288777	Hypo
chr1	102030682	102030775	1	-0.0357625	None
chr1	103262159	103262334	4	0.466203	Hyper
chr1	104078833	104078834	1	0.317073	Hyper
chr1	104079034	104079035	1	-0.172973	None
chr1	104510128	104510305	2	0.434783	Hyper
chr1	106989157	106989241	1	0.0357613	None
chr1	108723775	108723782	2	-0.257143	Hypo
chr1	108894825	108894904	1	-0.0962584	None
chr1	113902355	113902550	7	0.139982	None
chr1	114588519	114588690	5	0.333485	Hyper
chr1	114757087	114757254	4	-0.26693	Hypo
chr1	115321143	115321342	6	0.207704	None
chr1	115961020	115961156	4	-0.164516	None
chr1	117371124	117371159	4	0.327844	Hyper
chr1	117526003	117526183	4	0.139427	None
chr1	118954508	118954510	2	-0.385542	Hypo
chr1	119057280	119057281	1	-0.39	Hypo
chr1	119930562	119930700	5	0.135776	None
chr1	121985346	121985518	3	0.217391	None
chr1	123014649	123014650	1	0.576271	Hyper
chr1	124025905	124025907	2	0.395349	Hyper
chr1	125237811	125238013	4	-0.235322	None
chr1	125422307	125422309	2	-0.532468	Hypo
chr1	125560970	125561166	5	0.349028	Hyper
chr1	125793190	125793191	1	-0.228512	None
chr1	126003719	126003725	2	-0.275862	Hypo
chr1	128159248	128159249	1	0.440741	Hyper
chr1	129463392	129463541	4	-0.173286	None
chr1	131736634	131736635	1	-0.272727	Hypo
chr1	133014417	133014434	2	-0.290909	Hypo
chr1	133423618	133423619	1	-0.3	Hypo
chr1	136003238	136003330	4	0.234091	None
chr1	136086595	136086644	1	-0.037037	None
chr1	138223996	138224179	4	-0.444467	Hypo
chr1	139029386	139029387	1	-0.4	Hypo
chr1	140994253	140994258	2	-0.330239	Hypo
chr1	141363725	141363788	3	0.374576	Hyper
chr1	141391882	141391883	1	0.121212	None
chr1	141851057	141851086	2	0.244444	None
chr1	142010421	142010590	4	0.210526	None
chr1	142142603	142142623	4	0.344061	Hyper
chr1	142460267	142460442	5	-0.299099	Hypo
chr1	142663851	142664047	6	0.260413	Hyper
chr1	142847761	142847894	7	0.474558	Hyper
chr1	143975566	143975640	2	0.412088	Hyper
chr1	144721734	144721735	1	0.166667	None
chr1	144908260	144908372	4	-0.230712	None
chr1	145106394	145106413	1	0.304348	Hyper
chr1	146034720	146034802	2	-0.459627	Hypo
chr1	146327820	146327821	1	-0.612903	Hypo
chr1	146998962	146999001	1	0.0519481	None
chr1	147302371	147302558	2	-0.437235	Hypo
chr1	147322317	147322421	4	-0.197859	None
chr1	148464939	148465102	4	-0.146475	None
chr1	148507976	148508076	4	0.173444	None
chr1	148587598	148587909	14	0.0568875	None
chr1	148644532	148644634	1	-0.073811	None
chr1	149290901	149291069	4	-0.03893	None
chr1	149304582	149304784	6	0.473841	Hyper
chr1	149468864	149469021	3	-0.266412	Hypo
chr1	149733716	149733872	7	-0.280382	Hypo
chr1	151107519	151107663	2	-0.333808	Hypo
chr1	151395827	151395924	3	-0.0897436	None
chr1	151560972	151560973	1	0.290196	Hyper
chr1	151593406	151593503	2	-0.301099	Hypo
chr1	151739170	151739224	3	-0.113861	None
chr1	153557344	153557410	4	0.246737	None
chr1	153886884	153886894	2	0.225329	None
chr1	154252811	154253013	9	0.238885	None
chr1	154519903	154520102	7	0.207927	None
chr1	154960505	154960507	2	0.588465	Hyper
chr1	155679453	155679534	4	0.333333	Hyper
chr1	156395886	156395887	1	0.279626	Hyper
chr1	157549578	157549767	5	-0.286169	Hypo
chr1	157981517	157981676	7	-0.38742	Hypo
chr2	691966	691968	2	-0.410256	Hypo
chr2	724167	724168	1	-0.57619	Hypo
chr2	745293	745433	4	-0.219325	None
chr2	4636217	4636416	5	-0.0362069	None
chr2	6010642	6010932	2	-0.319474	Hypo
chr2	6529046	6529176	5	0.0505051	None
chr2	6616532	6616669	4	-0.185688	None
chr2	7666695	7666907	9	0.229242	None
chr2	7751630	7751671	3	-0.217105	None
chr2	12707659	12707765	3	0.189452	None
chr2	12709535	12709536	1	0.494118	Hyper
chr2	12711562	12711709	2	0.143606	None
chr2	13509863	13509927	2	-0.0764069	None
chr2	14253810	14253923	3	0.392605	Hyper
chr2	14416239	14416241	2	0.478873	Hyper
chr2	16766918	16766920	2	-0.329545	Hypo
chr2	17530475	17530477	1	-0.159844	None
chr2	17983386	17983601	6	-0.332105	Hypo
chr2	19644824	19644826	2	0.213483	None
chr2	20758398	20758407	2	0.218725	None
chr2	21451378	21451498	1	0.249742	None
chr2	22219597	22219598	1	-0.675325	Hypo
chr2	24923111	24923284	3	-0.471569	Hypo
chr2	25641325	25641337	3	-0.255411	Hypo
chr2	25786713	25786778	2	0.148824	None
chr2	26840233	26840388	5	0.146078	None
chr2	27325565	27325761	4	-0.000977517	None
chr2	27663876	27663877	1	0.166667	None
chr2	28315855	28315999	4	-0.0815625	None
chr2	28318877	28319065	4	-0.394805	Hypo
chr2	29191552	29191577	2	0.659544	Hyper
chr2	29721308	29721329	3	-0.363701	Hypo
chr2	30437815	30437996	4	-0.567663	Hypo
chr2	30707266	30707427	2	-0.308862	Hypo
chr2	30875531	30875538	2	0.163656	None
chr2	31152884	31153050	5	-0.229284	None
chr2	32820846	32820848	1	-0.185786	None
chr2	32961525	32961544	1	-0.313878	Hypo
chr2	34990148	34990215	1	0.227394	None
chr2	35894666	35894785	4	-0.289756	Hypo
chr2	36012166	36012297	5	-0.427016	Hypo
chr2	37946486	37946497	1	0.270975	Hyper
chr2	38550537	38550727	7	-0.236995	None
chr2	39076674	39076826	5	-0.149286	None
chr2	39107173	39107175	2	0.0773452	None
chr2	41450317	41450319	2	-0.0416667	None
chr2	42546226	42546490	4	0.202825	None
chr2	42637794	42637795	1	0.278333	Hyper
chr2	44755692	44755693	1	-0.513514	Hypo
chr2	47032991	47032993	1	-0.0416667	None
chr2	47353269	47353309	5	0.504171	Hyper
chr2	48912271	48912273	2	0.525926	Hyper
chr2	50073804	50073950	4	-0.359525	Hypo
chr2	51141164	51141245	7	0.0173278	None
chr2	52171087	52171359	16	0.196458	None
chr2	52231733	52231777	5	0.221163	None
chr2	52261545	52261696	5	0.166998	None
chr2	52807129	52807346	5	0.225169	None
chr2	53703685	53703881	3	-0.521423	Hypo
chr2	54423224	54423496	5	-0.00156665	None
chr2	55113191	55113308	4	-0.414404	Hypo
chr2	55954261	55954262	1	-0.53125	Hypo
chr2	57692601	57692634	2	-0.244572	None
chr2	58220435	58220575	3	-0.246513	None
chr2	58339158	58339347	5	-0.303518	Hypo
chr2	59164304	59164306	2	-0.313937	Hypo
chr2	59417816	59417817	1	-0.503704	Hypo
chr2	61375090	61375091	1	0.421053	Hyper
chr2	61487880	61487966	3	-0.194602	None
chr2	62657798	62657936	8	-0.143923	None
chr2	63297130	63297303	7	-0.426139	Hypo
chr2	63401939	63401940	1	-0.36	Hypo
chr2	64164118	64164119	1	-0.248062	None
chr2	64922868	64922907	4	0.474308	Hyper
chr2	67904816	67904817	1	-0.657143	Hypo
chr2	67985595	67985618	3	-0.647712	Hypo
chr2	70312464	70312465	1	0.18	None
chr2	71369920	71370103	3	-0.373932	Hypo
chr2	71552799	71552995	4	0.295488	Hyper
chr2	71564672	71564673	1	0.171827	None
chr2	72356844	72356930	3	-0.3224	Hypo
chr2	73213715	73213917	8	0.238009	None
chr2	74728194	74728451	3	0.0907403	None
chr2	75830051	75830052	1	-0.395833	Hypo
chr2	76052269	76052299	4	-0.437315	Hypo
chr2	79528710	79528968	6	-0.0730517	None
chr2	79554014	79554359	7	-0.278472	Hypo
chr2	79939956	79939958	1	0.17154	None
chr2	80840850	80841002	4	-0.144051	None
chr2	81518436	81518629	3	-0.419959	Hypo
chr2	81564302	81564420	2	-0.215641	None
chr2	82977212	82977224	4	-0.40463	Hypo
chr2	84242448	84242546	3	0.54066	Hyper
chr2	84400334	84400345	1	0.099652	None
chr2	84409484	84409685	4	0.492802	Hyper
chr2	84543480	84543499	3	-0.770325	Hypo
chr2	84618533	84618653	4	-0.571843	Hypo
chr2	88195544	88195720	5	-0.114402	None
chr2	88825825	88825827	2	0.653846	Hyper
chr2	88892925	88893065	4	0.17735	None
chr2	89401659	89401795	4	-0.131191	None
chr2	90865578	90865710	2	0.0733888	None
chr2	90996328	90996329	1	-0.15083	None
chr2	92033220	92033407	4	0.240847	None
chr2	93522939	93522940	1	0.2	None
chr2	93822054	93822129	4	-0.147962	None
chr2	93882692	93882748	3	-0.167511	None
chr2	94620776	94620778	2	0.40977	Hyper
chr2	97776833	97776955	5	0.210637	None
chr2	100183690	100183823	3	-0.0601756	None
chr2	101919603	101919624	4	0.726697	Hyper
chr2	104448337	104448344	2	-0.670807	Hypo
chr2	107093019	107093198	3	-0.241037	None
chr2	107542211	107542392	6	0.0786155	None
chr2	110396025	110396027	2	-0.497187	Hypo
chr2	110437006	110437146	5	-0.364814	Hypo
chr2	110919944	110920108	6	-0.0513673	None
chr2	111118174	111118176	1	0.132017	None
chr2	111527960	111527962	2	-0.568045	Hypo
chr2	111528532	111528701	3	0.432267	Hyper
chr2	111541486	111541626	3	0.12312	None
chr2	112147392	112147674	7	-0.189517	None
chr2	113144223	113144224	1	-0.486207	Hypo
chr2	113883636	113883665	3	-0.501282	Hypo
chr2	115291680	115291823	2	0.0324477	None
chr2	115741769	115741800	2	-0.240227	None
chr2	115881411	115881412	1	-0.363636	Hypo
chr2	118725168	118725267	8	0.25	Hyper
chr2	119169852	119169992	5	-0.261524	Hypo
chr2	119990411	119990664	8	-0.100117	None
chr2	120178323	120178411	4	-0.27859	Hypo
chr2	120198894	120198896	1	-0.0514893	None
chr2	120675986	120676087	5	-0.21973	None
chr2	121570044	121570181	5	0.0807049	None
chr2	121570214	121570338	2	0.0496668	None
chr2	121570828	121570830	1	0.0575768	None
chr2	121570874	121571277	15	0.0733055	None
chr2	121571598	121571922	20	0.0501871	None
chr2	121573517	121573570	5	0.0291301	None
chr2	121573584	121574059	55	0.0357323	None
chr2	121574159	121574161	1	0.0290097	None
chr2	122113586	122113587	1	-0.152256	None
chr2	124354547	124354685	5	0.120346	None
chr2	125051392	125051525	5	-0.234329	None
chr2	125478711	125478827	4	0.204907	None
chr2	126291360	126291361	1	0.6875	Hyper
chr2	127564017	127564079	6	0.28866	Hyper
chr2	127622946	127623155	6	0.373217	Hyper
chr2	127979795	127979796	1	0.333333	Hyper
chr2	128495057	128495058	1	0.533333	Hyper
chr2	128709437	128709720	6	-0.1014	None
chr2	129196081	129196161	3	0.2269	None
chr2	129333668	129333849	6	-0.298991	Hypo
chr2	129959301	129959331	2	0.263123	Hyper
chr2	130272551	130272556	2	-0.595238	Hypo
chr2	130889567	130889810	4	-0.333132	Hypo
chr2	131308392	131308393	1	-0.26	Hypo
chr2	131875105	131875107	2	0.0439153	None
chr2	131875306	131875307	1	-0.176471	None
chr2	131928569	131928616	2	0.231162	None
chr2	132158206	132158207	1	-0.27972	Hypo
chr2	132802825	132802994	4	-0.384652	Hypo
chr2	132879311	132879383	3	0.397634	Hyper
chr2	133558777	133558779	1	-0.465116	Hypo
chr2	133659394	133659728	7	-0.284905	Hypo
chr2	134071552	134071702	7	0.277847	Hyper
chr2	134073108	134073166	2	0.0914352	None
chr2	134340328	134340607	10	0.142655	None
chr2	134915377	134915458	6	0.552632	Hyper
chr2	135181455	135181456	1	0.3	Hyper
chr2	135371370	135371514	3	-0.0454545	None
chr3	948372	948374	2	0.00712758	None
chr3	1393364	1393365	1	0.39916	Hyper
chr3	3848948	3849133	5	0.105647	None
chr3	4261833	4261855	1	-0.285507	Hypo
chr3	4365252	4365253	1	-0.511628	Hypo
chr3	6914872	6914888	1	0.285548	Hyper
chr3	6915301	6915303	2	-0.557758	Hypo
chr3	7000446	7000583	6	0.238245	None
chr3	9663375	9663377	1	0.0628571	None
chr3	10333223	10333390	2	0.434547	Hyper
chr3	11133431	11133624	5	-0.101845	None
chr3	13704659	13704845	5	-0.0263374	None
chr3	15307497	15307683	4	0.142857	None
chr3	16645408	16645550	3	-0.0992381	None
chr3	17831980	17831981	1	0.333333	Hyper
chr3	18573070	18573077	4	-0.424016	Hypo
chr3	18623743	18623843	2	0.19123	None
chr3	19191002	19191058	2	0.141643	None
chr3	19655810	19655984	7	0.414286	Hyper
chr3	19687247	19687248	1	0.25	Hyper
chr3	21005562	21005572	2	0.430396	Hyper
chr3	21165502	21165700	9	0.2507	Hyper
chr3	21165734	21165796	1	0.131451	None
chr3	21247477	21247630	6	0.228965	None
chr3	21311331	21311360	2	0.0477961	None
chr3	22109557	22109559	2	-0.363636	Hypo
chr3	22417980	22417981	1	-0.361111	Hypo
chr3	22519557	22519664	3	0.243902	None
chr3	22567977	22568074	2	-0.34188	Hypo
chr3	22800103	22800195	6	0.415845	Hyper
chr3	22878685	22878729	1	-0.0568182	None
chr3	23651842	23651844	2	-0.383193	Hypo
chr3	24746464	24746465	1	-0.277916	Hypo
chr3	25786341	25786456	5	-0.175534	None
chr3	26122799	26122842	1	0.283333	Hyper
chr3	26252321	26252323	1	-0.228043	None
chr3	27291049	27291167	5	-0.0461615	None
chr3	27444650	27444811	3	-0.452869	Hypo
chr3	27532929	27532931	2	0.107313	None
chr3	27751334	27751400	3	-0.476012	Hypo
chr3	27949153	27949330	4	0.0717464	None
chr3	28033040	28033231	3	0.102729	None
chr3	28140266	28140267	1	0.330827	Hyper
chr3	29476354	29476356	2	-0.522851	Hypo
chr3	29651183	29651184	1	-0.121588	None
chr3	30034781	30034783	2	0.541126	Hyper
chr3	30801042	30801128	2	0.27237	Hyper
chr3	31422614	31422615	1	-0.206522	None
chr3	31740009	31740013	2	0.428295	Hyper
chr3	34614632	34614634	2	0.0230047	None
chr3	36349030	36349209	3	0.223603	None
chr3	37913361	37913363	2	0.506313	Hyper
chr3	40270537	40270568	1	-0.108575	None
chr3	41943446	41943500	1	-0.0916816	None
chr3	42549996	42550118	4	-0.484848	Hypo
chr3	43103493	43103495	2	0.307332	Hyper
chr3	44300322	44300323	1	-0.357143	Hypo
chr3	44300338	44300339	1	-0.0666667	None
chr3	45716995	45717126	4	0.240186	None
chr3	45945540	45945597	3	-0.518955	Hypo
chr3	45971644	45971763	3	-0.478715	Hypo
chr3	46981790	46981792	2	0.23125	None
chr3	47534655	47534657	1	-0.0583446	None
chr3	47655542	47655544	2	-0.113534	None
chr3	48578225	48578420	9	-0.0960627	None
chr3	48747055	48747216	1	-0.0825243	None
chr3	49294549	49294746	2	-0.0233445	None
chr3	49416536	49416613	2	0.0454124	None
chr3	52422795	52422897	2	0.14783	None
chr3	53373835	53374039	6	-0.238063	None
chr3	53992529	53992561	3	0.177215	None
chr3	54500940	54501122	3	0.132035	None
chr3	56311912	56311914	2	-0.0376028	None
chr3	57684181	57684183	2	-0.31338	Hypo
chr3	60772162	60772287	4	0.170338	None
chr3	60802731	60802892	3	0.667742	Hyper
chr3	60850015	60850059	2	0.0389576	None
chr3	60924663	60924664	1	-0.569444	Hypo
chr3	60928171	60928293	4	-0.422987	Hypo
chr3	60934009	60934157	4	-0.543478	Hypo
chr3	60939877	60940053	3	-0.576271	Hypo
chr3	60948505	60948507	2	-0.657819	Hypo
chr3	61332550	61332599	4	-0.356638	Hypo
chr3	62190763	62190797	2	-0.294929	Hypo
chr3	66878378	66878404	1	0.194166	None
chr3	67335655	67335657	1	0.28036	Hyper
chr3	67446279	67446280	1	-0.2	None
chr3	68406380	68406501	4	-0.296166	Hypo
chr3	69550287	69550390	4	0.290909	Hyper
chr3	73292637	73292830	6	-0.309619	Hypo
chr3	75262138	75262160	2	-0.205532	None
chr3	75279611	75279775	6	0.343469	Hyper
chr3	75923236	75923259	2	-0.192344	None
chr3	77111635	77111708	4	-0.014503	None
chr3	77339890	77340053	4	-0.0378299	None
chr3	77721012	77721071	3	-0.465263	Hypo
chr3	79422082	79422270	4	-0.572994	Hypo
chr3	79495247	79495248	1	0.26087	Hyper
chr3	80107648	80107670	2	-0.274194	Hypo
chr3	80166022	80166159	5	0.205468	None
chr3	80422647	80422655	2	-0.344862	Hypo
chr3	83150852	83150940	4	-0.446558	Hypo
chr3	86362811	86362813	1	-0.0649957	None
chr3	88092732	88092934	6	0.305333	Hyper
chr3	89839758	89839760	2	0.421053	Hyper
chr3	90341046	90341132	4	0.0910493	None
chr3	90809129	90809130	1	0.308959	Hyper
chr3	92541114	92541157	1	0.19697	None
chr3	92541243	92541315	5	-0.252301	Hypo
chr3	93577769	93577791	3	0.0284553	None
chr3	94593841	94593935	3	0.25886	Hyper
chr3	95344156	95344390	11	0.131101	None
chr3	96000346	96000376	3	-0.0377358	None
chr3	99963613	99963721	7	-0.279839	Hypo
chr3	101433185	101433304	4	-0.113333	None
chr3	102847059	102847061	2	0.476923	Hyper
chr3	102873378	102873380	2	-0.326531	Hypo
chr3	102875457	102875549	2	-0.374098	Hypo
chr3	102981803	102981889	4	-0.333333	Hypo
chr3	103827246	103827247	1	-0.541667	Hypo
chr3	106735742	106735778	2	0.3125	Hyper
chr3	106763296	106763314	2	0.267692	Hyper
chr3	106795808	106795949	5	-0.45545	Hypo
chr3	107922585	107922758	5	0.123409	None
chr3	107928276	107928327	2	0.253296	Hyper
chr3	108033539	108033541	1	0.101852	None
chr3	108853642	108853644	1	0.215278	None
chr3	108855448	108855649	5	-0.207592	None
chr3	108856691	108856693	1	-0.466507	Hypo
chr3	108947196	108947218	2	0.222204	None
chr3	110590218	110590419	5	-0.0827697	None
chr3	110661693	110661701	1	0.064888	None
chr3	110844208	110844223	2	0.386905	Hyper
chr3	110987807	110987869	3	-0.389464	Hypo
chr3	111005193	111005194	1	0.41958	Hyper
chr3	111390016	111390018	2	0.302536	Hyper
chr3	111443088	111443089	1	0.300513	Hyper
chr3	111527337	111527465	3	0.31115	Hyper
chr3	112283387	112283526	2	-0.228043	None
chr3	112306687	112306689	1	-0.28	Hypo
chr3	112982101	112982103	2	0	None
chr3	114228995	114228996	1	-0.166667	None
chr3	115706316	115706471	3	0.186886	None
chr3	115822800	115822806	1	-0.161429	None
chr3	116210803	116210995	4	0.208592	None
chr3	116271797	116272165	10	-0.381783	Hypo
chr3	116604221	116604376	6	-0.390789	Hypo
chr3	116844597	116844598	1	0.388462	Hyper
chr3	118070015	118070080	5	-0.397727	Hypo
chr3	120821344	120821456	9	-0.368642	Hypo
chr4	873145	873179	2	-0.362367	Hypo
chr4	1159737	1159840	3	-0.204692	None
chr4	3867003	3867004	1	-0.685714	Hypo
chr4	4399569	4399612	3	-0.52381	Hypo
chr4	4787502	4787704	4	-0.169124	None
chr4	5202415	5202432	2	0.0177349	None
chr4	5564278	5564363	3	0.243536	None
chr4	5867648	5867650	1	0.2	None
chr4	6622140	6622142	2	-0.707625	Hypo
chr4	6658259	6658291	3	-0.504762	Hypo
chr4	7671561	7671571	1	-0.0602151	None
chr4	8048222	8048261	2	-0.117071	None
chr4	8766744	8766745	1	-0.372727	Hypo
chr4	9814494	9814496	1	-0.188438	None
chr4	10185267	10185383	6	-0.14669	None
chr4	10211626	10211702	1	-0.163994	None
chr4	11173066	11173093	2	-0.316774	Hypo
chr4	12010924	12010926	1	-0.144156	None
chr4	12448543	12448705	5	-0.0965312	None
chr4	14283046	14283047	1	-0.33	Hypo
chr4	14525834	14525989	7	-0.0633676	None
chr4	15303465	15303616	3	-0.6034	Hypo
chr4	16139776	16139779	1	0.140392	None
chr4	17350899	17350900	1	-0.431818	Hypo
chr4	21286201	21286203	2	-0.381443	Hypo
chr4	22941213	22941378	3	-0.364499	Hypo
chr4	23803135	23803136	1	0.642857	Hyper
chr4	23891626	23891824	3	-0.26306	Hypo
chr4	24431258	24431259	1	-0.193367	None
chr4	26533665	26533855	3	-0.337694	Hypo
chr4	27043587	27043725	7	0.258176	Hyper
chr4	28558344	28558500	3	0.329702	Hyper
chr4	30438544	30438650	3	-0.258125	Hypo
chr4	32893316	32893338	3	0.12704	None
chr4	32992784	32992835	4	-0.367981	Hypo
chr4	33610928	33611017	5	-0.370617	Hypo
chr4	34653613	34653780	4	-0.0654124	None
chr4	36662606	36662607	1	-0.314338	Hypo
chr4	38077032	38077216	5	-0.0581985	None
chr4	41006924	41007059	4	-0.243943	None
chr4	41241898	41241914	3	0.213036	None
chr4	43354381	43354382	1	-0.122449	None
chr4	43888655	43888677	1	-0.127175	None
chr4	45765227	45765258	4	-0.304688	Hypo
chr4	46283880	46283882	2	0.462139	Hyper
chr4	46707222	46707422	7	-0.133737	None
chr4	47103968	47104274	7	0.236199	None
chr4	47272022	47272204	7	-0.294046	Hypo
chr4	51644996	51645190	2	-0.163578	None
chr4	53247187	53247307	3	-0.431613	Hypo
chr4	54149419	54149522	3	-0.0910011	None
chr4	54323860	54323862	2	-0.724125	Hypo
chr4	55615209	55615247	4	-0.513164	Hypo
chr4	57385181	57385183	1	-0.108458	None
chr4	57814800	57814801	1	0.370968	Hyper
chr4	58533983	58533985	2	-0.262868	Hypo
chr4	59016848	59016871	2	-0.0157198	None
chr4	59480954	59481022	3	-0.107078	None
chr4	59533168	59533212	3	-0.270473	Hypo
chr4	60811602	60811603	1	0.0769231	None
chr4	60964308	60964441	4	-0.325827	Hypo
chr4	61654356	61654358	1	0.245098	None
chr4	62205113	62205114	1	-0.153846	None
chr4	62419740	62419885	7	-0.00439004	None
chr4	63021950	63021951	1	0.385714	Hyper
chr4	63544968	63545176	7	-0.250758	Hypo
chr4	64648231	64648232	1	-0.253595	Hypo
chr4	64648416	64648479	1	-0.0934176	None
chr4	65396740	65396837	4	0.215914	None
chr4	65891704	65891706	2	-0.46748	Hypo
chr4	66588835	66588850	2	0.482456	Hyper
chr4	66679972	66680162	6	-0.293046	Hypo
chr4	67407853	67408054	9	-0.22318	None
chr4	67751709	67751894	4	0.0749215	None
chr4	68210327	68210329	2	-0.2	None
chr4	68797468	68797573	9	-0.451677	Hypo
chr4	68850465	68850477	4	0.470588	Hyper
chr4	68882958	68883182	11	0.347251	Hyper
chr4	69469612	69469613	1	-0.422609	Hypo
chr4	69469760	69469831	1	-0.238365	None
chr4	69497955	69497957	1	-0.279557	Hypo
chr4	71221186	71221187	1	0.172414	None
chr4	72154432	72154434	1	-0.296131	Hypo
chr4	72508720	72508831	4	0.207784	None
chr4	74463031	74463033	2	-0.415414	Hypo
chr4	74737912	74737913	1	0.230769	None
chr4	81229868	81229870	1	-0.00171625	None
chr4	82497713	82497808	4	-0.421717	Hypo
chr4	83455825	83455999	4	-0.279033	Hypo
chr4	85435756	85435846	2	-0.0631579	None
chr4	85435916	85435938	2	-0.335973	Hypo
chr4	85837574	85837575	1	0.201429	None
chr4	90836773	90836801	3	-0.298196	Hypo
chr4	93651843	93652088	6	0.205517	None
chr4	97528614	97528632	2	-0.25463	Hypo
chr4	97528802	97528803	1	0.220404	None
chr4	99147629	99147645	3	-0.212766	None
chr4	99462760	99463082	8	0.103232	None
chr4	100151599	100151600	1	0.387097	Hyper
chr4	100596997	100597116	4	0.394304	Hyper
chr4	100752825	100752827	2	0.244843	None
chr4	102420603	102420675	3	-0.310223	Hypo
chr4	102558021	102558235	4	-0.44945	Hypo
chr4	102613379	102613507	4	0.156838	None
chr4	102930230	102930298	4	0.177179	None
chr4	102997228	102997237	5	0.37037	Hyper
chr4	103080545	103080746	5	-0.0528846	None
chr4	105651961	105651962	1	-0.403175	Hypo
chr4	106203017	106203188	4	-0.437594	Hypo
chr4	107723134	107723135	1	0.409774	Hyper
chr4	107768967	107768969	2	0.766115	Hyper
chr4	112058821	112059126	10	0.250425	Hyper
chr4	112141168	112141268	3	0.168127	None
chr4	112370072	112370110	3	0.317094	Hyper
chr4	112722287	112722338	3	-0.262096	Hypo
chr4	113206830	113207068	7	-0.303965	Hypo
chr4	113272387	113272388	1	-0.127273	None
chr4	114696620	114696814	6	0.0262494	None
chr4	114976165	114976346	4	-0.221999	None
chr4	115555174	115555190	2	0.142069	None
chr4	115555337	115555347	2	0.450893	Hyper
chr4	116987911	116988096	9	-0.222278	None
chr4	117553236	117553414	6	0.201014	None
chr4	117648359	117648600	14	0.392564	Hyper
chr4	119194110	119194310	7	-0.00990249	None
chr4	119751931	119751991	4	-0.322432	Hypo
chr5	43867	44004	4	-0.195854	None
chr5	258247	258248	1	-0.208437	None
chr5	2158382	2158383	1	0.314286	Hyper
chr5	2273639	2273684	6	0.216933	None
chr5	2856052	2856225	4	-0.37906	Hypo
chr5	3770908	3770909	1	0.363636	Hyper
chr5	5764386	5764388	2	0.017094	None
chr5	6286011	6286013	1	-0.150922	None
chr5	6477648	6477770	3	-0.414141	Hypo
chr5	6609004	6609027	1	-0.123051	None
chr5	7625550	7625665	1	-0.138889	None
chr5	7676613	7676779	3	0.739171	Hyper
chr5	8226198	8226200	2	0.632019	Hyper
chr5	9470094	9470106	2	0.236879	None
chr5	9596242	9596372	6	-0.208531	None
chr5	10099172	10099174	2	0.316376	Hyper
chr5	10146048	10146251	8	-0.178496	None
chr5	10322317	10322318	1	0.478261	Hyper
chr5	11908634	11908763	3	-0.21194	None
chr5	14913644	14913787	5	0.119015	None
chr5	16369799	16369801	2	-0.593056	Hypo
chr5	16616739	16616791	3	0.149499	None
chr5	17594809	17595069	6	-0.274942	Hypo
chr5	19348909	19349043	6	0.210292	None
chr5	22210472	22210643	4	-0.342753	Hypo
chr5	22214746	22214761	1	0.278378	Hyper
chr5	22380362	22380363	1	-0.585366	Hypo
chr5	22886599	22886715	4	-0.192169	None
chr5	23407738	23407739	1	0.469388	Hyper
chr5	23529354	23529405	3	-0.0871677	None
chr5	25521936	25521943	1	-0.169014	None
chr5	25955539	25955569	2	0.340278	Hyper
chr5	26048663	26048664	1	0.363636	Hyper
chr5	26078014	26078092	1	-0.055799	None
chr5	27718738	27718883	4	-0.253824	Hypo
chr5	28262669	28262687	3	-0.00223347	None
chr5	28794668	28794692	2	-0.294613	Hypo
chr5	28827406	28827547	4	-0.162213	None
chr5	28866526	28866680	4	0.250072	Hyper
chr5	29692943	29692983	3	-0.30666	Hypo
chr5	31145538	31145586	5	-0.363763	Hypo
chr5	31213755	31213757	2	-0.297872	Hypo
chr5	32110674	32110735	3	0.234287	None
chr5	32344464	32344465	1	0.474359	Hyper
chr5	33726895	33726897	2	0.565476	Hyper
chr5	34885699	34885813	5	0.340368	Hyper
chr5	35038052	35038199	5	0.19361	None
chr5	35809172	35809226	5	0.451363	Hyper
chr5	35841975	35842087	3	-0.133333	None
chr5	35992879	35993017	2	-0.30089	Hypo
chr5	36546498	36546499	1	-0.107143	None
chr5	37494785	37494787	2	-0.565217	Hypo
chr5	38149716	38149806	1	-0.0455975	None
chr5	38871181	38871198	2	-0.479412	Hypo
chr5	39920006	39920285	5	-0.14079	None
chr5	40371273	40371390	3	0.16098	None
chr5	40375163	40375212	4	-0.0732323	None
chr5	40380931	40381043	4	-0.228225	None
chr5	40426400	40426402	2	0.510717	Hyper
chr5	40429333	40429335	2	-0.438776	Hypo
chr5	42193829	42193949	3	0.0952911	None
chr5	42342384	42342386	2	-0.512698	Hypo
chr5	42689485	42689682	3	0.258335	Hyper
chr5	43418103	43418160	1	0.195076	None
chr5	46315250	46315280	4	0.270996	Hyper
chr5	48106564	48106573	2	0.108108	None
chr5	48817154	48817352	2	-0.451318	Hypo
chr5	49221150	49221151	1	0.362105	Hyper
chr5	49473544	49473674	2	-0.0309524	None
chr5	49480369	49480539	2	-0.378352	Hypo
chr5	50708502	50708679	5	-0.0951805	None
chr5	52286662	52286664	2	0.550479	Hyper
chr5	52445605	52445607	2	0.531746	Hyper
chr5	54298948	54298958	4	0.324469	Hyper
chr5	55567472	55567618	3	-0.610116	Hypo
chr5	55720775	55720890	4	0.193849	None
chr5	55736095	55736282	7	-0.00395257	None
chr5	60615741	60615945	7	-0.211538	None
chr5	60765189	60765216	4	-0.376281	Hypo
chr5	61344848	61344850	2	-0.326577	Hypo
chr5	61546154	61546336	7	-0.496864	Hypo
chr5	62774311	62774387	2	0.262705	Hyper
chr5	63467680	63467731	2	-0.186028	None
chr5	64232257	64232258	1	0.0769231	None
chr5	64832450	64832636	5	-0.268661	Hypo
chr5	64937168	64937361	7	-0.322093	Hypo
chr5	64943858	64943860	2	-0.5	Hypo
chr5	65289928	65290064	4	-0.0658397	None
chr5	66870429	66870583	6	0.253744	Hyper
chr5	67311258	67311282	6	-0.0835541	None
chr5	67506462	67506464	1	-0.0644444	None
chr5	67642533	67642546	2	0.306082	Hyper
chr5	67748103	67748243	2	0.1695	None
chr5	67999676	67999694	2	-0.4767	Hypo
chr5	68575214	68575216	2	-0.480769	Hypo
chr5	70679848	70680105	4	-0.0820643	None
chr5	71270595	71270797	4	-0.226689	None
chr5	73947005	73947143	3	-0.0260227	None
chr5	73993014	73993094	4	-0.456614	Hypo
chr5	74309315	74309440	5	0.34544	Hyper
chr5	74361054	74361182	3	0.598251	Hyper
chr5	74891628	74891754	3	0.336264	Hyper
chr5	74981046	74981278	4	0.221699	None
chr5	75521452	75521462	2	-0.163934	None
chr5	78598332	78598367	2	0.277384	Hyper
chr5	79694327	79694329	2	-0.495475	Hypo
chr5	80026673	80026675	2	0.0934426	None
chr5	80076975	80077112	4	0.158158	None
chr5	80141630	80141632	2	-0.705996	Hypo
chr5	80581712	80581760	4	0.432471	Hyper
chr5	81927811	81927813	2	-0.78836	Hypo
chr5	82982245	82982246	1	0.416667	Hyper
chr5	83722045	83722167	4	-0.331454	Hypo
chr5	84526368	84526378	4	-0.357143	Hypo
chr5	84533850	84533852	2	-0.446602	Hypo
chr5	84926834	84926915	4	0.251316	Hyper
chr5	84971495	84971509	4	-0.634507	Hypo
chr5	85191822	85191908	3	-0.431818	Hypo
chr5	85902682	85902741	2	0.146656	None
chr5	87644991	87644993	1	-0.28125	Hypo
chr5	89414164	89414246	4	0.376203	Hyper
chr5	89454919	89454920	1	-0.515152	Hypo
chr5	90506986	90506988	2	-0.409525	Hypo
chr5	90519353	90519355	2	-0.633803	Hypo
chr5	90861471	90861472	1	0.1	None
chr5	90949340	90949341	1	-0.350877	Hypo
chr5	92029875	92029877	2	0.25	Hyper
chr5	92795311	92795471	3	-0.352288	Hypo
chr5	92831593	92831721	2	-0.368421	Hypo
chr5	94431503	94431680	7	0.151876	None
chr5	94702869	94703053	3	-0.576655	Hypo
chr5	95959749	95959871	5	0.40729	Hyper
chr5	96046170	96046171	1	-0.366129	Hypo
chr5	96303989	96304154	4	-0.688138	Hypo
chr5	97419656	97419658	2	-0.449444	Hypo
chr5	98073864	98073914	4	0.40303	Hyper
chr5	98212583	98212588	2	0.254852	Hyper
chr5	98223218	98223350	4	0.152213	None
chr5	98274645	98274926	4	-0.253979	Hypo
chr5	98617312	98617414	4	0.0441296	None
chr5	98641699	98641748	3	-0.0284091	None
chr5	102994045	102994046	1	0.217391	None
chr5	103025544	103025546	1	0.407833	Hyper
chr5	103518782	103518860	1	-0.225093	None
chr5	104174571	104174686	2	0.180668	None
chr5	104177974	104178052	4	0.258187	Hyper
chr5	104552127	104552128	1	0.318182	Hyper
chr5	106179441	106179475	3	-0.22087	None
chr5	106340303	106340310	1	0.312381	Hyper
chr5	106401211	106401242	1	0.191919	None
chr5	106882707	106882806	1	0.0332162	None
chr5	108548173	108548180	1	-0.264069	Hypo
chr5	108693835	108693843	1	-0.469565	Hypo
chr5	110123332	110123344	1	0.110294	None
chr5	110373003	110373004	1	-0.5	Hypo
chr5	110627152	110627300	5	-0.0261569	None
chr5	110630528	110630554	2	-0.304865	Hypo
chr5	110708405	110708463	4	-0.529545	Hypo
chr5	110784834	110785138	7	0.374538	Hyper
chr5	110789632	110789820	7	0.352607	Hyper
chr5	111276080	111276091	4	0.297021	Hyper
chr5	111478277	111478279	2	-0.521739	Hypo
chr5	111909839	111909840	1	-0.331104	Hypo
chr5	112098339	112098382	3	0.133488	None
chr5	112227430	112227589	5	-0.286909	Hypo
chr5	112433071	112433072	1	0.434243	Hyper
chr5	112583592	112583593	1	-0.204199	None
chr5	112847518	112847599	7	0.342965	Hyper
chr5	113407769	113407970	3	0.0993429	None
chr5	113633012	113633013	1	-0.326829	Hypo
chr5	113843255	113843322	3	-0.216216	None
chr5	114433509	114433629	2	-0.267857	Hypo
chr5	115025451	115025453	2	0.409938	Hyper
chr5	116017538	116017590	2	-0.16445	None
chr5	116363859	116364075	9	0.174211	None
chr5	116381418	116381584	3	0.254861	Hyper
chr5	116731523	116731524	1	-0.212121	None
chr5	116857067	116857103	1	0.112697	None
chr5	117509418	117509563	2	0.255328	Hyper
chr5	117514594	117514595	1	-0.4	Hypo
chr5	117550834	117550850	2	-0.0952381	None
chr5	117640516	117640554	2	-0.158378	None
chr5	117851371	117851372	1	0.298774	Hyper
chr5	118751163	118751178	2	-0.462382	Hypo
chr5	118751359	118751360	1	-0.428571	Hypo
chr5	119521371	119521372	1	0.454545	Hyper
chr5	119553803	119553822	1	0.0889488	None
chr5	119553848	119553892	3	0.522459	Hyper
chr5	119701333	119701334	1	0.404762	Hyper
chr6	1029280	1029282	2	-0.306999	Hypo
chr6	1033773	1033775	2	-0.0723562	None
chr6	1090560	1090562	1	-0.00789474	None
chr6	1162059	1162060	1	0.225806	None
chr6	1285929	1285955	4	0.368421	Hyper
chr6	1317128	1317130	2	-0.53125	Hypo
chr6	1761430	1761468	4	0.0731707	None
chr6	3392341	3392343	2	0.617284	Hyper
chr6	3425198	3425200	1	-0.0111406	None
chr6	3511546	3511719	5	-0.0681818	None
chr6	3529598	3529823	3	-0.216605	None
chr6	3535195	3535196	1	-0.666667	Hypo
chr6	3638607	3638790	4	-0.416126	Hypo
chr6	5220360	5220492	6	-0.225384	None
chr6	5744252	5744253	1	-0.486111	Hypo
chr6	5744296	5744297	1	-0.5875	Hypo
chr6	6109778	6109881	3	-0.115325	None
chr6	6702066	6702204	4	-0.241429	None
chr6	7222040	7222041	1	0.457143	Hyper
chr6	7395651	7395764	6	-0.211312	None
chr6	7421293	7421295	1	0.148451	None
chr6	9668111	9668113	2	-0.339623	Hypo
chr6	9670365	9670367	2	-0.273504	Hypo
chr6	9779725	9779727	2	-0.524086	Hypo
chr6	9791163	9791165	2	-0.507199	Hypo
chr6	10023135	10023263	3	-0.249716	None
chr6	10024785	10024787	2	-0.279214	Hypo
chr6	11564808	11564906	4	-0.260766	Hypo
chr6	13153336	13153480	5	-0.276047	Hypo
chr6	14313050	14313051	1	-0.247863	None
chr6	14833960	14834024	1	0.186186	None
chr6	14848967	14849002	4	-0.370682	Hypo
chr6	15228837	15229036	5	-0.0554393	None
chr6	15288227	15288228	1	0.521429	Hyper
chr6	16433473	16433517	4	-0.0955556	None
chr6	16619384	16619386	1	0.0560641	None
chr6	17034881	17035011	6	-0.0631804	None
chr6	17608451	17608605	3	0.248276	None
chr6	18116928	18116930	2	0.676329	Hyper
chr6	18854113	18854276	4	-0.367357	Hypo
chr6	19287130	19287173	4	-0.278256	Hypo
chr6	20649307	20649309	1	-0.156627	None
chr6	21080368	21080561	6	-0.00790656	None
chr6	22753084	22753086	2	-0.067704	None
chr6	24618120	24618128	3	-0.282384	Hypo
chr6	25075938	25076224	4	0.194236	None
chr6	25589500	25589610	6	-0.175902	None
chr6	26408476	26408478	2	-0.388732	Hypo
chr6	28164185	28164331	4	-0.190616	None
chr6	29954634	29954779	5	0.344708	Hyper
chr6	32057717	32057718	1	-0.578704	Hypo
chr6	32176616	32176617	1	-0.270833	Hypo
chr6	32574771	32574773	2	0.392857	Hyper
chr6	33266868	33266902	3	-0.27149	Hypo
chr6	35037676	35037908	5	-0.305992	Hypo
chr6	36197352	36197515	3	0.0889253	None
chr6	37434245	37434433	3	-0.149032	None
chr6	38937368	38937370	2	0.294118	Hyper
chr6	40156343	40156423	7	0.311847	Hyper
chr6	41821001	41821246	6	-0.17769	None
chr6	42307070	42307158	6	0.115809	None
chr6	42946382	42946521	4	0.125082	None
chr6	44240165	44240167	2	0.0819618	None
chr6	44472613	44472789	6	0.343928	Hyper
chr6	45329373	45329407	4	-0.37037	Hypo
chr6	45515044	45515153	2	-0.357697	Hypo
chr6	46492130	46492137	3	-0.19619	None
chr6	46733086	46733161	3	-0.392608	Hypo
chr6	46735007	46735045	1	-0.102273	None
chr6	46851223	46851386	4	0.0945901	None
chr6	48205801	48205943	3	-0.430435	Hypo
chr6	53955659	53955660	1	0.3	Hyper
chr6	55053499	55053580	4	-0.132938	None
chr6	55989675	55989676	1	0.450216	Hyper
chr6	56217668	56217726	3	-0.355561	Hypo
chr6	56562447	56562694	6	-0.066101	None
chr6	58316649	58316754	3	0.0847176	None
chr6	59638783	59638974	4	-0.318905	Hypo
chr6	60020507	60020509	1	-0.112179	None
chr6	60147296	60147297	1	0.333333	Hyper
chr6	61226242	61226458	17	0.165413	None
chr6	61379114	61379307	6	-0.430556	Hypo
chr6	62110114	62110115	1	0.509091	Hyper
chr6	62797082	62797291	8	0.192135	None
chr6	63557851	63558054	3	-0.0140555	None
chr6	63562539	63562730	5	0.332893	Hyper
chr6	64961718	64961719	1	-0.0862069	None
chr6	64961754	64962096	11	0.0275546	None
chr6	67577905	67578072	4	-0.0758873	None
chr6	68561998	68562005	2	0.436862	Hyper
chr6	69363493	69363561	4	0.372666	Hyper
chr6	69434506	69434567	6	0.231052	None
chr6	70031546	70031583	2	-0.474839	Hypo
chr6	70521380	70521427	4	-0.145833	None
chr6	72409816	72409951	1	0.0647036	None
chr6	72504061	72504063	2	-0.0141323	None
chr6	72625808	72625892	5	-0.113072	None
chr6	72748100	72748157	3	-0.371289	Hypo
chr6	74021393	74021585	6	0.310321	Hyper
chr6	74366660	74366791	4	-0.338591	Hypo
chr6	74654207	74654209	2	0.64	Hyper
chr6	75663458	75663556	3	0.279924	Hyper
chr6	76950486	76950488	2	0.409091	Hyper
chr6	77650618	77650620	2	0.598868	Hyper
chr6	77710724	77710726	2	0.633333	Hyper
chr6	77736787	77736831	2	0.260419	Hyper
chr6	77744003	77744005	2	-0.404308	Hypo
chr6	78021058	78021060	2	0.232612	None
chr6	78070466	78070468	2	0.357536	Hyper
chr6	78108019	78108020	1	0.253788	Hyper
chr6	78518887	78518937	4	0.408295	Hyper
chr6	78573124	78573222	3	0.291458	Hyper
chr6	78599098	78599291	2	-0.0306791	None
chr6	78623413	78623414	1	0.586957	Hyper
chr6	79119350	79119492	3	0.353633	Hyper
chr6	79297723	79297725	2	0.816448	Hyper
chr6	79375818	79375981	4	0.137255	None
chr6	79474328	79474330	2	-0.555311	Hypo
chr6	79496681	79496741	2	-0.177117	None
chr6	79498568	79498588	3	0.402564	Hyper
chr6	79513194	79513659	8	-0.290324	Hypo
chr6	79533095	79533138	3	0.589286	Hyper
chr6	79536051	79536084	3	0.479342	Hyper
chr6	79722552	79722575	2	-0.48	Hypo
chr6	79929197	79929212	4	0.282258	Hyper
chr6	82314431	82314433	2	0.423716	Hyper
chr6	84118558	84118733	5	0.0302903	None
chr6	86318413	86318440	1	0.303636	Hyper
chr6	86714253	86714255	2	-0.0738095	None
chr6	87173665	87173890	4	-0.371161	Hypo
chr6	87923441	87923630	5	-0.384454	Hypo
chr6	89573259	89573355	2	0.187455	None
chr6	90647409	90647410	1	-0.545455	Hypo
chr6	91466677	91467002	16	-0.279499	Hypo
chr6	92321553	92321554	1	-0.140056	None
chr6	92430475	92430511	3	0.632551	Hyper
chr6	93510840	93510842	1	0.603279	Hyper
chr6	93656996	93657158	2	-0.545455	Hypo
chr6	95874467	95874803	7	-0.266245	Hypo
chr6	95949833	95949951	3	0.268153	Hyper
chr6	95969717	95969914	3	-0.305443	Hypo
chr6	96136877	96137007	4	-0.181854	None
chr6	96279961	96280143	6	0.315504	Hyper
chr6	97356123	97356124	1	-0.636364	Hypo
chr6	97914988	97915263	8	-0.354558	Hypo
chr6	98036170	98036433	5	0.433904	Hyper
chr6	98179394	98179545	3	-0.236508	None
chr6	99488176	99488225	3	-0.224819	None
chr6	100130862	100130863	1	0.424242	Hyper
chr6	100602499	100602546	3	0.408455	Hyper
chr6	100607692	100607694	2	0.376812	Hyper
chr6	100932023	100932101	4	-0.162893	None
chr6	101051591	101051706	3	0.167492	None
chr6	102117385	102117583	4	-0.100114	None
chr6	102277355	102277489	6	0.267033	Hyper
chr6	102779836	102779837	1	0.333333	Hyper
chr6	103896506	103896507	1	-0.266667	Hypo
chr6	104791084	104791161	4	0.324324	Hyper
chr6	104898984	104899183	4	0.163265	None
chr6	105441334	105441379	3	0.210079	None
chr6	106034192	106034237	3	-0.368502	Hypo
chr6	106472225	106472258	3	-0.108173	None
chr6	106618574	106618576	2	0.573103	Hyper
chr6	106623311	106623327	4	-0.2947	Hypo
chr6	106652442	106652489	3	-0.00383653	None
chr6	106684289	106684291	2	-0.205582	None
chr6	108500379	108500381	2	-0.211333	None
chr6	110769016	110769171	4	0.309854	Hyper
chr6	111013636	111013670	4	-0.346369	Hypo
chr6	112456189	112456260	3	0.373249	Hyper
chr6	113419150	113419399	8	0.319807	Hyper
chr6	113433358	113433359	1	0.596154	Hyper
chr6	113435591	113435749	5	0.483057	Hyper
chr6	113698756	113698824	2	-0.338462	Hypo
chr6	113800838	113800862	3	-0.307245	Hypo
chr6	113942454	113942455	1	0.487179	Hyper
chr6	114928125	114928276	7	-0.0805356	None
chr6	115694153	115694357	14	0.237797	None
chr6	116032524	116032582	2	0.0188313	None
chr6	117550965	117550967	1	0.0623886	None
chr7	877648	877711	3	-0.339851	Hypo
chr7	2854871	2854922	3	-0.366758	Hypo
chr7	3963139	3963232	3	0.114995	None
chr7	4387063	4387204	7	0.38927	Hyper
chr7	4521087	4521240	1	0.146248	None
chr7	4538246	4538407	3	-0.293474	Hypo
chr7	4675611	4675629	2	0.404992	Hyper
chr7	4697586	4697784	2	-0.185708	None
chr7	5497203	5497381	7	-0.233784	None
chr7	5723686	5723687	1	0.482843	Hyper
chr7	6366228	6366423	4	0.413318	Hyper
chr7	6430923	6430925	1	-0.213218	None
chr7	6642874	6642981	9	0.397943	Hyper
chr7	6715101	6715317	4	0.256937	Hyper
chr7	8552381	8552542	6	-0.347072	Hypo
chr7	11812988	11813064	7	0.342034	Hyper
chr7	12546544	12546616	2	-0.213091	None
chr7	14673436	14673523	5	0.359834	Hyper
chr7	14829765	14829797	2	-0.00775567	None
chr7	15207467	15207549	1	0.0818624	None
chr7	15655090	15655091	1	-0.206845	None
chr7	16377205	16377415	6	-0.14697	None
chr7	16864977	16865118	5	0.253802	Hyper
chr7	16915566	16915671	3	-0.0795339	None
chr7	19758495	19758589	7	0.268293	Hyper
chr7	20185127	20185142	2	0.189034	None
chr7	20331781	20331782	1	-0.230274	None
chr7	20751260	20751262	2	0.535714	Hyper
chr7	22140424	22140637	4	0.284142	Hyper
chr7	23108341	23108342	1	0.291429	Hyper
chr7	25428057	25428059	2	-0.685326	Hypo
chr7	26024812	26025035	4	-0.146281	None
chr7	28820151	28820198	5	0.103632	None
chr7	29128732	29128924	7	-0.0295625	None
chr7	29189635	29189637	2	0.404545	Hyper
chr7	29503382	29503489	4	0.0426548	None
chr7	29843545	29843627	3	0.0882381	None
chr7	30858188	30858265	2	-0.337653	Hypo
chr7	31079474	31079476	1	-0.213439	None
chr7	31534719	31534720	1	-0.359091	Hypo
chr7	32554190	32554208	2	-0.44419	Hypo
chr7	32824632	32824634	2	-0.445307	Hypo
chr7	35805283	35805384	6	0.165742	None
chr7	36931314	36931462	4	-0.222831	None
chr7	37086037	37086039	1	0.309262	Hyper
chr7	37432759	37432789	2	-0.13666	None
chr7	37768154	37768156	2	0.358209	Hyper
chr7	38515128	38515311	7	0.123792	None
chr7	38857595	38857640	6	-0.495671	Hypo
chr7	41335004	41335062	4	-0.313666	Hypo
chr7	43214228	43214828	42	-0.205637	None
chr7	45780348	45780358	2	-0.0337388	None
chr7	46872729	46872730	1	0.202086	None
chr7	47425602	47425622	2	0.194297	None
chr7	47723427	47723478	3	-0.208601	None
chr7	48818669	48818671	1	0.0128116	None
chr7	48839108	48839230	4	-0.205357	None
chr7	50573825	50573965	5	0.3873	Hyper
chr7	50789736	50789822	10	-0.327869	Hypo
chr7	50872253	50872282	2	0.219572	None
chr7	50933558	50933624	2	-0.168379	None
chr7	51885612	51885639	1	0.0272727	None
chr7	52513713	52513762	3	-0.228118	None
chr7	52513837	52513855	1	-0.0925926	None
chr7	52592698	52592890	7	-0.353226	Hypo
chr7	53078290	53078458	6	-0.197439	None
chr7	56436757	56436758	1	-0.181818	None
chr7	57038884	57038977	4	-0.674074	Hypo
chr7	57828357	57828359	1	-0.326156	Hypo
chr7	58355382	58355433	6	-0.146411	None
chr7	59991380	59991518	5	0.21098	None
chr7	60518883	60518885	1	0.45221	Hyper
chr7	61075967	61076288	10	0.229847	None
chr7	61888196	61888197	1	0.133333	None
chr7	64663583	64663708	4	-0.277018	Hypo
chr7	65071612	65071691	3	-0.16187	None
chr7	66133773	66133775	2	0.357169	Hyper
chr7	68730586	68730587	1	-0.235294	None
chr7	69838169	69838316	2	-0.259476	Hypo
chr7	71776407	71776469	4	0.413567	Hyper
chr7	71837776	71837792	1	-0.0735786	None
chr7	71982908	71983210	10	0.0722984	None
chr7	73003338	73003426	5	-0.358442	Hypo
chr7	77548967	77549086	4	-0.208333	None
chr7	77859321	77859469	3	-0.561224	Hypo
chr7	78761010	78761012	2	-0.01249	None
chr7	80943626	80943627	1	-0.265993	Hypo
chr7	81103135	81103136	1	-0.135135	None
chr7	82018607	82018608	1	0.241379	None
chr7	82884249	82884392	5	-0.164415	None
chr7	86717437	86717635	3	0.0170021	None
chr7	87652059	87652077	2	0.273012	Hyper
chr7	89076671	89076673	2	-0.270668	Hypo
chr7	89191627	89191629	2	0.571368	Hyper
chr7	89715304	89715317	4	0.459936	Hyper
chr7	89817059	89817217	4	0.250574	Hyper
chr7	91787821	91787823	2	-0.376024	Hypo
chr7	92075013	92075015	1	-0.130776	None
chr7	93372427	93372429	1	0.0954545	None
chr7	93625734	93625736	1	-0.00224719	None
chr7	93899765	93900054	6	0.207082	None
chr7	94443985	94444141	2	0.264259	Hyper
chr7	94445233	94445316	2	0.128884	None
chr7	94488414	94488432	1	0.248775	None
chr7	94494769	94494771	2	0.5625	Hyper
chr7	94540670	94540742	4	0.36044	Hyper
chr7	95590017	95590204	5	-0.430578	Hypo
chr7	96054231	96054276	1	0.259804	Hyper
chr7	96084050	96084324	6	0.191523	None
chr7	96164567	96164628	4	-0.0637274	None
chr7	96440554	96440943	10	0.280699	Hyper
chr7	98139114	98139115	1	0.571429	Hyper
chr7	98341092	98341093	1	-0.459135	Hypo
chr7	99387415	99387533	4	0.254034	Hyper
chr7	99465335	99465399	1	0.285786	Hyper
chr7	99809257	99809518	7	0.196043	None
chr7	99874820	99875101	11	-0.192593	None
chr7	99909905	99910111	6	-0.230378	None
chr7	102268296	102268298	2	0.263195	Hyper
chr7	103004262	103004373	3	-0.349068	Hypo
chr7	104810664	104810728	3	-0.233909	None
chr7	104895390	104895402	2	-0.439084	Hypo
chr7	105922329	105922351	2	-0.341378	Hypo
chr7	106259093	106259095	1	0.0473838	None
chr7	106673903	106674072	3	0.292073	Hyper
chr7	106715342	106715344	2	0.369863	Hyper
chr7	106729695	106729697	2	0.529915	Hyper
chr7	106789456	106789457	1	0.17288	None
chr7	106808035	106808037	1	0.150803	None
chr7	106927420	106927423	2	-0.375	Hypo
chr7	107076497	107076511	2	-0.2	None
chr7	107896635	107896636	1	-0.434729	Hypo
chr7	107905111	107905133	1	-0.133333	None
chr7	108235881	108236085	5	-0.205877	None
chr7	108545370	108545394	1	-0.24	None
chr7	109005214	109005263	3	0.143105	None
chr7	109039117	109039135	3	-0.341967	Hypo
chr7	110429538	110429675	5	-0.345072	Hypo
chr7	110642227	110642240	2	-0.657143	Hypo
chr8	829886	829993	6	-0.174402	None
chr8	3746443	3746473	3	-0.293198	Hypo
chr8	5787415	5787417	1	-0.0980952	None
chr8	5900789	5900847	3	-0.274235	Hypo
chr8	5998381	5998470	4	0.241016	None
chr8	7110804	7111008	3	-0.224142	None
chr8	7605078	7605338	11	0.144629	None
chr8	8291184	8291252	3	0.0793651	None
chr8	10726281	10726423	2	-0.0422676	None
chr8	12205123	12205355	6	0.364414	Hyper
chr8	12507745	12507778	2	0.0026738	None
chr8	16067051	16067052	1	-0.722222	Hypo
chr8	16400769	16400792	3	-0.31099	Hypo
chr8	17288221	17288369	5	-0.1872	None
chr8	17323815	17323952	4	-0.128019	None
chr8	17431826	17432011	7	-0.33639	Hypo
chr8	19001408	19001410	1	-0.32	Hypo
chr8	20521849	20521850	1	-0.338235	Hypo
chr8	20927147	20927236	4	-0.0336239	None
chr8	22472002	22472245	10	0.180358	None
chr8	23486626	23486779	3	0.232516	None
chr8	25650609	25650767	3	-0.326072	Hypo
chr8	25948571	25948708	6	-0.109919	None
chr8	27211178	27211180	2	-0.4	Hypo
chr8	27896688	27896853	6	-0.0913313	None
chr8	27948808	27948915	4	-0.228423	None
chr8	28534711	28534749	1	-0.181145	None
chr8	28568563	28568670	3	0.330494	Hyper
chr8	31618593	31618609	1	-0.21368	None
chr8	34728187	34728189	1	0.226267	None
chr8	35464883	35464976	2	-0.381632	Hypo
chr8	37250749	37250781	1	0.0903272	None
chr8	37352559	37352658	3	0.109094	None
chr8	39261837	39261839	2	-0.0310408	None
chr8	39707518	39707715	5	-0.105426	None
chr8	39738554	39738571	2	-0.572973	Hypo
chr8	39928816	39928842	5	0.242494	None
chr8	40187641	40187687	3	0.0233683	None
chr8	42258893	42259111	6	-0.18809	None
chr8	42302465	42302591	3	-0.33197	Hypo
chr8	42746687	42746721	4	0.254185	Hyper
chr8	43210036	43210064	2	-0.141307	None
chr8	43937319	43937321	2	-0.46119	Hypo
chr8	44269556	44269645	3	0.332522	Hyper
chr8	45231341	45231487	1	0.0698158	None
chr8	45952028	45952179	3	-0.352976	Hypo
chr8	47507845	47507847	2	-0.40625	Hypo
chr8	48714544	48714546	2	-0.504046	Hypo
chr8	48875437	48875598	5	-0.383835	Hypo
chr8	49011138	49011317	2	-0.289647	Hypo
chr8	49445486	49445488	2	-0.311688	Hypo
chr8	51285763	51285831	2	-0.152661	None
chr8	52064564	52064761	6	0.0298026	None
chr8	52148124	52148320	5	0.259167	Hyper
chr8	53985886	53985959	2	0.330822	Hyper
chr8	53997337	53997339	1	-0.0752239	None
chr8	54153632	54153802	5	-0.369838	Hypo
chr8	54368003	54368172	5	-0.214172	None
chr8	54421528	54421553	2	-0.252415	Hypo
chr8	56121404	56121405	1	-0.168367	None
chr8	56262784	56262983	6	-0.108082	None
chr8	56777640	56777641	1	-0.479167	Hypo
chr8	56915594	56915735	7	0.298164	Hyper
chr8	57571786	57571919	3	-0.332065	Hypo
chr8	58529683	58529685	2	0.35	Hyper
chr8	60445670	60445682	3	0.597222	Hyper
chr8	61026032	61026039	2	0.31941	Hyper
chr8	64177132	64177256	1	-0.197423	None
chr8	64256711	64256798	2	0.177056	None
chr8	65152877	65153042	3	0.228027	None
chr8	65189803	65189925	6	0.169848	None
chr8	66048459	66048461	2	-0.680195	Hypo
chr8	66102902	66103010	5	-0.270588	Hypo
chr8	66105015	66105017	1	-0.294872	Hypo
chr8	67007055	67007057	2	0.641026	Hyper
chr8	69104145	69104183	2	0.0576471	None
chr8	70377668	70377669	1	-0.115385	None
chr8	71276223	71276224	1	0.4	Hyper
chr8	71430247	71430249	1	-0.194444	None
chr8	71703945	71704073	6	0.0995811	None
chr8	72205489	72205515	1	-0.142857	None
chr8	73068658	73068659	1	-0.142857	None
chr8	73656380	73656381	1	0.340476	Hyper
chr8	73751920	73751921	1	-0.266667	Hypo
chr8	73837202	73837204	2	0.345788	Hyper
chr8	74370207	74370227	2	-0.197917	None
chr8	76728656	76728770	3	-0.24218	None
chr8	78138464	78138493	3	-0.374447	Hypo
chr8	80783509	80783511	1	0.265789	Hyper
chr8	82371503	82371543	1	0.0916667	None
chr8	82404962	82404964	2	-0.138158	None
chr8	82906993	82907195	5	0.206178	None
chr8	82945043	82945104	2	-0.570231	Hypo
chr8	83165054	83165085	3	-0.127603	None
chr8	83179283	83179409	3	-0.256053	Hypo
chr8	86619198	86619313	4	0.198026	None
chr8	87636018	87636029	2	0.339912	Hyper
chr8	88072967	88072969	1	-0.24627	None
chr8	88467184	88467185	1	0.25	Hyper
chr8	88805161	88805360	4	-0.159799	None
chr8	88842880	88842881	1	-0.358333	Hypo
chr8	89527030	89527191	3	-0.640095	Hypo
chr8	90277743	90277769	2	0.35443	Hyper
chr8	90466903	90466905	1	-0.370421	Hypo
chr8	91921160	91921237	2	0.455612	Hyper
chr8	92181074	92181075	1	0.529412	Hyper
chr8	92304844	92304846	2	0.171161	None
chr8	94709219	94709220	1	-0.25	Hypo
chr8	96881413	96881414	1	-0.214286	None
chr8	97076802	97076900	4	0.153405	None
chr8	98504503	98504505	2	0.0166667	None
chr8	99599438	99599568	3	0.102448	None
chr8	99670564	99670776	5	-0.389506	Hypo
chr8	100884660	100884701	1	0.185222	None
chr8	101018421	101018555	4	0.375717	Hyper
chr8	101460438	101460450	2	0.185701	None
chr8	101725730	101725818	5	0.293906	Hyper
chr8	102294075	102294127	6	-0.494968	Hypo
chr8	102639415	102639733	10	0.333152	Hyper
chr8	103057013	103057045	1	-0.0505458	None
chr8	104502170	104502172	2	-0.305816	Hypo
chr8	104510134	104510136	2	-0.540567	Hypo
chr8	104551463	104551534	4	0.317315	Hyper
chr8	107081491	107081493	1	-0.181818	None
chr8	108685141	108685218	2	-0.183708	None
chr8	109674527	109674528	1	-0.181733	None
chr8	110759107	110759154	3	-0.170833	None
chr8	111206079	111206351	8	0.275858	Hyper
chr8	112403911	112403964	3	-0.304013	Hypo
chr9	1011029	1011128	2	0.124326	None
chr9	1139014	1139165	3	0.12042	None
chr9	4621720	4621853	4	-0.189936	None
chr9	7225065	7225184	3	0.466176	Hyper
chr9	8032233	8032235	2	-0.350658	Hypo
chr9	8707593	8707872	6	-0.14287	None
chr9	8900006	8900089	4	-0.0862805	None
chr9	9282756	9282826	2	0.0734782	None
chr9	10891838	10891840	2	-0.334845	Hypo
chr9	10958368	10958369	1	-0.642857	Hypo
chr9	13336142	13336256	12	0.347353	Hyper
chr9	14483036	14483047	2	-0.382395	Hypo
chr9	14510999	14511011	3	-0.503832	Hypo
chr9	15676367	15676368	1	0.363636	Hyper
chr9	17092907	17092925	2	0.165945	None
chr9	17300109	17300179	5	-0.389004	Hypo
chr9	18006218	18006220	2	-0.753846	Hypo
chr9	18021398	18021593	4	-0.54845	Hypo
chr9	18793629	18793830	2	0.390712	Hyper
chr9	19488603	19488605	2	0.308333	Hyper
chr9	20194570	20194572	2	0.384615	Hyper
chr9	21157254	21157422	6	0.256091	Hyper
chr9	22097229	22097376	5	-0.169588	None
chr9	22842649	22842762	4	-0.211896	None
chr9	23251365	23251567	6	0.26008	Hyper
chr9	24116863	24117053	6	-0.212269	None
chr9	24358871	24358995	4	0.186555	None
chr9	25906993	25906994	1	-0.0981973	None
chr9	26293266	26293457	6	0.160989	None
chr9	26818065	26818067	2	-0.39627	Hypo
chr9	26834655	26834677	2	-0.428571	Hypo
chr9	27425926	27426018	3	-0.208037	None
chr9	29379164	29379207	3	-0.560464	Hypo
chr9	31953677	31954013	9	0.103466	None
chr9	32627290	32627296	2	0.8	Hyper
chr9	32743930	32743942	1	-0.179654	None
chr9	33115840	33115930	1	-0.340572	Hypo
chr9	34773002	34773125	5	-0.118212	None
chr9	37046514	37046515	1	-0.367647	Hypo
chr9	37609335	37609482	4	-0.233333	None
chr9	37691402	37691498	2	-0.0906658	None
chr9	38165927	38165929	2	-0.608658	Hypo
chr9	38592860	38593076	7	-0.35525	Hypo
chr9	38813828	38813830	1	-0.271645	Hypo
chr9	39209253	39209391	3	0.227822	None
chr9	40698823	40699031	8	0.166789	None
chr9	41457687	41457712	2	-0.024547	None
chr9	42759787	42759789	2	0.473684	Hyper
chr9	42800395	42800529	5	-0.152085	None
chr9	43517011	43517105	2	0.333333	Hyper
chr9	44648660	44648713	3	0.175699	None
chr9	47564351	47564409	4	-0.298535	Hypo
chr9	48969220	48969352	5	-0.382216	Hypo
chr9	50204299	50204300	1	0.642857	Hyper
chr9	50207964	50207965	1	-0.205882	None
chr9	50477615	50477616	1	-0.540761	Hypo
chr9	51247833	51247835	2	-0.557128	Hypo
chr9	51577244	51577249	4	-0.469975	Hypo
chr9	52603916	52604087	3	0.517092	Hyper
chr9	52907386	52907516	3	0.0568182	None
chr9	53639123	53639307	5	-0.215352	None
chr9	53659850	53659930	4	-0.302674	Hypo
chr9	57355746	57355908	7	-0.379129	Hypo
chr9	58005448	58005450	2	-0.661458	Hypo
chr9	58489050	58489051	1	-0.275862	Hypo
chr9	58489177	58489179	1	0.0616836	None
chr9	60262280	60262282	2	-0.2	None
chr9	60680558	60680561	1	0.157609	None
chr9	61136455	61136654	3	0.198208	None
chr9	63982371	63982751	4	0.239295	None
chr9	64106364	64106402	3	-0.450955	Hypo
chr9	64113825	64113945	4	-0.42639	Hypo
chr9	66027804	66027842	4	-0.166944	None
chr9	66205504	66205509	3	0.331988	Hyper
chr9	67188088	67188089	1	0.770833	Hyper
chr9	67228595	67228597	2	-0.752903	Hypo
chr9	67434339	67434341	2	-0.742218	Hypo
chr9	67602308	67602314	3	-0.196617	None
chr9	68066433	68066457	2	-0.134091	None
chr9	68348183	68348185	1	0.183065	None
chr9	68454398	68454574	17	-0.196414	None
chr9	69344387	69344389	2	0.316667	Hyper
chr9	69809261	69809322	2	-0.225772	None
chr9	70537257	70537258	1	0.222222	None
chr9	70689556	70689558	1	-0.0289855	None
chr9	70727232	70727335	3	-0.660894	Hypo
chr9	70891019	70891136	4	0.137255	None
chr9	71495726	71495909	5	-0.0445464	None
chr9	72048700	72048744	5	-0.23322	None
chr9	72924361	72924363	2	0.328358	Hyper
chr9	73317800	73318014	8	0.13307	None
chr9	73923545	73923562	6	0.0296313	None
chr9	75419923	75419924	1	-0.475	Hypo
chr9	75755668	75755694	1	0.283654	Hyper
chr9	75787832	75787965	6	0.282358	Hyper
chr9	76003527	76003584	2	0.0702381	None
chr9	76190610	76190769	6	-0.24036	None
chr9	76621227	76621426	5	-0.257247	Hypo
chr9	79469881	79469883	2	0.346939	Hyper
chr9	80225259	80225358	3	-0.107036	None
chr9	80517252	80517253	1	0.214286	None
chr9	80783396	80783505	2	0.0864865	None
chr9	81223900	81223902	2	-0.0288462	None
chr9	82600399	82600578	7	-0.514889	Hypo
chr9	84033627	84033629	2	-0.126791	None
chr9	84506057	84506122	8	0.186064	None
chr9	84779461	84779530	3	0.349576	Hyper
chr9	85125402	85125479	3	0.088876	None
chr9	85849507	85849614	3	0.392075	Hyper
chr9	87129632	87129810	7	-0.261979	Hypo
chr9	87322836	87322837	1	0.448276	Hyper
chr9	87713719	87713919	8	0.322918	Hyper
chr9	88292123	88292130	3	0.15	None
chr9	91182906	91183108	10	0.218201	None
chr9	91541197	91541237	4	-0.460326	Hypo
chr9	91559331	91559509	2	0.196943	None
chr9	93331281	93331357	1	0.216981	None
chr9	93452211	93452547	6	-0.290123	Hypo
chr9	93630566	93630568	1	-0.190476	None
chr9	94147341	94147452	3	0.250584	Hyper
chr9	94284683	94284684	1	0.16	None
chr9	94667686	94667687	1	0.285714	Hyper
chr9	95643383	95643390	3	-0.0931868	None
chr9	95673435	95673464	2	-0.349057	Hypo
chr9	95993656	95993778	3	-0.359548	Hypo
chr9	96073823	96074012	4	-0.000747229	None
chr9	96655851	96655992	5	0.0698973	None
chr9	97358805	97358826	2	0.483871	Hyper
chr9	98462796	98462898	7	-0.468912	Hypo
chr9	100160875	100160877	2	0.476881	Hyper
chr9	100522442	100522443	1	-0.272727	Hypo
chr9	100716772	100716783	2	-0.105293	None
chr9	100770853	100771040	5	-0.293096	Hypo
chr9	101389964	101390066	1	0.158009	None
chr9	101390129	101390130	1	0.454545	Hyper
chr9	101464703	101464704	1	0.909091	Hyper
chr9	101464781	101464847	4	0.763337	Hyper
chr9	101562841	101562960	3	-0.156958	None
chr9	101714504	101714646	5	0.519732	Hyper
chr9	101827709	101827889	6	0.416667	Hyper
chr9	102203118	102203120	2	0.525704	Hyper
chr9	102235912	102235943	1	0.0408685	None
chr9	103344907	103344922	3	-0.721154	Hypo
chr9	103575798	103575957	7	-0.473299	Hypo
chr9	103961131	103961186	4	0.256682	Hyper
chr9	104385638	104385795	3	0.411794	Hyper
chr9	104392387	104392389	2	0.428247	Hyper
chr9	104397079	104397084	1	-0.222826	None
chr10	726458	726491	1	0.255263	Hyper
chr10	6489269	6489272	2	-0.192308	None
chr10	9196025	9196051	1	-0.288165	Hypo
chr10	9988672	9988750	5	0.34697	Hyper
chr10	11567391	11567422	2	-0.527027	Hypo
chr10	12465050	12465063	2	0.428261	Hyper
chr10	12934967	12934968	1	0.492308	Hyper
chr10	13464468	13464606	6	0.0817814	None
chr10	14815827	14815878	5	-0.4375	Hypo
chr10	15550226	15550228	1	0.349436	Hyper
chr10	17192715	17192914	7	-0.287224	Hypo
chr10	21356817	21356892	3	0.33484	Hyper
chr10	22297829	22297954	3	-0.455981	Hypo
chr10	30768680	30768682	2	-0.0416667	None
chr10	34591431	34591574	4	0.277778	Hyper
chr10	43031458	43031459	1	-0.227273	None
chr10	43607376	43607378	2	-0.261346	Hypo
chr10	50426083	50426279	4	0.14777	None
chr10	51756226	51756336	7	-0.455462	Hypo
chr10	54098617	54098626	2	-0.34985	Hypo
chr10	56654900	56655029	4	0.145714	None
chr10	60083490	60083686	4	0.534884	Hyper
chr10	62275290	62275292	1	-0.140212	None
chr10	64628130	64628166	1	-0.217143	None
chr10	68078894	68079094	4	-0.394849	Hypo
chr10	68252071	68252227	5	0.386176	Hyper
chr10	70009115	70009116	1	0.416667	Hyper
chr10	70251031	70251120	3	-0.410904	Hypo
chr10	76588867	76589042	6	-0.38357	Hypo
chr10	77297413	77297514	3	0.0610475	None
chr10	77336055	77336225	5	-0.312802	Hypo
chr10	77510194	77510195	1	0.420455	Hyper
chr10	78114814	78114891	4	-0.54725	Hypo
chr10	79111561	79111564	2	-0.814286	Hypo
chr10	79376025	79376034	2	0.202899	None
chr10	80146766	80146767	1	-0.633333	Hypo
chr10	84257940	84257941	1	-0.6	Hypo
chr10	86454885	86455027	8	0.487857	Hyper
chr10	87489959	87490118	5	0.0744949	None
chr10	87815737	87815755	1	-0.376984	Hypo
chr10	88003626	88003627	1	-0.357143	Hypo
chr10	88252882	88253100	7	-0.0392207	None
chr10	88791875	88792071	5	-0.0422952	None
chr10	88897798	88897888	4	-0.458009	Hypo
chr10	89608387	89608388	1	-0.488095	Hypo
chr10	89659601	89659626	2	-0.59	Hypo
chr10	91333381	91333388	2	0.310345	Hyper
chr10	91686446	91686517	4	-0.351803	Hypo
chr10	96817750	96817884	4	0.276063	Hyper
chr10	98411749	98411750	1	0.4125	Hyper
chr10	99499922	99500031	4	0.092577	None
chr10	100714852	100715045	4	-0.0726769	None
chr10	101754908	101755094	9	0.291379	Hyper
chr10	102605915	102606101	5	-0.37658	Hypo
chr10	103168300	103168365	2	0.157816	None
chr11	915165	915166	1	-0.444444	Hypo
chr11	2161766	2161978	6	0.376639	Hyper
chr11	3771782	3771783	1	-0.419769	Hypo
chr11	4238375	4238573	3	-0.53356	Hypo
chr11	5938457	5938643	8	-0.247583	None
chr11	6588388	6588581	5	-0.302124	Hypo
chr11	7412528	7412536	4	-0.58905	Hypo
chr11	13625452	13625454	1	0.0202797	None
chr11	20956648	20956682	2	-0.570769	Hypo
chr11	22136281	22136364	2	-0.511801	Hypo
chr11	22494501	22494700	3	-0.477517	Hypo
chr11	23088002	23088003	1	-0.271429	Hypo
chr11	23151289	23151291	1	-0.13356	None
chr11	23937534	23937700	3	-0.443987	Hypo
chr11	24657926	24658100	5	-0.0815789	None
chr11	25125015	25125042	1	-0.129545	None
chr11	29596293	29596466	4	-0.335897	Hypo
chr11	32159174	32159295	4	-0.398496	Hypo
chr11	32606032	32606075	2	-0.260469	Hypo
chr11	32932776	32932926	6	-0.352561	Hypo
chr11	33633304	33633392	3	0.0768208	None
chr11	34981302	34981303	1	0.392157	Hyper
chr11	35174116	35174259	5	-0.408881	Hypo
chr11	36736482	36736575	5	-0.386765	Hypo
chr11	36851212	36851214	2	-0.689655	Hypo
chr11	37170294	37170324	3	-0.291611	Hypo
chr11	38553279	38553465	6	0.232316	None
chr11	39956442	39956470	4	-0.411585	Hypo
chr11	41465108	41465109	1	0.470588	Hyper
chr11	44658048	44658153	7	0.314741	Hyper
chr11	46963730	46963777	2	0.32326	Hyper
chr11	46963919	46963920	1	0.363636	Hyper
chr11	47160022	47160100	3	-0.411995	Hypo
chr11	49490469	49490476	2	0.414634	Hyper
chr11	55950850	55950991	6	-0.16663	None
chr11	57803897	57803898	1	-0.346154	Hypo
chr11	58735132	58735334	4	-0.40356	Hypo
chr11	62103981	62103983	2	0.421053	Hyper
chr11	66945830	66945831	1	-0.340909	Hypo
chr11	72292014	72292237	10	0.155526	None
chr11	74050257	74050272	3	0.429276	Hyper
chr11	75114514	75114548	5	0.257143	Hyper
chr11	80060603	80060660	4	-0.666667	Hypo
chr11	84776482	84776483	1	-0.396313	Hypo
chr11	88020652	88021055	6	-0.3464	Hypo
chr11	88097095	88097206	7	-0.243728	None
chr11	90389124	90389125	1	0.439799	Hyper
chr11	95528582	95528688	3	0.0589744	None
chr11	95873352	95873575	8	0.340095	Hyper
chr11	98523618	98523619	1	0.2	None
chr11	98618293	98618304	2	0.442396	Hyper
chr11	99446364	99446866	20	0.197594	None
chr11	102691642	102691643	1	0.26087	Hyper
chr11	102852928	102852929	1	-0.350962	Hypo
chr11	103273620	103273621	1	-0.688889	Hypo
chr11	103373835	103374076	7	-0.118931	None
chr11	104110161	104110189	4	0.524051	Hyper
chr11	105542383	105542541	6	-0.258237	Hypo
chr12	2322555	2322606	4	0.637255	Hyper
chr12	2414869	2414870	1	-0.807692	Hypo
chr12	5467641	5467690	4	0.423377	Hyper
chr12	5838120	5838204	3	-0.107728	None
chr12	6833888	6834049	3	0.43785	Hyper
chr12	9081369	9081538	3	-0.487051	Hypo
chr12	9183186	9183188	2	-0.107143	None
chr12	13506550	13506608	3	-0.424208	Hypo
chr12	16235689	16235886	6	0.0678941	None
chr12	16836561	16836608	3	0.488836	Hyper
chr12	18763124	18763125	1	-0.277778	Hypo
chr12	18871135	18871136	1	-0.311037	Hypo
chr12	19129449	19129650	5	-0.351639	Hypo
chr12	19813122	19813239	2	-0.0907384	None
chr12	20248486	20248601	5	-0.377643	Hypo
chr12	21052239	21052256	2	0.45	Hyper
chr12	24343412	24343414	2	-0.75	Hypo
chr12	30446841	30446853	3	-0.643639	Hypo
chr12	30446893	30446894	1	-0.480603	Hypo
chr12	47021667	47021724	2	-0.353414	Hypo
chr12	49410099	49410228	4	-0.283847	Hypo
chr12	49601324	49601447	5	-0.0586667	None
chr12	53495634	53495636	1	-0.312888	Hypo
chr12	53723103	53723279	4	0.105516	None
chr12	58377125	58377126	1	-0.384615	Hypo
chr12	68173976	68174141	4	-0.117647	None
chr12	68215888	68215942	4	-0.31364	Hypo
chr12	68638794	68638948	4	-0.371671	Hypo
chr12	71564718	71564743	3	0.214674	None
chr12	71735230	71735232	2	0.468969	Hyper
chr12	72389852	72389853	1	-0.741259	Hypo
chr12	72858407	72858452	3	-0.780488	Hypo
chr12	74557491	74557493	2	0.00695652	None
chr12	75516908	75516909	1	0.446154	Hyper
chr12	75652512	75652642	6	0.234895	None
chr12	76262932	76263123	4	-0.415254	Hypo
chr12	81761798	81761799	1	0.363777	Hyper
chr12	81962381	81962502	2	-0.20671	None
chr12	82942715	82942716	1	-0.4	Hypo
chr12	83650472	83650651	4	-0.454686	Hypo
chr12	83732558	83732560	1	-0.307692	Hypo
chr12	84764982	84765052	1	0.192308	None
chr12	86403729	86403737	2	0.35582	Hyper
chr13	1280967	1280968	1	-0.333333	Hypo
chr13	1600022	1600037	3	-0.512821	Hypo
chr13	3327721	3327780	2	-0.579623	Hypo
chr13	5361778	5361972	4	0.396296	Hyper
chr13	12881573	12881575	2	-0.666667	Hypo
chr13	13164892	13164893	1	-0.176471	None
chr13	13600926	13601030	2	-0.460165	Hypo
chr13	16462633	16462670	2	0.158088	None
chr13	17801826	17801856	2	-0.236559	None
chr13	18570359	18570361	1	-0.241463	None
chr13	19518529	19518530	1	0.566667	Hyper
chr13	22137038	22137119	3	0.615385	Hyper
chr13	22217225	22217264	2	0.28125	Hyper
chr13	26903788	26903942	4	-0.525025	Hypo
chr13	28116869	28117011	2	0.22707	None
chr13	28881214	28881405	4	0.334432	Hyper
chr13	31230428	31230474	3	0.403353	Hyper
chr13	33600379	33600581	4	-0.0844444	None
chr13	33642977	33642982	2	0.410714	Hyper
chr13	36345706	36345733	1	-0.21	None
chr13	39163865	39163866	1	-0.429487	Hypo
chr13	42222263	42222456	6	-0.30029	Hypo
chr13	47429508	47429697	11	0.133043	None
chr13	48187449	48187552	6	-0.509259	Hypo
chr13	48213037	48213098	6	0.369231	Hyper
chr13	57233383	57233683	8	-0.266807	Hypo
chr13	57375893	57375894	1	-0.361905	Hypo
chr13	57947537	57947538	1	-0.166667	None
chr13	58491337	58491453	4	0.466667	Hyper
chr13	58926759	58926952	6	0.11946	None
chr13	61001566	61001575	2	-0.391908	Hypo
chr13	61040934	61041114	5	-0.316979	Hypo
chr13	62105245	62105254	2	0.382979	Hyper
chr13	64385346	64385530	3	-0.473077	Hypo
chr13	65029297	65029486	5	0.271089	Hyper
chr13	65183145	65183433	12	-0.242574	None
chr13	66348791	66348804	2	-0.548951	Hypo
chr13	67663399	67663511	2	0.246973	None
chr13	67663662	67663663	1	0.352381	Hyper
chr13	68293538	68293539	1	0.583333	Hyper
chr13	70074044	70074139	3	-0.0825806	None
chr13	70788504	70788505	1	0.38	Hyper
chr13	70998171	70998279	4	-0.576	Hypo
chr13	73393056	73393246	6	-0.130128	None
chr13	75854197	75854263	4	-0.503131	Hypo
chr13	76606031	76606032	1	0.37931	Hyper
chr13	76640273	76640458	7	-0.221572	None
chr13	76740822	76740823	1	0.16129	None
chr13	77878477	77878670	3	-0.337423	Hypo
chr13	78589619	78589726	3	0.228587	None
chr13	80736548	80736722	3	-0.489918	Hypo
chr13	81633703	81633770	2	-0.41294	Hypo
chr14	3103846	3104044	4	-0.376232	Hypo
chr14	3450132	3450292	7	0.252714	Hyper
chr14	4367833	4367945	2	0.222727	None
chr14	4598544	4598706	4	-0.268085	Hypo
chr14	5037219	5037458	6	-0.200616	None
chr14	7016677	7016826	2	0.0834154	None
chr14	9802063	9802064	1	0.831502	Hyper
chr14	14632281	14632444	10	-0.305585	Hypo
chr14	15387084	15387139	6	-0.817647	Hypo
chr14	17956675	17956756	6	0.517899	Hyper
chr14	18966099	18966100	1	0.678571	Hyper
chr14	19482137	19482339	5	0.00444939	None
chr14	19488535	19488650	4	-0.159009	None
chr14	24931323	24931364	2	-0.0645161	None
chr14	25314008	25314035	3	-0.500901	Hypo
chr14	26963702	26963891	4	-0.252004	Hypo
chr14	28802150	28802151	1	-0.444444	Hypo
chr14	30297692	30297879	5	-0.38274	Hypo
chr14	31565786	31565864	3	0.666667	Hyper
chr14	34583666	34583667	1	-0.383333	Hypo
chr14	36447734	36447875	5	0.0604575	None
chr14	41211351	41211512	3	0.29931	Hyper
chr14	42329972	42330033	2	-0.318841	Hypo
chr14	43274266	43274267	1	-0.404762	Hypo
chr14	44340072	44340144	2	0.573795	Hyper
chr14	49727737	49727901	3	-0.399251	Hypo
chr14	52905557	52905559	2	-0.425287	Hypo
chr14	54809042	54809119	2	-0.424242	Hypo
chr14	55486670	55486672	2	0.72197	Hyper
chr14	57426641	57426643	2	-0.480519	Hypo
chr14	58345481	58345482	1	-0.6	Hypo
chr14	58349661	58349681	4	-0.732583	Hypo
chr14	58384800	58384840	2	-0.0174825	None
chr14	58972636	58972712	4	-0.414815	Hypo
chr14	59265299	59265301	2	-0.710678	Hypo
chr14	64096016	64096021	1	0.0901235	None
chr14	65686487	65686489	2	-0.8	Hypo
chr14	68980346	68980494	3	0.324675	Hyper
chr14	70628192	70628194	1	0.205318	None
chr14	74380232	74380376	4	-0.102333	None
chr14	74380401	74380414	2	-0.190607	None
chr14	76535286	76535318	2	0.359248	Hyper
chr14	81595460	81595648	4	-0.432	Hypo
chr14	81595844	81595845	1	-0.428571	Hypo
chr15	2737127	2737219	2	-0.594203	Hypo
chr15	4429277	4429451	5	0.0516006	None
chr15	5696999	5697251	9	-0.288699	Hypo
chr15	5970336	5970504	4	0.356922	Hyper
chr15	9327415	9327420	4	-0.549205	Hypo
chr15	9620219	9620246	3	0.594265	Hyper
chr15	10221791	10221909	3	-0.701477	Hypo
chr15	10233834	10233835	1	-0.264706	Hypo
chr15	11387252	11387370	5	-0.340278	Hypo
chr15	13134273	13134274	1	0.8	Hyper
chr15	13383559	13383722	3	-0.357252	Hypo
chr15	13865576	13865709	3	-0.375403	Hypo
chr15	14458904	14459079	4	0.0773791	None
chr15	14461705	14461783	3	0.138244	None
chr15	15073661	15073865	10	0.416532	Hyper
chr15	15268413	15268539	4	-0.255282	Hypo
chr15	18993123	18993178	5	0.609794	Hyper
chr15	25705981	25706049	2	-0.168182	None
chr15	26071561	26071657	2	0.0980392	None
chr15	26071712	26071755	2	0.0812183	None
chr15	29292926	29293053	6	-0.263226	Hypo
chr15	32231575	32231751	8	-0.435152	Hypo
chr15	34600616	34600860	8	0.300582	Hyper
chr15	36175472	36175760	4	-0.395122	Hypo
chr15	36657491	36657492	1	-0.371429	Hypo
chr15	37419867	37420066	3	0.0967568	None
chr15	38411020	38411166	5	-0.38474	Hypo
chr15	38703633	38703665	3	-0.393039	Hypo
chr15	38895181	38895316	4	0.332767	Hyper
chr15	42380725	42380943	6	-0.303679	Hypo
chr15	42917421	42917422	1	0.545455	Hyper
chr15	43461508	43461514	2	-0.189189	None
chr15	46029720	46029721	1	-0.770833	Hypo
chr15	50312975	50313155	4	-0.353383	Hypo
chr15	51901004	51901035	2	0.282313	Hyper
chr15	53066163	53066197	3	-0.662013	Hypo
chr15	53782017	53782175	4	-0.400116	Hypo
chr15	53917567	53917620	4	0.274378	Hyper
chr15	55708634	55708772	4	0.0901948	None
chr15	59161294	59161295	1	-0.45	Hypo
chr15	60433535	60433686	3	-0.541667	Hypo
chr15	60892290	60892492	3	-0.226992	None
chr15	63897289	63897483	5	-0.218344	None
chr15	64816280	64816403	4	-0.19	None
chr15	64927412	64927474	3	-0.545617	Hypo
chr15	64980295	64980339	1	0.175268	None
chr15	65359378	65359379	1	-0.5	Hypo
chr15	69116715	69116775	4	-0.449062	Hypo
chr15	69289628	69289837	5	-0.340548	Hypo
chr15	72105679	72105777	3	-0.11859	None
chr15	73627910	73627991	4	-0.563566	Hypo
chr15	75223570	75223639	4	-0.196872	None
chr15	76268880	76268953	3	-0.459677	Hypo
chr15	77481590	77481750	4	-0.245283	None
chr15	77911024	77911147	4	0.128877	None
chr15	78112988	78112989	1	-0.482353	Hypo
chr15	79651009	79651152	4	-0.483642	Hypo
chr15	80299768	80299769	1	0.294715	Hyper
chr15	80524929	80525095	5	0.227357	None
chr15	82919473	82919507	5	-0.0174866	None
chr15	83285998	83286180	2	-0.285026	Hypo
chr15	83623672	83623918	6	0.279081	Hyper
chr16	2062364	2062462	5	0.214325	None
chr16	2330856	2330857	1	-0.576471	Hypo
chr16	3486683	3486742	4	0.425	Hyper
chr16	3532836	3532929	1	-0.166667	None
chr16	4432780	4432789	1	0.16	None
chr16	4526047	4526255	8	-0.218538	None
chr16	9607748	9607905	5	-0.254659	Hypo
chr16	9977476	9977582	6	-0.187356	None
chr16	12417192	12417306	4	-0.479601	Hypo
chr16	12737971	12738033	6	-0.271958	Hypo
chr16	13802774	13802778	4	0.56461	Hyper
chr16	17107357	17107359	2	-0.796503	Hypo
chr16	17295037	17295062	4	-0.42446	Hypo
chr16	18467508	18467622	6	-0.383085	Hypo
chr16	19455022	19455089	2	-0.681079	Hypo
chr16	20404132	20404212	4	-0.534762	Hypo
chr16	21545981	21546103	3	-0.438297	Hypo
chr16	23658055	23658254	5	-0.248857	None
chr16	27741100	27741215	2	-0.671642	Hypo
chr16	30695803	30695804	1	-0.15625	None
chr16	30824758	30824759	1	0.125	None
chr16	32767894	32768100	7	0.12177	None
chr16	33756727	33756893	4	0.474118	Hyper
chr16	41117509	41117725	5	0.323077	Hyper
chr16	44642930	44642996	4	-0.477785	Hypo
chr16	44974046	44974120	1	0.131621	None
chr16	50358457	50358662	7	0.481835	Hyper
chr16	53430562	53430563	1	-0.4	Hypo
chr16	59214107	59214151	2	-0.0978632	None
chr16	59908948	59909002	1	0.0119658	None
chr16	64459069	64459098	1	0.159207	None
chr16	65587887	65587996	4	-0.182055	None
chr16	65906101	65906215	3	0.0440085	None
chr16	66537161	66537163	2	0.583333	Hyper
chr16	67521845	67521847	1	-0.0769231	None
chr16	69589761	69589894	8	0.427865	Hyper
chr16	75466654	75466972	10	-0.263344	Hypo
chr16	75668197	75668300	5	0.1978	None
chr16	76501487	76501495	2	-0.289825	Hypo
chr16	76848490	76848627	6	0.181131	None
chr16	77180772	77180856	5	-0.587491	Hypo
chr16	77540603	77540604	1	-0.333333	Hypo
chr16	78838390	78838463	4	-0.111899	None
chr17	424078	424151	2	0.313037	Hyper
chr17	3248008	3248062	4	-0.265144	Hypo
chr17	7240706	7240813	3	0.270569	Hyper
chr17	8798074	8798193	5	-0.413144	Hypo
chr17	10849999	10850181	4	-0.375362	Hypo
chr17	12184126	12184311	6	0.061909	None
chr17	13468150	13468235	2	-0.317857	Hypo
chr17	14912631	14912775	3	0.516049	Hyper
chr17	15120645	15120823	3	0.589286	Hyper
chr17	16869967	16869969	2	-0.683047	Hypo
chr17	17323636	17323835	4	-0.475929	Hypo
chr17	17866374	17866375	1	-0.928571	Hypo
chr17	17866526	17866527	1	-0.4	Hypo
chr17	18281134	18281136	2	-0.788462	Hypo
chr17	18400569	18400794	15	-0.456383	Hypo
chr17	18598998	18599022	2	-0.293447	Hypo
chr17	18599069	18599164	2	-0.316239	Hypo
chr17	19227114	19227116	2	-0.823077	Hypo
chr17	19932655	19932668	2	-0.679803	Hypo
chr17	20140249	20140300	3	0.332501	Hyper
chr17	21391673	21391777	4	0.230519	None
chr17	21668234	21668382	4	-0.745098	Hypo
chr17	21691805	21691807	2	-0.746269	Hypo
chr17	21695928	21696408	5	-0.446147	Hypo
chr17	23752780	23752782	2	-0.361702	Hypo
chr17	25152184	25152186	2	-0.733333	Hypo
chr17	25952735	25952737	2	-0.758065	Hypo
chr17	29468488	29468564	2	-0.224758	None
chr17	30140880	30140881	1	-0.5	Hypo
chr17	30482842	30482844	2	-0.890625	Hypo
chr17	32429516	32429586	5	-0.0433492	None
chr17	32548372	32548544	4	-0.429136	Hypo
chr17	32550556	32550627	3	-0.653543	Hypo
chr17	32790559	32790561	2	-0.462963	Hypo
chr17	33533424	33533426	2	-0.645161	Hypo
chr17	33586406	33586566	2	-0.168151	None
chr17	34893401	34893574	3	-0.547414	Hypo
chr17	34978900	34978909	2	-0.522059	Hypo
chr17	36024057	36024059	2	0.648485	Hyper
chr17	37173251	37173253	2	-0.671875	Hypo
chr17	39824996	39825164	4	-0.12037	None
chr17	40913072	40913073	1	-0.268571	Hypo
chr17	42235869	42235877	2	0.506667	Hyper
chr17	44925878	44925949	7	-0.422018	Hypo
chr17	46341630	46341824	4	0.442488	Hyper
chr17	47348168	47348274	4	0.554221	Hyper
chr17	51000741	51000878	4	0.345287	Hyper
chr17	51306074	51306310	6	0.264011	Hyper
chr17	52303338	52303339	1	-0.181818	None
chr17	52325777	52325786	2	0.344444	Hyper
chr17	52643215	52643423	10	-0.345897	Hypo
chr17	58556571	58556863	4	0.377363	Hyper
chr17	58611939	58612147	7	0.117174	None
chr17	58707825	58707827	2	-0.529412	Hypo
chr17	61104132	61104188	11	0.595592	Hyper
chr17	61308335	61308435	5	-0.365419	Hypo
chr17	62585979	62586156	10	0.379343	Hyper
chr17	65225880	65226018	4	-0.519297	Hypo
chr17	65883982	65884097	4	-0.405095	Hypo
chr17	70060149	70060150	1	-0.326829	Hypo
chr17	70345162	70345410	9	0.187135	None
chr17	72451863	72452056	7	-0.543188	Hypo
chr18	2301489	2301503	2	-0.302143	Hypo
chr18	3551565	3551580	1	0.080819	None
chr18	3609673	3609727	2	-0.13354	None
chr18	5447556	5447755	7	0.360116	Hyper
chr18	5950272	5950487	11	0.230938	None
chr18	5981982	5982184	8	-0.344733	Hypo
chr18	6391969	6391970	1	-0.445833	Hypo
chr18	6416453	6416652	5	-0.419632	Hypo
chr18	6530535	6530610	3	-0.446328	Hypo
chr18	9200788	9200967	2	-0.689315	Hypo
chr18	9636122	9636197	4	-0.331463	Hypo
chr18	10084394	10084395	1	-0.583333	Hypo
chr18	10266115	10266181	4	-0.504617	Hypo
chr18	12387681	12387698	1	0.416667	Hyper
chr18	12387863	12388002	4	0.14881	None
chr18	12944123	12944168	2	-0.339623	Hypo
chr18	16129455	16129482	2	-0.470238	Hypo
chr18	16160623	16160724	5	-0.0834937	None
chr18	17835118	17835122	2	0.217949	None
chr18	21817104	21817106	1	-0.334311	Hypo
chr18	23072679	23072736	6	-0.400815	Hypo
chr18	24719197	24719325	4	-0.270903	Hypo
chr18	26305740	26305742	2	-0.727577	Hypo
chr18	27599083	27599101	4	0.392593	Hyper
chr18	29083493	29083494	1	-0.419355	Hypo
chr18	30905451	30905452	1	-0.41092	Hypo
chr18	32791592	32791669	4	0.488942	Hyper
chr18	33096014	33096173	5	-0.0752137	None
chr18	33314560	33314739	6	-0.329746	Hypo
chr18	41921463	41921481	5	-0.151505	None
chr18	41921501	41921701	4	-0.200382	None
chr18	42780634	42780951	9	0.0978261	None
chr18	43868420	43868430	1	-0.115385	None
chr18	43868535	43868607	4	-0.299774	Hypo
chr18	46457591	46457619	3	-0.365414	Hypo
chr18	50660744	50660797	1	-0.43323	Hypo
chr18	52766555	52766602	4	0.34974	Hyper
chr18	54631541	54631678	6	0.346154	Hyper
chr18	54793964	54794160	5	-0.441209	Hypo
chr18	55276629	55276831	7	0.266071	Hyper
chr18	57180780	57181407	25	0.25205	Hyper
chr18	58802846	58802899	2	0.239731	None
chr18	59604412	59604579	6	-0.372902	Hypo
chr18	60978610	60978788	4	-0.335907	Hypo
chr18	61011815	61011986	4	0.480075	Hyper
chr18	61210560	61210850	7	-0.166667	None
chr18	62245264	62245265	1	0.316176	Hyper
chr18	63679104	63679105	1	-0.6875	Hypo
chr18	65004118	65004145	4	-0.787234	Hypo
chr19	2807626	2807702	4	0.275636	Hyper
chr19	5135556	5135580	1	0.411765	Hyper
chr19	8363245	8363269	2	0.620741	Hyper
chr19	9303509	9303510	1	-0.366569	Hypo
chr19	9624340	9624511	7	-0.233873	None
chr19	9720512	9720585	9	0.54273	Hyper
chr19	10808373	10808391	2	0.515152	Hyper
chr19	11909456	11909457	1	-0.484848	Hypo
chr19	12183947	12184093	5	-0.437065	Hypo
chr19	12393521	12393594	4	-0.468641	Hypo
chr19	12762166	12762183	2	-0.0549631	None
chr19	13487033	13487034	1	-0.229167	None
chr19	13811068	13811255	6	0.509287	Hyper
chr19	14085756	14085758	2	-0.3	Hypo
chr19	15186388	15186498	4	-0.658528	Hypo
chr19	16476534	16476666	3	-0.689311	Hypo
chr19	18737634	18737706	2	-0.0892308	None
chr19	18988063	18988390	6	0.331108	Hyper
chr19	19796190	19796192	2	-0.427778	Hypo
chr19	20145073	20145120	2	0.220329	None
chr19	20621651	20621653	1	-0.21875	None
chr19	22459762	22459799	2	0.422857	Hyper
chr19	22636582	22636588	2	0.324531	Hyper
chr19	24672886	24672888	2	0.3125	Hyper
chr19	26368922	26368945	2	0.257143	Hyper
chr19	27145553	27145689	4	-0.223594	None
chr19	27852107	27852169	1	0.161977	None
chr19	30190506	30190507	1	-0.675	Hypo
chr19	31332416	31332438	3	-0.351633	Hypo
chr19	32403696	32403794	3	-0.435759	Hypo
chr19	34359089	34359214	10	0.148066	None
chr19	35624128	35624245	3	-0.0811966	None
chr19	35833564	35833628	4	-0.442672	Hypo
chr19	36045343	36045410	5	0.56175	Hyper
chr19	37146613	37146658	2	-0.368154	Hypo
chr19	37286456	37286544	3	-0.246297	None
chr19	37949586	37949587	1	-0.657143	Hypo
chr19	39074673	39074843	10	-0.409701	Hypo
chr19	39435022	39435118	4	0.181159	None
chr19	41687945	41688006	3	-0.371324	Hypo
chr19	42468050	42468103	1	-0.0872383	None
chr19	42828468	42828675	11	0.481982	Hyper
chr19	45365249	45365266	2	0.272515	Hyper
chr19	46699798	46699891	3	0.617647	Hyper
chr19	47118114	47118116	2	0.0162037	None
chr19	48877991	48878088	7	-0.0263344	None
chr19	49013881	49014055	6	-0.325862	Hypo
chr19	49678957	49678959	2	-0.672414	Hypo
chr19	49858099	49858223	5	-0.355469	Hypo
chr19	50998291	50998292	1	-0.282051	Hypo
chr19	51520009	51520172	4	-0.271169	Hypo
chr19	53394848	53395016	3	0.170498	None
chr19	53661880	53661959	2	-0.518868	Hypo
chr19	53731057	53731244	3	-0.332143	Hypo
chr19	54103581	54103750	5	-0.331276	Hypo
chr19	55614408	55614560	5	-0.498263	Hypo
chr19	56595584	56595615	4	0.575099	Hyper
chr19	60974488	60974504	2	-0.00909091	None
chr20	1987855	1987872	2	0.105769	None
chr20	2229097	2229210	5	-0.440736	Hypo
chr20	5320830	5320903	4	-0.0657969	None
chr20	5389020	5389021	1	-0.370629	Hypo
chr20	6163944	6164027	4	-0.305508	Hypo
chr20	6199612	6199614	1	-0.137931	None
chr20	6356152	6356153	1	-0.341538	Hypo
chr20	6715002	6715180	3	-0.215337	None
chr20	8321022	8321023	1	-0.181818	None
chr20	9250720	9250879	4	-0.239213	None
chr20	10366104	10366105	1	0.461538	Hyper
chr20	10623369	10623437	4	0.0502041	None
chr20	11713814	11713973	3	-0.388889	Hypo
chr20	17136875	17137058	4	-0.167743	None
chr20	18174701	18174801	2	-0.25202	Hypo
chr20	19649603	19649760	4	-0.17478	None
chr20	20128087	20128093	2	0.223214	None
chr20	20225535	20225726	5	-0.130825	None
chr20	26172093	26172244	6	-0.203003	None
chr20	27817662	27817663	1	0.253333	Hyper
chr20	28848542	28848647	4	-0.604899	Hypo
chr20	33036383	33036648	4	0.484252	Hyper
chr20	40026050	40026067	2	-0.249425	None
chr20	41650173	41650239	2	-0.334444	Hypo
chr20	42085936	42085938	2	-0.768707	Hypo
chr20	42174395	42174445	3	-0.603175	Hypo
chr20	42283410	42283411	1	-0.502252	Hypo
chr20	42283927	42283928	1	-0.466667	Hypo
chr20	45905057	45905203	4	-0.378151	Hypo
chr20	46470770	46470962	4	0.283019	Hyper
chr20	46478615	46478617	2	0.387097	Hyper
chr20	55101308	55101309	1	-0.728571	Hypo
chr20	57417392	57417466	4	-0.196901	None
chr20	60863875	60864046	6	0.285714	Hyper
chr20	61974445	61974446	1	-0.454545	Hypo
chr20	62875367	62875415	5	0.396741	Hyper
chr20	64067442	64067485	2	0.296776	Hyper
chr20	65049290	65049392	2	-0.625	Hypo
chr20	66312999	66313264	7	0.528179	Hyper
chr20	69324058	69324120	4	0.540904	Hyper
chr21	10531988	10532075	5	-0.391641	Hypo
chr21	10940677	10940678	1	-0.34375	Hypo
chr21	11079226	11079227	1	-0.401786	Hypo
chr21	12661389	12661391	2	-0.690909	Hypo
chr21	14418602	14418735	7	-0.404892	Hypo
chr21	15404605	15404606	1	0.212418	None
chr21	15940560	15940762	4	-0.480431	Hypo
chr21	16472989	16473199	13	0.207989	None
chr21	16658715	16658847	3	0.0666667	None
chr21	17933277	17933278	1	0.252941	Hyper
chr21	18147011	18147049	3	-0.74359	Hypo
chr21	18882739	18882853	8	-0.375328	Hypo
chr21	19000430	19000431	1	0.384615	Hyper
chr21	19185356	19185495	5	0.343395	Hyper
chr21	19771469	19771537	2	-0.264151	Hypo
[truncated: 396 more rows]

## Sheet: Table S4b_IL DMR_Genic
Table 4b: Differentially methylated regions (DMRs) (FDR<0.1) between MAP positive and MAP negative samples, showing distribution in genic regions and methylation status in ileum
Chr	Start	End	MethStatus	MethDiff	No. of CG	Annotation	Gene.Symbol.and.Synonyms	GenicRegion
chr1	2767388	2767399	Hyper	0.454545	3	NM_001163694_utr5_1_0_chr1_2767344_f	C1H21orf62	5' UTR
chr4	99462760	99463082	None	0.103232	8	NM_001130930_utr5_0_0_chr4_99462822_f	PL-5283; STMP1; C4H7orf73	5' UTR
chr7	50789736	50789822	Hypo	-0.327869	10	NM_001046496_utr5_0_0_chr7_50789407_f	UBE2D2	5' UTR
chr7	61075967	61076288	None	0.229847	10	NR_030898_utr5_0_0_chr7_61076253_f	bta-mir-378; mir-378-1; MIR378-1; MIR378; bta-mir-378-1	5' UTR
chr7	71982908	71983210	None	0.0722984	10	NM_001098107_utr5_2_0_chr7_71982876_r	ZBED8; C7H5orf54	5' UTR
chr11	88020652	88021055	Hypo	-0.3464	6	NM_001034448_utr5_2_0_chr11_88020895_f	ITGB1BP1	5' UTR
chr13	47429508	47429697	None	0.133043	11	NM_001014930_utr5_3_0_chr13_47429581_r	C20orf30; C13H20orf30; TMEM230	5' UTR
chr19	34359089	34359214	None	0.148066	10	NM_001077975_utr5_0_0_chr19_34359100_f	TOP3A	5' UTR
chr26	24841896	24841962	Hyper	0.270323	5	NM_001206155_utr5_1_0_chr26_24841795_f	GSTO2	5' UTR
chrX	37349672	37349822	None	0.000373599	7	NM_001045972_utr5_0_0_chrX_37349741_f	TKTL1	5' UTR
chrX	50803770	50803957	Hypo	-0.268333	10	NM_001192736_utr5_0_0_chrX_50803846_f	GLA	5' UTR
chr1	79594880	79595084	None	0.0841022	9	NM_001206450_up_2000_chr1_79594406_f	BCL6	Promoter
chr1	83304091	83304285	Hyper	0.292585	14	NM_001076354_up_2000_chr1_83302567_f	MAP6D1	Promoter
chr2	61487880	61487966	None	-0.194602	3	NM_001046234_up_2000_chr2_61487675_f	MCM6	Promoter
chr2	120178323	120178411	Hypo	-0.27859	4	NM_174273_up_2000_chr2_120178193_f	CHRNG	Promoter
chr3	7000446	7000583	None	0.238245	6	NM_001205585_up_2000_chr3_7000126_r	UHMK1	Promoter
chr3	95344156	95344390	None	0.131101	11	NM_001101054_up_2000_chr3_95342770_r	CDKN2C	Promoter
chr4	112058821	112059126	Hyper	0.250425	10	NM_001193024_up_2000_chr4_112057417_r	EZH2	Promoter
chr5	55720775	55720890	None	0.193849	4	NM_001037595_up_2000_chr5_55719302_r	TSPAN31	Promoter
chr6	61226242	61226458	None	0.165413	17	NM_001205411_up_2000_chr6_61225897_f	SHISA3	Promoter
chr6	64961754	64962096	None	0.0275546	11	NM_174541_up_2000_chr6_64960788_r	GABRA2	Promoter
chr6	102277355	102277489	Hyper	0.267033	6	NM_001046286_up_2000_chr6_102276941_r	HSD17B11	Promoter
chr7	11812988	11813064	Hyper	0.342034	7	NR_031181_up_2000_chr7_11811388_r	MIR181D; bta-mir-181d; mir-181d	Promoter
chr7	38857595	38857640	Hypo	-0.495671	6	NM_001192731_up_2000_chr7_38855779_f	RGS14	Promoter
chr7	53078290	53078458	None	-0.197439	6	NM_001080287_up_2000_chr7_53077720_r	GNPDA1; GNPI	Promoter
chr8	60445670	60445682	Hyper	0.597222	3	NM_174005_up_2000_chr8_60444309_f	CCIN	Promoter
chr9	40698823	40699031	None	0.166789	8	NM_001081582_up_2000_chr9_40697490_f	MICAL1; MICAL-1	Promoter
chr9	84506057	84506122	None	0.186064	8	NM_001191540_up_2000_chr9_84504918_f	STXBP5	Promoter
chr11	29596293	29596466	Hypo	-0.335897	4	NM_001242587_up_2000_chr11_29594315_r	CALM2	Promoter
chr11	72292014	72292237	None	0.155526	10	NM_001034544_up_2000_chr11_72290939_f	EIF2B4	Promoter
chr11	99446364	99446866	None	0.197594	20	NM_001035365_up_2000_chr11_99445711_r	TMEM15; DOLK	Promoter
chr13	61040934	61041114	Hypo	-0.316979	5	NM_001102343_up_2000_chr13_61039375_f	DEFB123	Promoter
chr14	74380232	74380376	None	-0.102333	4	NM_001192622_up_2000_chr14_74379958_f	MMP16	Promoter
chr15	42380725	42380943	Hypo	-0.303679	6	NM_173888_up_2000_chr15_42379847_r	ADM	Promoter
chr16	2062364	2062462	None	0.214325	5	NM_001075973_up_2000_chr16_2062010_r	PLEKHA6	Promoter
chr18	46457591	46457619	Hypo	-0.365414	3	NM_001099167_up_2000_chr18_46456866_r	TMEM149; IGFLR1	Promoter
chr19	9624340	9624511	None	-0.233873	7	NM_001077080_up_2000_chr19_9623617_f	MGC137055	Promoter
chr19	42828468	42828675	Hyper	0.481982	11	NM_001034683_up_2000_chr19_42828165_r	CCDC56; COA3	Promoter
chr23	27521015	27521757	None	-0.145335	41	NM_001167895_up_2000_chr23_27521225_f	HSPA1L	Promoter
chr25	2375691	2375786	None	-0.223269	5	NM_001098897_up_2000_chr25_2374855_f	PAQR4	Promoter
chr26	18648712	18649016	None	0.071773	7	NM_001034054_up_2000_chr26_18647174_f	PGAM1	Promoter
chrX	37450752	37450942	None	-0.212806	9	NM_174760_up_2000_chrX_37449255_f	RPL10; na; QM	Promoter
chrX	52808025	52808053	Hypo	-0.422964	5	NM_001191233_up_2000_chrX_52807344_r	MCART6; SLC25A53	Promoter
chr1	60367996	60368198	Hypo	-0.257423	7	NM_203358_cds_1_0_chr1_60367811_f	GAP43	CDS
chr2	79528710	79528968	None	-0.0730517	6	NM_001077900_cds_4_0_chr2_79528793_r	STAT1	CDS
chr2	89401659	89401795	None	-0.131191	4	NM_001281918_cds_17_0_chr2_89401643_f	AOX3L1; AOX2	CDS
chr3	77111635	77111708	None	-0.014503	4	NM_001192651_cds_1_0_chr3_77111582_f	WLS; GPR177	CDS
chr4	33610928	33611017	Hypo	-0.370617	5	NM_001046238_cds_20_0_chr4_33610797_f	ELAPOR2; EIG121L; KIAA1324L	CDS
chr4	46707222	46707422	None	-0.133737	7	NM_001166367_cds_2_0_chr4_46706677_r	ATXN7L1; ATXN7L4	CDS
chr4	65396740	65396837	None	0.215914	4	NM_181020_cds_0_0_chr4_65396780_r	GHRHR; GHRH-R; GHRHREC	CDS
chr4	102420603	102420675	Hypo	-0.310223	3	NM_001205851_cds_11_0_chr4_102420612_r	ATP6V0A4	CDS
chr5	11908634	11908763	None	-0.21194	3	NM_001099390_cds_3_0_chr5_11908628_r	CCDC59	CDS
chr5	29692943	29692983	Hypo	-0.30666	3	NM_001192754_cds_3_0_chr5_29692569_f	LIMA1	CDS
chr5	42193829	42193949	None	0.0952911	3	NM_001098085_cds_0_0_chr5_42193773_f	CPNE8	CDS
chr5	55736095	55736282	None	-0.00395257	7	NM_001192039_cds_16_0_chr5_55735876_f	AGAP2	CDS
chr6	15228837	15229036	None	-0.0554393	5	NM_001102155_cds_1_0_chr6_15228805_f	ELOVL6	CDS
chr6	40156343	40156423	Hyper	0.311847	7	NM_001191516_cds_31_0_chr6_40156316_f	SLIT2	CDS
chr7	19758495	19758589	Hyper	0.268293	7	NM_001034246_cds_7_0_chr7_19758529_f	STAP2	CDS
chr8	7605078	7605338	None	0.144629	11	NM_001013004_cds_6_0_chr8_7605077_r	FDFT1	CDS
chr9	39209253	39209391	None	0.227822	3	NM_001192847_cds_4_0_chr9_39209210_r	SLC16A10; MCT10; TAT1	CDS
chr9	101827709	101827889	Hyper	0.416667	6	NM_001077859_cds_6_0_chr9_101827671_f	CEP43; FGFR1OP	CDS
chr10	68078894	68079094	Hypo	-0.394849	4	NM_001102205_cds_19_0_chr10_68078822_f	KTN1	CDS
chr11	75114514	75114548	Hyper	0.257143	5	NM_001206750_cds_4_0_chr11_75114468_f	ATAD2B	CDS
chr13	48187449	48187552	Hypo	-0.509259	6	NM_001098951_cds_0_0_chr13_48187160_f	CRLS1	CDS
chr17	61104132	61104188	Hyper	0.595592	11	NM_001205734_cds_1_0_chr17_61103921_f	DTX1	CDS
chr19	37286456	37286544	None	-0.246297	3	NM_001193118_cds_0_0_chr19_37285963_f	ZNF652	CDS
chr23	7180989	7181059	Hypo	-0.461833	4	NM_001098058_cds_4_0_chr23_7181036_r	TAP1	CDS
chr23	27202318	27202498	Hyper	0.407563	6	NM_001256883_cds_3_0_chr23_27202381_f	PBX2	CDS
chr24	49020577	49020779	Hypo	-0.327321	5	NM_001192999_cds_10_0_chr24_49020662_r	DYM	CDS
chr3	107922585	107922758	None	0.123409	5	NM_001105451_utr3_0_0_chr3_107922133_f	POU3F1	3' UTR
chr5	32110674	32110735	None	0.234287	3	NM_001078073_utr3_0_0_chr5_32109728_r	CCDC184; C5H12orf68	3' UTR
chr5	119553848	119553892	Hyper	0.522459	3	NM_001102225_utr3_1_0_chr5_119553231_f	PANX2	3' UTR
chr7	109005214	109005263	None	0.143105	3	NM_001205886_utr3_21_0_chr7_109003240_f	MAN2A1	3' UTR
chr16	50358457	50358662	Hyper	0.481835	7	NM_001083429_utr3_18_0_chr16_50358352_f	PANK4	3' UTR
chr19	36045343	36045410	Hyper	0.56175	5	NM_001101109_utr3_4_0_chr19_36043845_f	ANKRD40	3' UTR
chr1	87384353	87384459	None	0.24127	3	NM_001075943_end_2000_chr1_87382425_f	PEX5L	Downstream
chr1	142010421	142010590	None	0.210526	4	NM_001100327_end_2000_chr1_142009077_r	RIPK4	Downstream
chr1	142142603	142142623	Hyper	0.344061	4	NM_001192676_end_2000_chr1_142140974_r	C2CD2	Downstream
chr1	149304582	149304784	Hyper	0.473841	6	NM_001077022_end_2000_chr1_149303062_r	PIGP	Downstream
chr2	4636217	4636416	None	-0.0362069	5	NM_001076458_end_2000_chr2_4635168_f	POLR2D	Downstream
chr2	121573517	121573570	None	0.0291301	5	NR_036352_end_2000_chr2_121573106_r	MIR2887-1; bta-mir-2887-1	Downstream
chr2	121573584	121574059	None	0.0357323	55	NR_036352_end_2000_chr2_121573106_r	MIR2887-1; bta-mir-2887-1	Downstream
chr3	19655810	19655984	Hyper	0.414286	7	NM_001077898_end_2000_chr3_19653960_f	LYSMD1	Downstream
chr4	68797468	68797573	Hypo	-0.451677	9	NM_001192381_end_2000_chr4_68795645_r	EVX1	Downstream
chr6	98036170	98036433	Hyper	0.433904	5	NM_001045893_end_2000_chr6_98035926_r	COQ2; PHB:PPT	Downstream
chr6	104791084	104791161	Hyper	0.324324	4	NM_001205607_end_2000_chr6_104790359_r	ZBTB49; ZNF509	Downstream
chr7	96164567	96164628	None	-0.0637274	4	NM_001030318_end_2000_chr7_96164213_f	CAST	Downstream
chr8	39928816	39928842	None	0.242494	5	NM_174599_end_2000_chr8_39927866_r	SLC1A1	Downstream
chr17	17323636	17323835	Hypo	-0.475929	4	NM_001191427_end_2000_chr17_17322466_r	SCOC	Downstream
chr19	13811068	13811255	Hyper	0.509287	6	NM_001102152_end_2000_chr19_13810483_r	AP1GBP1; SYNRG	Downstream
chr1	7273255	7273373	Hyper	0.667419	3	NM_001083513_intron_2_0_chr1_7273005_r	N6AMT1	Intron
chr1	64614589	64614697	Hyper	0.370053	5	NM_001103226_intron_0_0_chr1_64606890_f	NR1I2	Intron
chr1	78971453	78971489	Hypo	-0.323805	3	NM_001192591_intron_8_0_chr1_78952931_r	LPP	Intron
chr1	93528546	93528683	None	-0.102041	5	NM_001205973_intron_2_0_chr1_93153174_r	NLGN1	Intron
chr1	94090207	94090216	None	-0.19219	3	NM_001205973_intron_4_0_chr1_93897435_r	NLGN1	Intron
chr1	115321143	115321342	None	0.207704	6	NM_001099725_intron_3_0_chr1_115320255_r	MBNL1	Intron
chr1	117371124	117371159	Hyper	0.327844	4	NM_001207054_intron_0_0_chr1_117362811_f	SIAH2	Intron
chr1	117526003	117526183	None	0.139427	4	NM_001103103_intron_4_0_chr1_117515836_r	SELT; SELENOT	Intron
chr1	125237811	125238013	None	-0.235322	4	NM_001076068_intron_4_0_chr1_125223334_f	SLC9A9	Intron
chr1	125560970	125561166	Hyper	0.349028	5	NM_001076068_intron_11_0_chr1_125487452_f	SLC9A9	Intron
chr1	136003238	136003330	None	0.234091	4	NM_174248_intron_5_0_chr1_135979919_r	LIFL-L; BFSP2	Intron
chr1	142663851	142664047	Hyper	0.260413	6	NM_001192926_intron_1_0_chr1_142663426_r	TMPRSS3	Intron
chr1	149468864	149469021	Hypo	-0.266412	3	NM_001040510_intron_3_0_chr1_149467621_r	VPS26C; DSCR3	Intron
chr1	154252811	154253013	None	0.238885	9	NM_001205489_intron_8_0_chr1_154241314_r	TBC1D5	Intron
chr1	154519903	154520102	None	0.207927	7	NM_001205489_intron_20_0_chr1_154451703_r	TBC1D5	Intron
chr1	157549578	157549767	Hypo	-0.286169	5	NM_001319897_intron_1_0_chr1_157548948_r	PRDM9	Intron
chr2	745293	745433	None	-0.219325	4	NM_001206081_intron_13_0_chr2_742388_r	HERC2	Intron
chr2	6529046	6529176	None	0.0505051	5	NM_001077981_intron_8_0_chr2_6516273_r	PMS1	Intron
chr2	14253810	14253923	Hyper	0.392605	3	NM_174414_intron_0_0_chr2_14144325_f	PDE1A; PDE1	Intron
chr2	17983386	17983601	Hypo	-0.332105	6	NM_001242308_intron_16_0_chr2_17981365_f	CCDC141	Intron
chr2	24923111	24923284	Hypo	-0.471569	3	NM_001206049_intron_1_0_chr2_24915318_r	CYBRD1	Intron
chr2	25641325	25641337	Hypo	-0.255411	3	NM_001075756_intron_14_0_chr2_25638298_r	GAD1	Intron
chr2	27325565	27325761	None	-0.000977517	4	NM_001046257_intron_14_0_chr2_27321774_r	NOSTRIN	Intron
chr2	35894666	35894785	Hypo	-0.289756	4	NM_001035361_intron_0_0_chr2_35855552_f	RBMS1	Intron
chr2	36012166	36012297	Hypo	-0.427016	5	NM_001035361_intron_1_0_chr2_35979357_f	RBMS1	Intron
chr2	38550537	38550727	None	-0.236995	7	NM_176663_intron_1_0_chr2_38544026_f	ActR-IA; ACVR1A; ACVR1	Intron
chr2	47353269	47353309	Hyper	0.504171	5	NM_001076127_intron_24_0_chr2_47314389_r	KIF5C	Intron
chr2	52231733	52231777	None	0.221163	5	NM_001076192_intron_1_0_chr2_52177053_f	ZFHX1B; ZEB2	Intron
chr2	52261545	52261696	None	0.166998	5	NM_001076192_intron_1_0_chr2_52177053_f	ZFHX1B; ZEB2	Intron
chr2	62657798	62657936	None	-0.143923	8	NM_001101160_intron_1_0_chr2_62519327_f	TMEM163	Intron
chr2	64922868	64922907	Hyper	0.474308	4	NM_001046359_intron_1_0_chr2_64876747_f	LYPD1	Intron
chr2	73213715	73213917	None	0.238009	8	NM_001191492_intron_29_0_chr2_73187133_r	CLASP1	Intron
chr2	79554014	79554359	Hypo	-0.278472	7	NM_001077900_intron_20_0_chr2_79553215_r	STAT1	Intron
chr2	80840850	80841002	None	-0.144051	4	NM_001076101_intron_5_0_chr2_80743523_r	TMEFF2	Intron
chr2	84409484	84409685	Hyper	0.492802	4	NM_001143874_intron_7_0_chr2_84405282_r	DNAH7	Intron
chr2	84543480	84543499	Hypo	-0.770325	3	NM_001143874_intron_44_0_chr2_84542296_r	DNAH7	Intron
chr2	84618533	84618653	Hypo	-0.571843	4	NM_001143874_intron_62_0_chr2_84610995_r	DNAH7	Intron
chr2	88892925	88893065	None	0.17735	4	NM_001192987_intron_1_0_chr2_88857692_f	SPATS2L	Intron
chr2	97776833	97776955	None	0.210637	5	NM_001206563_intron_45_0_chr2_97773549_f	UNC80	Intron
chr2	107093019	107093198	None	-0.241037	3	NM_001075393_intron_2_0_chr2_107022992_r	NHEJ1	Intron
chr2	110437006	110437146	Hypo	-0.364814	5	NM_001206818_intron_4_0_chr2_110403499_r	PAX3	Intron
chr2	112147392	112147674	None	-0.189517	7	NM_174669_intron_7_0_chr2_112118323_r	SERPINE2	Intron
chr2	120675986	120676087	None	-0.21973	5	NM_173889_intron_5_0_chr2_120674052_f	AK2	Intron
chr2	124354547	124354685	None	0.120346	5	NM_181669_intron_2_0_chr2_124349385_f	MECR; NRBF1	Intron
chr2	127564017	127564079	Hyper	0.28866	6	NM_001038647_intron_4_0_chr2_127559785_r	MACO1; TMEM57	Intron
chr2	127622946	127623155	Hyper	0.373217	6	NM_174712_intron_0_0_chr2_127619427_f	LOC282685	Intron
chr2	129196081	129196161	None	0.2269	3	NM_001075581_intron_2_0_chr2_129195995_r	RPL11	Intron
chr2	135371370	135371514	None	-0.0454545	3	NM_001101272_intron_13_0_chr2_135370542_r	PADI1	Intron
chr3	16645408	16645550	None	-0.0992381	3	NM_001193087_intron_23_0_chr3_16643954_r	INTS3	Intron
chr3	25786341	25786456	None	-0.175534	5	NM_001206877_intron_8_0_chr3_25785068_r	MAN1A2	Intron
chr3	27291049	27291167	None	-0.0461615	5	NM_001193093_intron_5_0_chr3_27288791_r	SLC22A15	Intron
chr3	45716995	45717126	None	0.240186	4	NM_174041_intron_7_0_chr3_45684533_f	DPYD	Intron
chr3	45945540	45945597	Hypo	-0.518955	3	NM_174041_intron_13_0_chr3_45935035_f	DPYD	Intron
chr3	45971644	45971763	Hypo	-0.478715	3	NM_174041_intron_13_0_chr3_45935035_f	DPYD	Intron
chr3	48578225	48578420	None	-0.0960627	9	NM_001038179_intron_0_0_chr3_48569254_f	CNN3	Intron
chr3	53373835	53374039	None	-0.238063	6	NM_001083741_intron_0_0_chr3_53316136_r	LRRC8D	Intron
chr3	54500940	54501122	None	0.132035	3	NM_001102261_intron_7_0_chr3_54500832_f	GBP4	Intron
chr3	69550287	69550390	Hyper	0.290909	4	NM_001281916_intron_10_0_chr3_69548505_f	SLC44A5	Intron
chr3	73292637	73292830	Hypo	-0.309619	6	NM_001205414_intron_1_0_chr3_73251325_f	NEGR1	Intron
chr3	75279611	75279775	Hyper	0.343469	6	NM_001192108_intron_19_0_chr3_75248309_r	LRRC7	Intron
chr3	79422082	79422270	Hypo	-0.572994	4	NM_001077100_intron_0_0_chr3_79277067_r	MGC137454	Intron
chr3	80166022	80166159	None	0.205468	5	NM_001077933_intron_1_0_chr3_80163508_r	AK4; AK3L1; AK 4	Intron
chr3	93577769	93577791	None	0.0284553	3	NM_001102247_intron_11_0_chr3_93575495_r	ZYG11B	Intron
chr3	94593841	94593935	Hyper	0.25886	3	NM_001075505_intron_19_0_chr3_94587315_r	OSBPL9	Intron
chr3	99963613	99963721	Hypo	-0.279839	7	NM_174796_intron_0_0_chr3_99963200_f	PIK3R3; p55PIK	Intron
chr3	101433185	101433304	None	-0.113333	4	NM_001076941_intron_12_0_chr3_101410788_r	RNF220; C1orf164; C3H1orf164	Intron
chr3	106795808	106795949	Hypo	-0.45545	5	NM_001143860_intron_90_0_chr3_106789794_r	MACF1; ACF7	Intron
chr3	108855448	108855649	None	-0.207592	5	NM_001206003_intron_0_0_chr3_108832940_f	GRIK3	Intron
chr3	115706316	115706471	None	0.186886	3	NM_001302952_intron_2_0_chr3_115688431_r	ASB18	Intron
chr3	118070015	118070080	Hypo	-0.397727	5	NM_001083748_intron_0_0_chr3_118052028_f	TWIST2	Intron
chr4	5564278	5564363	None	0.243536	3	NM_001105257_intron_4_0_chr4_5530315_r	IKZF1	Intron
chr4	10185267	10185383	None	-0.14669	6	NM_001192301_intron_5_0_chr4_10122727_r	CDK6	Intron
chr4	12448543	12448705	None	-0.0965312	5	NM_001076153_intron_5_0_chr4_12436843_f	PPP1R9A	Intron
chr4	14525834	14525989	None	-0.0633676	7	NM_001080352_intron_0_0_chr4_14476980_f	SDHAF3; ACN9	Intron
chr4	15303465	15303616	Hypo	-0.6034	3	NM_001076160_intron_0_0_chr4_15276889_f	C1GALT1	Intron
chr4	22941213	22941378	Hypo	-0.364499	3	NM_001192898_intron_12_0_chr4_22939351_r	DGKB	Intron
chr4	23891626	23891824	Hypo	-0.26306	3	NM_001192973_intron_9_0_chr4_23816486_r	TMEM195; AGMO	Intron
chr4	41006924	41007059	None	-0.243943	4	NM_174324_intron_6_0_chr4_40990497_r	GNAI1	Intron
chr4	45765227	45765258	Hypo	-0.304688	4	NM_001104984_intron_0_0_chr4_45538355_f	LHFPL3	Intron
chr4	55615209	55615247	Hypo	-0.513164	4	NM_001078031_intron_3_0_chr4_55610187_f	TMEM168	Intron
chr4	60964308	60964441	Hypo	-0.325827	4	NM_001034409_intron_4_0_chr4_60963902_r	EEPD1	Intron
chr4	63544968	63545176	Hypo	-0.250758	7	NM_001192853_intron_13_0_chr4_63533474_r	BBS9	Intron
chr4	67407853	67408054	None	-0.22318	9	NM_001319882_intron_3_0_chr4_67334595_r	CREB5	Intron
chr4	82497713	82497808	Hypo	-0.421717	4	NM_001098130_intron_18_0_chr4_82497523_f	AMPH	Intron
chr4	90836773	90836801	Hypo	-0.298196	3	NM_001206117_intron_2_0_chr4_90788117_r	GRM8	Intron
chr4	93651843	93652088	None	0.205517	6	NM_001037614_intron_0_0_chr4_93650957_r	E2-20K; UBE2H; UBCH2	Intron
chr4	116987911	116988096	None	-0.222278	9	NM_001192842_intron_0_0_chr4_116984920_f	HTR5A	Intron
chr5	7676613	7676779	Hyper	0.739171	3	NM_001192669_intron_37_0_chr5_7674898_f	NAV3	Intron
chr5	10146048	10146251	None	-0.178496	8	NM_001192555_intron_25_0_chr5_10143780_f	PTPRQ	Intron
chr5	19348909	19349043	None	0.210292	6	NM_001099031_intron_4_0_chr5_19348406_r	WDR51; POC1B; BPOC1B	Intron
chr5	28866526	28866680	Hyper	0.250072	4	NM_001046121_intron_13_0_chr5_28864874_f	LOC512464	Intron
chr5	35809172	35809226	Hyper	0.451363	5	NM_001102084_intron_14_0_chr5_35763893_f	NELL2	Intron
chr5	35841975	35842087	None	-0.133333	3	NM_001102084_intron_15_0_chr5_35834894_f	NELL2	Intron
chr5	39920006	39920285	None	-0.14079	5	NM_174280_intron_11_0_chr5_39918137_r	CNTN1	Intron
chr5	42689485	42689682	Hyper	0.258335	3	NM_001113261_intron_1_0_chr5_42637588_f	PTPRR; PCPTP1	Intron
chr5	50708502	50708679	None	-0.0951805	5	NM_001193049_intron_0_0_chr5_50635106_f	PPM1H	Intron
chr5	64832450	64832636	Hypo	-0.268661	5	NM_001102050_intron_2_0_chr5_64830909_f	ANO4; TMEM16D	Intron
chr5	64937168	64937361	Hypo	-0.322093	7	NM_001102050_intron_10_0_chr5_64936805_f	ANO4; TMEM16D	Intron
chr5	67311258	67311282	None	-0.0835541	6	NM_001206679_intron_6_0_chr5_67310518_f	STAB2; hare	Intron
chr5	70679848	70680105	None	-0.0820643	4	NM_001205745_intron_0_0_chr5_70578819_f	BTBD11	Intron
chr5	71270595	71270797	None	-0.226689	4	NM_001191357_intron_7_0_chr5_71188882_r	SYN3	Intron
chr5	73947005	73947143	None	-0.0260227	3	NM_001205372_intron_10_0_chr5_73936587_r	RBM9; RBFOX2	Intron
chr5	73993014	73993094	Hypo	-0.456614	4	NM_001205372_intron_11_0_chr5_73962854_r	RBM9; RBFOX2	Intron
chr5	74309315	74309440	Hyper	0.34544	5	NM_001102030_intron_0_0_chr5_74303570_f	LOC515697	Intron
chr5	74891628	74891754	Hyper	0.336264	3	NM_174208_intron_1_0_chr5_74890502_r	TXN2	Intron
chr5	74981046	74981278	None	0.221699	4	NM_001077832_intron_1_0_chr5_74971565_r	CACNG2	Intron
chr5	80076975	80077112	None	0.158158	4	NM_001192761_intron_11_0_chr5_80052598_f	TMTC1	Intron
chr5	83722045	83722167	Hypo	-0.331454	4	NM_001193005_intron_1_0_chr5_83688100_r	SSPN	Intron
chr5	94702869	94703053	Hypo	-0.576655	3	NM_001076198_intron_1_0_chr5_94673627_f	RERG	Intron
chr5	96303989	96304154	Hypo	-0.688138	4	NM_001192921_intron_8_0_chr5_96303465_f	GRIN2B	Intron
chr5	98073864	98073914	Hyper	0.40303	4	NM_001015514_intron_5_0_chr5_97995335_r	TEL; ETV6	Intron
chr5	98223218	98223350	None	0.152213	4	NM_001015514_intron_6_0_chr5_98102922_r	TEL; ETV6	Intron
chr5	110784834	110785138	Hyper	0.374538	7	NM_001034623_intron_0_0_chr5_110778365_f	SYNGR1	Intron
chr5	110789632	110789820	Hyper	0.352607	7	NM_001034623_intron_0_0_chr5_110778365_f	SYNGR1	Intron
chr5	112098339	112098382	None	0.133488	3	NM_001101926_intron_3_0_chr5_112097748_r	ST13	Intron
chr5	112847518	112847599	Hyper	0.342965	7	NM_001205600_intron_0_0_chr5_112832495_f	SREBF2	Intron
chr5	113843255	113843322	None	-0.216216	3	NM_001076171_intron_4_0_chr5_113842144_r	TTLL1	Intron
chr6	6109778	6109881	None	-0.115325	3	NM_001015676_intron_1_0_chr6_6105962_r	CS-1; MYOZ2	Intron
chr6	14848967	14849002	Hypo	-0.370682	4	NM_001097991_intron_1_0_chr6_14847692_f	PITX2	Intron
chr6	18854113	18854276	Hypo	-0.367357	4	NM_001035018_intron_4_0_chr6_18853786_r	AIMP1; SCYE1; p43	Intron
chr6	25075938	25076224	None	0.194236	4	NM_001035477_intron_0_0_chr6_25074137_f	RG9MTD2; TRMT10A	Intron
chr6	25589500	25589610	None	-0.175902	6	NM_001102037_intron_9_0_chr6_25583727_r	METAP1	Intron
chr6	36197352	36197515	None	0.0889253	3	NM_001083663_intron_24_0_chr6_36196024_r	HERC3	Intron
chr6	37434245	37434433	None	-0.149032	3	NM_001192357_intron_1_0_chr6_37412460_r	LCORL	Intron
chr6	42307070	42307158	None	0.115809	6	NM_001191277_intron_0_0_chr6_42263744_f	GBA3	Intron
chr6	44472613	44472789	Hyper	0.343928	6	NM_001191519_intron_10_0_chr6_44472568_r	CCDC149	Intron
chr6	45329373	45329407	Hypo	-0.37037	4	NM_001206556_intron_21_0_chr6_45322864_r	SEL1L3	Intron
chr6	59638783	59638974	Hypo	-0.318905	4	NM_001206034_intron_7_0_chr6_59613100_r	RBM47	Intron
chr6	61379114	61379307	Hypo	-0.430556	6	NM_174838_intron_19_0_chr6_61378152_r	ATP8A1	Intron
chr6	79929197	79929212	Hyper	0.282258	4	NM_001080324_intron_10_0_chr6_79893638_r	TECRL; SRD5A2L2	Intron
chr6	84118558	84118733	None	0.0302903	5	NM_001046520_intron_3_0_chr6_84114157_f	YTHDC1	Intron
chr6	91466677	91467002	Hypo	-0.279499	16	NM_001191524_intron_1_0_chr6_91431128_f	SHROOM3	Intron
chr6	92430475	92430511	Hyper	0.632551	3	NM_001191523_intron_2_0_chr6_92428522_r	CNOT6L	Intron
chr6	95949833	95949951	Hyper	0.268153	3	NM_001144099_intron_12_0_chr6_95945072_r	PRKG2	Intron
chr6	95969717	95969914	Hypo	-0.305443	3	NM_001144099_intron_16_0_chr6_95964471_r	PRKG2	Intron
chr6	97914988	97915263	Hypo	-0.354558	8	NM_001076987_intron_3_0_chr6_97893896_r	PLAC8; PLAC8B	Intron
chr6	100932023	100932101	None	-0.162893	4	NM_001083728_intron_2_0_chr6_100925103_r	MAPK10	Intron
chr6	101051591	101051706	None	0.167492	3	NM_001083728_intron_9_0_chr6_101017262_r	MAPK10	Intron
chr6	104898984	104899183	None	0.163265	4	NM_001206784_intron_1_0_chr6_104898876_f	OTOP1	Intron
chr6	110769016	110769171	Hyper	0.309854	4	NM_001082440_intron_0_0_chr6_110761144_r	FBXL5	Intron
chr6	111013636	111013670	Hypo	-0.346369	4	NM_175798_intron_0_0_chr6_110986936_f	CD38	Intron
chr6	113419150	113419399	Hyper	0.319807	8	NM_001099176_intron_0_0_chr6_113407375_f	TBC1D14	Intron
chr6	113435591	113435749	Hyper	0.483057	5	NM_001099176_intron_0_0_chr6_113407375_f	TBC1D14	Intron
chr7	877648	877711	Hypo	-0.339851	3	NM_001076883_intron_0_0_chr7_865040_f	GFPT2	Intron
chr7	6366228	6366423	Hyper	0.413318	4	NM_001083463_intron_4_0_chr7_6363862_r	TMEM38A	Intron
chr7	6642874	6642981	Hyper	0.397943	9	NM_001101871_intron_20_0_chr7_6632615_f	EPS15L1	Intron
chr7	14673436	14673523	Hyper	0.359834	5	NM_001079623_intron_5_0_chr7_14673038_r	EIF3G; EIF3S4	Intron
chr7	16915566	16915671	None	-0.0795339	3	NM_001015520_intron_0_0_chr7_16898125_f	CERS4; LASS4	Intron
chr7	47723427	47723478	None	-0.208601	3	NM_001192795_intron_8_0_chr7_47721854_r	TRPC7	Intron
chr7	48839108	48839230	None	-0.205357	4	NM_001075500_intron_9_0_chr7_48709731_r	SPOCK1	Intron
chr7	52513713	52513762	None	-0.228118	3	NM_001102513_intron_0_0_chr7_52471984_f	PCDHGB4	Intron
chr7	52592698	52592890	Hypo	-0.353226	7	NM_001099705_intron_2_0_chr7_52592013_f	PCDHGA8	Intron
chr7	59991380	59991518	None	0.21098	5	NM_001040485_intron_5_0_chr7_59962133_r	HTR4	Intron
chr7	65071612	65071691	None	-0.16187	3	NM_001281913_intron_10_0_chr7_65028354_f	GRIA1	Intron
chr7	73003338	73003426	Hypo	-0.358442	5	NM_001192760_intron_0_0_chr7_72985088_r	GABRB2	Intron
chr7	96084050	96084324	None	0.191523	6	NM_001030318_intron_2_0_chr7_96074546_f	CAST	Intron
chr7	99809257	99809518	None	0.196043	7	NM_001206184_intron_0_0_chr7_99808859_f	FAM174A; TMEM157	Intron
chr7	106673903	106674072	Hyper	0.292073	3	NM_001076432_intron_3_0_chr7_106548323_r	EFNA5	Intron
chr7	108235881	108236085	None	-0.205877	5	NM_001191336_intron_15_0_chr7_108182761_f	FER	Intron
chr8	8291184	8291252	None	0.0793651	3	NM_001192331_intron_1_0_chr8_8164208_r	XKR6	Intron
chr8	17288221	17288369	None	-0.1872	5	NM_001105335_intron_1_0_chr8_17288009_f	PLAA	Intron
chr8	23486626	23486779	None	0.232516	3	NM_001206515_intron_17_0_chr8_23486245_r	FOCAD	Intron
chr8	39707518	39707715	None	-0.105426	5	NM_001077131_intron_3_0_chr8_39698221_r	RCL1	Intron
chr8	44269556	44269645	Hyper	0.332522	3	NM_001191532_intron_46_0_chr8_44217659_r	DOCK8	Intron
chr8	45952028	45952179	Hypo	-0.352976	3	NM_001079625_intron_0_0_chr8_45949598_f	C8H9orf135; C9orf135	Intron
chr8	65152877	65153042	None	0.228027	3	NM_001077983_intron_1_0_chr8_65139621_f	INVS	Intron
chr8	65189803	65189925	None	0.169848	6	NM_001077983_intron_2_0_chr8_65157708_f	INVS	Intron
chr8	83165054	83165085	None	-0.127603	3	NM_001081523_intron_1_0_chr8_83162076_f	HABP4	Intron
chr8	83179283	83179409	Hypo	-0.256053	3	NM_001081523_intron_4_0_chr8_83171391_f	HABP4	Intron
chr8	86619198	86619313	None	0.198026	4	NM_001105436_intron_6_0_chr8_86591156_f	AUH	Intron
chr8	110759107	110759154	None	-0.170833	3	NM_001105473_intron_5_0_chr8_110756819_r	STOM	Intron
chr9	8707593	8707872	None	-0.14287	6	NM_001035092_intron_12_0_chr9_8692356_r	LMBRD1	Intron
chr9	22842649	22842762	None	-0.211896	4	NM_001075711_intron_0_0_chr9_22792026_r	UBE2CBP; UBE3D	Intron
chr9	23251365	23251567	Hyper	0.26008	6	NM_001144853_intron_10_0_chr9_23251096_r	ME1	Intron
chr9	24116863	24117053	None	-0.212269	6	NM_001076034_intron_0_0_chr9_24093620_r	RSPO3	Intron
chr9	42800395	42800529	None	-0.152085	5	NM_001100385_intron_3_0_chr9_42783894_f	PDSS2	Intron
chr9	44648660	44648713	None	0.175699	3	NM_174772_intron_7_0_chr9_44644943_f	PREP	Intron
chr9	52603916	52604087	Hyper	0.517092	3	NM_001206012_intron_19_0_chr9_52601437_f	MMS22L	Intron
chr9	53659850	53659930	Hypo	-0.302674	4	NM_174735_intron_0_0_chr9_53646301_r	FUT9	Intron
chr9	61136455	61136654	None	0.198208	3	NM_001046085_intron_4_0_chr9_61135599_f	RNGTT	Intron
chr9	63982371	63982751	None	0.239295	4	NM_174129_intron_5_0_chr9_63965953_r	NT5E	Intron
chr9	66027804	66027842	None	-0.166944	4	NM_001191537_intron_8_0_chr9_66022268_r	PTPRK	Intron
chr9	66205504	66205509	Hyper	0.331988	3	NM_001191537_intron_23_0_chr9_66134779_r	PTPRK	Intron
chr9	70891019	70891136	None	0.137255	4	NM_001163920_intron_0_0_chr9_70887374_r	VNN2	Intron
chr9	76190610	76190769	None	-0.24036	6	NM_001192213_intron_0_0_chr9_76190289_f	HEBP2	Intron
chr9	76621227	76621426	Hypo	-0.257247	5	NM_001191539_intron_11_0_chr9_76618928_f	ECT2L	Intron
chr9	94147341	94147452	Hyper	0.250584	3	NM_001191179_intron_0_0_chr9_94012263_f	ZDHHC14	Intron
chr9	101464781	101464847	Hyper	0.763337	4	NM_001192478_intron_17_0_chr9_101463407_r	RPS6KA2	Intron
chr9	103575798	103575957	Hypo	-0.473299	7	NM_001105255_intron_15_0_chr9_103575758_f	C9H6orf70; ERMARD	Intron
chr9	103961131	103961186	Hyper	0.256682	4	NM_001102507_intron_0_0_chr9_103945661_f	CCPG; FAM120B	Intron
chr10	9988672	9988750	Hyper	0.34697	5	NM_001101175_intron_6_0_chr10_9981383_r	ARSB	Intron
chr10	51756226	51756336	Hypo	-0.455462	7	NM_001035410_intron_7_0_chr10_51726933_r	LIPC	Intron
chr10	76588867	76589042	Hypo	-0.38357	6	NM_001083477_intron_15_0_chr10_76587598_f	MTHFD1	Intron
chr10	87489959	87490118	None	0.0744949	5	NM_001101912_intron_7_0_chr10_87488881_f	C10H14orf118; GPATCH2L	Intron
chr10	102605915	102606101	Hypo	-0.37658	5	NM_001192023_intron_14_0_chr10_102588502_r	RPS6KA5; MSK1	Intron
chr11	2161766	2161978	Hyper	0.376639	6	NM_205790_intron_2_0_chr11_2158883_f	FAHD2A; FAHD2	Intron
chr11	5938457	5938643	None	-0.247583	8	NM_001083763_intron_12_0_chr11_5934021_f	NPAS2	Intron
chr11	22494501	22494700	Hypo	-0.477517	3	NM_176632_intron_6_0_chr11_22494383_r	SLC8A1; NCX1	Intron
chr11	24657926	24658100	None	-0.0815789	5	NM_001193054_intron_1_0_chr11_24650096_f	EML4	Intron
chr11	32932776	32932926	Hypo	-0.352561	6	NM_174404_intron_10_0_chr11_32930031_r	NRXN1	Intron
chr11	38553279	38553465	None	0.232316	6	NM_001081717_intron_9_0_chr11_38553056_r	EFEMP1	Intron
chr11	44658048	44658153	Hyper	0.314741	7	NM_174592_intron_5_0_chr11_44653719_r	RANBP2	Intron
chr11	55950850	55950991	None	-0.16663	6	NM_001102110_intron_5_0_chr11_55855228_r	CTNNA2	Intron
chr11	74050257	74050272	Hyper	0.429276	3	NM_001206502_intron_5_0_chr11_74031403_f	DNMT3A	Intron
chr11	95528582	95528688	None	0.0589744	3	NM_174403_intron_2_0_chr11_95524308_r	SF-1; NR5A1	Intron
chr11	95873352	95873575	Hyper	0.340095	8	NM_001192954_intron_3_0_chr11_95871856_r	GOLGA1	Intron
chr12	2322555	2322606	Hyper	0.637255	4	NM_001192614_intron_4_0_chr12_2313891_f	DIAPH3	Intron
chr12	16235689	16235886	None	0.0678941	6	NM_001034720_intron_7_0_chr12_16235039_r	LCP1	Intron
chr12	16836561	16836608	Hyper	0.488836	3	NM_001001157_intron_0_0_chr12_16778522_r	5HTR2A; HTR2A; 5HT2A	Intron
chr12	19129449	19129650	Hypo	-0.351639	5	NM_001191212_intron_8_0_chr12_19126922_r	RCBTB1	Intron
chr12	68173976	68174141	None	-0.117647	4	NM_001081730_intron_1_0_chr12_68010976_f	GPC6	Intron
chr12	75652512	75652642	None	0.234895	6	NM_001099378_intron_13_0_chr12_75652212_r	PEPT-1; SLC15A1; PEPT1	Intron
chr12	76262932	76263123	Hypo	-0.415254	4	NM_001105442_intron_1_0_chr12_76261195_r	LOC615640	Intron
chr12	83650472	83650651	Hypo	-0.454686	4	NM_001114506_intron_1_0_chr12_83642213_f	TNLG7A; TNFSF13B	Intron
chr13	1600022	1600037	Hypo	-0.512821	3	NM_174817_intron_10_0_chr13_1596498_f	PLCB1	Intron
chr13	22137038	22137119	Hyper	0.615385	3	NM_001191413_intron_8_0_chr13_22136615_r	NEBL	Intron
chr13	31230428	31230474	Hyper	0.403353	3	NM_001040601_intron_5_0_chr13_31219367_r	RSU1	Intron
chr13	58491337	58491453	Hyper	0.466667	4	NM_001078078_intron_1_0_chr13_58487958_f	TMEPAI; PMEPA1	Intron
chr13	58926759	58926952	None	0.11946	6	NM_001206015_intron_1_0_chr13_58923153_f	BMP7	Intron
chr13	65029297	65029486	Hyper	0.271089	5	NM_001168426_intron_8_0_chr13_65018885_f	PHF20	Intron
chr13	70074044	70074139	None	-0.0825806	3	NM_001243300_intron_13_0_chr13_70073839_r	CHD6	Intron
chr13	73393056	73393246	None	-0.130128	6	NM_001015602_intron_5_0_chr13_73392604_f	STK4	Intron
chr13	75854197	75854263	Hypo	-0.503131	4	NM_001191171_intron_19_0_chr13_75851261_r	ZMYND8	Intron
chr13	78589619	78589726	None	0.228587	3	NM_001100326_intron_4_0_chr13_78588294_f	PTPN1	Intron
chr14	3103846	3104044	Hypo	-0.376232	4	NM_205794_intron_1_0_chr14_3101006_f	AGO2; EIF2C2	Intron
chr14	3450132	3450292	Hyper	0.252714	7	NM_001037474_intron_17_0_chr14_3443357_f	IBP; NIBP; TRAPPC9	Intron
chr14	4598544	4598706	Hypo	-0.268085	4	NM_001078091_intron_6_0_chr14_4571323_f	FAM135B	Intron
chr14	19482137	19482339	None	0.00444939	5	NM_001256559_intron_39_0_chr14_19481861_r	PRKDC	Intron
chr14	19488535	19488650	None	-0.159009	4	NM_001256559_intron_44_0_chr14_19486869_r	PRKDC	Intron
chr14	26963702	26963891	Hypo	-0.252004	4	NM_001206009_intron_1_0_chr14_26905766_f	RLBP1L1; CLVS1	Intron
chr14	36447734	36447875	None	0.0604575	5	NM_001075869_intron_2_0_chr14_36442735_r	SBSPON; C14H8orf84; RPESP	Intron
chr15	4429277	4429451	None	0.0516006	5	NM_001083706_intron_0_0_chr15_4259750_f	PDGFD	Intron
chr15	9327415	9327420	Hypo	-0.549205	4	NM_001102211_intron_2_0_chr15_9307310_r	CNTN5	Intron
chr15	9620219	9620246	Hyper	0.594265	3	NM_001102211_intron_5_0_chr15_9437279_r	CNTN5	Intron
chr15	13865576	13865709	Hypo	-0.375403	3	NM_001046094_intron_4_0_chr15_13858826_f	CCDC82	Intron
chr15	14458904	14459079	None	0.0773791	4	NM_181450_intron_5_0_chr15_14458856_r	CEP57	Intron
chr15	14461705	14461783	None	0.138244	3	NM_181450_intron_7_0_chr15_14461677_r	CEP57	Intron
chr15	29292926	29293053	Hypo	-0.263226	6	NM_174214_intron_0_0_chr15_29270761_f	UPK2	Intron
chr15	34600616	34600860	Hyper	0.300582	8	NM_001076021_intron_8_0_chr15_34542487_f	SERGEF	Intron
chr15	36175472	36175760	Hypo	-0.395122	4	NM_001191418_intron_2_0_chr15_36164675_f	SOX6	Intron
chr15	37419867	37420066	None	0.0967568	3	NM_001205483_intron_10_0_chr15_37414847_r	INSC	Intron
chr15	38411020	38411166	Hypo	-0.38474	5	NM_001099010_intron_0_0_chr15_38367595_f	RRAS2	Intron
chr15	38703633	38703665	Hypo	-0.393039	3	NM_174743_intron_13_0_chr15_38680194_r	SPON1	Intron
chr15	53917567	53917620	Hyper	0.274378	4	NM_001167904_intron_1_0_chr15_53910917_f	POLD3; P68	Intron
chr16	3486683	3486742	Hyper	0.425	4	NM_001045920_intron_5_0_chr16_3477964_r	NUCKS1	Intron
chr16	23658055	23658254	None	-0.248857	5	NM_001192199_intron_13_0_chr16_23653451_r	RAB3GAP2	Intron
chr16	32767894	32768100	None	0.12177	7	NM_001167809_intron_0_0_chr16_32767605_f	AMPASE2; ADSS; ADSS2	Intron
chr16	33756727	33756893	Hyper	0.474118	4	NM_001193109_intron_5_0_chr16_33751997_r	SDCCAG8	Intron
chr16	41117509	41117725	Hyper	0.323077	5	NM_174180_intron_1_0_chr16_41111335_f	DHRS3; retSDR1; SDR1	Intron
chr16	65587887	65587996	None	-0.182055	4	NM_001081547_intron_2_0_chr16_65542242_f	C16H1orf21	Intron
chr16	65906101	65906215	None	0.0440085	3	NM_001191282_intron_8_0_chr16_65860177_r	FAM129A; NIBAN1	Intron
chr16	75466654	75466972	Hypo	-0.263344	10	NM_174009_intron_0_0_chr16_75466307_f	CD34	Intron
chr16	78838390	78838463	None	-0.111899	4	NM_001206816_intron_0_0_chr16_78829253_f	NR5A2	Intron
chr17	18400569	18400794	Hypo	-0.456383	15	NM_001166611_intron_0_0_chr17_18400196_f	CESP-1; MGARP; OSAP; C17H4orf49	Intron
chr17	44925878	44925949	Hypo	-0.422018	7	NM_001083641_intron_4_0_chr17_44914334_f	WBSCR17; GALNT9	Intron
chr17	51000741	51000878	Hyper	0.345287	4	NM_174597_intron_6_0_chr17_50994448_f	CD36L1; SCARB1	Intron
chr17	52643215	52643423	Hypo	-0.345897	10	NM_001205357_intron_0_0_chr17_52637472_f	VPS37B	Intron
chr17	58611939	58612147	None	0.117174	7	NM_001192468_intron_0_0_chr17_58611206_f	MED13L	Intron
chr17	61308335	61308435	Hypo	-0.365419	5	NM_001177596_intron_13_0_chr17_61304928_r	SLC8B1; SLC24A6	Intron
chr17	70345162	70345410	None	0.187135	9	NM_001024475_intron_7_0_chr17_70343279_r	PISD	Intron
chr17	72451863	72452056	Hypo	-0.543188	7	NM_001099175_intron_15_0_chr17_72450333_r	MED15	Intron
chr18	5447556	5447755	Hyper	0.360116	7	NM_001078092_intron_4_0_chr18_5295587_f	WWOX	Intron
chr18	5950272	5950487	None	0.230938	11	NM_001078092_intron_7_0_chr18_5506805_f	WWOX	Intron
chr18	5981982	5982184	Hypo	-0.344733	8	NM_001078092_intron_7_0_chr18_5506805_f	WWOX	Intron
chr18	9636122	9636197	Hypo	-0.331463	4	NM_001035277_intron_3_0_chr18_9595084_f	CDH13	Intron
chr18	43868535	43868607	Hypo	-0.299774	4	NM_001080318_intron_5_0_chr18_43842721_r	PEPD; prolidase	Intron
chr18	52766555	52766602	Hyper	0.34974	4	NM_001105379_intron_0_0_chr18_52765315_f	LRRC68; PPP1R37	Intron
chr18	54631541	54631678	Hyper	0.346154	6	NM_001046431_intron_2_0_chr18_54631362_f	EHD2	Intron
chr18	55276629	55276831	Hyper	0.266071	7	NM_001037445_intron_1_0_chr18_55275586_r	DBP	Intron
chr18	61011815	61011986	Hyper	0.480075	4	NM_001102347_intron_3_0_chr18_61011155_f	MGC157082	Intron
chr19	16476534	16476666	Hypo	-0.689311	3	NM_001076484_intron_0_0_chr19_16023301_f	ASIC2; ACCN1	Intron
chr19	39435022	39435118	None	0.181159	4	NM_001206258_intron_1_0_chr19_39433389_r	C19H17orf98	Intron
chr19	49858099	49858223	Hypo	-0.355469	5	NM_174194_intron_25_0_chr19_49833117_r	TBCD	Intron
chr19	55614408	55614560	Hypo	-0.498263	5	NM_001101179_intron_12_0_chr19_55613729_f	SRP68	Intron
chr20	5320830	5320903	None	-0.0657969	4	NM_001076200_intron_0_0_chr20_5320291_r	BOD1; FAM44B	Intron
chr20	6715002	6715180	None	-0.215337	3	NM_001205854_intron_4_0_chr20_6700316_f	FAM169A	Intron
chr20	33036383	33036648	Hyper	0.484252	4	NM_001103304_intron_0_0_chr20_33016954_f	PLCXD3	Intron
chr20	62875367	62875415	Hyper	0.396741	5	NM_001205812_intron_24_0_chr20_62873342_r	MARCHF6; MARCH6	Intron
chr21	15940560	15940762	Hypo	-0.480431	4	NM_001083448_intron_11_0_chr21_15932669_r	SV2B	Intron
chr21	18882739	18882853	Hypo	-0.375328	8	NM_001206483_intron_1_0_chr21_18842645_r	NTRK3	Intron
chr21	19185356	19185495	Hyper	0.343395	5	NM_001206483_intron_14_0_chr21_19181814_r	NTRK3	Intron
chr21	20941439	20941599	Hypo	-0.708539	3	NM_174172_intron_5_0_chr21_20940276_r	RHCG	Intron
chr21	24900453	24900504	Hyper	0.859966	4	NM_001191368_intron_1_0_chr21_24895793_f	HDGFRP3; HDGFL3	Intron
chr21	47022773	47022904	Hypo	-0.305063	4	NM_001015587_intron_5_0_chr21_46940760_r	SLC25A21	Intron
chr21	57644356	57644526	Hyper	0.521421	8	NM_001192489_intron_6_0_chr21_57631569_r	ITPK1	Intron
chr21	58561731	58562043	None	-0.21447	11	NM_001034669_intron_7_0_chr21_58556208_r	ASB2	Intron
chr21	66736831	66737018	Hyper	0.405769	6	NM_001083376_intron_0_0_chr21_66721025_f	PPP2R5C	Intron
chr21	67617991	67618008	Hyper	0.285714	3	NM_001077041_intron_2_0_chr21_67612009_f	AMN	Intron
chr22	6620641	6620847	Hypo	-0.444609	7	NM_001100363_intron_1_0_chr22_6610612_f	GPD1L	Intron
chr22	21641941	21642073	Hypo	-0.444833	6	NM_174841_intron_21_0_chr22_21634678_r	ITPR1	Intron
chr22	32684553	32684748	Hypo	-0.320792	10	NM_001076435_intron_2_0_chr22_32668578_f	FAM19A4; TAFA4	Intron
chr22	56517445	56517622	None	0.191227	6	NM_001102505_intron_1_0_chr22_56513283_f	RAF1; C-RAF	Intron
chr22	60301809	60301928	Hyper	0.334344	7	NM_001076402_intron_2_0_chr22_60298418_r	CHCHD6	Intron
chr23	9273436	9273636	Hypo	-0.426148	5	NM_001098994_intron_0_0_chr23_9271673_f	DEF6	Intron
chr23	10202952	10203066	Hypo	-0.267428	5	NM_001099200_intron_0_0_chr23_10189664_f	PNPLA1	Intron
chr23	16747979	16748048	None	-0.00265957	3	NM_001192965_intron_6_0_chr23_16747150_f	PTK7	Intron
chr23	19670090	19670292	Hypo	-0.409969	5	NM_001314032_intron_2_0_chr23_19476653_r	RCAN2; DSCR1L1	Intron
chr23	19937014	19937200	Hypo	-0.398997	4	NM_174578_intron_6_0_chr23_19935456_r	PLA2G7	Intron
chr23	32536004	32536046	Hypo	-0.593075	3	NM_001192903_intron_33_0_chr23_32443373_r	CARMIL1	Intron
chr23	33202403	33202603	None	-0.236125	6	NM_001192735_intron_8_0_chr23_33202148_r	ALDH5A1	Intron
chr23	43578393	43578442	Hyper	0.344841	4	NM_001192911_intron_10_0_chr23_43473485_r	PHACTR1	Intron
chr23	43686923	43687083	None	0.0921659	4	NM_001192911_intron_10_0_chr23_43473485_r	PHACTR1	Intron
chr23	49618674	49618780	None	-0.158206	4	NM_001102223_intron_4_0_chr23_49596972_r	CDYL	Intron
chr23	51291544	51291721	None	-0.206751	7	NM_001080331_intron_3_0_chr23_51265553_f	GMDS	Intron
chr24	785705	785837	Hypo	-0.27129	3	NM_001166615_intron_0_0_chr24_781452_r	NFAT; NF-ATc; NFATC1; NF-ATc1	Intron
chr24	28745172	28745249	Hypo	-0.717172	4	NM_001166492_intron_1_0_chr24_28687476_f	CDH2	Intron
chr24	37331256	37331320	Hypo	-0.411139	5	NM_001191466_intron_26_0_chr24_37329125_r	MYOM1	Intron
chr24	41825122	41825263	Hyper	0.306513	5	NM_001076944_intron_2_0_chr24_41821914_f	RAB31	Intron
chr24	61471287	61471664	Hypo	-0.397507	18	NM_001166486_intron_0_0_chr24_61396750_r	BCL2	Intron
chr25	13429591	13429803	Hypo	-0.41232	11	NM_001101118_intron_2_0_chr25_13417772_r	PARN	Intron
chr25	21975512	21975666	Hyper	0.327083	5	NM_001078014_intron_0_0_chr25_21922811_f	CACNG3	Intron
chr25	37290348	37290426	Hyper	0.267002	4	NM_001192137_intron_14_0_chr25_37288495_r	TRRAP	Intron
chr25	39033765	39033882	Hypo	-0.50297	5	NM_001046129_intron_9_0_chr25_39030046_r	WIPI1; WIPI2	Intron
chr26	7668468	7668472	Hypo	-0.497901	4	NM_174436_intron_14_0_chr26_7411644_r	cGK 1; cGKI-beta; PRKG1; CGKI	Intron
chr26	8797887	8798078	Hyper	0.501684	5	NM_001206135_intron_4_0_chr26_8742109_r	SGMS1	Intron
chr26	10124696	10124735	Hyper	0.507321	4	NM_001206063_intron_2_0_chr26_9964961_r	RNLS	Intron
chr26	16869109	16869265	None	0.209716	4	NM_001075169_intron_10_0_chr26_16863861_r	SORBS1	Intron
chr26	33543611	33543714	Hypo	-0.368132	4	NM_001143739_intron_3_0_chr26_33480345_f	TCF7L2; TCFL2	Intron
chr26	43501944	43501990	Hyper	0.487596	4	NM_001206057_intron_0_0_chr26_43497159_r	CPXM2	Intron
chr26	43510535	43510649	Hypo	-0.355429	4	NM_001206057_intron_3_0_chr26_43510211_r	CPXM2	Intron
chr27	5610969	5611042	Hypo	-0.400955	8	NM_001103315_intron_11_0_chr27_5552435_f	MCPH1	Intron
chr27	13563726	13563910	None	0.126316	5	NM_001205307_intron_1_0_chr27_13345515_f	TENM3; ODZ3	Intron
chr27	31027556	31027702	Hypo	-0.378967	4	NM_001192518_intron_0_0_chr27_30732663_f	UNC5D	Intron
chr27	37583273	37583463	Hypo	-0.40419	5	NM_001206274_intron_4_0_chr27_37575432_r	RNF170	Intron
chr27	40060442	40060613	Hyper	0.481771	4	NM_001192787_intron_4_0_chr27_40057839_f	NGLY1	Intron
chr27	42066191	42066345	Hypo	-0.510823	5	NM_001075835_intron_1_0_chr27_42063826_f	NKIRAS1	Intron
chr28	7914527	7914695	Hyper	0.263025	5	NM_001110082_intron_6_0_chr28_7911650_r	RBM34	Intron
chr28	9439954	9440047	None	-0.113333	4	NM_001030298_intron_1_0_chr28_9436369_f	MTR	Intron
chr28	13817895	13818065	Hypo	-0.513661	5	NM_001014860_intron_1_0_chr28_13808664_r	HNRPF; HNRNPF	Intron
chr29	6268121	6268257	Hypo	-0.367347	3	NM_001304775_intron_12_0_chr29_6248450_f	NOX4	Intron
chr29	32217167	32217342	Hypo	-0.377968	5	NM_001192207_intron_0_0_chr29_32215579_r	KCNJ1	Intron
chr29	37465121	37465188	Hyper	0.521586	5	NM_001206150_intron_3_0_chr29_37458553_r	VPS37C	Intron
chrX	7074491	7074542	None	-0.139474	6	NR_107730_intron_3_0_chrX_6964427_f	MIR2285F-1; bta-mir-2285f-1	Intron
chrX	7148328	7148530	None	-0.0891157	6	NR_107730_intron_3_0_chrX_6964427_f	MIR2285F-1; bta-mir-2285f-1	Intron
chrX	17569682	17570017	Hypo	-0.287776	6	NM_001035463_intron_4_0_chrX_17526390_r	GPC3	Intron
chrX	74062799	74062943	None	-0.241298	3	NM_001099726_intron_0_0_chrX_74032682_f	CYSLTR1	Intron

## Sheet: Table S4c_ILLN DMRs 
Table 4c: Differentially methylated regions (FDR<0.1) between MAP -infected and MAP-negative ileum lymph node.
Chr	Start	End	MethStatus	MethDiff	No. of CG	Annotation	Gene.Symbol.and.Synonyms	GenicRegion
chr1	97612779	97612897	Hyper	0.463972	9	NR_001576_utr5_0_0_chr1_97612791_f	TERC; TR	5' UTR
chr2	124527051	124527172	Hypo	-0.318051	6	NM_174311_utr5_16_0_chr2_124527165_r	EPB41	5' UTR
chr4	105525926	105525975	Hypo	-0.278269	4	NM_001113727_utr5_4_0_chr4_105525963_r	LOC780933	5' UTR
chr6	101273240	101273442	None	-0.167532	4	NM_001083728_utr5_12_0_chr6_101273177_r	MAPK10	5' UTR
chr8	29852673	29852881	None	0.10929	6	NM_001076104_utr5_0_0_chr8_29852454_f	NFIB	5' UTR
chr16	12701415	12701500	Hypo	-0.300228	4	NM_001199063_utr5_4_0_chr16_12701386_r	RGS1	5' UTR
chrX	18020880	18020987	Hyper	0.443502	10	NM_001195060_utr5_0_0_chrX_18020715_f	CCDC160	5' UTR
chrX	79493022	79493221	Hyper	0.375419	8	NM_001075504_utr5_5_0_chrX_79493075_r	NLGN3	5' UTR
chrX	102232171	102232300	None	-0.0912881	5	NM_001192962_utr5_16_0_chrX_102232223_r	DDX3X	5' UTR
chr1	51789139	51789308	None	0.132659	4	NR_030836_up_2000_chr1_51788475_r	bta-mir-2286; MIR2286	Promoter
chr1	57126196	57126290	None	0.0814757	6	NM_001034620_up_2000_chr1_57124575_f	CD200	Promoter
chr1	66517241	66517269	Hyper	0.513258	3	NM_001102214_up_2000_chr1_66517195_r	ILDR1	Promoter
chr1	83304091	83304285	None	0.136161	8	NM_001076354_up_2000_chr1_83302567_f	MAP6D1	Promoter
chr1	96451609	96451735	Hypo	-0.401502	6	NM_001103222_up_2000_chr1_96450924_f	SLC2A2	Promoter
chr1	115883148	115883250	Hypo	-0.318376	5	NR_107717_up_2000_chr1_115882605_f	bta-mir-1246; mir-1246; MIR1246	Promoter
chr2	9633841	9633927	None	0.226028	8	NM_001206755_up_2000_chr2_9633358_r	FAM171B	Promoter
chr2	9635261	9635399	None	-0.12738	3	NM_001206755_up_2000_chr2_9633358_r	FAM171B	Promoter
chr2	13460067	13460229	None	0.121014	3	NM_001098940_up_2000_chr2_13458077_r	NUP35	Promoter
chr2	91231696	91231897	Hypo	-0.253877	6	NM_001075907_up_2000_chr2_91230174_r	WDR12	Promoter
chr3	20725467	20725535	Hyper	0.382381	5	NM_001081720_up_2000_chr3_20725186_r	HIST2H2AC; H2AC20	Promoter
chr3	22466470	22466638	None	0.189738	4	NM_001101304_up_2000_chr3_22464919_f	FMO5	Promoter
chr3	33247259	33247316	Hypo	-0.423077	3	NR_162234_up_2000_chr3_33245735_r	MIR2285AS-3; bta-mir-2285as-3	Promoter
chr3	36220346	36220604	None	0.20333	6	NM_001080369_up_2000_chr3_36219859_r	NTNG1	Promoter
chr3	45239783	45239960	None	-0.111923	3	NR_030862_up_2000_chr3_45239090_f	MIR137; bta-mir-137	Promoter
chr3	52530399	52530544	Hyper	0.264916	10	NM_001192297_up_2000_chr3_52530079_f	BARHL2	Promoter
chr3	74145889	74146232	None	0.13617	7	NM_001105346_up_2000_chr3_74144770_f	ZRANB2	Promoter
chr4	29023719	29023899	None	0.15534	6	NM_001192875_up_2000_chr4_29022090_f	ITGB8	Promoter
chr4	44625402	44625552	Hypo	-0.471014	3	NM_001192878_up_2000_chr4_44624863_r	SLC26A5	Promoter
chr4	51105710	51105946	None	0.124533	7	NM_001013001_up_2000_chr4_51104080_f	WNT2	Promoter
chr4	68900812	68900935	None	-0.151004	3	NM_001076825_up_2000_chr4_68900556_f	HOXA3	Promoter
chr4	105504452	105504613	Hypo	-0.370528	5	NM_001040509_up_2000_chr4_105502563_r	TRYX3; PRSS58	Promoter
chr4	105804315	105804451	Hypo	-0.322287	6	NM_001080904_up_2000_chr4_105803344_f	LOC509513; TCRB	Promoter
chr5	1318720	1318938	None	-0.146908	4	NM_001101184_up_2000_chr5_1317437_f	TMEM19	Promoter
chr5	14915682	14915895	None	0.200459	12	NM_001192291_up_2000_chr5_14915352_f	ALX1	Promoter
chr5	25685792	25685855	Hypo	-0.333401	3	NM_001206001_up_2000_chr5_25685008_f	ZNF385A	Promoter
chr5	30081038	30081161	Hypo	-0.332697	4	NM_001205539_up_2000_chr5_30079826_f	NCKAP5L	Promoter
chr5	30933832	30934038	None	-0.229368	11	NM_001102202_up_2000_chr5_30932345_f	DDX23	Promoter
chr5	49488200	49488264	Hyper	0.387167	5	NM_001206082_up_2000_chr5_49486842_f	C5H12orf66	Promoter
chr5	50362472	50362729	Hyper	0.330646	8	NM_001104990_up_2000_chr5_50361479_f	AVPR1A	Promoter
chr5	56355663	56355849	None	-0.163446	5	NM_001102161_up_2000_chr5_56354670_f	NEMP1; TMEM194; TMEM194A	Promoter
chr5	61699340	61699492	Hypo	-0.296459	3	NR_031016_up_2000_chr5_61699393_f	bta-mir-1251; MIR1251	Promoter
chr5	90831452	90831646	None	-0.144826	4	NR_107828_up_2000_chr5_90830750_f	MIR2285Y; bta-mir-2285y	Promoter
chr5	94944648	94944800	None	-0.205026	3	NM_175797_up_2000_chr5_94944442_f	ARHGDIB	Promoter
chr6	17083597	17083787	None	0.197657	10	NM_001192856_up_2000_chr6_17082271_f	LEF1	Promoter
chr6	25666563	25666667	Hyper	0.302091	5	NM_174310_up_2000_chr6_25665219_f	EIF4E	Promoter
chr6	64961746	64962055	None	0.119841	12	NM_174541_up_2000_chr6_64960788_r	GABRA2	Promoter
chr6	65573034	65573154	Hyper	0.314474	6	NM_174543_up_2000_chr6_65572999_r	GABRA4	Promoter
chr6	89733241	89733396	Hypo	-0.283198	3	NM_173896_up_2000_chr6_89731874_r	BTC	Promoter
chr6	116834070	116834098	Hypo	-0.36553	3	NM_001076864_up_2000_chr6_116833679_f	TMEM129	Promoter
chr7	19469569	19469753	None	0.0827183	5	NM_001001164_up_2000_chr7_19468131_f	C19orf10; C7H19orf10; MYDGF	Promoter
chr7	25117101	25117262	Hyper	0.267594	7	NM_001101169_up_2000_chr7_25117072_r	SLC27A6	Promoter
chr7	38039122	38039240	None	-0.0113759	5	NM_001192304_up_2000_chr7_38037647_f	PCDH24; CDHR2	Promoter
chr7	43632510	43632756	None	0.21762	3	NM_001077911_up_2000_chr7_43631077_r	SBNO2	Promoter
chr7	43711718	43711816	Hyper	0.553488	4	NM_001206241_up_2000_chr7_43711177_f	FAM174C; C7H19orf24	Promoter
chr7	57416113	57416446	Hypo	-0.342708	10	NM_001193172_up_2000_chr7_57415651_f	RBM27	Promoter
chr7	61075315	61075509	None	0.0896465	8	NR_030898_up_2000_chr7_61074253_f	bta-mir-378; mir-378-1; MIR378-1; MIR378; bta-mir-378-1	Promoter
chr7	83617422	83617724	Hyper	0.29038	10	NM_174288_up_2000_chr7_83616648_r	HAPLN1; LP; CRTL1	Promoter
chr8	6824520	6824567	Hyper	0.272727	9	NM_001034419_up_2000_chr8_6824509_r	HPGD; PGDH	Promoter
chr8	7876115	7876240	Hypo	-0.365714	4	NM_001075968_up_2000_chr8_7874142_r	BLK	Promoter
chr8	17278612	17278889	None	-0.153545	6	NM_001205775_up_2000_chr8_17277619_r	IFT74	Promoter
chr8	22584163	22584274	None	-0.211222	3	NM_001168279_up_2000_chr8_22583563_r	IFNT	Promoter
chr8	22997740	22997933	None	-0.186186	4	NM_001017411_up_2000_chr8_22996897_f	IFNAA; IFN-a	Promoter
chr8	46963430	46963616	None	-0.230237	5	NR_030795_up_2000_chr8_46962604_r	MIR204; bta-mir-204; MIRN204	Promoter
chr8	51152499	51152681	None	-0.240933	4	NM_174409_up_2000_chr8_51151923_f	OSTF1	Promoter
chr8	67283316	67283560	Hypo	-0.376096	4	NM_001193171_up_2000_chr8_67282361_r	SLC18A1	Promoter
chr8	74789324	74789518	Hypo	-0.264929	5	NM_001015637_up_2000_chr8_74788616_f	DNAJA1	Promoter
chr8	76081883	76081965	Hypo	-0.322199	3	NM_001038076_up_2000_chr8_76081731_r	CCL21	Promoter
chr8	90070191	90070260	None	0.165952	4	NM_001128501_up_2000_chr8_90068389_f	FBXW12	Promoter
chr8	94567765	94567917	Hypo	-0.292296	8	NM_001080298_up_2000_chr8_94566742_f	NIPSNAP3A	Promoter
chr9	41957840	41958233	None	0.151282	12	NM_001192653_up_2000_chr9_41956578_r	NR2E1	Promoter
chr9	43867512	43867802	None	-0.229857	5	NM_001192936_up_2000_chr9_43866203_r	PRDM1	Promoter
chr9	81298182	81298351	None	-0.144272	4	NM_001075326_up_2000_chr9_81297627_f	LTV1	Promoter
chr9	81419168	81419344	Hyper	0.399097	10	NM_001103289_up_2000_chr9_81418951_r	PLAGL1; ZAC1	Promoter
chr10	37638999	37639159	None	0.0394506	3	NM_001083515_up_2000_chr10_37637424_r	TMEM87A	Promoter
chr11	99446598	99446924	None	0.0898466	6	NM_001035365_up_2000_chr11_99445711_r	TMEM15; DOLK	Promoter
chr13	78143634	78143798	None	-0.101358	4	NM_001035497_up_2000_chr13_78143122_r	UBE2V1	Promoter
chr15	17110278	17110383	None	0.113341	5	NM_001078108_up_2000_chr15_17109406_f	ELMOD1	Promoter
chr15	29699604	29699770	Hyper	0.34647	8	NM_001038531_up_2000_chr15_29698469_f	MIZF; HINFP	Promoter
chr18	51564992	51564998	Hypo	-0.329589	3	NM_001101252_up_2000_chr18_51564522_f	TEX101	Promoter
chr21	31336191	31336282	None	0.184	3	NM_001101168_up_2000_chr21_31335079_f	C21H15orf27; TMEM266	Promoter
chr22	52872082	52872205	Hyper	0.442406	8	NM_001080358_up_2000_chr22_52872062_r	TDGF1	Promoter
chr23	27521284	27521451	None	-0.0986383	4	NM_001167895_up_2000_chr23_27521225_f	HSPA1L	Promoter
chr23	28335000	28335166	Hypo	-0.433403	4	NM_001206210_up_2000_chr23_28334627_f	DHX16	Promoter
chr25	2375675	2375804	Hyper	0.30331	6	NM_001098897_up_2000_chr25_2374855_f	PAQR4	Promoter
chr28	26458052	26458244	Hypo	-0.389799	7	NM_001075118_up_2000_chr28_26456502_r	PP; PPA1	Promoter
chrX	28354239	28354602	None	-0.107395	10	NM_001080346_up_2000_chrX_28354252_f	MGC148328	Promoter
chrX	86776889	86777091	Hypo	-0.303911	9	NM_001046264_up_2000_chrX_86775328_f	SUV39H1	Promoter
chrX	87065489	87065723	None	-0.228478	10	NM_001205638_up_2000_chrX_87064583_r	OTUD5	Promoter
chrX	94769374	94769602	Hyper	0.268108	8	NM_001046477_up_2000_chrX_94769334_r	MSN	Promoter
chr1	56637357	56637461	None	0.226314	6	NM_001206308_cds_0_0_chr1_56636130_f	PHLDB2	CDS
chr1	56688840	56689034	Hypo	-0.347159	6	NM_001206308_cds_5_0_chr1_56688897_f	PHLDB2	CDS
chr1	66580500	66580610	Hypo	-0.339104	4	NM_001038017_cds_1_0_chr1_66580581_f	CD86	CDS
chr1	68005363	68005544	Hypo	-0.277687	5	NM_176636_cds_6_0_chr1_68005290_r	MYLK; smMLCK; MLCK	CDS
chr1	85303025	85303160	Hyper	0.437601	10	NM_001105463_cds_0_0_chr1_85302411_r	SOX2	CDS
chr1	97043276	97043475	None	-0.191388	5	NM_001205947_cds_4_0_chr1_97043299_r	SKIL	CDS
chr1	102286226	102286403	None	-0.238208	6	NM_001114189_cds_9_0_chr1_102286155_f	SI	CDS
chr1	107152764	107152927	None	-0.185574	3	NM_001098959_cds_8_0_chr1_107152638_f	IFT80	CDS
chr1	125356138	125356302	Hypo	-0.299385	4	NM_001076068_cds_6_0_chr1_125356071_f	SLC9A9	CDS
chr1	137022679	137022730	Hypo	-0.277549	4	NM_001075893_cds_18_0_chr1_137022652_f	ACAD11	CDS
chr2	30034612	30034732	None	-0.160034	4	NM_001110787_cds_15_0_chr2_30034484_f	SCN9A	CDS
chr2	30546302	30546499	None	-0.226077	9	NM_001192858_cds_0_0_chr2_30545876_f	GALNT3	CDS
chr2	36933748	36933882	Hypo	-0.278708	4	NM_001205418_cds_7_0_chr2_36933364_f	BAZ2B	CDS
chr2	41737949	41738123	None	-0.115947	4	NM_001076886_cds_3_0_chr2_41738082_r	GALNT13	CDS
chr2	43564266	43564437	Hypo	-0.30622	3	NM_001206821_cds_14_0_chr2_43564300_r	FMNL2	CDS
chr2	71805626	71805730	None	-0.182685	4	NM_001035384_cds_4_0_chr2_71805651_f	EPB41L5	CDS
chr2	79472937	79473132	None	-0.0103477	4	NM_001077964_cds_11_0_chr2_79473119_f	GLS	CDS
chr2	98432152	98432322	Hypo	-0.293651	4	NM_001192258_cds_26_0_chr2_98432133_f	CPS1	CDS
chr2	102617429	102617477	Hypo	-0.476948	4	NM_001191159_cds_2_0_chr2_102617310_f	VWC2L	CDS
chr2	106281178	106281347	None	0.217794	6	NM_001034713_cds_9_0_chr2_106281246_f	ARPC2	CDS
chr2	121291539	121291642	None	0.134454	5	NM_001046256_cds_1_0_chr2_121291536_f	MTMR9; MTMR9L	CDS
chr3	13772895	13773093	None	-0.183953	4	NM_001192587_cds_4_0_chr3_13772963_f	ETV3L	CDS
chr3	19253867	19254079	None	-0.16587	4	NM_001192786_cds_1_0_chr3_19253942_r	CGN	CDS
chr3	26138410	26138514	Hypo	-0.301991	4	NM_001080735_cds_5_0_chr3_26138253_r	TTF2	CDS
chr3	39788785	39788982	None	-0.243146	4	NM_001035016_cds_3_0_chr3_39788739_r	AMY2B	CDS
chr3	50338347	50338471	None	0.0614108	4	NM_001046556_cds_4_0_chr3_50338233_r	MTF2	CDS
chr3	57684181	57684376	Hypo	-0.349079	4	NM_001075993_cds_2_0_chr3_57684344_f	ODF2L	CDS
chr3	62520643	62520829	None	-0.231592	8	NM_181013_cds_21_0_chr3_62520650_r	ADGRL2; LPHN2; LEC2	CDS
chr3	69571736	69571858	Hypo	-0.253333	3	NM_001281916_cds_18_0_chr3_69571725_f	SLC44A5	CDS
chr3	70447462	70447654	Hypo	-0.303088	4	NM_001078008_cds_17_0_chr3_70447366_r	TNNI3K	CDS
chr3	77650359	77650683	Hyper	0.432292	4	NM_001034247_cds_1_0_chr3_77650493_r	GADD45A	CDS
chr3	84260269	84260371	None	-0.0429291	5	NM_001038209_cds_2_0_chr3_84260110_r	NFIA	CDS
chr3	113597816	113597898	None	-0.150045	9	NM_001206066_cds_3_0_chr3_113597652_f	TRPM8	CDS
chr4	15319920	15320106	None	-0.0742902	3	NM_001076160_cds_3_0_chr4_15320087_f	C1GALT1	CDS
chr4	19612407	19612649	Hypo	-0.26835	6	NM_001206743_cds_19_0_chr4_19612455_r	THSD7A	CDS
chr4	38289700	38289868	None	-0.158864	3	NM_001205987_cds_2_0_chr4_38289818_f	CACNA2D1	CDS
chr4	77174385	77174459	Hyper	0.32772	11	NM_001102302_cds_8_0_chr4_77174278_f	GCK	CDS
chr4	86538680	86538848	None	-0.180773	3	NM_001109797_cds_6_0_chr4_86538824_r	AASS	CDS
chr4	87933195	87933313	Hypo	-0.304878	5	NM_174687_cds_6_0_chr4_87933026_f	ASB15	CDS
chr4	98733159	98733517	None	-0.105907	11	NM_001354722_cds_6_0_chr4_98732740_f	AGBL3	CDS
chr5	14697294	14697484	None	-0.137072	4	NM_001191135_cds_7_0_chr5_14695730_f	LRRIQ1	CDS
chr5	21023627	21023699	Hypo	-0.296102	3	NM_173906_cds_2_0_chr5_21023636_r	DCN	CDS
chr5	27406787	27406858	None	-0.166628	4	NM_001257404_cds_5_0_chr5_27406812_f	KRT6B; KERIV	CDS
chr5	39202946	39203208	None	-0.242967	5	NM_001205492_cds_0_0_chr5_39201626_r	PDZRN4	CDS
chr5	39949209	39949273	None	-0.16899	3	NM_174280_cds_20_0_chr5_39949215_r	CNTN1	CDS
chr5	41909205	41909377	None	0.0803273	4	NM_001206918_cds_32_0_chr5_41909314_f	KIF21A	CDS
chr5	42470540	42470673	Hypo	-0.335106	4	NM_001098085_cds_19_0_chr5_42470538_f	CPNE8	CDS
chr5	71060705	71060937	Hypo	-0.260484	4	NM_001205834_cds_7_0_chr5_71060532_r	BPIFC; BPIL2	CDS
chr5	102646247	102646532	Hypo	-0.375088	8	NM_001190424_cds_11_0_chr5_102646228_r	WC1.3; WC1	CDS
chr5	103804717	103804845	Hypo	-0.308202	9	NM_001034304_cds_1_0_chr5_103804673_f	LPAR5; GPR92	CDS
chr5	109676820	109676963	None	0.244681	4	NM_001035296_cds_9_0_chr5_109676807_f	EIF3L; EIF3EIP; EIF3S6IP	CDS
chr6	61398231	61398320	None	-0.157097	4	NM_174838_cds_22_0_chr6_61398305_r	ATP8A1	CDS
chr6	69748006	69748187	None	-0.218785	6	NM_001192345_cds_9_0_chr6_69747936_f	PDGFRA	CDS
chr6	84952165	84952234	Hypo	-0.305419	5	NM_001101281_cds_1_0_chr6_84952137_r	LOC781988	CDS
chr6	90601526	90601660	None	-0.111111	4	NM_174845_cds_5_0_chr6_90601507_f	VDP; USO1	CDS
chr6	91076337	91076503	None	-0.135077	4	NM_001102153_cds_7_0_chr6_91076338_r	SCARB2	CDS
chr6	114226001	114226041	Hypo	-0.358655	3	NM_001206044_cds_15_0_chr6_114225995_r	AFAP1	CDS
chr7	898583	898762	Hypo	-0.418503	4	NM_001076883_cds_12_0_chr7_898665_f	GFPT2	CDS
chr7	12680878	12680981	None	0.171553	12	NM_001191528_cds_1_0_chr7_12680859_r	MAST1	CDS
chr7	29114552	29114671	None	-0.215197	6	NM_001206306_cds_2_0_chr7_29114531_f	ZNF608	CDS
chr7	38961542	38961788	None	0.190361	6	NM_001045917_cds_6_0_chr7_38961519_r	DBN1	CDS
chr7	59383036	59383101	Hypo	-0.32846	3	NM_001102102_cds_25_0_chr7_59383028_f	SPINK5	CDS
chr7	68787236	68787414	None	-0.202381	3	NM_001077105_cds_1_0_chr7_68787359_r	HAVCR2; Tim-3	CDS
chr7	108056367	108056566	None	-0.148636	4	NM_001191336_cds_10_0_chr7_108056357_f	FER	CDS
chr8	17052342	17052437	Hypo	-0.399728	3	NM_173964_cds_1_0_chr8_17052362_r	TEK	CDS
chr8	27153756	27153904	Hypo	-0.321039	5	NM_001192721_cds_23_0_chr8_27153680_r	CNTLN	CDS
chr8	31060633	31060738	Hypo	-0.439091	6	NM_001192891_cds_1_0_chr8_31060625_f	MPDZ	CDS
chr8	54242923	54243085	None	-0.119946	4	NM_001102150_cds_7_0_chr8_54243015_f	PSAT1	CDS
chr9	14736130	14736219	Hypo	-0.25896	3	NM_001206497_cds_51_0_chr9_14736059_r	COL12A1	CDS
chr9	28464954	28465085	Hyper	0.312121	6	NM_001035019_cds_6_0_chr9_28464885_r	SMPDL3A	CDS
chr9	33502264	33502435	None	0.204284	9	NM_001078032_cds_0_0_chr9_33501859_r	VGLL2	CDS
chr9	33926968	33927166	None	-0.140515	5	NM_001034594_cds_1_0_chr9_33926747_f	DUB; ZUFSP; C6orf113; C9H6orf113; ZUP1	CDS
chr9	62441162	62441327	None	0.134506	3	NM_001034637_cds_6_0_chr9_62441216_r	SLC35A1	CDS
chr9	65885369	65885548	None	-0.181227	3	NM_001098116_cds_4_0_chr9_65885318_r	THEMIS; C9H6ORF190; TSEPA	CDS
chr9	83075428	83075553	None	0.0605765	3	NM_001205667_cds_1_0_chr9_83074573_r	FBXO30	CDS
chr10	13406576	13406689	Hyper	0.371961	4	NM_001192493_cds_1_0_chr10_13406673_r	LCTL	CDS
chr10	26171325	26171476	Hypo	-0.29867	5	NM_001105511_cds_0_0_chr10_26171023_r	RNASE2; RNASE3	CDS
chr10	68078893	68079012	Hypo	-0.337474	4	NM_001102205_cds_19_0_chr10_68078822_f	KTN1	CDS
chr11	18940146	18940211	None	-0.189855	4	NM_001205298_cds_5_0_chr11_18940130_f	CRIM1	CDS
chr11	20371101	20371303	None	-0.192308	4	NM_001040508_cds_1_0_chr11_20370899_f	FAM82A1; FAM82A; RMDN2	CDS
chr11	86598860	86598953	None	-0.221612	4	NM_174452_cds_25_0_chr11_86598830_f	ROCK-II; ROCK2	CDS
chr11	88020933	88021054	Hypo	-0.372815	4	NM_001034448_cds_2_0_chr11_88020927_f	ITGB1BP1	CDS
chr12	2376459	2376609	Hypo	-0.381366	4	NM_001192614_cds_10_0_chr12_2376369_f	DIAPH3	CDS
chr12	35596057	35596146	None	-0.0732687	3	NM_001110067_cds_7_0_chr12_35595958_f	C12H13ORF3; SKA3	CDS
chr12	76953745	76953751	None	-0.222222	3	NM_001083509_cds_8_0_chr12_76953695_f	PCCA	CDS
chr13	17801696	17801857	Hypo	-0.377458	5	NM_181038_cds_9_0_chr13_17801729_r	ACBD5	CDS
chr13	63861437	63861559	None	-0.243304	4	NM_001082428_cds_14_0_chr13_63861409_f	ITCH	CDS
chr14	73711023	73711099	Hyper	0.34248	4	NM_001075423_cds_8_0_chr14_73711022_r	DECR1	CDS
chr17	39665276	39665440	Hypo	-0.492201	4	NM_001191326_cds_18_0_chr17_39665154_r	RAPGEF2; PDZ-GEF1; nRap GEP; RA-GEF-1	CDS
chr17	39672678	39672827	Hypo	-0.370181	4	NM_001191326_cds_19_0_chr17_39672757_r	RAPGEF2; PDZ-GEF1; nRap GEP; RA-GEF-1	CDS
chr17	64281206	64281485	Hypo	-0.459129	6	NM_001081590_cds_8_0_chr17_64281468_f	CORO1C	CDS
chr19	13851565	13851678	None	0.0195266	5	NM_001102152_cds_9_0_chr19_13851649_r	AP1GBP1; SYNRG	CDS
chr19	20781764	20781880	None	-0.0644618	7	NM_001206100_cds_11_0_chr19_20781717_f	TAOK1	CDS
chr19	33428397	33428599	Hypo	-0.277146	4	NM_001193059_cds_39_0_chr19_33428311_f	NCOR1	CDS
chr20	2156696	2156872	Hyper	0.401068	9	NM_001076844_cds_14_0_chr20_2156667_r	LCP2	CDS
chr20	14217525	14217681	Hypo	-0.455083	4	NM_001193016_cds_10_0_chr20_14217485_f	ADAMTS6	CDS
chr21	26425013	26425214	None	-0.2	5	NM_001206705_cds_11_0_chr21_26425099_f	ARNT2	CDS
chr21	30664109	30664312	None	-0.0302202	5	NM_001102120_cds_5_0_chr21_30664057_f	DNAJA4	CDS
chr21	43203561	43203701	None	-0.249339	4	NM_001192923_cds_12_0_chr21_43203034_f	AKAP6	CDS
chr22	16758508	16758703	None	-0.148649	3	NM_001192429_cds_16_0_chr22_16758458_r	FANCD2	CDS
chr23	31828629	31828674	Hyper	0.452381	4	NM_001205596_cds_1_0_chr23_31828545_r	H2AC6; HIST1H2AC	CDS
chr24	20960787	20960937	None	0.0456326	4	NM_001143864_cds_1_0_chr24_20960905_r	ELP2	CDS
chr24	47507268	47507282	Hyper	0.52859	3	NM_001046218_cds_3_0_chr24_47507171_r	SMAD2	CDS
chr24	56873101	56873167	None	-0.22449	4	NM_001192839_cds_3_0_chr24_56873122_r	ATP8B1	CDS
chr26	13074316	13074480	None	0.115084	3	NM_001206772_cds_6_0_chr26_13074474_f	hmm77879; HECTD2	CDS
chr26	38286952	38287112	Hyper	0.366426	6	NM_001192771_cds_1_0_chr26_38287080_r	RAB11FIP2	CDS
chr27	14307011	14307281	None	-0.157861	10	NM_001193225_cds_1_0_chr27_14306943_f	ING2; INGX	CDS
chr28	14876338	14876382	None	0.0765655	3	NM_001079798_cds_3_0_chr28_14876298_f	PHYHIPL	CDS
chr29	40978431	40978497	None	0.203848	6	NM_001205777_cds_21_0_chr29_40978415_r	GANAB	CDS
chrX	8219524	8219565	None	-0.128207	4	NM_001205592_cds_0_0_chrX_8218730_f	BIRC4; XIAP	CDS
chrX	54703438	54703574	None	-0.162714	3	NM_001191165_cds_12_0_chrX_54702468_f	NRK	CDS
chrX	94964738	94964862	None	-0.156845	3	NM_001076815_cds_10_0_chrX_94964375_f	LAS1L	CDS
chrX	121647139	121647309	None	0.0145435	3	NM_001206513_cds_0_0_chrX_121647152_r	CNKSR2	CDS
chrX	124050140	124050233	None	-0.0838695	3	NM_001110183_cds_1_0_chrX_124050111_f	MGC134232	CDS
chrX	125760435	125760795	Hypo	-0.419355	4	NM_001205728_cds_2_0_chrX_125757485_r	NHS	CDS
chrX	126839352	126839386	Hypo	-0.314134	3	NM_001076966_cds_10_0_chrX_126839314_f	CTPS2	CDS
chr1	127020233	127020504	None	-0.100783	6	NM_001075241_utr3_8_0_chr1_127020200_f	TFDP2	3' UTR
chr2	72963598	72963732	Hypo	-0.273201	6	NM_001192488_utr3_0_0_chr2_72963706_r	TFCP2L1	3' UTR
chr3	48965047	48965302	None	-0.0679012	5	NM_173878_utr3_5_0_chr3_48964618_f	F3; TF	3' UTR
chr4	76124028	76124121	Hypo	-0.477756	4	NM_174556_utr3_4_0_chr4_76123423_f	IGFBP-3; IGFBP3	3' UTR
chr6	3589460	3589615	Hyper	0.325557	6	NM_001040477_utr3_12_0_chr6_3589459_f	ANXA5	3' UTR
chr7	16715334	16715521	None	-0.179293	5	NM_001076454_utr3_0_0_chr7_16715067_r	ELAVL1; HuR	3' UTR
chr7	21945607	21945645	Hypo	-0.563853	3	NM_001191261_utr3_9_0_chr7_21944888_f	IRF1; IRF-1	3' UTR
chr7	87739069	87739256	None	0.0411198	3	NM_001205673_utr3_0_0_chr7_87739194_r	TMEM161B	3' UTR
chr7	106498172	106498354	Hypo	-0.270023	6	NM_001076432_utr3_0_0_chr7_106497216_r	EFNA5	3' UTR
chr8	22085992	22086155	None	0.163844	6	NM_001075894_utr3_1_0_chr8_22085130_f	CDKN2B; MTS2	3' UTR
chr8	69996783	69996882	Hyper	0.329598	7	NM_001289818_utr3_0_0_chr8_69996238_r	EGR3	3' UTR
chr8	102629181	102629310	None	0.110946	4	NM_001206723_utr3_5_0_chr8_102628861_f	BSPRY	3' UTR
chr13	61673729	61673776	None	0.236449	5	NM_001098077_utr3_17_0_chr13_61673245_f	TM9SF4	3' UTR
chr14	77029304	77029439	None	0.0895947	3	NM_001034437_utr3_0_0_chr14_77028975_r	CA3	3' UTR
chr16	64182644	64182676	Hypo	-0.368094	3	NM_001206817_utr3_27_0_chr16_64180964_f	LAMC1	3' UTR
chr18	10153904	10154032	None	-0.0865385	4	NM_001035277_utr3_13_0_chr18_10152805_f	CDH13	3' UTR
chrX	50864378	50864622	None	-0.248533	7	NM_001034480_utr3_1_0_chrX_50863793_f	TIMM8A	3' UTR
chr1	44075256	44075409	Hypo	-0.404545	3	NM_001101176_end_2000_chr1_44073698_f	COL8A1	Downstream
chr1	44510349	44510630	None	-0.228893	3	NM_001038150_end_2000_chr1_44508874_f	TMEM30C	Downstream
chr1	155429811	155430005	None	-0.0594828	4	NM_001102040_end_2000_chr1_155429342_r	SATB1	Downstream
chr1	156363330	156363533	Hypo	-0.254044	7	NR_107728_end_2000_chr1_156362252_f	bta-mir-2285e-1; MIR2285E-1	Downstream
chr2	30618268	30618275	Hypo	-0.575	3	NM_001076244_end_2000_chr2_30618092_r	CSRNP3; FAM130A2	Downstream
chr2	71107737	71107871	None	-0.195876	3	NM_001037618_end_2000_chr2_71105885_r	C2H2orf76	Downstream
chr2	71482580	71482750	None	-0.241949	3	NM_001192060_end_2000_chr2_71482236_f	TMEM177	Downstream
chr2	120409487	120409627	Hyper	0.292178	7	NM_001192168_end_2000_chr2_120408257_r	ZNF362	Downstream
chr2	121574473	121574898	None	0.0628187	40	NR_036352_end_2000_chr2_121573106_r	MIR2887-1; bta-mir-2887-1	Downstream
chr2	128937819	128937826	None	-0.0519231	3	NM_001078126_end_2000_chr2_128936372_f	FUSIP1; SFRS13A; SRSF10	Downstream
chr3	24255926	24256040	None	-0.0789801	3	NM_001079775_end_2000_chr3_24255585_f	TBX15	Downstream
chr3	34566358	34566401	None	-0.194444	3	NM_001083415_end_2000_chr3_34566241_r	STXBP3	Downstream
chr3	82992738	82992876	None	-0.159628	3	NM_001080345_end_2000_chr3_82992334_r	ANGPTL3	Downstream
chr3	103440751	103440919	Hypo	-0.315535	4	NM_001040575_end_2000_chr3_103438942_f	CCDC23; SVBP	Downstream
chr4	12077107	12077115	None	-0.171832	4	NM_001109815_end_2000_chr4_12076659_f	PEG10	Downstream
chr4	23997798	23997967	None	-0.127671	6	NM_001098045_end_2000_chr4_23997236_r	MEOX2	Downstream
chr4	55861929	55862247	Hyper	0.66216	3	NM_001034729_end_2000_chr4_55861959_r	IFRD1	Downstream
chr4	94256522	94256682	Hyper	0.27339	5	NR_031203_end_2000_chr4_94255175_f	MIR335; bta-mir-335	Downstream
chr4	95631019	95631191	None	-0.220938	3	NR_030877_end_2000_chr4_95629850_r	bta-mir-320b; MIR320B	Downstream
chr4	100755422	100755821	Hypo	-0.307972	4	NM_001080733_end_2000_chr4_100754402_f	CHRM2	Downstream
chr5	10252523	10252710	None	-0.12455	3	NM_001192555_end_2000_chr5_10250998_f	PTPRQ	Downstream
chr5	76020135	76020202	Hyper	0.260457	5	NM_001017940_end_2000_chr5_76018302_f	bubp43; USP18	Downstream
chr5	83572159	83572302	Hypo	-0.500311	6	NM_174369_end_2000_chr5_83570655_f	insP3R2; ITPR2	Downstream
chr7	6135315	6135508	Hyper	0.377551	4	NR_129528_end_2000_chr7_6134476_f	MIR8550; bta-mir-8550	Downstream
chr7	12640905	12641025	None	0.0978616	3	NR_036346_end_2000_chr7_12640534_f	MIR2881; bta-mir-2881	Downstream
chr7	26419246	26419297	None	0.179028	3	NM_001206000_end_2000_chr7_26419249_r	PRRC1	Downstream
chr7	60236495	60236566	Hypo	-0.487121	3	NM_174231_end_2000_chr7_60234736_f	ADRB2	Downstream
chr7	61758984	61759191	None	-0.226198	5	NM_001077830_end_2000_chr7_61758728_r	RPS14	Downstream
chr8	1636686	1636784	Hyper	0.310345	3	NM_001193003_end_2000_chr8_1636027_f	CLCN3	Downstream
chr8	11196226	11196417	Hypo	-0.420838	5	NM_173902_end_2000_chr8_11194507_f	CLU; gpIII	Downstream
chr8	31205893	31206062	Hypo	-0.427705	3	NM_001192891_end_2000_chr8_31205202_f	MPDZ	Downstream
chr8	45414963	45415033	Hypo	-0.383721	3	NM_001102482_end_2000_chr8_45413178_f	TJP2; zo2	Downstream
chr8	75125877	75126013	None	0.0857977	4	NM_001102029_end_2000_chr8_75124498_f	NFX1	Downstream
chr9	67734939	67735089	None	-0.105617	6	NM_001110772_end_2000_chr9_67733745_r	ARHGAP18	Downstream
chr9	68289655	68289876	None	-0.189263	6	NM_001038083_end_2000_chr9_68288435_r	SAMD3	Downstream
chr14	66179859	66179907	Hypo	-0.272222	4	NM_001034434_end_2000_chr14_66179595_f	RPL30	Downstream
chr15	34793426	34793589	Hypo	-0.288924	6	NM_001040478_end_2000_chr15_34792120_r	MYOD1; MyoD	Downstream
chr19	22948110	22948293	Hyper	0.424564	6	NM_001075176_end_2000_chr19_22946582_f	RPA1	Downstream
chr22	5184550	5184716	None	-0.202309	4	NM_001159566_end_2000_chr22_5183755_f	TGFBR2	Downstream
chr23	32997932	32998079	None	0.214314	3	NM_001035425_end_2000_chr23_32996537_f	RIPOR2; FAM65B	Downstream
chr25	26059724	26059850	None	-0.155434	4	NM_001164653_end_2000_chr25_26059018_r	IL27	Downstream
chr25	26579955	26580267	None	-0.192878	13	NM_001101958_end_2000_chr25_26579634_f	ZNF553; ZNF48	Downstream
chr25	32781026	32781198	Hypo	-0.381173	4	NM_001102177_end_2000_chr25_32780220_r	TFII-I; GTFII-I; GTF2I	Downstream
chr25	38431816	38432030	Hyper	0.277311	4	NM_001075754_end_2000_chr25_38430420_f	C25H7orf26	Downstream
chr26	45206323	45206410	Hyper	0.537371	3	NM_001077026_end_2000_chr26_45206049_r	TEX36; C26H10orf122	Downstream
chrX	4223872	4224046	None	0.189442	4	NM_175794_end_2000_chrX_4223710_f	CI-MWFE; MWFE; NDUFA1	Downstream
chrX	63077730	63077836	None	-0.228376	3	NR_031084_end_2000_chrX_63075914_f	MIR1298; bta-mir-1298	Downstream
chrX	66970787	66970902	None	-0.169293	3	NM_001205925_end_2000_chrX_66970303_r	ZNF711	Downstream
chrX	81896086	81896131	None	-0.190023	3	NM_001101206_end_2000_chrX_81895271_r	YIPF6	Downstream
chr1	2844155	2844332	Hypo	-0.294431	3	NM_174468_intron_0_0_chr1_2829104_f	SYNJ1	Intron
chr1	3057537	3057611	Hypo	-0.498069	3	NM_001199027_intron_6_0_chr1_3030556_r	EVA1C; C1H21orf63	Intron
chr1	6161198	6161376	None	-0.221264	4	NM_001102514_intron_0_0_chr1_6112565_f	GRIK1	Intron
chr1	6175790	6175950	None	-0.131696	3	NM_001102514_intron_0_0_chr1_6112565_f	GRIK1	Intron
chr1	6368580	6368648	Hypo	-0.264593	3	NM_001102514_intron_0_0_chr1_6112565_f	GRIK1	Intron
chr1	6571065	6571269	Hypo	-0.394523	4	NM_001102514_intron_14_0_chr1_6558926_f	GRIK1	Intron
chr1	10467880	10467949	Hypo	-0.354545	3	NM_001076796_intron_8_0_chr1_10446068_f	APP	Intron
chr1	10824053	10824135	None	0.209524	6	NM_001080730_intron_0_0_chr1_10823416_f	MRPL39	Intron
chr1	18577205	18577284	None	0.216873	3	NM_174439_intron_2_0_chr1_18572514_f	TMPRSS15; PRSS7	Intron
chr1	18581212	18581342	Hypo	-0.334016	3	NM_174439_intron_3_0_chr1_18579879_f	TMPRSS15; PRSS7	Intron
chr1	18655506	18655528	None	-0.0383316	3	NM_174439_intron_16_0_chr1_18650780_f	TMPRSS15; PRSS7	Intron
chr1	19475450	19475577	Hypo	-0.396405	4	NM_174298_intron_4_0_chr1_19471851_r	CXADR	Intron
chr1	22673137	22673203	Hyper	0.277843	3	NM_001035404_intron_6_0_chr1_22663476_f	SAMSN1	Intron
chr1	22787341	22787527	Hyper	0.438221	3	NM_001038505_intron_1_0_chr1_22786832_f	STCH; HSPA13	Intron
chr1	22982313	22982556	Hypo	-0.28993	5	NM_001105006_intron_0_0_chr1_22966992_f	LIPI	Intron
chr1	26147006	26147205	Hypo	-0.260425	3	NM_001192888_intron_4_0_chr1_26139384_r	ROBO1	Intron
chr1	26191190	26191375	Hypo	-0.289202	3	NM_001192888_intron_19_0_chr1_26190246_r	ROBO1	Intron
chr1	26279856	26280091	None	-0.239515	5	NM_001192888_intron_27_0_chr1_26265513_r	ROBO1	Intron
chr1	26338703	26338830	None	-0.183056	5	NM_001192888_intron_27_0_chr1_26265513_r	ROBO1	Intron
chr1	26469202	26469324	Hypo	-0.276173	4	NM_001192888_intron_27_0_chr1_26265513_r	ROBO1	Intron
chr1	26497068	26497078	Hypo	-0.344162	3	NM_001192888_intron_28_0_chr1_26493894_r	ROBO1	Intron
chr1	26497517	26497691	Hypo	-0.347847	3	NM_001192888_intron_28_0_chr1_26493894_r	ROBO1	Intron
chr1	26827678	26827770	None	-0.206828	5	NM_001192888_intron_29_0_chr1_26706183_r	ROBO1	Intron
chr1	27232468	27232593	Hypo	-0.336526	6	NM_001192888_intron_29_0_chr1_26706183_r	ROBO1	Intron
chr1	35117500	35117702	None	-0.170401	4	NM_001191130_intron_2_0_chr1_35110884_r	VGLL3	Intron
chr1	37122171	37122239	Hypo	-0.284487	3	NM_001206113_intron_0_0_chr1_37110849_f	EPHA3	Intron
chr1	37184714	37184815	None	-0.235884	3	NM_001206113_intron_1_0_chr1_37134416_f	EPHA3	Intron
chr1	37218922	37219050	None	-0.233791	3	NM_001206113_intron_1_0_chr1_37134416_f	EPHA3	Intron
chr1	37358833	37358939	None	-0.179116	4	NM_001206113_intron_2_0_chr1_37233003_f	EPHA3	Intron
chr1	38368687	38368807	None	0.0832298	3	NM_001076001_intron_1_0_chr1_38361572_f	NSUN3	Intron
chr1	43072170	43072311	None	0.0254529	3	NM_001002883_intron_3_0_chr1_43071060_f	ST3GAL6; SIAT10	Intron
chr1	43126546	43126672	None	-0.215354	3	NM_001205911_intron_3_0_chr1_43120617_r	CLCP1-like; DCBLD2	Intron
chr1	43182661	43182875	None	-0.196058	5	NM_001205911_intron_14_0_chr1_43171924_r	CLCP1-like; DCBLD2	Intron
chr1	44041409	44041511	None	-0.134135	3	NM_001101176_intron_1_0_chr1_44011698_f	COL8A1	Intron
chr1	44271890	44272089	None	-0.132894	3	NM_001038215_intron_0_0_chr1_44086138_f	CMSS1; C1H3orf26; C3orf26	Intron
chr1	44357097	44357233	None	-0.18833	3	NM_001038215_intron_0_0_chr1_44086138_f	CMSS1; C1H3orf26; C3orf26	Intron
chr1	45099203	45099341	None	-0.0447964	5	NM_001083702_intron_0_0_chr1_45082406_f	GPR128; ADGRG7	Intron
chr1	45125162	45125366	Hypo	-0.360698	6	NM_001083702_intron_10_0_chr1_45124412_f	GPR128; ADGRG7	Intron
chr1	45135747	45135806	None	-0.164189	4	NM_001083702_intron_13_0_chr1_45135167_f	GPR128; ADGRG7	Intron
chr1	46119118	46119307	None	-0.0741047	4	NM_001081529_intron_1_0_chr1_46115077_f	NXPE3; FAM55C	Intron
chr1	49950329	49950432	Hypo	-0.262105	5	NM_174238_intron_0_0_chr1_49931551_f	ALCAM	Intron
chr1	50302463	50302622	None	-0.147337	4	NM_001205923_intron_6_0_chr1_50300379_r	CBLB	Intron
chr1	50412641	50412771	Hypo	-0.388889	4	NM_001205923_intron_15_0_chr1_50386753_r	CBLB	Intron
chr1	52734798	52734936	Hypo	-0.299179	3	NM_174708_intron_5_0_chr1_52729965_r	IAP; CD47	Intron
chr1	56674705	56674820	None	-0.157983	4	NM_001206308_intron_3_0_chr1_56670068_f	PHLDB2	Intron
chr1	60772276	60772389	None	-0.174597	4	NM_001205368_intron_4_0_chr1_60713103_r	LSAMP	Intron
chr1	60899298	60899421	Hypo	-0.376068	3	NM_001205368_intron_5_0_chr1_60798286_r	LSAMP	Intron
chr1	60949424	60949480	Hypo	-0.343443	3	NM_001205368_intron_5_0_chr1_60798286_r	LSAMP	Intron
chr1	61065806	61065893	None	-0.23274	4	NM_001205368_intron_5_0_chr1_60798286_r	LSAMP	Intron
chr1	61108954	61109028	Hyper	0.623932	3	NM_001205368_intron_5_0_chr1_60798286_r	LSAMP	Intron
chr1	61176573	61176750	None	-0.199381	3	NM_001205368_intron_5_0_chr1_60798286_r	LSAMP	Intron
chr1	64673315	64673449	None	0.0778557	6	NM_001101310_intron_1_0_chr1_64663616_r	GSK3beta; GSK3B	Intron
chr1	65197342	65197452	Hypo	-0.431169	4	NM_001017950_intron_8_0_chr1_65156405_r	FSTL1	Intron
chr1	65448151	65448355	None	-0.0575227	5	NM_001103294_intron_1_0_chr1_65439344_f	GTF2E1	Intron
chr1	66706284	66706394	None	-0.11058	5	NM_174002_intron_0_0_chr1_66655878_f	BoPCaR1; CASR	Intron
chr1	66707237	66707409	None	-0.0879659	5	NM_174002_intron_0_0_chr1_66655878_f	BoPCaR1; CASR	Intron
chr1	68055931	68056200	Hypo	-0.304118	6	NM_176636_intron_14_0_chr1_68050108_r	MYLK; smMLCK; MLCK	Intron
chr1	68799250	68799435	Hypo	-0.312567	4	NM_001191364_intron_10_0_chr1_68797189_f	KALRN	Intron
chr1	68843806	68843918	None	-0.0908565	4	NM_001191364_intron_14_0_chr1_68840684_f	KALRN	Intron
chr1	68862905	68863075	Hypo	-0.353882	3	NM_001191364_intron_18_0_chr1_68859464_f	KALRN	Intron
chr1	68905437	68905639	None	-0.151313	3	NM_001191364_intron_27_0_chr1_68904150_f	KALRN	Intron
chr1	68997104	68997225	None	-0.146673	6	NM_001191364_intron_33_0_chr1_68986115_f	KALRN	Intron
chr1	69025570	69025774	None	-0.178672	4	NM_001191364_intron_33_0_chr1_68986115_f	KALRN	Intron
chr1	69240671	69240690	Hypo	-0.374825	3	NM_174679_intron_6_0_chr1_69237112_r	ITGB5	Intron
chr1	71094660	71094828	Hyper	0.47671	3	NM_001075772_intron_1_0_chr1_71092852_r	WDR53	Intron
chr1	72453451	72453545	Hyper	0.358165	4	NM_001075999_intron_2_0_chr1_72426656_f	XXYLT1; C1H3orf21	Intron
chr1	75005849	75006029	None	-0.222657	3	NM_001079789_intron_1_0_chr1_74676180_f	FGF12	Intron
chr1	75111210	75111356	Hypo	-0.271245	3	NM_001079789_intron_3_0_chr1_75088693_f	FGF12	Intron
chr1	75258543	75258677	None	-0.236999	4	NM_001079789_intron_3_0_chr1_75088693_f	FGF12	Intron
chr1	76703251	76703343	None	-0.232712	4	NM_001076155_intron_6_0_chr1_76665173_r	IL1RAP	Intron
chr1	76850852	76850917	None	-0.189368	3	NM_174519_intron_1_0_chr1_76850254_r	CLDN16	Intron
chr1	77171573	77171757	None	-0.139726	3	NM_001100345_intron_0_0_chr1_77130831_f	LEPREL1; P3H2	Intron
chr1	77241172	77241328	Hypo	-0.272534	4	NM_001100345_intron_0_0_chr1_77130831_f	LEPREL1; P3H2	Intron
chr1	77245005	77245064	Hypo	-0.374569	3	NM_001100345_intron_0_0_chr1_77130831_f	LEPREL1; P3H2	Intron
chr1	78135674	78135726	Hypo	-0.310642	4	NM_001193079_intron_3_0_chr1_78128898_r	TPRG1	Intron
chr1	78496442	78496633	None	-0.138845	4	NM_001192591_intron_2_0_chr1_78461862_r	LPP	Intron
chr1	78536984	78537054	Hypo	-0.329545	3	NM_001192591_intron_2_0_chr1_78461862_r	LPP	Intron
chr1	78781145	78781343	None	-0.23437	3	NM_001192591_intron_5_0_chr1_78737998_r	LPP	Intron
chr1	78837075	78837258	None	-0.202381	3	NM_001192591_intron_6_0_chr1_78836309_r	LPP	Intron
chr1	79597997	79598184	None	-0.138158	4	NM_001206450_intron_1_0_chr1_79597592_f	BCL6	Intron
chr1	80510653	80510738	None	0.205907	3	NM_001113277_intron_1_0_chr1_80510638_r	KNG1; KNG2; KNG	Intron
chr1	80612768	80612818	Hypo	-0.316049	3	NM_173984_intron_0_0_chr1_80612543_r	AHSG	Intron
chr1	80681231	80681404	None	-0.189552	4	NM_001083730_intron_6_0_chr1_80678931_f	TBCCD1	Intron
chr1	81174616	81174707	None	-0.0771258	6	NM_001192834_intron_6_0_chr1_81165049_f	ETV5	Intron
chr1	87258029	87258455	None	-0.0680419	8	NM_001075943_intron_6_0_chr1_87212533_f	PEX5L	Intron
chr1	87259120	87259308	None	-0.10944	6	NM_001075943_intron_6_0_chr1_87212533_f	PEX5L	Intron
chr1	87364623	87364781	None	-0.126446	4	NM_001075943_intron_12_0_chr1_87327102_f	PEX5L	Intron
chr1	87524979	87525250	None	-0.0877193	6	NM_001076901_intron_2_0_chr1_87522375_f	MRPL47	Intron
chr1	93155601	93155647	Hypo	-0.471576	3	NM_001205973_intron_2_0_chr1_93153174_r	NLGN1	Intron
chr1	93201328	93201516	Hypo	-0.261778	4	NM_001205973_intron_2_0_chr1_93153174_r	NLGN1	Intron
chr1	93267489	93267764	None	0.202356	6	NM_001205973_intron_2_0_chr1_93153174_r	NLGN1	Intron
chr1	93323135	93323276	Hypo	-0.391788	4	NM_001205973_intron_2_0_chr1_93153174_r	NLGN1	Intron
chr1	93329955	93330114	Hypo	-0.251228	3	NM_001205973_intron_2_0_chr1_93153174_r	NLGN1	Intron
chr1	93377327	93377416	Hypo	-0.289301	3	NM_001205973_intron_2_0_chr1_93153174_r	NLGN1	Intron
chr1	93413676	93413867	None	-0.139042	4	NM_001205973_intron_2_0_chr1_93153174_r	NLGN1	Intron
chr1	93461120	93461192	Hypo	-0.316048	3	NM_001205973_intron_2_0_chr1_93153174_r	NLGN1	Intron
chr1	93592895	93593181	None	-0.234769	5	NM_001205973_intron_2_0_chr1_93153174_r	NLGN1	Intron
chr1	93639324	93639505	Hypo	-0.378708	4	NM_001205973_intron_2_0_chr1_93153174_r	NLGN1	Intron
chr1	93667532	93667558	None	-0.175611	5	NM_001205973_intron_3_0_chr1_93663832_r	NLGN1	Intron
chr1	93782942	93783048	None	-0.235239	6	NM_001205973_intron_3_0_chr1_93663832_r	NLGN1	Intron
chr1	93795396	93795473	Hypo	-0.367568	4	NM_001205973_intron_3_0_chr1_93663832_r	NLGN1	Intron
chr1	93814999	93815157	None	-0.177125	4	NM_001205973_intron_3_0_chr1_93663832_r	NLGN1	Intron
chr1	93844533	93844804	None	-0.219337	5	NM_001205973_intron_3_0_chr1_93663832_r	NLGN1	Intron
chr1	93864058	93864164	Hypo	-0.269344	3	NM_001205973_intron_3_0_chr1_93663832_r	NLGN1	Intron
chr1	93969835	93969993	Hypo	-0.270833	3	NM_001205973_intron_4_0_chr1_93897435_r	NLGN1	Intron
chr1	94027011	94027182	Hypo	-0.341621	3	NM_001205973_intron_4_0_chr1_93897435_r	NLGN1	Intron
chr1	94039353	94039535	Hypo	-0.358497	4	NM_001205973_intron_4_0_chr1_93897435_r	NLGN1	Intron
chr1	94053253	94053406	Hypo	-0.333516	5	NM_001205973_intron_4_0_chr1_93897435_r	NLGN1	Intron
chr1	95134035	95134226	None	-0.118931	4	NM_001206211_intron_0_0_chr1_95124746_r	FNDC3B	Intron
chr1	95188211	95188370	None	0.0304934	4	NM_001206211_intron_13_0_chr1_95187477_r	FNDC3B	Intron
chr1	95791637	95791794	Hypo	-0.449328	4	NM_001102001_intron_6_0_chr1_95791507_f	PLD1	Intron
chr1	95897122	95897324	Hypo	-0.275069	4	NM_001102001_intron_23_0_chr1_95896051_f	PLD1	Intron
chr1	96942365	96942444	None	-0.146932	4	NM_001077992_intron_1_0_chr1_96923622_f	SLC7A14	Intron
chr1	97095657	97095836	Hypo	-0.289825	5	NM_001205955_intron_0_0_chr1_97095131_r	PRKCI	Intron
chr1	97129617	97129716	Hypo	-0.400307	5	NM_001205955_intron_15_0_chr1_97129130_r	PRKCI	Intron
chr1	99721751	99721898	None	-0.209237	3	NM_001192238_intron_7_0_chr1_99691619_r	SERPINI1	Intron
chr1	106041055	106041195	Hypo	-0.514555	3	NM_001110774_intron_1_0_chr1_106039617_f	C3orf57; SPTSSB; C1H3orf57	Intron
chr1	111244780	111244835	None	-0.248962	4	NM_001025336_intron_12_0_chr1_111244418_r	KCNAB1; Kvbeta1.1	Intron
chr1	111270610	111270718	Hypo	-0.332292	4	NM_001025336_intron_12_0_chr1_111244418_r	KCNAB1; Kvbeta1.1	Intron
chr1	111376821	111376875	Hypo	-0.436853	3	NM_001025336_intron_12_0_chr1_111244418_r	KCNAB1; Kvbeta1.1	Intron
chr1	111389113	111389194	Hypo	-0.411734	3	NM_001025336_intron_12_0_chr1_111244418_r	KCNAB1; Kvbeta1.1	Intron
chr1	112493865	112494057	None	-0.197958	3	NM_001192884_intron_2_0_chr1_112492754_r	MME	Intron
chr1	112585686	112585802	None	-0.209391	6	NM_001192884_intron_19_0_chr1_112556778_r	MME	Intron
chr1	113502695	113502829	Hypo	-0.618275	4	NM_001205989_intron_10_0_chr1_113491576_r	ARHGEF26; SGEF	Intron
chr1	116683533	116683609	None	0.0663265	3	NM_001206505_intron_5_0_chr1_116669981_r	MED12L	Intron
chr1	118508263	118508588	None	-0.18117	5	NM_001193047_intron_0_0_chr1_118497554_f	WWTR1	Intron
chr1	118519584	118519751	Hypo	-0.287534	5	NM_001193047_intron_0_0_chr1_118497554_f	WWTR1	Intron
chr1	118557856	118557958	Hypo	-0.260478	4	NM_001193047_intron_0_0_chr1_118497554_f	WWTR1	Intron
chr1	125119955	125120072	Hypo	-0.332278	4	NM_001076068_intron_3_0_chr1_125100245_f	SLC9A9	Intron
chr1	125143480	125143640	None	-0.205721	4	NM_001076068_intron_3_0_chr1_125100245_f	SLC9A9	Intron
chr1	125285775	125285953	None	-0.157889	4	NM_001076068_intron_5_0_chr1_125277829_f	SLC9A9	Intron
chr1	125370683	125370831	Hypo	-0.48263	4	NM_001076068_intron_7_0_chr1_125361213_f	SLC9A9	Intron
chr1	125626058	125626189	None	0.0270554	3	NM_001076068_intron_13_0_chr1_125589115_f	SLC9A9	Intron
chr1	126344464	126344622	Hypo	-0.264854	3	NM_001103299_intron_4_0_chr1_126343140_r	PLS1; Plastin-1	Intron
chr1	128705702	128705819	None	-0.209646	3	NM_001206757_intron_14_0_chr1_128561707_r	CLSTN2	Intron
chr1	128828138	128828303	Hypo	-0.353396	3	NM_001206757_intron_14_0_chr1_128561707_r	CLSTN2	Intron
chr1	129101029	129101222	None	-0.237657	3	NM_001206757_intron_15_0_chr1_128829122_r	CLSTN2	Intron
chr1	130491316	130491589	None	-0.0749006	3	NM_001079626_intron_0_0_chr1_130489368_r	FAIM	Intron
chr1	134233544	134233673	Hypo	-0.401042	4	NM_001192829_intron_11_0_chr1_134217282_r	EPHB1	Intron
chr1	134261861	134262098	Hypo	-0.356242	5	NM_001192829_intron_12_0_chr1_134243775_r	EPHB1	Intron
chr1	134354043	134354155	Hypo	-0.409524	3	NM_001192829_intron_12_0_chr1_134243775_r	EPHB1	Intron
chr1	134375885	134376155	Hypo	-0.270385	5	NM_001192829_intron_12_0_chr1_134243775_r	EPHB1	Intron
chr1	134460046	134460139	Hypo	-0.410396	4	NM_001192829_intron_14_0_chr1_134413738_r	EPHB1	Intron
chr1	136298671	136298780	None	-0.249716	5	NM_001101939_intron_3_0_chr1_136203822_r	TMEM108	Intron
chr1	137014760	137014889	Hypo	-0.309561	6	NM_001075893_intron_16_0_chr1_137004230_f	ACAD11	Intron
chr1	138891265	138891346	Hyper	0.45082	3	NM_175785_intron_9_0_chr1_138888609_r	SPCA; ATP2C1	Intron
chr1	139251238	139251349	None	-0.0862836	3	NM_001103174_intron_0_0_chr1_139242014_r	BRWD1	Intron
chr1	139575775	139575952	Hypo	-0.416013	3	NM_001243326_intron_4_0_chr1_139572203_f	SH3BGR	Intron
chr1	139991174	139991333	Hypo	-0.294737	3	NM_001078136_intron_1_0_chr1_139970483_f	PCP4	Intron
chr1	145437578	145437697	Hypo	-0.370879	4	NM_001076284_intron_0_0_chr1_145396019_f	PCBP3; alpha-CP3	Intron
chr1	145454740	145454899	Hypo	-0.298043	6	NM_001076284_intron_0_0_chr1_145396019_f	PCBP3; alpha-CP3	Intron
chr1	146995468	146995704	Hypo	-0.296479	4	NM_001256578_intron_1_0_chr1_146982378_r	RUNX1	Intron
chr1	147067860	147067882	None	0.025974	3	NM_001256578_intron_4_0_chr1_147063224_r	RUNX1	Intron
chr1	147241268	147241465	None	0.240512	6	NM_001256578_intron_6_0_chr1_147075895_r	RUNX1	Intron
chr1	150682554	150682767	None	-0.174595	4	NM_001102183_intron_3_0_chr1_150681913_r	ERG	Intron
chr1	150709682	150709839	Hypo	-0.340079	4	NM_001102183_intron_5_0_chr1_150694196_r	ERG	Intron
chr1	150790527	150790787	None	-0.24816	3	NM_001102183_intron_7_0_chr1_150744489_r	ERG	Intron
chr1	152462486	152462560	Hypo	-0.388736	3	NM_001192153_intron_4_0_chr1_152460231_f	EAF1	Intron
chr1	152626718	152626895	None	-0.0855263	3	NM_001098949_intron_7_0_chr1_152622401_r	HACL1	Intron
chr1	153885425	153885555	None	-0.21081	5	NM_001192255_intron_0_0_chr1_153882396_f	PLCL2	Intron
chr1	154059575	154059774	None	-0.174085	5	NM_001192255_intron_3_0_chr1_154040887_f	PLCL2	Intron
chr1	155473416	155473620	None	-0.130702	6	NM_001102040_intron_3_0_chr1_155472907_r	SATB1	Intron
chr1	155494192	155494304	None	-0.238428	4	NM_001102040_intron_5_0_chr1_155484047_r	SATB1	Intron
chr1	155494739	155494764	None	-0.0774778	3	NM_001102040_intron_5_0_chr1_155484047_r	SATB1	Intron
chr1	155512835	155513034	None	0.0478331	5	NM_001102040_intron_9_0_chr1_155507797_r	SATB1	Intron
chr2	745293	745718	Hypo	-0.315404	5	NM_001206081_intron_13_0_chr2_742388_r	HERC2	Intron
chr2	1895145	1895322	Hyper	0.289699	5	NM_001109790_intron_3_0_chr2_1872591_r	FAM168B	Intron
chr2	6138125	6138201	Hypo	-0.611234	3	NM_001076991_intron_0_0_chr2_6101219_r	C2H2orf88; smAKAP	Intron
chr2	6794752	6794911	Hypo	-0.272878	4	NM_001077970_intron_5_0_chr2_6787407_f	SLC40A1	Intron
chr2	7981836	7981912	Hypo	-0.25335	3	NM_001079509_intron_2_0_chr2_7906169_r	GULP1	Intron
chr2	14242549	14242554	None	-0.224076	3	NM_174414_intron_0_0_chr2_14144325_f	PDE1A; PDE1	Intron
chr2	14261334	14261436	None	-0.207834	6	NM_174414_intron_0_0_chr2_14144325_f	PDE1A; PDE1	Intron
chr2	14418695	14418884	None	-0.0101508	4	NM_174414_intron_12_0_chr2_14400966_f	PDE1A; PDE1	Intron
chr2	14422005	14422201	None	-0.231925	3	NM_174414_intron_12_0_chr2_14400966_f	PDE1A; PDE1	Intron
chr2	17225276	17225361	Hypo	-0.473239	3	NM_001083502_intron_0_0_chr2_17076995_f	ZNF385B	Intron
chr2	17330207	17330262	Hypo	-0.318642	5	NM_001083502_intron_0_0_chr2_17076995_f	ZNF385B	Intron
chr2	17363744	17363884	None	-0.181517	6	NM_001083502_intron_2_0_chr2_17361533_f	ZNF385B	Intron
chr2	17811787	17811954	None	-0.223077	3	NM_001242308_intron_1_0_chr2_17801883_f	CCDC141	Intron
chr2	17914307	17914395	Hypo	-0.294599	5	NM_001242308_intron_5_0_chr2_17896168_f	CCDC141	Intron
chr2	17954656	17954810	Hypo	-0.307618	4	NM_001242308_intron_7_0_chr2_17940049_f	CCDC141	Intron
chr2	19113099	19113249	Hypo	-0.253087	3	NM_001205422_intron_9_0_chr2_19108907_f	PDE11A	Intron
chr2	21929798	21929920	Hypo	-0.303408	3	NM_001113247_intron_5_0_chr2_21917083_f	CHN1	Intron
chr2	22007561	22007656	Hypo	-0.300607	3	NM_001075349_intron_0_0_chr2_21997731_f	CHN1	Intron
chr2	22227454	22227567	None	-0.0053509	5	NM_001076923_intron_0_0_chr2_22218182_f	WIPF1; PRPL-2; WASPIP	Intron
chr2	22535633	22535705	None	0.234543	3	NM_001046045_intron_1_0_chr2_22530006_f	OLA1	Intron
chr2	22537046	22537434	None	-0.00954895	6	NM_001046045_intron_1_0_chr2_22530006_f	OLA1	Intron
chr2	23700682	23700709	None	-0.125581	3	NM_001192902_intron_21_0_chr2_23699645_r	RAPGEF4	Intron
chr2	24102690	24102758	Hyper	0.321659	3	NM_001109981_intron_2_0_chr2_24098611_r	ITGA6	Intron
chr2	24124323	24124427	None	-0.152348	3	NM_001109981_intron_16_0_chr2_24122176_r	ITGA6	Intron
chr2	24168363	24168543	None	-0.239785	3	NM_001109981_intron_24_0_chr2_24138104_r	ITGA6	Intron
chr2	24926443	24926472	None	-0.0479661	3	NM_001206049_intron_1_0_chr2_24915318_r	CYBRD1	Intron
chr2	24937359	24937496	None	-0.150553	5	NM_001206049_intron_2_0_chr2_24928651_r	CYBRD1	Intron
chr2	25105594	25105737	Hypo	-0.257143	3	NM_001075288_intron_5_0_chr2_25105370_f	METTL8	Intron
chr2	26585136	26585234	None	-0.0799338	3	NM_001205507_intron_1_0_chr2_26584056_r	KLHL23	Intron
chr2	26748776	26748869	Hypo	-0.331155	4	NM_001083377_intron_4_0_chr2_26746343_r	KLHL41; KBTBD10	Intron
chr2	27313709	27313813	None	0.142857	4	NM_001046257_intron_13_0_chr2_27308718_r	NOSTRIN	Intron
chr2	27361728	27361872	None	-0.157956	7	NM_001193132_intron_0_0_chr2_27359812_r	LASS6; CERS6	Intron
chr2	27371752	27372025	Hypo	-0.322644	6	NM_001193132_intron_1_0_chr2_27363045_r	LASS6; CERS6	Intron
chr2	27555578	27555846	Hypo	-0.337642	5	NM_001193132_intron_6_0_chr2_27502776_r	LASS6; CERS6	Intron
chr2	27695101	27695234	None	-0.188426	4	NM_001193132_intron_8_0_chr2_27605021_r	LASS6; CERS6	Intron
chr2	27943005	27943178	None	-0.0695154	6	NM_001075826_intron_1_0_chr2_27937153_f	STK39	Intron
chr2	30653471	30653608	Hypo	-0.305372	4	NM_001076244_intron_1_0_chr2_30638427_r	CSRNP3; FAM130A2	Intron
chr2	30663894	30663931	Hyper	0.345899	3	NM_001076244_intron_1_0_chr2_30638427_r	CSRNP3; FAM130A2	Intron
chr2	30705461	30705607	Hypo	-0.253301	3	NM_001076244_intron_2_0_chr2_30695753_r	CSRNP3; FAM130A2	Intron
chr2	30958143	30958274	None	-0.185086	6	NM_001144109_intron_23_0_chr2_30953804_r	SCN2A; SCN2A1	Intron
chr2	31304156	31304272	None	0.153854	6	NM_001031760_intron_5_0_chr2_31302647_f	SLC38A11	Intron
chr2	31312452	31312638	None	-0.139739	3	NM_001031760_intron_6_0_chr2_31304863_f	SLC38A11	Intron
chr2	31689798	31689812	Hypo	-0.409392	4	NM_001011681_intron_1_0_chr2_31683478_f	GRB14	Intron
chr2	34213420	34213449	None	-0.211622	4	NM_001098001_intron_4_0_chr2_34212952_f	FAP; ZIP; SIMP	Intron
chr2	34267654	34267899	Hypo	-0.260636	4	NM_001098001_intron_22_0_chr2_34267464_f	FAP; ZIP; SIMP	Intron
chr2	34460717	34460901	Hypo	-0.250603	4	NM_174039_intron_22_0_chr2_34453712_f	WC10; CD26; ACT3; DPPIV; DPP4; ADCP-I	Intron
chr2	34619222	34619349	None	-0.2419	4	NM_001038128_intron_21_0_chr2_34612358_r	SLC4A10	Intron
chr2	34686782	34686946	None	-0.204023	4	NM_001038128_intron_24_0_chr2_34653773_r	SLC4A10	Intron
chr2	35878003	35878262	Hypo	-0.302287	6	NM_001035361_intron_0_0_chr2_35855552_f	RBMS1	Intron
chr2	35895565	35895681	Hypo	-0.350686	8	NM_001035361_intron_0_0_chr2_35855552_f	RBMS1	Intron
chr2	36020941	36021226	None	-0.122726	6	NM_001035361_intron_1_0_chr2_35979357_f	RBMS1	Intron
chr2	36322295	36322378	None	-0.187591	4	NM_175051_intron_5_0_chr2_36313584_f	PLA2R1; PLA2-R	Intron
chr2	37007671	37007846	None	-0.0703934	4	NM_001205418_intron_24_0_chr2_37004495_f	BAZ2B	Intron
chr2	37033488	37033547	None	-0.180261	4	NM_001205418_intron_33_0_chr2_37032251_f	BAZ2B	Intron
chr2	37649196	37649333	None	-0.105758	5	NM_001191491_intron_2_0_chr2_37648973_r	PKP4	Intron
chr2	37651766	37651851	None	-0.119949	3	NM_001191491_intron_4_0_chr2_37651738_r	PKP4	Intron
chr2	37702939	37703020	None	-0.232759	3	NM_001191491_intron_14_0_chr2_37698166_r	PKP4	Intron
chr2	37817891	37818050	None	-0.170302	4	NM_001191491_intron_19_0_chr2_37769714_r	PKP4	Intron
chr2	41196585	41196755	Hypo	-0.371773	3	NM_001192624_intron_0_0_chr2_41184065_r	KCNJ3; GIRK-1	Intron
chr2	41254269	41254355	None	-0.220065	4	NM_001192624_intron_0_0_chr2_41184065_r	KCNJ3; GIRK-1	Intron
chr2	41355341	41355529	None	-0.179525	4	NM_001192624_intron_0_0_chr2_41184065_r	KCNJ3; GIRK-1	Intron
chr2	41357479	41357645	None	-0.199329	3	NM_001192624_intron_0_0_chr2_41184065_r	KCNJ3; GIRK-1	Intron
chr2	41849062	41849254	Hypo	-0.386752	4	NM_001076886_intron_3_0_chr2_41738222_r	GALNT13	Intron
chr2	42047005	42047155	None	-0.193182	3	NM_001076886_intron_8_0_chr2_41921860_r	GALNT13	Intron
chr2	42050786	42050958	Hypo	-0.347381	3	NM_001076886_intron_8_0_chr2_41921860_r	GALNT13	Intron
chr2	43693595	43693790	None	-0.240435	5	NM_001206821_intron_24_0_chr2_43678167_r	FMNL2	Intron
chr2	47227341	47227513	Hypo	-0.371703	4	NM_001076127_intron_0_0_chr2_47213213_r	KIF5C	Intron
chr2	47240556	47240733	Hypo	-0.278853	5	NM_001076127_intron_6_0_chr2_47239172_r	KIF5C	Intron
chr2	47265538	47265665	Hypo	-0.266001	5	NM_001076127_intron_14_0_chr2_47264831_r	KIF5C	Intron
chr2	52604010	52604225	None	-0.042052	5	NM_001076035_intron_5_0_chr2_52564660_f	GTDC1	Intron
chr2	53041702	53041810	None	-0.158874	3	NM_001105003_intron_1_0_chr2_53028003_r	ARHGAP15	Intron
chr2	58360290	58360470	None	-0.233252	3	NM_174406_intron_0_0_chr2_58351156_f	NXPH2	Intron
chr2	61408768	61408831	None	0.0947187	3	NM_001035085_intron_2_0_chr2_61395908_f	DARS1; AspRS; DARS	Intron
chr2	63017184	63017373	None	0.170213	3	NM_001191342_intron_14_0_chr2_63015941_r	MGAT5	Intron
chr2	63019589	63019718	None	0.0465347	4	NM_001191342_intron_14_0_chr2_63015941_r	MGAT5	Intron
chr2	63030661	63030803	None	0.164085	5	NM_001191342_intron_14_0_chr2_63015941_r	MGAT5	Intron
chr2	67078891	67078950	None	-0.216117	5	NM_001078070_intron_0_0_chr2_66957261_f	DPP10	Intron
chr2	67185384	67185428	None	-0.0164835	5	NM_001078070_intron_2_0_chr2_67183325_f	DPP10	Intron
chr2	67233097	67233255	Hypo	-0.313084	6	NM_001078070_intron_2_0_chr2_67183325_f	DPP10	Intron
chr2	67328263	67328392	None	-0.229043	4	NM_001078070_intron_2_0_chr2_67183325_f	DPP10	Intron
chr2	67534598	67534602	None	-0.217857	4	NM_001078070_intron_5_0_chr2_67391487_f	DPP10	Intron
chr2	67727527	67727637	Hypo	-0.278523	3	NM_001078070_intron_19_0_chr2_67718549_f	DPP10	Intron
chr2	71039101	71039162	Hypo	-0.542017	3	NM_001304338_intron_0_0_chr2_71015214_f	STEAP3	Intron
chr2	71110317	71110510	None	-0.240641	3	NM_001037618_intron_0_0_chr2_71108057_r	C2H2orf76	Intron
chr2	73198228	73198275	None	-0.11677	3	NM_001191492_intron_29_0_chr2_73187133_r	CLASP1	Intron
chr2	79451446	79451559	None	-0.148056	3	NM_001077964_intron_4_0_chr2_79448039_f	GLS	Intron
chr2	79631637	79631654	None	-0.128754	3	NM_001083692_intron_20_0_chr2_79613329_r	STAT4	Intron
chr2	84400195	84400345	Hyper	0.37441	4	NM_001143874_intron_6_0_chr2_84395745_r	DNAH7	Intron
chr2	84534267	84534397	Hypo	-0.383806	5	NM_001143874_intron_42_0_chr2_84533375_r	DNAH7	Intron
chr2	84613555	84613826	Hypo	-0.711111	4	NM_001143874_intron_62_0_chr2_84610995_r	DNAH7	Intron
chr2	85454091	85454285	None	-0.143713	3	NM_001205550_intron_12_0_chr2_85451801_r	PGAP1	Intron
chr2	86614717	86614737	Hypo	-0.481763	3	NM_001191279_intron_1_0_chr2_86612489_f	PLCL1	Intron
chr2	86644760	86644950	None	-0.205052	6	NM_001191279_intron_4_0_chr2_86639426_f	PLCL1	Intron
chr2	89102548	89102739	Hyper	0.395004	7	NM_176668_intron_0_0_chr2_89102360_f	AOX1	Intron
chr2	89571952	89572041	Hyper	0.31535	3	NM_001101942_intron_10_0_chr2_89571376_r	ORC2; ORC2L	Intron
chr2	89964731	89964908	Hypo	-0.263415	3	NM_001206233_intron_12_0_chr2_89964565_r	TRAK2	Intron
chr2	90953558	90953722	None	-0.206485	4	NM_001304285_intron_0_0_chr2_90865640_f	BMPR2; bmprii	Intron
chr2	94088881	94088975	None	-0.201967	6	NM_001193237_intron_7_0_chr2_94088235_f	NRP2	Intron
chr2	94100107	94100156	Hypo	-0.371429	3	NM_001193237_intron_11_0_chr2_94099446_f	NRP2	Intron
chr2	94767692	94767878	None	-0.242409	5	NM_001083458_intron_2_0_chr2_94759699_f	ADAM23	Intron
chr2	95252244	95252547	Hypo	-0.457635	6	NM_001075372_intron_2_0_chr2_95249467_f	CPO	Intron
chr2	95455023	95455044	Hypo	-0.381951	4	NM_001192919_intron_2_0_chr2_95427720_r	KLF7	Intron
chr2	96591025	96591204	Hypo	-0.254238	3	NM_001205467_intron_15_0_chr2_96588755_f	PIP5K3; PIKFYVE; fab1-like	Intron
chr2	97648307	97648506	Hypo	-0.319378	4	NM_001206563_intron_12_0_chr2_97644086_f	UNC80	Intron
chr2	97686480	97686771	Hypo	-0.292185	3	NM_001206563_intron_21_0_chr2_97681744_f	UNC80	Intron
chr2	97735444	97735569	Hypo	-0.390523	4	NM_001206563_intron_27_0_chr2_97730539_f	UNC80	Intron
chr2	97746574	97746669	Hypo	-0.417055	3	NM_001206563_intron_32_0_chr2_97746183_f	UNC80	Intron
chr2	97998491	97998687	None	-0.202387	4	NM_001076936_intron_2_0_chr2_97997004_r	ACADL	Intron
chr2	98408282	98408293	Hyper	0.596241	3	NM_001192258_intron_20_0_chr2_98395887_f	CPS1	Intron
chr2	103400950	103400986	Hypo	-0.324408	3	NM_001163778_intron_25_0_chr2_103400173_r	FN1; FN	Intron
chr2	105913542	105913683	Hypo	-0.341318	9	NM_174766_intron_4_0_chr2_105911994_r	TNS1; TNS	Intron
chr2	106335624	106335720	Hypo	-0.291213	3	NM_001114170_intron_1_0_chr2_106299902_f	PNKD	Intron
chr2	106658720	106658894	None	-0.0970418	3	NM_001205636_intron_24_0_chr2_106657586_f	STK36; fused-like	Intron
chr2	110411856	110411969	None	0.0874928	3	NM_001206818_intron_4_0_chr2_110403499_r	PAX3	Intron
chr2	110426258	110426405	Hypo	-0.383995	3	NM_001206818_intron_4_0_chr2_110403499_r	PAX3	Intron
chr2	110435784	110435854	None	-0.237868	3	NM_001206818_intron_4_0_chr2_110403499_r	PAX3	Intron
chr2	110455496	110455763	None	-0.146757	5	NM_001206818_intron_4_0_chr2_110403499_r	PAX3	Intron
chr2	112034302	112034490	None	-0.0634498	5	NM_001046542_intron_8_0_chr2_112028449_r	WDFY1	Intron
chr2	113050516	113050545	Hypo	-0.392929	3	NM_001191273_intron_54_0_chr2_113039529_r	DOCK10	Intron
chr2	115997714	115997863	None	-0.174746	6	NM_001075930_intron_0_0_chr2_115992868_f	WDR69; DAW1	Intron
chr2	117089169	117089725	None	-0.241304	8	NM_001079584_intron_0_0_chr2_117025893_r	PID1	Intron
chr2	117092666	117093049	Hypo	-0.295865	3	NM_001079584_intron_0_0_chr2_117025893_r	PID1	Intron
chr2	117143103	117143468	Hypo	-0.392982	4	NM_001079584_intron_0_0_chr2_117025893_r	PID1	Intron
chr2	117164947	117165061	Hypo	-0.334954	3	NM_001079584_intron_0_0_chr2_117025893_r	PID1	Intron
chr2	118030421	118030543	Hypo	-0.270609	4	NM_001082617_intron_1_0_chr2_118023605_f	FBXO36	Intron
chr2	118090302	118090435	Hypo	-0.341246	3	NM_001192187_intron_1_0_chr2_118087657_r	SLC16A14; MCT14	Intron
chr2	119086807	119086920	None	-0.222585	4	NM_001046418_intron_18_0_chr2_119058488_f	ARMC9	Intron
chr2	119092764	119092956	Hypo	-0.329629	4	NM_001046418_intron_18_0_chr2_119058488_f	ARMC9	Intron
chr2	120604676	120604868	None	-0.133747	3	NM_001038510_intron_6_0_chr2_120596818_r	AZIN2; ADC	Intron
chr2	121281188	121281253	Hyper	0.372798	4	NM_001034334_intron_11_0_chr2_121271002_r	LCK	Intron
chr2	122611623	122611795	Hyper	0.270833	3	NM_001193123_intron_8_0_chr2_122608675_f	PUM1	Intron
chr2	124285795	124285974	Hypo	-0.266606	4	NM_001191494_intron_22_0_chr2_124282988_r	PTPRU	Intron
chr2	125580324	125580526	None	-0.165092	6	NM_001101053_intron_7_0_chr2_125570991_r	STX12	Intron
chr2	127647761	127647919	Hypo	-0.396552	4	NM_174712_intron_6_0_chr2_127644270_f	LOC282685	Intron
chr2	131930204	131930250	Hypo	-0.355816	3	NM_001105212_intron_3_0_chr2_131929994_f	KIF17	Intron
chr2	132660443	132660560	Hypo	-0.310502	4	NM_001193052_intron_4_0_chr2_132652606_r	PLA2G5	Intron
chr2	135909512	135909561	Hypo	-0.265	3	NM_001206270_intron_12_0_chr2_135908273_f	ARHGEF19	Intron
chr3	1185624	1186105	Hyper	0.285116	13	NM_174012_intron_0_0_chr3_1183061_f	CD247; CD3Z	Intron
chr3	3590532	3590734	None	-0.220012	3	NM_001075408_intron_6_0_chr3_3590313_f	RXRG	Intron
chr3	3779243	3779315	Hypo	-0.39	3	NM_001191325_intron_2_0_chr3_3772746_f	LMX1A	Intron
chr3	3800793	3800921	Hypo	-0.320034	3	NM_001191325_intron_2_0_chr3_3772746_f	LMX1A	Intron
chr3	4248987	4249301	Hypo	-0.281704	9	NM_001192768_intron_6_0_chr3_4246500_r	PBX1	Intron
chr3	4270351	4270470	None	-0.19685	3	NM_001192768_intron_6_0_chr3_4246500_r	PBX1	Intron
chr3	4290364	4290547	Hypo	-0.274188	5	NM_001192768_intron_6_0_chr3_4246500_r	PBX1	Intron
chr3	4300208	4300388	None	-0.201381	4	NM_001192768_intron_6_0_chr3_4246500_r	PBX1	Intron
chr3	4315226	4315282	Hypo	-0.532895	3	NM_001192768_intron_6_0_chr3_4246500_r	PBX1	Intron
chr3	4389364	4389521	Hypo	-0.264672	4	NM_001192768_intron_6_0_chr3_4246500_r	PBX1	Intron
chr3	4430988	4431179	None	-0.169034	5	NM_001192768_intron_6_0_chr3_4246500_r	PBX1	Intron
chr3	5966599	5966918	Hyper	0.457522	3	NM_001099011_intron_0_0_chr3_5960770_r	NUF2	Intron
chr3	6568322	6568360	Hypo	-0.461431	3	NM_001076462_intron_0_0_chr3_6567780_f	C1orf110; CCDC190; C3H1orf110	Intron
chr3	6817209	6817273	Hypo	-0.388508	5	NM_001083720_intron_15_0_chr3_6751757_r	DDR2	Intron
chr3	6925359	6925428	None	-0.181131	3	NM_001046404_intron_8_0_chr3_6924463_r	UAP1	Intron
chr3	7077504	7077572	None	-0.148421	3	NM_001193162_intron_0_0_chr3_7067580_f	SH2D1B	Intron
chr3	7424825	7425055	None	-0.134875	6	NM_001146219_intron_8_0_chr3_7377992_r	NOS1AP	Intron
chr3	9731144	9731287	None	-0.0468675	5	NM_001302662_intron_0_0_chr3_9730651_f	SLAMF9	Intron
chr3	11019644	11019845	None	0.135455	6	NM_001206588_intron_14_0_chr3_11015417_f	SPTA1	Intron
chr3	14839765	14839852	Hyper	0.320455	3	NM_001083456_intron_3_0_chr3_14839012_f	KHDC4; KIAA0907	Intron
chr3	15186846	15186927	None	0.0737327	3	NM_001192743_intron_2_0_chr3_15173003_f	ASH1L	Intron
chr3	16462730	16462822	None	0.0119148	3	NM_001100360_intron_2_0_chr3_16462554_f	JTB	Intron
chr3	19909536	19909731	None	-0.176318	4	NM_173993_intron_0_0_chr3_19885262_f	ARNT	Intron
chr3	20223465	20223576	None	0.123246	3	NM_001206187_intron_3_0_chr3_20221728_r	RPRD2	Intron
chr3	21880644	21880754	Hyper	0.263321	3	NM_001078022_intron_0_0_chr3_21877868_f	GJA5	Intron
chr3	22402187	22402334	None	-0.0605929	3	NM_001037820_intron_8_0_chr3_22398768_r	CHD1L	Intron
chr3	25203784	25203938	None	-0.200628	4	NM_001206874_intron_34_0_chr3_25203465_f	SPAG17; PF6	Intron
chr3	25226832	25227031	None	-0.241215	5	NM_001206874_intron_42_0_chr3_25217846_f	SPAG17; PF6	Intron
chr3	26227995	26228085	None	-0.174107	3	NM_001205659_intron_5_0_chr3_26225919_r	IGSF2; CD101	Intron
chr3	28327045	28327158	None	-0.167081	3	NM_001034657_intron_7_0_chr3_28307648_f	TSPAN2	Intron
chr3	28726880	28726977	None	-0.189199	3	NM_001192557_intron_3_0_chr3_28723386_f	DENND2C	Intron
chr3	29597043	29597233	Hypo	-0.275104	5	NM_001206227_intron_1_0_chr3_29590389_f	RSBN1	Intron
chr3	29677239	29677294	Hypo	-0.456586	3	NM_001076077_intron_10_0_chr3_29676209_f	PHTF1	Intron
chr3	29812514	29812669	Hypo	-0.276768	4	NM_001192746_intron_18_0_chr3_29798796_r	MAGI3	Intron
chr3	29819742	29819904	None	-0.215458	3	NM_001192746_intron_19_0_chr3_29815556_r	MAGI3	Intron
chr3	29820980	29821085	None	-0.169788	3	NM_001192746_intron_19_0_chr3_29815556_r	MAGI3	Intron
chr3	29825370	29825496	Hypo	-0.274929	3	NM_001192746_intron_19_0_chr3_29815556_r	MAGI3	Intron
chr3	29896552	29896742	None	-0.187542	5	NM_001192746_intron_19_0_chr3_29815556_r	MAGI3	Intron
chr3	29912253	29912364	None	-0.116279	3	NM_001192746_intron_19_0_chr3_29815556_r	MAGI3	Intron
chr3	30397894	30397910	None	-0.126582	4	NM_001037319_intron_0_0_chr3_30382437_f	MCT1; SLC16A1	Intron
chr3	31428546	31428704	None	-0.104656	3	NM_001191378_intron_0_0_chr3_31312619_f	KCND3	Intron
chr3	31523862	31523913	None	-0.148548	3	NM_001191378_intron_1_0_chr3_31517386_f	KCND3	Intron
chr3	31828704	31828743	Hypo	-0.357143	3	NM_001079645_intron_6_0_chr3_31827136_f	TMIGD3	Intron
chr3	32280202	32280382	None	-0.231926	3	NM_001076996_intron_0_0_chr3_32272451_f	DRAM2; TMEM77	Intron
chr3	35858576	35858709	Hypo	-0.271394	6	NM_001080369_intron_0_0_chr3_35853702_r	NTNG1	Intron
chr3	35862067	35862219	Hypo	-0.5	3	NM_001080369_intron_0_0_chr3_35853702_r	NTNG1	Intron
chr3	35865062	35865254	Hypo	-0.339433	5	NM_001080369_intron_0_0_chr3_35853702_r	NTNG1	Intron
chr3	35893269	35893463	Hypo	-0.296983	3	NM_001080369_intron_0_0_chr3_35853702_r	NTNG1	Intron
chr3	36068033	36068070	Hypo	-0.266455	3	NM_001080369_intron_4_0_chr3_36020210_r	NTNG1	Intron
chr3	36218232	36218318	None	-0.144896	4	NM_001080369_intron_5_0_chr3_36212772_r	NTNG1	Intron
chr3	40409917	40410084	None	-0.197368	3	NM_001166509_intron_23_0_chr3_40404781_f	COL11A1	Intron
chr3	40461973	40461998	None	-0.239041	3	NM_001166509_intron_40_0_chr3_40450614_f	COL11A1	Intron
chr3	41476605	41476622	Hypo	-0.498796	3	NM_001098094_intron_3_0_chr3_41464454_f	OLFM3	Intron
chr3	43014400	43014553	Hyper	0.414634	3	NM_001046055_intron_2_0_chr3_43011882_r	RTCA; RTCD1	Intron
chr3	43020212	43020346	None	0.249815	3	NM_001046055_intron_2_0_chr3_43011882_r	RTCA; RTCD1	Intron
chr3	45421380	45421405	Hypo	-0.311538	3	NM_174041_intron_0_0_chr3_45408450_f	DPYD	Intron
chr3	45614053	45614061	Hypo	-0.541501	3	NM_174041_intron_2_0_chr3_45521645_f	DPYD	Intron
chr3	45636695	45636775	Hypo	-0.330968	4	NM_174041_intron_3_0_chr3_45616026_f	DPYD	Intron
chr3	45724050	45724207	None	-0.151117	3	NM_174041_intron_7_0_chr3_45684533_f	DPYD	Intron
chr3	45821280	45821429	None	-0.12963	3	NM_174041_intron_10_0_chr3_45808604_f	DPYD	Intron
chr3	45879663	45879861	Hypo	-0.474605	3	NM_174041_intron_12_0_chr3_45868164_f	DPYD	Intron
chr3	46078404	46078584	None	-0.157534	3	NM_174041_intron_15_0_chr3_46016994_f	DPYD	Intron
chr3	46155723	46155831	None	-0.190978	4	NM_174041_intron_17_0_chr3_46087628_f	DPYD	Intron
chr3	48608228	48608445	Hypo	-0.332402	4	NM_001098900_intron_2_0_chr3_48605290_r	SLC44A3; CTL3	Intron
chr3	48685878	48686073	None	-0.219068	4	NM_001098900_intron_12_0_chr3_48683324_r	SLC44A3; CTL3	Intron
chr3	49872655	49872813	None	-0.113538	5	NM_001024483_intron_3_0_chr3_49821202_f	BCAR3	Intron
chr3	53625658	53625818	None	0.0562487	3	NM_001099039_intron_1_0_chr3_53589216_r	LRRC8C	Intron
chr3	53641309	53641411	None	-0.249388	4	NM_001099039_intron_1_0_chr3_53589216_r	LRRC8C	Intron
chr3	55199123	55199272	None	0.175299	5	NM_001193242_intron_20_0_chr3_55152957_r	PKN2	Intron
chr3	58634304	58634465	Hypo	-0.505714	3	NM_001102201_intron_0_0_chr3_58618711_f	DDAH1	Intron
chr3	58714025	58714124	None	-0.198682	7	NM_001102201_intron_0_0_chr3_58618711_f	DDAH1	Intron
chr3	59191652	59191760	Hypo	-0.261064	3	NM_001192741_intron_0_0_chr3_59185747_f	EDG7; LPAR3	Intron
chr3	59244198	59244398	None	-0.221429	3	NM_001192741_intron_1_0_chr3_59213977_f	EDG7; LPAR3	Intron
chr3	59717991	59718170	Hypo	-0.302951	4	NM_001075648_intron_3_0_chr3_59715985_f	UOX	Intron
chr3	59959971	59960050	None	-0.0761494	3	NM_174585_intron_8_0_chr3_59936169_r	PRKACB	Intron
chr3	62508045	62508193	None	-0.202098	3	NM_181013_intron_20_0_chr3_62493475_r	ADGRL2; LPHN2; LEC2	Intron
chr3	62540274	62540361	None	-0.192995	3	NM_181013_intron_21_0_chr3_62520864_r	ADGRL2; LPHN2; LEC2	Intron
chr3	62692510	62692655	Hypo	-0.402559	3	NM_181013_intron_23_0_chr3_62679703_r	ADGRL2; LPHN2; LEC2	Intron
chr3	62732232	62732423	Hypo	-0.257576	3	NM_181013_intron_23_0_chr3_62679703_r	ADGRL2; LPHN2; LEC2	Intron
chr3	62740474	62740562	None	-0.24393	5	NM_181013_intron_23_0_chr3_62679703_r	ADGRL2; LPHN2; LEC2	Intron
chr3	62995436	62995709	None	-0.208722	6	NM_181013_intron_25_0_chr3_62990222_r	ADGRL2; LPHN2; LEC2	Intron
chr3	63006911	63007110	Hypo	-0.324539	5	NM_181013_intron_25_0_chr3_62990222_r	ADGRL2; LPHN2; LEC2	Intron
chr3	65719234	65719254	Hypo	-0.256477	4	NM_001076908_intron_1_0_chr3_65669067_f	ELTD1; ADGRL4	Intron
chr3	67184264	67184441	None	-0.106542	4	NM_001083757_intron_5_0_chr3_67169181_r	AK 5; AK5	Intron
chr3	67329478	67329660	None	-0.0879799	3	NM_001083757_intron_8_0_chr3_67303740_r	AK 5; AK5	Intron
chr3	67808724	67808892	Hypo	-0.38236	3	NM_001192804_intron_2_0_chr3_67630946_r	ST6GALNAC5	Intron
chr3	69338664	69338820	Hypo	-0.313333	3	NM_001281916_intron_0_0_chr3_69158259_f	SLC44A5	Intron
chr3	69428029	69428201	Hypo	-0.344758	4	NM_001281916_intron_2_0_chr3_69406337_f	SLC44A5	Intron
chr3	69458531	69458732	Hypo	-0.252824	4	NM_001281916_intron_2_0_chr3_69406337_f	SLC44A5	Intron
chr3	69528743	69528809	Hypo	-0.335175	4	NM_001281916_intron_5_0_chr3_69524814_f	SLC44A5	Intron
chr3	69550287	69550390	Hyper	0.333333	4	NM_001281916_intron_10_0_chr3_69548505_f	SLC44A5	Intron
chr3	69556009	69556165	Hypo	-0.273156	3	NM_001281916_intron_11_0_chr3_69555756_f	SLC44A5	Intron
chr3	70301876	70301978	None	-0.211456	6	NM_001078008_intron_3_0_chr3_70278207_r	TNNI3K	Intron
chr3	70444173	70444334	None	-0.232809	3	NM_001078008_intron_15_0_chr3_70442654_r	TNNI3K	Intron
chr3	70625564	70625635	None	-0.219011	3	NM_001105391_intron_0_0_chr3_70608614_f	LRRIQ3; LRRC44	Intron
chr3	72922573	72922637	None	-0.245955	3	NM_001205414_intron_0_0_chr3_72812423_f	NEGR1	Intron
chr3	72941740	72941759	Hypo	-0.375824	4	NM_001205414_intron_0_0_chr3_72812423_f	NEGR1	Intron
chr3	73276911	73277374	Hypo	-0.271505	7	NM_001205414_intron_1_0_chr3_73251325_f	NEGR1	Intron
chr3	73287964	73288013	Hypo	-0.253246	3	NM_001205414_intron_1_0_chr3_73251325_f	NEGR1	Intron
chr3	73309899	73310076	Hypo	-0.260321	5	NM_001205414_intron_1_0_chr3_73251325_f	NEGR1	Intron
chr3	73440340	73440438	Hypo	-0.351346	3	NM_001205414_intron_2_0_chr3_73417913_f	NEGR1	Intron
chr3	73453401	73453513	Hypo	-0.438889	4	NM_001205414_intron_2_0_chr3_73417913_f	NEGR1	Intron
chr3	73603257	73603310	Hypo	-0.287533	4	NM_001205414_intron_3_0_chr3_73496671_f	NEGR1	Intron
chr3	75089009	75089123	None	-0.162343	4	NM_001192108_intron_2_0_chr3_75076562_r	LRRC7	Intron
chr3	75140335	75140500	Hypo	-0.272814	3	NM_001192108_intron_8_0_chr3_75138598_r	LRRC7	Intron
chr3	75324940	75325128	None	-0.120677	7	NM_001192108_intron_20_0_chr3_75323581_r	LRRC7	Intron
chr3	77089976	77090160	Hypo	-0.315607	5	NM_001192651_intron_0_0_chr3_77071204_f	WLS; GPR177	Intron
chr3	78138551	78138621	Hypo	-0.40718	3	NM_001127172_intron_7_0_chr3_78118600_r	IL-23R; IL23R	Intron
chr3	78197617	78197718	None	-0.2009	3	NM_001077091_intron_0_0_chr3_78193313_f	C1orf141; C3H1orf141	Intron
chr3	79047566	79047601	None	-0.203524	3	NM_001102546_intron_9_0_chr3_79001516_r	PDE4B	Intron
chr3	79173644	79173707	Hypo	-0.316363	4	NM_001102546_intron_13_0_chr3_79112388_r	PDE4B	Intron
chr3	79400771	79400807	Hypo	-0.305262	3	NM_001102546_intron_13_0_chr3_79112388_r	PDE4B	Intron
chr3	79422082	79422270	Hypo	-0.520898	3	NM_001077100_intron_0_0_chr3_79277067_r	MGC137454	Intron
chr3	79460401	79460544	Hypo	-0.398827	7	NM_001077100_intron_0_0_chr3_79277067_r	MGC137454	Intron
chr3	79490273	79490306	Hypo	-0.37276	3	NM_001077100_intron_0_0_chr3_79277067_r	MGC137454	Intron
chr3	79776143	79776265	Hypo	-0.334628	3	NM_001012285_intron_11_0_chr3_79774872_r	Ob-R; LEPR; Ob-RM	Intron
chr3	79780968	79781102	Hypo	-0.29955	4	NM_001012285_intron_11_0_chr3_79774872_r	Ob-R; LEPR; Ob-RM	Intron
chr3	79782466	79782701	Hypo	-0.419192	4	NM_001012285_intron_12_0_chr3_79781658_r	Ob-R; LEPR; Ob-RM	Intron
chr3	79986653	79986753	None	0.219166	3	NM_174836_intron_14_0_chr3_79977200_r	DNAJC6	Intron
chr3	80166022	80166159	Hyper	0.307161	4	NM_001077933_intron_1_0_chr3_80163508_r	AK4; AK3L1; AK 4	Intron
chr3	80544109	80544303	Hyper	0.337489	3	NM_001206534_intron_4_0_chr3_80541467_f	JAK1	Intron
chr3	82988748	82988940	Hypo	-0.295269	5	NM_001192906_intron_13_0_chr3_82984429_f	DOCK7	Intron
chr3	83062222	83062300	Hypo	-0.607879	4	NM_001192906_intron_29_0_chr3_83061574_f	DOCK7	Intron
chr3	83595445	83595511	Hypo	-0.376289	4	NM_001191501_intron_4_0_chr3_83595356_r	PATJ	Intron
chr3	83665020	83665179	Hypo	-0.321101	3	NM_001191501_intron_12_0_chr3_83661494_r	PATJ	Intron
chr3	83692432	83692538	Hypo	-0.341706	5	NM_001191501_intron_13_0_chr3_83676992_r	PATJ	Intron
chr3	83774063	83774101	Hypo	-0.357143	3	NM_001191501_intron_15_0_chr3_83722430_r	PATJ	Intron
chr3	83800680	83800890	Hypo	-0.274198	6	NM_001191501_intron_21_0_chr3_83797723_r	PATJ	Intron
chr3	84617192	84617441	None	0.114468	16	NM_001038209_intron_9_0_chr3_84591882_r	NFIA	Intron
chr3	85746895	85747045	None	-0.188053	3	NM_001206121_intron_6_0_chr3_85739853_f	C3H1orf87	Intron
chr3	89619996	89620296	Hypo	-0.267805	4	NM_001076473_intron_0_0_chr3_89608222_f	PLPP3; PPAP2B	Intron
chr3	89690981	89691077	Hyper	0.388297	3	NM_001076473_intron_4_0_chr3_89680840_f	PLPP3; PPAP2B	Intron
chr3	91580900	91580963	None	-0.19936	3	NM_001077949_intron_7_0_chr3_91579942_r	HEATR8; MROH7	Intron
chr3	91584821	91584968	None	-0.170693	5	NM_001077949_intron_9_0_chr3_91583489_r	HEATR8; MROH7	Intron
chr3	91869674	91869765	Hypo	-0.564863	7	NM_001104986_intron_3_0_chr3_91845963_f	SSBP3	Intron
chr3	94472371	94472485	None	-0.170743	5	NM_001206991_intron_5_0_chr3_94463478_f	NRD1; NRDC	Intron
chr3	94567081	94567216	None	0.091899	6	NM_001075505_intron_14_0_chr3_94565160_r	OSBPL9	Intron
chr3	95498779	95498917	None	-0.145568	8	NM_001046318_intron_3_0_chr3_95496475_f	FAF1	Intron
chr3	96142060	96142215	Hypo	-0.298198	4	NM_001081606_intron_5_0_chr3_96123352_r	ELAVL4	Intron
chr3	96143889	96144053	None	-0.212762	3	NM_001081606_intron_5_0_chr3_96123352_r	ELAVL4	Intron
chr3	96152418	96152572	None	-0.186248	4	NM_001081606_intron_5_0_chr3_96123352_r	ELAVL4	Intron
chr3	98071468	98071601	None	-0.151503	6	NM_001127316_intron_0_0_chr3_98066704_f	SKINT1	Intron
chr3	98953999	98954183	None	-0.245823	5	NM_001206662_intron_6_0_chr3_98952390_f	STIL	Intron
chr3	99212057	99212240	None	-0.244828	4	NM_001077908_intron_1_0_chr3_99211553_f	CYP4A11	Intron
chr3	101264590	101264959	None	-0.183471	3	NM_001101147_intron_18_0_chr3_101263008_r	KIF2C	Intron
chr3	101459161	101459337	Hypo	-0.287761	3	NM_001076941_intron_12_0_chr3_101410788_r	RNF220; C1orf164; C3H1orf164	Intron
chr3	102352868	102353009	Hypo	-0.281179	3	NM_001206316_intron_5_0_chr3_102351773_r	JMJD2A; KDM4A	Intron
chr3	105140983	105141157	None	-0.189096	4	NM_001192986_intron_4_0_chr3_105096235_f	SCMH1	Intron
chr3	106230768	106230985	None	-0.205441	4	NM_001192840_intron_0_0_chr3_106205021_f	TRIT1	Intron
chr3	107092936	107093065	Hyper	0.430427	3	NM_001102014_intron_3_0_chr3_107078960_f	RHBDL2	Intron
chr3	108869267	108869332	None	0.179796	3	NM_001206003_intron_0_0_chr3_108832940_f	GRIK3	Intron
chr3	108870000	108870283	None	-0.196932	7	NM_001206003_intron_0_0_chr3_108832940_f	GRIK3	Intron
chr3	110651118	110651264	None	0.181841	4	NM_001206292_intron_1_0_chr3_110649702_f	ZMYM6	Intron
chr3	112818347	112818539	Hypo	-0.26371	4	NM_001101882_intron_1_0_chr3_112814353_f	INPP5D	Intron
chr3	112825197	112825279	Hypo	-0.436825	5	NM_001101882_intron_1_0_chr3_112814353_f	INPP5D	Intron
chr3	113313220	113313295	Hypo	-0.279654	3	NM_174762_intron_0_0_chr3_113302382_f	UGT1A6	Intron
chr3	113592081	113592277	Hypo	-0.267974	3	NM_001206066_intron_1_0_chr3_113590081_f	TRPM8	Intron
chr3	113622111	113622227	None	-0.228738	4	NM_001206066_intron_10_0_chr3_113621231_f	TRPM8	Intron
chr3	115714285	115714469	None	-0.22971	4	NM_001302952_intron_4_0_chr3_115713326_r	ASB18	Intron
chr3	115950576	115950760	Hypo	-0.258005	5	NM_001206547_intron_15_0_chr3_115948968_r	IQCA1; IQCA	Intron
chr3	117230964	117231134	Hyper	0.290956	5	NM_001102308_intron_14_0_chr3_117230278_f	LRRFIP1	Intron
chr3	117372682	117372780	None	0.0420186	5	NM_001076443_intron_3_0_chr3_117372451_f	UBE2F	Intron
chr3	117677728	117677747	None	-0.226123	3	NM_001192044_intron_14_0_chr3_117667736_f	TRAF3IP1	Intron
chr3	118054114	118054358	None	-0.220189	8	NM_001083748_intron_0_0_chr3_118052028_f	TWIST2	Intron
chr4	5229912	5230140	Hypo	-0.305254	4	NM_001192586_intron_1_0_chr4_5217926_f	GRB10	Intron
chr4	5251467	5251786	None	-0.229877	6	NM_001192586_intron_1_0_chr4_5217926_f	GRB10	Intron
chr4	5371847	5371930	Hyper	0.39378	3	NM_173907_intron_2_0_chr4_5365023_f	DDC	Intron
chr4	5413451	5413566	None	-0.193139	5	NM_173907_intron_11_0_chr4_5401513_f	DDC	Intron
chr4	7682759	7682834	Hypo	-0.315078	3	NM_001079785_intron_3_0_chr4_7673440_r	C4H7orf57; C7orf57	Intron
chr4	7994815	7994963	None	0.115792	4	NM_001206776_intron_1_0_chr4_7944001_f	CDK14; PFTK1	Intron
chr4	8021048	8021249	Hypo	-0.288534	4	NM_001206776_intron_1_0_chr4_7944001_f	CDK14; PFTK1	Intron
chr4	8080373	8080543	None	0.19197	4	NM_001206776_intron_1_0_chr4_7944001_f	CDK14; PFTK1	Intron
chr4	8248631	8248853	None	-0.0765294	6	NM_001206776_intron_5_0_chr4_8208301_f	CDK14; PFTK1	Intron
chr4	8280289	8280401	None	-0.091691	4	NM_001206776_intron_7_0_chr4_8274634_f	CDK14; PFTK1	Intron
chr4	8393190	8393390	Hypo	-0.303962	5	NM_001206776_intron_9_0_chr4_8361814_f	CDK14; PFTK1	Intron
chr4	8516453	8516678	Hypo	-0.422121	6	NM_001206776_intron_13_0_chr4_8513557_f	CDK14; PFTK1	Intron
chr4	8543230	8543405	Hypo	-0.332979	3	NM_001206776_intron_13_0_chr4_8513557_f	CDK14; PFTK1	Intron
chr4	10125019	10125117	None	-0.134758	3	NM_001192301_intron_5_0_chr4_10122727_r	CDK6	Intron
chr4	10158678	10158881	None	-0.225	7	NM_001192301_intron_5_0_chr4_10122727_r	CDK6	Intron
chr4	10623731	10623804	Hypo	-0.296824	6	NM_001105413_intron_2_0_chr4_10622871_f	VPS50; CCDC132	Intron
chr4	12028523	12028696	None	-0.213411	3	NM_001075145_intron_7_0_chr4_12027363_r	SGCE	Intron
chr4	12050050	12050164	None	-0.203372	6	NM_001075145_intron_9_0_chr4_12037307_r	SGCE	Intron
chr4	12491818	12491925	None	-0.237269	3	NM_001076153_intron_10_0_chr4_12480263_f	PPP1R9A	Intron
chr4	12788802	12788890	None	-0.194626	4	NM_001192864_intron_1_0_chr4_12762161_f	ASB4	Intron
chr4	13274446	13274644	None	0.00647858	3	NM_001046516_intron_4_0_chr4_13156770_f	DYNC1I1; DH IC-1	Intron
chr4	13281036	13281120	Hypo	-0.387827	3	NM_001046516_intron_4_0_chr4_13156770_f	DYNC1I1; DH IC-1	Intron
chr4	13305941	13306120	None	-0.209484	3	NM_001046516_intron_7_0_chr4_13296784_f	DYNC1I1; DH IC-1	Intron
chr4	13324772	13324952	None	-0.153429	3	NM_001046516_intron_8_0_chr4_13306783_f	DYNC1I1; DH IC-1	Intron
chr4	15317067	15317252	Hypo	-0.545185	3	NM_001076160_intron_2_0_chr4_15313240_f	C1GALT1	Intron
chr4	16577564	16577626	Hypo	-0.314505	3	NM_001034762_intron_1_0_chr4_16524438_f	NXPH1	Intron
chr4	16616950	16617163	None	-0.248437	3	NM_001034762_intron_1_0_chr4_16524438_f	NXPH1	Intron
chr4	16662724	16662920	None	-0.184341	5	NM_001034762_intron_1_0_chr4_16524438_f	NXPH1	Intron
chr4	16681647	16681779	None	-0.117516	4	NM_001034762_intron_1_0_chr4_16524438_f	NXPH1	Intron
chr4	16863400	16863554	Hypo	-0.35	3	NM_001034762_intron_1_0_chr4_16524438_f	NXPH1	Intron
chr4	16871414	16871550	None	-0.17284	4	NM_001034762_intron_1_0_chr4_16524438_f	NXPH1	Intron
chr4	16872305	16872634	None	-0.186355	8	NM_001034762_intron_1_0_chr4_16524438_f	NXPH1	Intron
chr4	20692377	20692598	None	-0.139135	7	NM_174177_intron_12_0_chr4_20688762_f	SCIN	Intron
chr4	22122292	22122470	None	-0.179278	4	NM_001046492_intron_4_0_chr4_22116755_r	ETV1	Intron
chr4	22162850	22162999	Hypo	-0.342827	3	NM_001046492_intron_7_0_chr4_22142703_r	ETV1	Intron
chr4	22187155	22187251	None	-0.213977	3	NM_001046492_intron_8_0_chr4_22182712_r	ETV1	Intron
chr4	22599607	22599665	None	-0.241366	4	NM_001192898_intron_3_0_chr4_22594602_r	DGKB	Intron
chr4	22609000	22609122	Hypo	-0.324949	4	NM_001192898_intron_4_0_chr4_22604917_r	DGKB	Intron
chr4	22631525	22631663	None	-0.240869	3	NM_001192898_intron_4_0_chr4_22604917_r	DGKB	Intron
chr4	22721049	22721237	None	-0.206684	4	NM_001192898_intron_4_0_chr4_22604917_r	DGKB	Intron
chr4	22872345	22872456	None	-0.219048	4	NM_001192898_intron_5_0_chr4_22767074_r	DGKB	Intron
chr4	23111144	23111385	None	-0.191232	5	NM_001192898_intron_23_0_chr4_23068212_r	DGKB	Intron
chr4	23586313	23586451	None	-0.246385	7	NM_001192973_intron_0_0_chr4_23557999_r	TMEM195; AGMO	Intron
chr4	23703568	23703767	Hypo	-0.34816	3	NM_001192973_intron_0_0_chr4_23557999_r	TMEM195; AGMO	Intron
chr4	23771631	23771689	None	-0.0961338	3	NM_001192973_intron_7_0_chr4_23767123_r	TMEM195; AGMO	Intron
chr4	23825339	23825541	Hyper	0.418815	4	NM_001192973_intron_9_0_chr4_23816486_r	TMEM195; AGMO	Intron
chr4	23908940	23909138	None	-0.135867	6	NM_001192973_intron_9_0_chr4_23816486_r	TMEM195; AGMO	Intron
chr4	23910569	23910592	Hypo	-0.468276	3	NM_001192973_intron_9_0_chr4_23816486_r	TMEM195; AGMO	Intron
chr4	23937225	23937349	Hypo	-0.260336	3	NM_001192973_intron_10_0_chr4_23930851_r	TMEM195; AGMO	Intron
chr4	24039987	24040195	Hypo	-0.28494	5	NM_001098045_intron_1_0_chr4_24020013_r	MEOX2	Intron
chr4	25267360	25267472	None	-0.196853	5	NM_001035362_intron_0_0_chr4_25245393_f	TSPAN13	Intron
chr4	25270566	25270713	Hypo	-0.303644	4	NM_001035362_intron_0_0_chr4_25245393_f	TSPAN13	Intron
chr4	28463319	28463484	Hypo	-0.43	3	NM_001206771_intron_2_0_chr4_28433833_r	TMEM196	Intron
chr4	29084613	29084755	None	-0.217356	4	NM_001192875_intron_5_0_chr4_29081216_f	ITGB8	Intron
chr4	31898967	31899101	None	-0.0227106	4	NM_001038065_intron_8_0_chr4_31897860_f	GPNMB	Intron
chr4	32652152	32652420	Hypo	-0.279422	7	NM_001076874_intron_4_0_chr4_32646663_f	RUNDC3B	Intron
chr4	33230306	33230458	None	0.10955	4	NM_001078044_intron_1_0_chr4_33228034_f	C4H7orf23; TMEM243; C7orf23	Intron
chr4	33429762	33429938	None	-0.0908428	4	NM_001046238_intron_1_0_chr4_33399045_f	ELAPOR2; EIG121L; KIAA1324L	Intron
chr4	33488674	33488866	Hypo	-0.42441	5	NM_001046238_intron_1_0_chr4_33399045_f	ELAPOR2; EIG121L; KIAA1324L	Intron
chr4	33833258	33833555	None	-0.221552	6	NM_001098123_intron_4_0_chr4_33729118_r	GRM3	Intron
chr4	35415671	35415940	None	-0.12603	6	NM_001206096_intron_0_0_chr4_35390432_f	SEMA3D	Intron
chr4	35461067	35461259	None	-0.0981241	4	NM_001206096_intron_1_0_chr4_35425254_f	SEMA3D	Intron
chr4	38195875	38195893	None	-0.205436	3	NM_001205987_intron_0_0_chr4_38153816_f	CACNA2D1	Intron
chr4	38233155	38233319	Hypo	-0.283923	4	NM_001205987_intron_0_0_chr4_38153816_f	CACNA2D1	Intron
chr4	38312984	38313126	Hypo	-0.250439	5	NM_001205987_intron_2_0_chr4_38289935_f	CACNA2D1	Intron
chr4	38513165	38513177	None	-0.121326	4	NM_001205987_intron_5_0_chr4_38485499_f	CACNA2D1	Intron
chr4	38518583	38518739	None	-0.15335	3	NM_001205987_intron_5_0_chr4_38485499_f	CACNA2D1	Intron
chr4	38535096	38535203	None	0.0480669	4	NM_001205987_intron_6_0_chr4_38527264_f	CACNA2D1	Intron
chr4	38644201	38644223	Hypo	-0.264863	4	NM_001205987_intron_28_0_chr4_38643808_f	CACNA2D1	Intron
chr4	39009297	39009493	Hypo	-0.295483	3	NM_001031751_intron_16_0_chr4_39006681_f	HGF	Intron
chr4	39945978	39945986	Hypo	-0.396429	3	NM_001101082_intron_1_0_chr4_39942084_f	SEMA3C	Intron
chr4	40358101	40358198	Hypo	-0.25152	3	NM_001278620_intron_12_0_chr4_40351067_r	LOC518526	Intron
chr4	40410623	40410790	Hypo	-0.344587	5	NM_001278621_intron_11_0_chr4_40404113_r	CD36; GPIV; GPIIIB; PAS-4	Intron
chr4	43654865	43655026	None	-0.238839	4	NM_001205991_intron_16_0_chr4_43650239_r	PTPN12	Intron
chr4	44026004	44026165	Hypo	-0.387545	4	NM_001205487_intron_16_0_chr4_43963212_r	CCDC146	Intron
chr4	44607712	44607762	None	0.0851371	6	NM_001192878_intron_10_0_chr4_44604360_r	SLC26A5	Intron
chr4	44610595	44610762	None	-0.158233	3	NM_001192878_intron_11_0_chr4_44608797_r	SLC26A5	Intron
chr4	44675117	44675554	Hypo	-0.343558	3	NM_001206458_intron_7_0_chr4_44675090_r	RELN	Intron
chr4	44685987	44686007	Hypo	-0.333333	3	NM_001206458_intron_13_0_chr4_44684639_r	RELN	Intron
chr4	45070722	45070883	Hypo	-0.345283	3	NM_001206458_intron_61_0_chr4_45048904_r	RELN	Intron
chr4	45716935	45717175	None	-0.180274	3	NM_001104984_intron_0_0_chr4_45538355_f	LHFPL3	Intron
chr4	45737207	45737403	None	0.101816	6	NM_001104984_intron_0_0_chr4_45538355_f	LHFPL3	Intron
chr4	45764902	45765258	Hypo	-0.533101	7	NM_001104984_intron_0_0_chr4_45538355_f	LHFPL3	Intron
chr4	46010310	46010468	Hypo	-0.335128	4	NM_001104984_intron_1_0_chr4_45960808_f	LHFPL3	Intron
chr4	46926053	46926119	Hypo	-0.336707	3	NM_001035407_intron_1_0_chr4_46857793_r	ATXN7L1; ATXN7L4	Intron
chr4	48607407	48607423	Hypo	-0.313501	3	NM_001038075_intron_3_0_chr4_48606546_f	BCAP29	Intron
chr4	49307655	49307748	Hypo	-0.573626	3	NM_001206562_intron_16_0_chr4_49301228_r	NRCAM	Intron
chr4	50943092	50943280	None	-0.19121	4	NM_174018_intron_25_0_chr4_50918148_r	CFTR	Intron
chr4	50955506	50955670	None	-0.140168	4	NM_174018_intron_25_0_chr4_50918148_r	CFTR	Intron
chr4	51024649	51024874	None	-0.190232	5	NM_174063_intron_3_0_chr4_51015134_f	GASZ; ASZ1	Intron
chr4	51059665	51059882	None	-0.204126	6	NM_174063_intron_3_0_chr4_51015134_f	GASZ; ASZ1	Intron
chr4	51112660	51112681	None	-0.220804	4	NM_001013001_intron_1_0_chr4_51108804_f	WNT2	Intron
chr4	51651040	51651219	Hypo	-0.308818	4	NM_001012999_intron_9_0_chr4_51645998_r	c-met; HGFR; MET	Intron
chr4	51661235	51661407	None	-0.0914989	5	NM_001012999_intron_15_0_chr4_51660659_r	c-met; HGFR; MET	Intron
chr4	52374520	52374626	Hypo	-0.370833	3	NM_001083739_intron_1_0_chr4_52327208_f	TFEC	Intron
chr4	52406497	52406775	None	-0.11163	6	NM_001083739_intron_1_0_chr4_52327208_f	TFEC	Intron
chr4	52432825	52432971	Hyper	0.488129	3	NM_001083739_intron_1_0_chr4_52327208_f	TFEC	Intron
chr4	53470771	53471035	Hypo	-0.518243	10	NM_001101102_intron_0_0_chr4_53445553_r	MDFIC	Intron
chr4	53949535	53949680	Hypo	-0.649549	4	NM_001205569_intron_14_0_chr4_53914422_r	FOXP2	Intron
chr4	53952618	53952801	Hypo	-0.52573	3	NM_001205569_intron_14_0_chr4_53914422_r	FOXP2	Intron
chr4	54004099	54004276	Hypo	-0.471953	3	NM_001205569_intron_15_0_chr4_53966071_r	FOXP2	Intron
chr4	54056718	54056871	None	0.107576	3	NM_001205569_intron_15_0_chr4_53966071_r	FOXP2	Intron
chr4	55615209	55615247	Hypo	-0.441254	3	NM_001078031_intron_3_0_chr4_55610187_f	TMEM168	Intron
chr4	60653795	60653872	None	-0.217888	6	NM_001078096_intron_11_0_chr4_60649236_f	AOAH	Intron
chr4	62248068	62248260	None	-0.201815	3	NM_001192977_intron_7_0_chr4_62245398_r	NPSR1	Intron
chr4	62262547	62262786	Hypo	-0.273837	3	NM_001192977_intron_7_0_chr4_62245398_r	NPSR1	Intron
chr4	62895967	62896162	Hypo	-0.273072	3	NM_001077997_intron_12_0_chr4_62882109_r	BMPER	Intron
chr4	63352033	63352156	Hypo	-0.453704	4	NM_001192853_intron_3_0_chr4_63347146_r	BBS9	Intron
chr4	63522019	63522304	None	0.159116	5	NM_001192853_intron_10_0_chr4_63515031_r	BBS9	Intron
chr4	63529624	63529966	Hypo	-0.286123	7	NM_001192853_intron_12_0_chr4_63527622_r	BBS9	Intron
chr4	66004546	66004654	None	-0.158527	4	NM_001105443_intron_3_0_chr4_65997282_r	ZNRF2	Intron
chr4	67425554	67425678	Hypo	-0.291841	3	NM_001319882_intron_5_0_chr4_67422159_r	CREB5	Intron
chr4	68066749	68066935	None	-0.198978	3	NM_001206257_intron_0_0_chr4_67993100_f	JAZF1	Intron
chr4	68117680	68117864	Hypo	-0.264945	3	NM_001206257_intron_0_0_chr4_67993100_f	JAZF1	Intron
chr4	68123883	68124188	None	-0.167548	7	NM_001206257_intron_0_0_chr4_67993100_f	JAZF1	Intron
chr4	68153381	68153531	None	-0.236688	4	NM_001206257_intron_0_0_chr4_67993100_f	JAZF1	Intron
chr4	68277785	68277920	None	-0.0117581	4	NM_001206257_intron_1_0_chr4_68175141_f	JAZF1	Intron
chr4	68294097	68294223	None	0.0304915	5	NM_001206257_intron_2_0_chr4_68279414_f	JAZF1	Intron
chr4	68311737	68311914	None	-0.157398	4	NM_001206257_intron_2_0_chr4_68279414_f	JAZF1	Intron
chr4	68917884	68918017	None	-0.169929	3	NM_001076825_intron_0_0_chr4_68902625_f	HOXA3	Intron
chr4	69258465	69258634	Hypo	-0.355322	3	NM_001038214_intron_8_0_chr4_69239206_f	SCAP2; SKAP2	Intron
chr4	72205650	72205812	None	-0.220362	4	NM_001191131_intron_3_0_chr4_72199208_f	ADAM22	Intron
chr4	72228837	72228984	None	-0.180121	3	NM_001191131_intron_4_0_chr4_72224753_f	ADAM22	Intron
chr4	72922497	72922550	Hypo	-0.317565	4	NM_001191503_intron_0_0_chr4_72859255_f	ZNF804B	Intron
chr4	73232308	73232597	Hypo	-0.431524	4	NM_001191503_intron_0_0_chr4_72859255_f	ZNF804B	Intron
chr4	73288915	73289141	None	-0.11039	6	NM_001191503_intron_0_0_chr4_72859255_f	ZNF804B	Intron
chr4	76225681	76225782	None	-0.218715	4	NM_174229_intron_14_0_chr4_76219663_r	ADCY1; AC1	Intron
chr4	76232723	76232908	Hypo	-0.359648	5	NM_174229_intron_15_0_chr4_76228159_r	ADCY1; AC1	Intron
chr4	76561977	76562105	Hypo	-0.296899	3	NM_001193211_intron_7_0_chr4_76560290_r	CCM2	Intron
chr4	77335172	77335212	None	0.236667	4	NM_001097571_intron_6_0_chr4_77319228_r	BLVRA	Intron
chr4	80245518	80245691	None	-0.240896	4	NM_001105036_intron_0_0_chr4_80159291_r	SUGCT; C4H7orf10	Intron
chr4	80327705	80327780	Hypo	-0.351902	5	NM_001105036_intron_1_0_chr4_80268885_r	SUGCT; C4H7orf10	Intron
chr4	80622593	80622699	Hypo	-0.271303	4	NM_001105036_intron_2_0_chr4_80587309_r	SUGCT; C4H7orf10	Intron
chr4	81383767	81383902	None	-0.219877	3	NM_001102046_intron_1_0_chr4_81375452_r	POU6F2	Intron
chr4	81701439	81701502	None	-0.174464	3	NM_001102046_intron_7_0_chr4_81638817_r	POU6F2	Intron
chr4	84794570	84794759	None	-0.237006	5	NM_001191184_intron_0_0_chr4_84689476_f	KCND2	Intron
chr4	84862454	84862574	None	-0.214243	3	NM_001191184_intron_0_0_chr4_84689476_f	KCND2	Intron
chr4	84885427	84885688	None	-0.206718	6	NM_001191184_intron_0_0_chr4_84689476_f	KCND2	Intron
chr4	84888734	84888828	Hypo	-0.280618	3	NM_001191184_intron_0_0_chr4_84689476_f	KCND2	Intron
chr4	85040828	85041016	None	-0.234148	4	NM_001191184_intron_0_0_chr4_84689476_f	KCND2	Intron
chr4	85178096	85178205	Hypo	-0.327215	4	NM_001191184_intron_0_0_chr4_84689476_f	KCND2	Intron
chr4	85240912	85241108	None	-0.151451	6	NM_001191184_intron_1_0_chr4_85236666_f	KCND2	Intron
chr4	85244549	85244661	None	-0.24528	3	NM_001191184_intron_2_0_chr4_85243958_f	KCND2	Intron
chr4	86328241	86328365	Hypo	-0.377104	4	NM_001192272_intron_0_0_chr4_86301554_f	PTPRZ1	Intron
chr4	86442806	86442936	None	-0.24972	6	NM_001192272_intron_7_0_chr4_86433380_f	PTPRZ1	Intron
chr4	86483214	86483365	Hypo	-0.291063	4	NM_001192272_intron_14_0_chr4_86479760_f	PTPRZ1	Intron
chr4	86509694	86509823	None	-0.210575	3	NM_001192272_intron_28_0_chr4_86508541_f	PTPRZ1	Intron
chr4	87512402	87512461	None	-0.0975093	3	NM_001193219_intron_8_0_chr4_87509153_r	SLC13A1	Intron
chr4	87515178	87515338	None	-0.12298	3	NM_001193219_intron_8_0_chr4_87509153_r	SLC13A1	Intron
chr4	90676240	90676270	None	-0.0293466	4	NM_001206117_intron_0_0_chr4_90671709_r	GRM8	Intron
chr4	90927093	90927202	Hypo	-0.48275	3	NM_001206117_intron_3_0_chr4_90860520_r	GRM8	Intron
chr4	91052150	91052249	Hypo	-0.312256	3	NM_001206117_intron_4_0_chr4_91009587_r	GRM8	Intron
chr4	91111597	91111774	Hypo	-0.28766	3	NM_001206117_intron_4_0_chr4_91009587_r	GRM8	Intron
chr4	92080326	92080435	Hyper	0.264295	9	NM_205784_intron_11_0_chr4_92061830_f	SND1	Intron
chr4	92728180	92728215	None	0.19687	3	NM_001034665_intron_1_0_chr4_92727930_f	CALU	Intron
chr4	93459148	93459266	None	-0.0758258	4	NM_001098002_intron_0_0_chr4_93450777_f	NRF1	Intron
chr4	94098598	94098840	Hypo	-0.272507	5	NM_001077905_intron_2_0_chr4_94097842_f	CPA5	Intron
chr4	95814947	95815044	Hypo	-0.370393	3	NM_001191504_intron_6_0_chr4_95812988_r	PLEX2; PLXNA4	Intron
chr4	95845213	95845408	Hypo	-0.265022	4	NM_001191504_intron_11_0_chr4_95843083_r	PLEX2; PLXNA4	Intron
chr4	95854130	95854439	Hypo	-0.379477	7	NM_001191504_intron_17_0_chr4_95852701_r	PLEX2; PLXNA4	Intron
chr4	95877927	95878058	Hypo	-0.350432	5	NM_001191504_intron_22_0_chr4_95874068_r	PLEX2; PLXNA4	Intron
chr4	96019727	96019871	Hypo	-0.262189	4	NM_001191504_intron_29_0_chr4_95993001_r	PLEX2; PLXNA4	Intron
chr4	96151192	96151301	Hypo	-0.327273	4	NM_001191504_intron_29_0_chr4_95993001_r	PLEX2; PLXNA4	Intron
chr4	96496571	96496693	Hypo	-0.268041	5	NM_001035475_intron_1_0_chr4_96484237_r	CHCHD3	Intron
chr4	96973282	96973299	None	-0.154707	3	NM_001102207_intron_1_0_chr4_96963430_f	EXOC4	Intron
chr4	97135943	97136032	None	-0.160784	4	NM_001102207_intron_6_0_chr4_97048339_f	EXOC4	Intron
chr4	97838970	97839166	None	-0.148081	4	NM_001192687_intron_10_0_chr4_97833736_f	LRGUK	Intron
chr4	98644983	98645144	Hypo	-0.408524	4	NM_174258_intron_2_0_chr4_98643612_f	CALD1	Intron
chr4	98728903	98728965	None	-0.216741	3	NM_001354722_intron_4_0_chr4_98728630_f	AGBL3	Intron
chr4	98895145	98895215	Hypo	-0.274174	3	NM_001075657_intron_0_0_chr4_98886969_r	LOC514257	Intron
chr4	98923901	98923991	None	0.0844298	3	NM_001075657_intron_4_0_chr4_98902111_r	LOC514257	Intron
chr4	99496063	99496227	Hypo	-0.320304	4	NM_001076884_intron_7_0_chr4_99493337_r	SLC13A4	Intron
chr4	101686200	101686252	Hyper	0.316919	3	NM_001102533_intron_10_0_chr4_101652276_r	CREB3L2	Intron
chr4	101706116	101706288	Hypo	-0.287734	4	NM_001102533_intron_10_0_chr4_101652276_r	CREB3L2	Intron
chr4	101800290	101800450	Hypo	-0.26619	3	NM_001192358_intron_1_0_chr4_101797806_f	AKR1D1	Intron
chr4	103448800	103448942	None	-0.236288	4	NM_001046027_intron_8_0_chr4_103412605_f	TBXAS1	Intron
chr4	106783043	106783190	None	-0.169043	7	NM_001078101_intron_4_0_chr4_106781370_f	ZYX	Intron
chr4	106990761	106990939	None	-0.193354	3	NM_001101924_intron_1_0_chr4_106989060_r	FAM115C; TCAF2	Intron
chr4	107768904	107768969	None	-0.0346067	3	NM_001080370_intron_0_0_chr4_107719399_r	TPK1	Intron
chr4	112900722	112900842	None	0.223216	4	NM_001034771_intron_0_0_chr4_112898250_f	GIMAP7	Intron
chr4	114523159	114523313	None	0.0512626	6	NM_001076441_intron_8_0_chr4_114519291_f	GALNTL5	Intron
chr4	116233751	116233845	Hypo	-0.700455	4	NM_174040_intron_0_0_chr4_116115308_f	DPP6; DPP VI	Intron
chr4	116393357	116393481	Hypo	-0.372231	4	NM_174040_intron_0_0_chr4_116115308_f	DPP6; DPP VI	Intron
chr4	116590811	116590985	None	-0.144668	4	NM_174040_intron_2_0_chr4_116555634_f	DPP6; DPP VI	Intron
chr4	116609748	116609991	None	-0.223895	6	NM_174040_intron_2_0_chr4_116555634_f	DPP6; DPP VI	Intron
chr4	116788842	116788947	Hypo	-0.536715	4	NM_174040_intron_7_0_chr4_116777001_f	DPP6; DPP VI	Intron
chr4	116936808	116937011	None	-0.167415	7	NM_001077917_intron_15_0_chr4_116936033_r	PAXIP1	Intron
chr4	118142709	118142851	Hypo	-0.416064	3	NM_001191356_intron_5_0_chr4_118129259_f	RNF32	Intron
chr4	118504215	118504398	None	0.226724	4	NM_001192188_intron_5_0_chr4_118502932_f	UBE3C	Intron
chr4	118513418	118513612	None	0.169392	7	NM_001192188_intron_9_0_chr4_118510903_f	UBE3C	Intron
chr4	118561745	118561998	None	-0.055271	5	NM_001192188_intron_18_0_chr4_118560757_f	UBE3C	Intron
chr4	119662789	119662914	Hypo	-0.578249	4	NM_001206781_intron_8_0_chr4_119652237_r	VIPR2	Intron
chr5	6288042	6288194	None	-0.224248	5	NM_001038183_intron_3_0_chr5_6286610_r	CSRP2	Intron
chr5	7348830	7348836	Hyper	0.267677	3	NM_001192669_intron_0_0_chr5_7301660_f	NAV3	Intron
chr5	7398163	7398243	Hypo	-0.662397	3	NM_001192669_intron_0_0_chr5_7301660_f	NAV3	Intron
chr5	7444674	7444696	None	-0.130952	3	NM_001192669_intron_4_0_chr5_7431499_f	NAV3	Intron
chr5	7531204	7531356	Hypo	-0.270307	4	NM_001192669_intron_11_0_chr5_7528014_f	NAV3	Intron
chr5	7547221	7547273	Hypo	-0.416993	6	NM_001192669_intron_11_0_chr5_7528014_f	NAV3	Intron
chr5	7559771	7559962	None	-0.135629	5	NM_001192669_intron_11_0_chr5_7528014_f	NAV3	Intron
chr5	7626437	7626719	Hypo	-0.420639	6	NM_001192669_intron_22_0_chr5_7621301_f	NAV3	Intron
chr5	7676613	7676779	Hyper	0.578947	3	NM_001192669_intron_37_0_chr5_7674898_f	NAV3	Intron
chr5	8639462	8639623	Hypo	-0.331348	3	NM_174192_intron_1_0_chr5_8560325_f	SYT1	Intron
chr5	8649097	8649120	Hypo	-0.275622	3	NM_174192_intron_1_0_chr5_8560325_f	SYT1	Intron
chr5	8713546	8713652	Hypo	-0.32091	3	NM_174192_intron_1_0_chr5_8560325_f	SYT1	Intron
chr5	8755136	8755402	None	-0.117573	6	NM_174192_intron_1_0_chr5_8560325_f	SYT1	Intron
chr5	8779458	8779586	None	-0.119869	4	NM_174192_intron_1_0_chr5_8560325_f	SYT1	Intron
chr5	8843878	8844086	None	-0.199448	5	NM_174192_intron_2_0_chr5_8822461_f	SYT1	Intron
chr5	8926528	8926802	None	-0.210697	6	NM_174192_intron_6_0_chr5_8894636_f	SYT1	Intron
chr5	9408665	9408694	None	-0.0169195	5	NM_001102217_intron_21_0_chr5_9386289_r	PPP1R12A	Intron
chr5	9465766	9465868	Hypo	-0.256989	3	NM_001102217_intron_22_0_chr5_9414968_r	PPP1R12A	Intron
chr5	10031360	10031525	None	-0.236559	3	NM_001192555_intron_5_0_chr5_10029931_f	PTPRQ	Intron
chr5	10049063	10049258	Hypo	-0.264396	4	NM_001192555_intron_8_0_chr5_10040841_f	PTPRQ	Intron
chr5	10095996	10096038	Hypo	-0.333038	4	NM_001192555_intron_18_0_chr5_10094007_f	PTPRQ	Intron
chr5	10098934	10099174	None	0.0210055	5	NM_001192555_intron_19_0_chr5_10098350_f	PTPRQ	Intron
chr5	10200860	10200996	Hypo	-0.340285	5	NM_001192555_intron_33_0_chr5_10198950_f	PTPRQ	Intron
chr5	10234702	10234747	None	-0.206676	5	NM_001192555_intron_38_0_chr5_10226267_f	PTPRQ	Intron
chr5	10243273	10243570	None	-0.174492	4	NM_001192555_intron_42_0_chr5_10240777_f	PTPRQ	Intron
chr5	10352232	10352282	Hypo	-0.415223	4	NM_001079602_intron_0_0_chr5_10351306_r	LIN7A	Intron
chr5	10676378	10676684	None	-0.0890038	5	NM_001102137_intron_0_0_chr5_10672106_f	ACSS3	Intron
chr5	10732509	10732774	Hypo	-0.267817	4	NM_001102137_intron_3_0_chr5_10730004_f	ACSS3	Intron
chr5	14722414	14722571	Hypo	-0.382594	4	NM_001191135_intron_9_0_chr5_14709884_f	LRRIQ1	Intron
chr5	14731416	14731589	Hypo	-0.297707	4	NM_001191135_intron_9_0_chr5_14709884_f	LRRIQ1	Intron
chr5	14774721	14774754	None	-0.223371	4	NM_001191135_intron_14_0_chr5_14773020_f	LRRIQ1	Intron
chr5	14850874	14850967	Hypo	-0.324228	4	NM_001191135_intron_22_0_chr5_14817017_f	LRRIQ1	Intron
chr5	15691370	15691449	Hypo	-0.39899	3	NM_001205696_intron_2_0_chr5_15674197_r	MGAT4C	Intron
chr5	23224644	23224677	None	-0.115593	4	NM_001076258_intron_2_0_chr5_23217453_r	UBE2N	Intron
chr5	25663022	25663302	None	0.0969115	8	NM_001166500_intron_0_0_chr5_25662829_f	ITGA5	Intron
chr5	27120534	27120656	None	-0.147306	3	NM_001098385_intron_1_0_chr5_27120318_f	KRT4	Intron
chr5	28060198	28060379	None	-0.124273	4	NM_001193102_intron_1_0_chr5_28059986_r	SCN8A	Intron
chr5	28504906	28505031	Hyper	0.395292	3	NM_001083435_intron_6_0_chr5_28504186_f	BIN2	Intron
chr5	28856745	28856935	None	0.071358	3	NM_001046121_intron_3_0_chr5_28855492_f	LOC512464	Intron
chr5	29239540	29239710	None	-0.06353	3	NM_001192309_intron_28_0_chr5_29239156_r	DIP2B	Intron
chr5	29709893	29709971	None	-0.139681	3	NM_001192754_intron_5_0_chr5_29708058_f	LIMA1	Intron
chr5	30164168	30164325	None	-0.160894	4	NM_001191506_intron_0_0_chr5_30151420_f	FMNL3	Intron
chr5	35499904	35500044	None	-0.134196	3	NM_001102084_intron_1_0_chr5_35476963_f	NELL2	Intron
chr5	35636310	35636497	Hypo	-0.271161	3	NM_001102084_intron_9_0_chr5_35634342_f	NELL2	Intron
chr5	35680878	35681102	Hypo	-0.280396	4	NM_001102084_intron_11_0_chr5_35654025_f	NELL2	Intron
chr5	36034871	36034959	None	-0.244591	3	NM_001101233_intron_1_0_chr5_36029678_r	TMEM117	Intron
chr5	36061302	36061382	Hypo	-0.447256	3	NM_001101233_intron_1_0_chr5_36029678_r	TMEM117	Intron
chr5	36228393	36228474	Hypo	-0.306974	4	NM_001101233_intron_2_0_chr5_36130698_r	TMEM117	Intron
chr5	36257725	36257800	None	-0.239706	4	NM_001101233_intron_3_0_chr5_36230191_r	TMEM117	Intron
chr5	36328744	36328943	Hypo	-0.492719	5	NM_001101233_intron_4_0_chr5_36313642_r	TMEM117	Intron
chr5	36350148	36350316	Hypo	-0.401235	3	NM_001101233_intron_4_0_chr5_36313642_r	TMEM117	Intron
chr5	36368249	36368381	Hypo	-0.308937	3	NM_001101233_intron_4_0_chr5_36313642_r	TMEM117	Intron
chr5	36511070	36511270	None	0.238011	5	NM_001101233_intron_5_0_chr5_36507853_r	TMEM117	Intron
chr5	36585855	36585987	None	-0.149137	3	NM_001101233_intron_5_0_chr5_36507853_r	TMEM117	Intron
chr5	36905798	36905909	Hyper	0.485826	3	NM_001206093_intron_0_0_chr5_36905345_f	ADAMTS20	Intron
chr5	38129229	38129303	None	-0.186661	3	NM_001102534_intron_0_0_chr5_38058329_f	PRICKLE1	Intron
chr5	38550521	38550648	None	-0.141521	4	NM_001193167_intron_0_0_chr5_38545829_f	GLT8D3; GXYLT1	Intron
chr5	38585434	38585482	Hypo	-0.44086	3	NM_001193167_intron_6_0_chr5_38582607_f	GLT8D3; GXYLT1	Intron
chr5	39321917	39321950	None	-0.183575	3	NM_001205492_intron_6_0_chr5_39277235_r	PDZRN4	Intron
chr5	39336739	39336934	None	-0.212452	3	NM_001205492_intron_6_0_chr5_39277235_r	PDZRN4	Intron
chr5	39457774	39457808	Hypo	-0.319805	3	NM_001205492_intron_6_0_chr5_39277235_r	PDZRN4	Intron
chr5	39494648	39494845	None	-0.188859	3	NM_001205492_intron_6_0_chr5_39277235_r	PDZRN4	Intron
chr5	39927843	39927982	Hypo	-0.297523	3	NM_174280_intron_14_0_chr5_39927411_r	CNTN1	Intron
chr5	39932353	39932863	Hypo	-0.358074	5	NM_174280_intron_16_0_chr5_39930841_r	CNTN1	Intron
chr5	40865164	40865332	None	-0.150527	6	NM_001192963_intron_0_0_chr5_40813404_f	SLC2A13	Intron
chr5	41050011	41050149	None	-0.0988071	4	NM_001192963_intron_3_0_chr5_41047836_f	SLC2A13	Intron
chr5	42296594	42296756	Hypo	-0.329167	3	NM_001098085_intron_4_0_chr5_42286748_f	CPNE8	Intron
chr5	42326358	42326527	None	-0.234803	4	NM_001098085_intron_5_0_chr5_42299877_f	CPNE8	Intron
chr5	42460500	42460598	Hypo	-0.317054	4	NM_001098085_intron_18_0_chr5_42459270_f	CPNE8	Intron
chr5	42750541	42750793	Hypo	-0.369234	5	NM_001113261_intron_1_0_chr5_42637588_f	PTPRR; PCPTP1	Intron
chr5	42806006	42806038	None	0.110185	3	NM_001015662_intron_1_0_chr5_42785578_f	PTPRR; PCPTP1	Intron
chr5	43157542	43157608	None	-0.202022	3	NM_001103277_intron_8_0_chr5_43149751_r	CNOT2	Intron
chr5	43164081	43164125	Hypo	-0.453035	3	NM_001103277_intron_8_0_chr5_43149751_r	CNOT2	Intron
chr5	49837778	49837947	None	-0.111111	4	NM_001205668_intron_20_0_chr5_49738057_r	SRGAP1	Intron
chr5	50866116	50866186	Hypo	-0.291136	4	NM_001193049_intron_5_0_chr5_50861298_f	PPM1H	Intron
chr5	50889358	50889417	Hyper	0.34906	3	NM_001193049_intron_6_0_chr5_50887655_f	PPM1H	Intron
chr5	51218396	51218534	None	-0.133577	5	NM_001046430_intron_16_0_chr5_51216958_r	USP15	Intron
chr5	53836002	53836053	None	-0.217304	3	NM_001076336_intron_4_0_chr5_53828033_r	SLC16A7; MCT2	Intron
chr5	54591236	54591401	None	-0.249763	4	NM_001205591_intron_2_0_chr5_54567676_f	LRIG3	Intron
chr5	56104627	56104765	None	0.0702734	4	NM_001078034_intron_0_0_chr5_56081365_f	R3HDM2	Intron
chr5	62964518	62964562	Hypo	-0.458333	3	NM_001102291_intron_6_0_chr5_62959193_r	ANKS1B	Intron
chr5	63031668	63031830	Hypo	-0.456522	4	NM_001102291_intron_9_0_chr5_62989711_r	ANKS1B	Intron
chr5	64466933	64467016	None	-0.0143339	4	NM_001034708_intron_6_0_chr5_64464197_f	NR1H4	Intron
chr5	64831739	64831841	Hypo	-0.443322	4	NM_001102050_intron_2_0_chr5_64830909_f	ANO4; TMEM16D	Intron
chr5	64928951	64929177	Hypo	-0.253864	4	NM_001102050_intron_7_0_chr5_64922807_f	ANO4; TMEM16D	Intron
chr5	65013013	65013113	Hypo	-0.384986	3	NM_001102050_intron_23_0_chr5_64990627_f	ANO4; TMEM16D	Intron
chr5	65016869	65016954	None	-0.209943	4	NM_001102050_intron_25_0_chr5_65014930_f	ANO4; TMEM16D	Intron
chr5	68066963	68067156	None	0.119549	6	NM_001192668_intron_0_0_chr5_68045188_f	CHST11	Intron
chr5	68188317	68188431	Hypo	-0.296744	5	NM_001192668_intron_1_0_chr5_68169741_f	CHST11	Intron
chr5	68301020	68301178	None	-0.0920826	3	NM_001192668_intron_1_0_chr5_68169741_f	CHST11	Intron
chr5	70654534	70654642	None	-0.153846	4	NM_001205745_intron_0_0_chr5_70578819_f	BTBD11	Intron
chr5	70810351	70810545	None	-0.16988	5	NM_001205745_intron_2_0_chr5_70789852_f	BTBD11	Intron
chr5	71202531	71202697	Hypo	-0.265806	4	NM_001191357_intron_7_0_chr5_71188882_r	SYN3	Intron
chr5	71352391	71352608	None	-0.155297	6	NM_001191357_intron_7_0_chr5_71188882_r	SYN3	Intron
chr5	71390950	71391037	None	-0.132536	3	NM_001191357_intron_7_0_chr5_71188882_r	SYN3	Intron
chr5	71416649	71416821	Hypo	-0.258506	3	NM_001191357_intron_7_0_chr5_71188882_r	SYN3	Intron
chr5	71462627	71462728	None	-0.210246	5	NM_001191357_intron_7_0_chr5_71188882_r	SYN3	Intron
chr5	71483820	71484142	Hypo	-0.264569	5	NM_001191357_intron_9_0_chr5_71466621_r	SYN3	Intron
chr5	74037966	74038108	None	-0.241523	5	NM_001205372_intron_11_0_chr5_73962854_r	RBM9; RBFOX2	Intron
chr5	74572166	74572296	Hypo	-0.405417	5	NM_001100333_intron_1_0_chr5_74571468_f	LOC510193	Intron
chr5	74939120	74939215	Hyper	0.295347	5	NM_001034484_intron_13_0_chr5_74936943_r	EIF3D; EIF3S7	Intron
chr5	74981046	74981277	Hyper	0.304989	5	NM_001077832_intron_1_0_chr5_74971565_r	CACNG2	Intron
chr5	78557100	78557158	Hyper	0.254372	3	NM_001205488_intron_10_0_chr5_78555216_f	DENND5B	Intron
chr5	79988867	79989048	None	-0.19864	4	NM_001192761_intron_7_0_chr5_79977204_f	TMTC1	Intron
chr5	80034445	80034641	None	-0.196429	4	NM_001192761_intron_9_0_chr5_80028513_f	TMTC1	Intron
chr5	80270924	80271109	None	-0.0745098	4	NM_001075563_intron_10_0_chr5_80268817_f	ERGIC2	Intron
chr5	82204896	82204977	Hypo	-0.28346	4	NM_001304798_intron_27_0_chr5_82204270_r	PPFIBP1; lip beta1	Intron
chr5	83191112	83191170	Hyper	0.576162	4	NM_174369_intron_20_0_chr5_83182601_f	insP3R2; ITPR2	Intron
chr5	86299476	86299652	None	-0.180476	6	NM_001083471_intron_2_0_chr5_86280080_f	SOX5	Intron
chr5	86378127	86378241	None	-0.231696	3	NM_001083471_intron_3_0_chr5_86367896_f	SOX5	Intron
chr5	88615947	88616014	Hypo	-0.512856	3	NM_001192905_intron_1_0_chr5_88614044_f	GYS2	Intron
chr5	88878945	88879059	Hypo	-0.367566	3	NM_174654_intron_10_0_chr5_88874052_f	SLC21A3; SLCO1A2	Intron
chr5	91345759	91345841	Hypo	-0.38394	4	NM_001011680_intron_2_0_chr5_91337649_f	PLCZ1; PLCZ	Intron
chr5	91690015	91690140	Hypo	-0.381406	4	NM_001206512_intron_16_0_chr5_91684726_r	PIK3C2G	Intron
chr5	96280117	96280164	Hypo	-0.472689	5	NM_001192921_intron_7_0_chr5_96260694_f	GRIN2B	Intron
chr5	96301036	96301155	Hypo	-0.322159	3	NM_001192921_intron_7_0_chr5_96260694_f	GRIN2B	Intron
chr5	96303989	96304153	Hypo	-0.648622	4	NM_001192921_intron_8_0_chr5_96303465_f	GRIN2B	Intron
chr5	97349543	97349640	None	-0.113281	3	NM_001076355_intron_0_0_chr5_97343759_r	BORCS5; LOH12CR1	Intron
chr5	99245757	99245923	None	-0.0990649	4	NM_001319883_intron_1_0_chr5_99214314_r	NKG2A; NKG2A-4; KLRC1	Intron
chr5	101561959	101562272	Hyper	0.310309	4	NM_001192770_intron_9_0_chr5_101561858_f	FOXJ2	Intron
chr5	101654454	101654493	Hypo	-0.295	4	NM_001034479_intron_2_0_chr5_101653701_f	CLEC6A	Intron
chr5	102929415	102929646	None	-0.155378	4	NM_001319904_intron_19_0_chr5_102861316_r	WC1-8; WC1; WC1-nd2	Intron
chr5	103061160	103061355	None	0.00789993	4	NM_176651_intron_12_0_chr5_103052327_r	CD163L1; WC1.1; WC1-2; WC1-5; WC1	Intron
chr5	104243374	104243440	None	-0.153333	3	NM_001205308_intron_4_0_chr5_104233515_f	VWF	Intron
chr5	105615777	105615970	None	-0.0535515	4	NM_001075704_intron_5_0_chr5_105608728_f	C5H12orf4	Intron
chr5	105629897	105629970	None	-0.136434	3	NM_001075704_intron_9_0_chr5_105626731_f	C5H12orf4	Intron
chr5	106523393	106523446	Hyper	0.562588	4	NM_001080325_intron_2_0_chr5_106514622_f	TSPAN11	Intron
chr5	106884675	106884818	Hypo	-0.257384	6	NM_001075631_intron_1_0_chr5_106880047_r	C5H12orf32; RHNO1; C12orf32	Intron
chr5	107812866	107813220	Hypo	-0.3602	6	NM_001205419_intron_0_0_chr5_107808324_f	ERC1	Intron
chr5	110018927	110019046	None	0.0347693	3	NM_001081522_intron_7_0_chr5_109999313_r	TMEM148B; TMEM184B	Intron
chr5	111242116	111242285	Hypo	-0.320372	6	NM_001205542_intron_4_0_chr5_111235698_r	ENTHD1	Intron
chr5	112866423	112866678	None	-0.240664	4	NM_001205600_intron_6_0_chr5_112862347_f	SREBF2	Intron
chr5	113651254	113651561	Hypo	-0.307271	7	NM_001075974_intron_11_0_chr5_113650967_r	ARFGAP3	Intron
chr5	113739354	113739396	Hypo	-0.557516	3	NM_001046468_intron_9_0_chr5_113720595_r	PACSIN2	Intron
chr5	114842939	114843125	Hypo	-0.365227	5	NM_001102299_intron_6_0_chr5_114842095_f	PARVB	Intron
chr5	115891233	115891401	Hypo	-0.26593	5	NM_001098029_intron_0_0_chr5_115888506_f	FBLN1	Intron
chr5	116046850	116046994	None	-0.162963	4	NM_001077051_intron_0_0_chr5_116028856_f	ATXN10	Intron
chr5	118423865	118423981	Hypo	-0.398182	3	NM_001077000_intron_1_0_chr5_118414105_f	FAM19A5; TAFA5	Intron
chr6	2014484	2014558	Hypo	-0.409615	4	NM_001193149_intron_0_0_chr6_1970370_f	MARCH1; MARCHF1	Intron
chr6	4407054	4407285	Hypo	-0.298029	6	NM_001205858_intron_0_0_chr6_4403519_f	C6H4orf31; NDNF	Intron
chr6	4677451	4677617	None	-0.246071	4	NM_001192907_intron_10_0_chr6_4675328_f	PRDM5	Intron
chr6	4747052	4747146	Hypo	-0.401553	5	NM_001192907_intron_13_0_chr6_4704817_f	PRDM5	Intron
chr6	4760372	4760570	Hypo	-0.267303	8	NM_001192907_intron_13_0_chr6_4704817_f	PRDM5	Intron
chr6	4776052	4776238	Hypo	-0.291439	3	NM_001192907_intron_14_0_chr6_4762931_f	PRDM5	Intron
chr6	5787541	5788199	None	-0.0684704	9	NM_174417_intron_2_0_chr6_5781899_f	PDE5A	Intron
chr6	5791675	5791856	None	-0.110002	4	NM_174417_intron_2_0_chr6_5781899_f	PDE5A	Intron
chr6	5794992	5795490	None	-0.0839205	11	NM_174417_intron_2_0_chr6_5781899_f	PDE5A	Intron
chr6	5797101	5797211	None	-0.0897479	3	NM_174417_intron_2_0_chr6_5781899_f	PDE5A	Intron
chr6	5798263	5798540	None	-0.0977634	6	NM_174417_intron_2_0_chr6_5781899_f	PDE5A	Intron
chr6	5827716	5828029	Hypo	-0.25572	5	NM_174417_intron_8_0_chr6_5826624_f	PDE5A	Intron
chr6	6240875	6240965	None	-0.211826	3	NM_001083751_intron_0_0_chr6_6234301_r	SYNPO2	Intron
chr6	6330985	6331071	None	-0.158917	4	NM_001083751_intron_3_0_chr6_6274083_r	SYNPO2	Intron
chr6	6427537	6427704	Hypo	-0.466165	3	NM_001083751_intron_3_0_chr6_6274083_r	SYNPO2	Intron
chr6	6822738	6822844	Hypo	-0.381351	5	NM_001193222_intron_6_0_chr6_6820500_f	PRSS12	Intron
chr6	6973781	6973849	Hypo	-0.341148	4	NM_001077961_intron_1_0_chr6_6969126_r	NDST3	Intron
chr6	10526670	10526909	Hypo	-0.285377	5	NM_001192673_intron_0_0_chr6_10522141_f	NDST4	Intron
chr6	10651920	10652045	Hypo	-0.285613	6	NM_001192673_intron_2_0_chr6_10651003_f	NDST4	Intron
chr6	10998753	10998930	Hypo	-0.300367	3	NM_001083635_intron_3_0_chr6_10948834_r	UGT8	Intron
chr6	11850824	11850892	None	-0.223911	4	NM_001046333_intron_1_0_chr6_11802173_f	CAMK2D	Intron
chr6	15352354	15352528	None	0.0290994	5	NM_001102155_intron_3_0_chr6_15346148_f	ELOVL6	Intron
chr6	18179594	18179792	None	-0.222231	4	NM_001082615_intron_0_0_chr6_18126549_f	DKK2	Intron
chr6	19712721	19712768	None	-0.0371282	3	NM_001076396_intron_0_0_chr6_19708952_f	PPA2	Intron
chr6	19718480	19718672	None	0.0181069	4	NM_001076396_intron_0_0_chr6_19708952_f	PPA2	Intron
chr6	21788081	21788201	None	-0.225528	5	NM_001034488_intron_9_0_chr6_21786868_f	DHRS6; BDH2	Intron
chr6	23657296	23657360	Hypo	-0.261023	3	NM_174787_intron_1_0_chr6_23617986_f	PPP3CA	Intron
chr6	23752547	23752719	None	-0.157847	3	NM_174787_intron_9_0_chr6_23741002_f	PPP3CA	Intron
chr6	25688069	25688218	None	0.19397	4	NM_174310_intron_0_0_chr6_25667250_f	EIF4E	Intron
chr6	30366520	30366699	None	-0.0567429	3	NM_001205432_intron_20_0_chr6_30359717_r	SMARCAD1	Intron
chr6	34906046	34906151	None	-0.152947	4	NM_001034041_intron_3_0_chr6_34869827_f	SNCA	Intron
chr6	36001361	36001550	None	-0.215618	4	NM_174692_intron_7_0_chr6_35997113_f	FAM13A; FAM13A1; PRECM1	Intron
chr6	36016560	36016743	None	-0.243453	4	NM_174692_intron_12_0_chr6_36009011_f	FAM13A; FAM13A1; PRECM1	Intron
chr6	36547941	36548141	Hypo	-0.311073	5	NM_001037478_intron_0_0_chr6_36532301_f	ABCG2	Intron
chr6	36574969	36575263	Hypo	-0.391089	3	NM_001037478_intron_5_0_chr6_36570554_f	ABCG2	Intron
chr6	37499888	37500005	Hypo	-0.617112	4	NM_001192357_intron_4_0_chr6_37494209_r	LCORL	Intron
chr6	39794786	39794960	None	-0.240662	4	NM_001191516_intron_2_0_chr6_39784024_f	SLIT2	Intron
chr6	39805726	39805737	None	-0.138889	4	NM_001191516_intron_3_0_chr6_39796157_f	SLIT2	Intron
chr6	39917027	39917146	Hypo	-0.531189	3	NM_001191516_intron_3_0_chr6_39796157_f	SLIT2	Intron
chr6	40009145	40009332	Hypo	-0.346978	4	NM_001191516_intron_3_0_chr6_39796157_f	SLIT2	Intron
chr6	40009573	40009625	Hypo	-0.302231	4	NM_001191516_intron_3_0_chr6_39796157_f	SLIT2	Intron
chr6	40016734	40016819	None	-0.202011	4	NM_001191516_intron_3_0_chr6_39796157_f	SLIT2	Intron
chr6	40078681	40078808	Hypo	-0.330874	4	NM_001191516_intron_12_0_chr6_40078628_f	SLIT2	Intron
chr6	40099349	40099390	Hypo	-0.258014	3	NM_001191516_intron_19_0_chr6_40099043_f	SLIT2	Intron
chr6	40118636	40118828	Hypo	-0.270588	5	NM_001191516_intron_26_0_chr6_40115306_f	SLIT2	Intron
chr6	40251647	40251807	None	-0.147213	4	NM_001076935_intron_0_0_chr6_40251513_r	KCNIP4	Intron
chr6	43405884	43406038	None	-0.157121	6	NM_177945_intron_5_0_chr6_43403201_r	PPARGC1A	Intron
chr6	43462740	43462952	Hypo	-0.276328	5	NM_177945_intron_10_0_chr6_43422177_r	PPARGC1A	Intron
chr6	44487137	44487329	None	-0.239572	5	NM_001191519_intron_10_0_chr6_44472568_r	CCDC149	Intron
chr6	46061201	46061316	Hypo	-0.335634	3	NM_001076938_intron_3_0_chr6_46058217_f	TBC1D19	Intron
chr6	46116558	46116663	Hypo	-0.352455	4	NM_001076938_intron_12_0_chr6_46112041_f	TBC1D19	Intron
chr6	46157021	46157123	Hypo	-0.265002	4	NM_001076938_intron_16_0_chr6_46156782_f	TBC1D19	Intron
chr6	49970112	49970204	None	-0.218537	4	NM_001192975_intron_1_0_chr6_49961269_f	PCDH7	Intron
chr6	49981538	49981664	None	-0.136364	3	NM_001192975_intron_1_0_chr6_49961269_f	PCDH7	Intron
chr6	50255108	50255279	None	-0.169977	4	NM_001192975_intron_2_0_chr6_50182864_f	PCDH7	Intron
chr6	50262161	50262231	None	-0.142712	4	NM_001192975_intron_2_0_chr6_50182864_f	PCDH7	Intron
chr6	50307885	50308053	Hypo	-0.338174	3	NM_001192975_intron_2_0_chr6_50182864_f	PCDH7	Intron
chr6	57299688	57299940	Hypo	-0.33695	4	NM_001166524_intron_0_0_chr6_57214590_f	TBC1D1	Intron
chr6	57301910	57302105	None	0.185885	4	NM_001166524_intron_0_0_chr6_57214590_f	TBC1D1	Intron
chr6	59562485	59562739	None	0.223448	11	NM_001206034_intron_5_0_chr6_59495127_r	RBM47	Intron
chr6	59832465	59832762	Hypo	-0.338172	8	NM_001076847_intron_10_0_chr6_59826223_r	APBB2	Intron
chr6	59968461	59968528	None	-0.221348	3	NM_001076847_intron_14_0_chr6_59951771_r	APBB2	Intron
chr6	61350938	61351128	None	0.171071	7	NM_174838_intron_14_0_chr6_61345162_r	ATP8A1	Intron
chr6	63051274	63051380	Hypo	-0.271821	3	NM_001205725_intron_0_0_chr6_62835989_r	KCTD8	Intron
chr6	64827048	64827230	Hypo	-0.349527	5	NM_174541_intron_0_0_chr6_64821556_r	GABRA2	Intron
chr6	65362287	65362387	None	-0.205837	4	NM_001244116_intron_0_0_chr6_65334649_r	COX7B2	Intron
chr6	65507432	65507521	Hypo	-0.253636	3	NM_174543_intron_0_0_chr6_65499007_r	GABRA4	Intron
chr6	66138626	66138701	None	0.0445091	3	NM_001105628_intron_0_0_chr6_66136134_f	ATP10D	Intron
chr6	66786961	66787058	Hypo	-0.275495	4	NM_001206148_intron_9_0_chr6_66786635_r	TXK	Intron
chr6	67190657	67190781	None	-0.207632	3	NM_001206589_intron_5_0_chr6_67190263_r	FRYL	Intron
chr6	67717018	67717070	None	0.220588	5	NM_001076100_intron_1_0_chr6_67707273_f	DCUN1D4	Intron
chr6	67720832	67720882	Hypo	-0.334705	3	NM_001076100_intron_1_0_chr6_67707273_f	DCUN1D4	Intron
chr6	68354320	68354513	None	-0.131119	8	NM_001192444_intron_7_0_chr6_68349660_r	USP46	Intron
chr6	69054177	69054274	Hypo	-0.302447	3	NM_001076234_intron_8_0_chr6_69043608_r	LNX1	Intron
chr6	71057121	71057189	Hypo	-0.477451	4	NM_001191153_intron_7_0_chr6_71052444_r	NMU	Intron
chr6	71358192	71358385	None	-0.104396	4	NM_001075406_intron_0_0_chr6_71357545_f	CEP135	Intron
chr6	72448376	72448586	None	0.00293695	3	NM_001102300_intron_3_0_chr6_72418219_r	IGFBP7	Intron
chr6	77209654	77209955	None	-0.171434	4	NM_181033_intron_2_0_chr6_77166028_f	LPHH3; LEC3; ADGRL3; LPHN3	Intron
chr6	77287643	77287819	Hypo	-0.339901	4	NM_181033_intron_3_0_chr6_77259578_f	LPHH3; LEC3; ADGRL3; LPHN3	Intron
chr6	77319532	77319652	None	-0.232993	3	NM_181033_intron_3_0_chr6_77259578_f	LPHH3; LEC3; ADGRL3; LPHN3	Intron
chr6	77322602	77322637	None	-0.226216	3	NM_181033_intron_3_0_chr6_77259578_f	LPHH3; LEC3; ADGRL3; LPHN3	Intron
chr6	77468021	77468068	None	-0.0904224	4	NM_181033_intron_8_0_chr6_77466505_f	LPHH3; LEC3; ADGRL3; LPHN3	Intron
chr6	77522022	77522215	Hypo	-0.530645	4	NM_181033_intron_14_0_chr6_77516647_f	LPHH3; LEC3; ADGRL3; LPHN3	Intron
chr6	77523038	77523055	None	-0.183566	3	NM_181033_intron_14_0_chr6_77516647_f	LPHH3; LEC3; ADGRL3; LPHN3	Intron
chr6	77622411	77622535	Hypo	-0.285579	4	NM_181033_intron_21_0_chr6_77610621_f	LPHH3; LEC3; ADGRL3; LPHN3	Intron
chr6	79903833	79903954	None	-0.160141	4	NM_001080324_intron_10_0_chr6_79893638_r	TECRL; SRD5A2L2	Intron
chr6	84445736	84445813	None	-0.212121	3	NM_001046354_intron_0_0_chr6_84443931_r	UGT2B10; UGT2B7; UGT2B4	Intron
chr6	86157760	86157950	None	-0.111665	6	NM_001191522_intron_4_0_chr6_86157286_f	RUFY3	Intron
chr6	87563886	87563958	Hypo	-0.265574	4	NM_001192797_intron_18_0_chr6_87559944_r	ADAMTS3	Intron
chr6	87626208	87626410	None	-0.228514	5	NM_001192797_intron_18_0_chr6_87559944_r	ADAMTS3	Intron
chr6	89176218	89176423	Hypo	-0.296791	5	NM_001206095_intron_5_0_chr6_89160396_f	MTHFD2L	Intron
chr6	89933225	89933253	None	-0.184371	3	NM_001075771_intron_1_0_chr6_89928914_f	PARM1; DKFZP564O0823	Intron
chr6	91632593	91632830	Hypo	-0.39457	4	NM_001191524_intron_8_0_chr6_91632227_f	SHROOM3	Intron
chr6	91798745	91798891	None	0.170747	4	NM_001082447_intron_0_0_chr6_91777317_f	SEPTIN11; SEPT11	Intron
chr6	95396760	95396932	None	-0.164341	4	NM_001076389_intron_2_0_chr6_95301775_f	C6H4orf22; CFAP299; C4orf22	Intron
chr6	95477016	95477207	Hypo	-0.268071	5	NM_001076389_intron_2_0_chr6_95301775_f	C6H4orf22; CFAP299; C4orf22	Intron
chr6	95573969	95574061	Hypo	-0.284782	4	NM_001076389_intron_2_0_chr6_95301775_f	C6H4orf22; CFAP299; C4orf22	Intron
chr6	95841315	95841463	None	-0.217637	4	NM_001192268_intron_1_0_chr6_95834416_f	BMP3; BMP-3	Intron
chr6	95934144	95934266	None	-0.21821	4	NM_001144099_intron_8_0_chr6_95933770_r	PRKG2	Intron
chr6	95942983	95943171	Hypo	-0.387012	4	NM_001144099_intron_11_0_chr6_95942620_r	PRKG2	Intron
chr6	97339860	97339971	None	-0.2055	4	NM_001078001_intron_6_0_chr6_97295160_r	TMEM150C	Intron
chr6	97567117	97567199	Hypo	-0.334545	4	NM_001076945_intron_3_0_chr6_97531180_r	SCD5	Intron
chr6	100918847	100919036	Hypo	-0.363595	3	NM_001083728_intron_0_0_chr6_100908770_r	MAPK10	Intron
chr6	100948762	100948853	Hyper	0.437935	3	NM_001083728_intron_2_0_chr6_100925103_r	MAPK10	Intron
chr6	100956639	100956770	Hypo	-0.352049	3	NM_001083728_intron_2_0_chr6_100925103_r	MAPK10	Intron
chr6	101039547	101039728	None	-0.187846	5	NM_001083728_intron_9_0_chr6_101017262_r	MAPK10	Intron
chr6	101072883	101072957	Hypo	-0.439592	3	NM_001083728_intron_10_0_chr6_101068515_r	MAPK10	Intron
chr6	101134818	101134915	Hypo	-0.329412	3	NM_001083728_intron_11_0_chr6_101097298_r	MAPK10	Intron
chr6	101976656	101976703	Hypo	-0.411765	4	NM_001191525_intron_2_0_chr6_101950122_f	AFF1	Intron
chr6	102407111	102407131	Hypo	-0.333971	4	NM_001034302_intron_9_0_chr6_102393119_r	SPARCL1	Intron
chr6	103128022	103128233	Hypo	-0.274854	4	NM_001102251_intron_7_0_chr6_103120866_f	JAKMIP1	Intron
chr6	103466662	103466824	None	-0.111163	4	NM_174747_intron_15_0_chr6_103465145_r	EVC	Intron
chr6	103492923	103493151	None	-0.235545	4	NM_174747_intron_19_0_chr6_103490465_r	EVC	Intron
chr6	110513654	110513973	None	-0.227951	6	NM_001076201_intron_0_0_chr6_110458320_f	C1QTNF7	Intron
chr6	110521882	110521978	Hypo	-0.259082	3	NM_001076201_intron_0_0_chr6_110458320_f	C1QTNF7	Intron
chr6	110544868	110545070	Hypo	-0.307642	4	NM_001076201_intron_0_0_chr6_110458320_f	C1QTNF7	Intron
chr6	111013636	111013670	Hypo	-0.376918	4	NM_175798_intron_0_0_chr6_110986936_f	CD38	Intron
chr6	111211136	111211190	None	-0.209701	4	NM_001245952_intron_18_0_chr6_111206849_r	PROM1	Intron
chr6	111242867	111242996	Hypo	-0.45082	4	NM_001245952_intron_24_0_chr6_111237871_r	PROM1	Intron
chr6	111756190	111756360	Hypo	-0.280149	5	NM_001046611_intron_2_0_chr6_111710279_r	LDB2	Intron
chr6	111905046	111905128	Hypo	-0.39966	3	NM_001046611_intron_5_0_chr6_111781219_r	LDB2	Intron
chr6	115798968	115799102	None	0.114358	5	NM_001098996_intron_7_0_chr6_115798712_f	NOP14; NOL14	Intron
chr7	1396524	1396871	None	-0.193689	6	NM_001101999_intron_6_0_chr7_1393775_f	TBC1D9B	Intron
chr7	2128440	2128730	None	-0.169067	5	NM_174631_intron_2_0_chr7_2092632_f	ADAMTS2	Intron
chr7	2247788	2247911	Hypo	-0.317173	3	NM_174631_intron_18_0_chr7_2246498_f	ADAMTS2	Intron
chr7	2478766	2478967	None	0.119532	4	NM_001098146_intron_2_0_chr7_2470358_r	ZFP2	Intron
chr7	3464158	3464327	None	-0.195437	3	NM_001102320_intron_3_0_chr7_3459534_r	C1orf142; SNAP47; C7H1orf142	Intron
chr7	4026456	4026597	None	-0.188976	3	NM_001193082_intron_2_0_chr7_4024852_r	NCAN	Intron
chr7	4085472	4085730	Hypo	-0.33128	4	NR_027315_intron_4_0_chr7_4074395_f	LOC100271850-MEF2B	Intron
chr7	4700481	4700639	None	-0.155289	4	NM_001192098_intron_0_0_chr7_4654867_f	ELL	Intron
chr7	6577363	6577676	Hypo	-0.252865	7	NM_001101871_intron_0_0_chr7_6553403_f	EPS15L1	Intron
chr7	11894068	11894198	Hypo	-0.341457	6	NM_001076344_intron_7_0_chr7_11893795_r	CCDC130	Intron
chr7	12239267	12239370	Hypo	-0.520368	5	NM_001075129_intron_2_0_chr7_12195034_f	CAV2.1; CACNA1A	Intron
chr7	12465549	12465715	None	-0.201021	3	NM_001206374_intron_4_0_chr7_12464753_f	TRMT1	Intron
chr7	15189280	15189412	None	-0.170333	4	NM_001206692_intron_2_0_chr7_15189133_f	QTRT1	Intron
chr7	15556929	15556996	Hypo	-0.326027	3	NM_001166530_intron_1_0_chr7_15556521_f	LDLR	Intron
chr7	15606058	15606254	None	-0.221817	3	NM_001076531_intron_2_0_chr7_15605923_r	KANK2; ANKRD25	Intron
chr7	18642362	18642434	None	0.00861244	4	NM_001099715_intron_18_0_chr7_18637966_r	SAFB	Intron
chr7	19771196	19771340	Hypo	-0.328505	3	NM_001081518_intron_9_0_chr7_19771045_r	FSD1	Intron
chr7	19990107	19990341	None	-0.225044	6	NM_001083482_intron_8_0_chr7_19987665_r	PIAS4	Intron
chr7	21032153	21032398	Hypo	-0.267183	6	NM_001113314_intron_1_0_chr7_21002581_f	GNG7	Intron
chr7	21685363	21685551	None	-0.0863636	4	NM_001206854_intron_15_0_chr7_21685340_f	KIF3A	Intron
chr7	23127678	23127907	Hypo	-0.261893	6	NM_001102537_intron_3_0_chr7_23124377_r	CDC42SE2	Intron
chr7	24016198	24016252	Hypo	-0.279647	3	NM_001192652_intron_0_0_chr7_23977809_r	CHSY3	Intron
chr7	24262297	24262351	Hyper	0.357143	5	NM_001192652_intron_1_0_chr7_24260667_r	CHSY3	Intron
chr7	24428194	24428484	None	-0.181256	5	NM_001206114_intron_1_0_chr7_24413677_r	ADAMTS19	Intron
chr7	24452323	24452438	None	-0.127932	3	NM_001206114_intron_4_0_chr7_24448255_r	ADAMTS19	Intron
chr7	24498042	24498143	Hypo	-0.290397	3	NM_001206114_intron_9_0_chr7_24493218_r	ADAMTS19	Intron
chr7	24620944	24621137	Hypo	-0.313785	4	NM_001206114_intron_20_0_chr7_24618312_r	ADAMTS19	Intron
chr7	25081646	25081708	None	-0.238863	3	NM_001101169_intron_5_0_chr7_25066369_r	SLC27A6	Intron
chr7	25100341	25100402	Hypo	-0.321819	3	NM_001101169_intron_7_0_chr7_25087933_r	SLC27A6	Intron
chr7	25497770	25497936	Hypo	-0.253326	3	NM_001278588_intron_3_0_chr7_25494557_f	FBN2	Intron
chr7	25635803	25635972	Hypo	-0.300719	5	NM_001278588_intron_21_0_chr7_25635697_f	FBN2	Intron
chr7	25684093	25684283	Hypo	-0.337933	5	NM_001278588_intron_52_0_chr7_25683187_f	FBN2	Intron
chr7	26972556	26972851	Hypo	-0.307268	6	NM_001077941_intron_0_0_chr7_26948051_f	MARCH3; MARCHF3	Intron
chr7	27074451	27074559	Hypo	-0.33264	4	NM_001077941_intron_2_0_chr7_27066211_f	MARCH3; MARCHF3	Intron
chr7	29076401	29076511	None	-0.156029	3	NM_001206306_intron_1_0_chr7_29065222_f	ZNF608	Intron
chr7	29090566	29090630	None	-0.0753912	3	NM_001206306_intron_1_0_chr7_29065222_f	ZNF608	Intron
chr7	30239329	30239465	Hyper	0.33202	6	NM_001105329_intron_11_0_chr7_30217254_r	CSNK1G3	Intron
chr7	30969600	30969688	None	-0.220339	3	NM_001076311_intron_5_0_chr7_30883066_r	SNX24	Intron
chr7	31651609	31651966	Hypo	-0.34967	7	NM_001037490_intron_1_0_chr7_31642520_r	ZNF474; LOC781423	Intron
chr7	31696183	31696347	Hypo	-0.310897	3	NM_001105012_intron_2_0_chr7_31668724_r	ZNF474; LOC781423	Intron
chr7	34866802	34866937	None	-0.187864	3	NM_001206125_intron_0_0_chr7_34851146_f	DTWD2	Intron
chr7	37404568	37404657	Hypo	-0.2722	5	NM_001193209_intron_8_0_chr7_37403575_f	SEMA6A	Intron
chr7	42517714	42517976	Hypo	-0.313043	3	NM_001082462_intron_1_0_chr7_42516465_r	LYPD8	Intron
chr7	45782005	45782035	Hyper	0.456216	4	NM_001099186_intron_2_0_chr7_45770269_f	TCF7	Intron
chr7	47660287	47660658	None	-0.234303	9	NM_001192795_intron_1_0_chr7_47657897_r	TRPC7	Intron
chr7	47675042	47675221	Hypo	-0.52858	3	NM_001192795_intron_4_0_chr7_47672027_r	TRPC7	Intron
chr7	48529540	48529718	None	-0.228378	3	NM_001075500_intron_5_0_chr7_48491546_r	SPOCK1	Intron
chr7	50218902	50219070	Hypo	-0.367148	3	NM_001035366_intron_8_0_chr7_50208313_f	CTNNA1	Intron
chr7	52001965	52002103	Hypo	-0.468952	4	NM_001102506_intron_0_0_chr7_51983184_f	PCDHA13	Intron
chr7	53692210	53692396	None	-0.249813	3	NM_174055_intron_2_0_chr7_53646042_r	FGF1; FGF-1; EDGF II; aFGF; HBGF-1; EDGF; ECGF	Intron
chr7	54010457	54010662	None	-0.190797	5	NM_001205522_intron_10_0_chr7_53993217_f	ARHGAP26	Intron
chr7	55536610	55536761	None	-0.129418	5	NM_001276369_intron_0_0_chr7_55313124_f	KCTD16	Intron
chr7	55596610	55596761	Hypo	-0.429974	5	NM_001276369_intron_0_0_chr7_55313124_f	KCTD16	Intron
chr7	57168031	57168226	None	-0.188235	3	NM_001083753_intron_0_0_chr7_57147306_f	PPP1R39; SH3RF2	Intron
chr7	57260924	57260999	Hypo	-0.433389	5	NM_001083753_intron_4_0_chr7_57260384_f	PPP1R39; SH3RF2	Intron
chr7	57904431	57904522	None	-0.156	4	NM_001272085_intron_4_0_chr7_57870285_r	PPP2R2B	Intron
chr7	60513968	60514004	Hypo	-0.407051	4	NM_001099127_intron_1_0_chr7_60506322_f	ABLIM3	Intron
chr7	61392293	61392461	None	-0.24328	7	NM_001075403_intron_11_0_chr7_61387613_r	CSF1R	Intron
chr7	61578875	61579075	Hypo	-0.349951	7	NM_001075938_intron_1_0_chr7_61577993_r	CAMK2A	Intron
chr7	62012432	62012540	Hyper	0.270729	3	NM_001206025_intron_0_0_chr7_61990887_f	SYNPO	Intron
chr7	64812609	64812788	None	-0.126772	5	NM_001281913_intron_1_0_chr7_64775370_f	GRIA1	Intron
chr7	67620000	67620179	Hypo	-0.325606	3	NM_001191263_intron_1_0_chr7_67602650_f	SGCD	Intron
chr7	67637972	67638239	None	-0.206551	5	NM_001191263_intron_1_0_chr7_67602650_f	SGCD	Intron
chr7	67903886	67903927	Hypo	-0.455325	4	NM_001191263_intron_4_0_chr7_67861787_f	SGCD	Intron
chr7	67941460	67941621	Hypo	-0.265349	5	NM_001191263_intron_5_0_chr7_67908288_f	SGCD	Intron
chr7	68796506	68796807	None	-0.202381	4	NM_001077105_intron_3_0_chr7_68792659_r	HAVCR2; Tim-3	Intron
chr7	70365840	70365998	Hypo	-0.424285	4	NM_001192916_intron_5_0_chr7_70319054_r	EBF1	Intron
chr7	70476717	70476897	Hypo	-0.292105	6	NM_001192916_intron_9_0_chr7_70436513_r	EBF1	Intron
chr7	70480285	70480370	Hypo	-0.448611	4	NM_001192916_intron_9_0_chr7_70436513_r	EBF1	Intron
chr7	70519059	70519204	Hypo	-0.258333	5	NM_001192916_intron_9_0_chr7_70436513_r	EBF1	Intron
chr7	70681987	70682025	None	-0.165203	6	NM_001192916_intron_11_0_chr7_70680135_r	EBF1	Intron
chr7	72990060	72990155	Hypo	-0.304412	3	NM_001192760_intron_0_0_chr7_72985088_r	GABRB2	Intron
chr7	72999143	72999319	Hypo	-0.308748	4	NM_001192760_intron_0_0_chr7_72985088_r	GABRB2	Intron
chr7	73059566	73059712	Hypo	-0.510404	3	NM_001192760_intron_4_0_chr7_73030663_r	GABRB2	Intron
chr7	73084186	73084345	Hypo	-0.348901	4	NM_001192760_intron_4_0_chr7_73030663_r	GABRB2	Intron
chr7	73118428	73118643	Hypo	-0.27579	3	NM_001192760_intron_4_0_chr7_73030663_r	GABRB2	Intron
chr7	73154366	73154430	None	-0.170861	3	NM_001192760_intron_5_0_chr7_73118980_r	GABRB2	Intron
chr7	73169433	73169630	Hypo	-0.407295	4	NM_001192760_intron_6_0_chr7_73158492_r	GABRB2	Intron
chr7	73208722	73209273	Hypo	-0.28069	10	NM_001192760_intron_6_0_chr7_73158492_r	GABRB2	Intron
chr7	73216821	73216921	None	-0.227301	4	NM_001192760_intron_6_0_chr7_73158492_r	GABRB2	Intron
chr7	73588275	73588383	Hypo	-0.279515	3	NM_001191119_intron_2_0_chr7_73586647_f	GABRA1	Intron
chr7	73835466	73835642	Hypo	-0.320191	3	NM_174545_intron_5_0_chr7_73813984_f	GABRG2	Intron
chr7	73848856	73849007	Hypo	-0.701998	3	NM_174545_intron_5_0_chr7_73813984_f	GABRG2	Intron
chr7	81460118	81460324	None	-0.168793	4	NM_001035478_intron_10_0_chr7_81456730_r	SSBP2	Intron
chr7	82038201	82038267	None	-0.132468	3	NM_001083531_intron_2_0_chr7_82015565_f	ATG10	Intron
chr7	82185969	82186165	None	-0.193675	4	NM_001083531_intron_4_0_chr7_82129224_f	ATG10	Intron
chr7	83236605	83236656	Hypo	-0.385929	4	NM_001081615_intron_6_0_chr7_83147440_f	XRCC4	Intron
chr7	83553301	83553319	None	-0.1585	3	NM_174288_intron_1_0_chr7_83542337_r	HAPLN1; LP; CRTL1	Intron
chr7	83571338	83571438	None	-0.178446	5	NM_174288_intron_2_0_chr7_83554036_r	HAPLN1; LP; CRTL1	Intron
chr7	86990165	86990348	None	-0.0445093	3	NM_174449_intron_4_0_chr7_86989985_f	RASA1	Intron
chr7	87983586	87983756	None	-0.146223	3	NR_038196_intron_1_0_chr7_87972004_r	LOC100616526	Intron
chr7	88400157	88400328	None	-0.218961	3	NM_001046113_intron_9_0_chr7_88349405_r	MEF2C	Intron
chr7	93993657	93993796	None	-0.0758034	3	NM_001102058_intron_13_0_chr7_93990534_f	SLF1; ANKRD32	Intron
chr7	94275309	94275460	None	-0.220578	3	NM_001104987_intron_0_0_chr7_94268650_r	MCTP1	Intron
chr7	94287492	94287761	None	-0.206731	3	NM_001104987_intron_2_0_chr7_94281953_r	MCTP1	Intron
chr7	95236041	95236171	Hypo	-0.324513	5	NM_001191146_intron_7_0_chr7_95231726_r	ELL2	Intron
chr7	95285374	95285571	None	0.118333	6	NM_001191146_intron_10_0_chr7_95265942_r	ELL2	Intron
chr7	96062353	96062555	None	-0.180395	3	NM_001030318_intron_1_0_chr7_96052037_f	CAST	Intron
chr7	96587078	96587210	None	0.0741375	3	NM_001078003_intron_4_0_chr7_96572191_r	LIX1	Intron
chr7	96591393	96591443	Hypo	-0.27306	4	NM_001078003_intron_4_0_chr7_96572191_r	LIX1	Intron
chr7	101932686	101932837	Hypo	-0.308283	3	NM_173948_intron_2_0_chr7_101898340_f	PAM	Intron
chr7	102210188	102210301	None	-0.14176	3	NM_001191152_intron_24_0_chr7_102209807_f	HISPPD1; PPIP5K2	Intron
chr7	106506337	106506568	None	-0.119214	5	NM_001076432_intron_2_0_chr7_106506278_r	EFNA5	Intron
chr7	106551616	106551752	Hypo	-0.259259	4	NM_001076432_intron_3_0_chr7_106548323_r	EFNA5	Intron
chr7	106683431	106683630	None	-0.16663	5	NM_001076432_intron_3_0_chr7_106548323_r	EFNA5	Intron
chr7	106717424	106717723	None	-0.207888	7	NM_001076432_intron_3_0_chr7_106548323_r	EFNA5	Intron
chr7	106720448	106720551	Hypo	-0.312252	5	NM_001076432_intron_3_0_chr7_106548323_r	EFNA5	Intron
chr7	106724908	106725179	None	-0.164797	5	NM_001076432_intron_3_0_chr7_106548323_r	EFNA5	Intron
chr7	108093773	108093911	Hypo	-0.282843	3	NM_001191336_intron_11_0_chr7_108070267_f	FER	Intron
chr7	108104112	108104224	None	-0.138655	3	NM_001191336_intron_11_0_chr7_108070267_f	FER	Intron
chr7	108267632	108267814	None	0.102554	3	NM_001191336_intron_15_0_chr7_108182761_f	FER	Intron
chr8	1260217	1260455	None	-0.111421	5	NM_001098065_intron_9_0_chr8_1211630_r	SH3RF1	Intron
chr8	3962036	3962142	Hypo	-0.256696	3	NM_001191298_intron_0_0_chr8_3940230_f	GALNTL6	Intron
chr8	4343971	4344164	Hypo	-0.390821	4	NM_001191298_intron_0_0_chr8_3940230_f	GALNTL6	Intron
chr8	4733832	4733970	None	-0.203704	3	NM_001191298_intron_3_0_chr8_4644590_f	GALNTL6	Intron
chr8	4767666	4767832	None	-0.235162	4	NM_001191298_intron_3_0_chr8_4644590_f	GALNTL6	Intron
chr8	5061245	5061433	Hypo	-0.274728	6	NM_001191298_intron_3_0_chr8_4644590_f	GALNTL6	Intron
chr8	8183054	8183129	Hypo	-0.570175	3	NM_001192331_intron_1_0_chr8_8164208_r	XKR6	Intron
chr8	8535883	8536077	None	-0.205789	5	NM_001034553_intron_5_0_chr8_8500296_f	PINX1	Intron
chr8	8924107	8924195	Hyper	0.502101	3	NM_174114_intron_1_0_chr8_8885421_r	MSRA	Intron
chr8	8996273	8996343	None	0.0651673	3	NM_174114_intron_3_0_chr8_8986786_r	MSRA	Intron
chr8	10158173	10158348	None	-0.174272	5	NM_001192964_intron_1_0_chr8_10157829_r	FZD3	Intron
chr8	10340962	10341108	None	-0.00494836	4	NM_001192211_intron_0_0_chr8_10335620_f	ZNF395	Intron
chr8	16843167	16843368	Hypo	-0.444958	3	NM_001046491_intron_1_0_chr8_16831277_f	MOBKL2B; MOB3B	Intron
chr8	17288221	17288369	Hypo	-0.2776	4	NM_001105335_intron_1_0_chr8_17288009_f	PLAA	Intron
chr8	23558722	23558904	Hypo	-0.31332	4	NM_001206515_intron_28_0_chr8_23549968_r	FOCAD	Intron
chr8	24011565	24011620	None	-0.195772	3	NM_001192549_intron_4_0_chr8_24000173_f	MLLT3	Intron
chr8	24036134	24036465	Hypo	-0.395691	6	NM_001192549_intron_4_0_chr8_24000173_f	MLLT3	Intron
chr8	24667243	24667343	Hypo	-0.394642	3	NM_001144094_intron_0_0_chr8_24533696_f	SLC24A2	Intron
chr8	24690328	24690401	Hypo	-0.342962	3	NM_001144094_intron_0_0_chr8_24533696_f	SLC24A2	Intron
chr8	24696752	24696843	Hypo	-0.269018	3	NM_001144094_intron_0_0_chr8_24533696_f	SLC24A2	Intron
chr8	25214038	25214300	Hypo	-0.334783	6	NM_001076170_intron_0_0_chr8_25198870_f	FAM154A; SAXO1	Intron
chr8	25261913	25262117	Hypo	-0.272825	5	NM_001076170_intron_0_0_chr8_25198870_f	FAM154A; SAXO1	Intron
chr8	25306943	25307087	Hypo	-0.257735	4	NM_001076170_intron_2_0_chr8_25295012_f	FAM154A; SAXO1	Intron
chr8	26763804	26763978	Hypo	-0.300892	4	NM_001076840_intron_7_0_chr8_26658393_r	SH3GL2	Intron
chr8	27133046	27133253	None	-0.155697	3	NM_001192721_intron_20_0_chr8_27104152_r	CNTLN	Intron
chr8	29424947	29424969	None	-0.170694	3	NM_001192995_intron_25_0_chr8_29421639_f	FREM1	Intron
chr8	29435467	29435587	Hypo	-0.526591	3	NM_001192995_intron_27_0_chr8_29434324_f	FREM1	Intron
chr8	30002647	30002836	None	-0.185808	3	NM_001076104_intron_2_0_chr8_29994106_f	NFIB	Intron
chr8	31064783	31064803	Hypo	-0.259664	3	NM_001192891_intron_1_0_chr8_31060792_f	MPDZ	Intron
chr8	31072484	31072577	Hypo	-0.298319	3	NM_001192891_intron_1_0_chr8_31060792_f	MPDZ	Intron
chr8	31087136	31087369	Hypo	-0.325924	7	NM_001192891_intron_2_0_chr8_31087008_f	MPDZ	Intron
chr8	31110310	31110553	None	-0.0943797	5	NM_001192891_intron_10_0_chr8_31107228_f	MPDZ	Intron
chr8	31112396	31112440	None	-0.216867	3	NM_001192891_intron_11_0_chr8_31110788_f	MPDZ	Intron
chr8	31129182	31129376	Hypo	-0.405664	3	NM_001192891_intron_19_0_chr8_31128989_f	MPDZ	Intron
chr8	31189178	31189281	None	-0.175279	4	NM_001192891_intron_33_0_chr8_31187085_f	MPDZ	Intron
chr8	31197318	31197438	Hypo	-0.253804	4	NM_001192891_intron_39_0_chr8_31197177_f	MPDZ	Intron
chr8	31518830	31518897	None	-0.181844	3	NM_001101256_intron_0_0_chr8_31503976_r	LURAP1L; C8H9orf150	Intron
chr8	42498262	42498339	None	0.0122155	7	NM_001099115_intron_23_0_chr8_42492886_r	SMARCA2	Intron
chr8	43685321	43685405	None	-0.241	4	NM_001078060_intron_2_0_chr8_43659702_r	DMRT1	Intron
chr8	45382837	45383030	None	-0.134318	4	NM_001102482_intron_4_0_chr8_45379655_f	TJP2; zo2	Intron
chr8	45960503	45960823	None	0.201507	4	NM_001079625_intron_0_0_chr8_45949598_f	C8H9orf135; C9orf135	Intron
chr8	47975525	47975597	Hypo	-0.342638	3	NM_001192415_intron_19_0_chr8_47975149_r	TMEM2; CEMIP2; BHLHB2	Intron
chr8	49068722	49069047	None	-0.214488	8	NM_174239_intron_3_0_chr8_49066162_r	ALDH1A1; ALDH1	Intron
chr8	49083096	49083194	Hypo	-0.336604	3	NM_174239_intron_10_0_chr8_49082883_r	ALDH1A1; ALDH1	Intron
chr8	50559980	50560196	Hyper	0.44883	16	NM_001192658_intron_0_0_chr8_50559767_f	RORB	Intron
chr8	50611744	50611859	Hypo	-0.530637	3	NM_001192658_intron_0_0_chr8_50559767_f	RORB	Intron
chr8	50630628	50631523	Hypo	-0.295524	10	NM_001192658_intron_0_0_chr8_50559767_f	RORB	Intron
chr8	50646487	50646597	None	-0.217827	3	NM_001192658_intron_0_0_chr8_50559767_f	RORB	Intron
chr8	50752108	50752298	None	-0.170885	4	NM_001192658_intron_7_0_chr8_50749412_f	RORB	Intron
chr8	53599475	53599652	Hypo	-0.327951	3	NM_174323_intron_5_0_chr8_53548746_r	GNA14	Intron
chr8	53748416	53748549	None	-0.00625621	5	NM_001110002_intron_1_0_chr8_53692352_r	GNAQ	Intron
chr8	54238505	54238555	Hypo	-0.399666	4	NM_001102150_intron_6_0_chr8_54233648_f	PSAT1	Intron
chr8	57617913	57618158	None	-0.155307	4	NM_001098020_intron_2_0_chr8_57596422_r	TLE1	Intron
chr8	59590787	59590885	None	-0.126128	3	NM_001193239_intron_24_0_chr8_59586075_f	UNC13B	Intron
chr8	60345360	60345459	Hypo	-0.323319	5	NM_001192465_intron_1_0_chr8_60344461_f	RECK	Intron
chr8	62048579	62048628	Hypo	-0.28495	3	NM_001192934_intron_2_0_chr8_62037609_r	SHB	Intron
chr8	62801045	62801450	None	-0.240482	7	NM_001079640_intron_7_0_chr8_62789869_f	TMOD1	Intron
chr8	63861649	63861795	None	-0.212527	3	NM_001100325_intron_0_0_chr8_63855276_f	GALNT12	Intron
chr8	65912020	65912094	Hypo	-0.279904	4	NM_001081745_intron_0_0_chr8_65904204_f	CNTNAP3	Intron
chr8	66052434	66052593	None	-0.215543	4	NM_001081745_intron_8_0_chr8_66048204_f	CNTNAP3	Intron
chr8	67013808	67013958	None	0.185759	4	NM_001075120_intron_8_0_chr8_67012186_f	LPL	Intron
chr8	69224378	69224541	None	-0.188946	5	NM_001102002_intron_0_0_chr8_69224190_r	DOK2	Intron
chr8	73238902	73239004	Hyper	0.417949	5	NM_001077939_intron_9_0_chr8_73206640_r	EBF2	Intron
chr8	73259889	73260040	Hypo	-0.333929	5	NM_001077939_intron_9_0_chr8_73206640_r	EBF2	Intron
chr8	73993551	73993744	None	-0.225182	3	NM_174498_intron_0_0_chr8_73965650_r	ADRA1A	Intron
chr8	77965970	77965999	Hypo	-0.482993	3	NM_001075225_intron_0_0_chr8_77954004_f	TrkB; Trk-B; NTRK2	Intron
chr8	78091605	78091887	Hypo	-0.363704	4	NM_001075225_intron_10_0_chr8_78056826_f	TrkB; Trk-B; NTRK2	Intron
chr8	78120838	78120984	Hypo	-0.283329	4	NM_001075225_intron_10_0_chr8_78056826_f	TrkB; Trk-B; NTRK2	Intron
chr8	80778968	80779156	Hypo	-0.330207	4	NM_001206038_intron_1_0_chr8_80712443_f	DAPK1	Intron
chr8	81492716	81492892	None	-0.194567	3	NM_001206980_intron_8_0_chr8_81488007_f	C8H9orf3; AOPEP	Intron
chr8	81901953	81902154	None	-0.136992	3	NM_174316_intron_19_0_chr8_81880287_r	FANCC	Intron
chr8	82106269	82106400	None	-0.239005	5	NM_001205879_intron_3_0_chr8_82104943_r	PTCH1	Intron
chr8	83068784	83068963	None	0.0244737	3	NM_001206266_intron_8_0_chr8_83064037_r	SLC35D2	Intron
chr8	83261541	83261603	Hypo	-0.252061	3	NM_001193238_intron_12_0_chr8_83255302_r	CDC14B	Intron
chr8	83810122	83810293	None	-0.204448	4	NM_001192027_intron_3_0_chr8_83801760_r	ZNF484	Intron
chr8	85914076	85914214	None	-0.240633	7	NM_001105464_intron_0_0_chr8_85905598_f	ROR2	Intron
chr8	85985804	85985929	Hypo	-0.2602	4	NM_001105464_intron_0_0_chr8_85905598_f	ROR2	Intron
chr8	86058251	86058263	None	-0.074746	3	NM_001105464_intron_0_0_chr8_85905598_f	ROR2	Intron
chr8	86096007	86096210	Hypo	-0.282158	3	NM_001105464_intron_1_0_chr8_86085996_f	ROR2	Intron
chr8	87232326	87232387	None	-0.225974	3	NM_001192064_intron_0_0_chr8_87226582_f	DIRAS2	Intron
chr8	90271377	90271602	None	-0.176006	4	NM_001205476_intron_1_0_chr8_90268351_f	TMEFF1	Intron
chr8	90306845	90307045	None	-0.222779	3	NM_001205476_intron_6_0_chr8_90306460_f	TMEFF1	Intron
chr8	90921533	90921572	Hypo	-0.341919	3	NM_001192403_intron_1_0_chr8_90890714_f	PLPPR1; LPPR1	Intron
chr8	91498848	91498985	Hypo	-0.303419	6	NM_001191535_intron_7_0_chr8_91454396_r	GRIN3A	Intron
chr8	94629488	94629765	None	-0.205956	8	NM_001024693_intron_20_0_chr8_94628638_r	ABCA1; ABC-1	Intron
chr8	96682470	96682477	Hypo	-0.30566	4	NM_001205811_intron_5_0_chr8_96682456_f	ZNF462	Intron
chr8	96692161	96692307	None	-0.148427	6	NM_001205811_intron_5_0_chr8_96682456_f	ZNF462	Intron
chr8	99702454	99702539	Hypo	-0.319441	3	NM_001193034_intron_2_0_chr8_99689746_f	PALM2; AKAP2; PALM2AKAP2; PALM2-AKAP2	Intron
chr8	100277880	100278041	Hypo	-0.32741	7	NM_001192352_intron_8_0_chr8_100273136_f	MUSK	Intron
chr8	102481713	102481881	Hyper	0.284329	5	NM_001100381_intron_0_0_chr8_102470477_f	SLC31A1	Intron
chr8	103439923	103440093	Hypo	-0.295359	3	NM_001206680_intron_11_0_chr8_103438632_f	COL27A1	Intron
chr8	103503583	103503710	None	-0.0184634	4	NM_001206680_intron_38_0_chr8_103503049_f	COL27A1	Intron
chr8	103508788	103508897	None	-0.0471443	3	NM_001206680_intron_40_0_chr8_103505292_f	COL27A1	Intron
chr8	103523634	103523940	Hypo	-0.295263	6	NM_001206680_intron_58_0_chr8_103523326_f	COL27A1	Intron
chr8	104108118	104108173	None	0.169197	3	NM_001025207_intron_2_0_chr8_104100472_r	TNFSF8; TNFRSF8; TNLG3A	Intron
chr8	110185391	110185495	None	0.107084	4	NM_001076974_intron_5_0_chr8_110183132_r	FBXW2	Intron
chr8	110381612	110381852	None	-0.116552	6	NM_001166616_intron_20_0_chr8_110381487_r	C5	Intron
chr8	110694755	110694816	Hyper	0.251078	3	NM_001034627_intron_1_0_chr8_110686300_f	GSN	Intron
chr8	110701515	110701600	Hyper	0.323396	5	NM_001034627_intron_1_0_chr8_110686300_f	GSN	Intron
chr8	112022861	112023044	None	-0.243095	4	NM_001078012_intron_13_0_chr8_112020883_f	MYT1L	Intron
chr8	112041399	112041597	Hypo	-0.332025	4	NM_001078012_intron_13_0_chr8_112020883_f	MYT1L	Intron
chr8	112791256	112791444	Hypo	-0.435682	5	NM_001034607_intron_3_0_chr8_112790258_f	SH3YL1	Intron
chr9	12983383	12983439	Hypo	-0.339286	5	NM_001076069_intron_8_0_chr9_12981058_f	MTO1	Intron
chr9	14680637	14680654	Hypo	-0.337657	3	NM_001206497_intron_10_0_chr9_14679648_r	COL12A1	Intron
chr9	14685949	14686130	None	-0.247166	3	NM_001206497_intron_14_0_chr9_14685828_r	COL12A1	Intron
chr9	14699398	14699496	None	-0.227029	4	NM_001206497_intron_21_0_chr9_14698255_r	COL12A1	Intron
chr9	15576754	15576955	None	-0.0856209	3	NM_174362_intron_4_0_chr9_15572225_r	IMPG1	Intron
chr9	15618302	15618361	None	-0.239035	3	NM_174362_intron_8_0_chr9_15595509_r	IMPG1	Intron
chr9	18791731	18791804	Hypo	-0.267792	3	NM_001034504_intron_3_0_chr9_18785980_r	HMGN3	Intron
chr9	18793629	18793878	None	-0.189332	5	NM_001034504_intron_4_0_chr9_18791877_r	HMGN3	Intron
chr9	18801428	18802074	None	-0.224375	9	NM_001034504_intron_4_0_chr9_18791877_r	HMGN3	Intron
chr9	19890186	19890365	None	-0.228667	4	NM_174507_intron_5_0_chr9_19861714_f	BCKDHB	Intron
chr9	23177604	23177783	None	-0.207519	5	NM_001144853_intron_7_0_chr9_23169773_r	ME1	Intron
chr9	23509499	23509661	None	-0.0459184	4	NM_001105378_intron_7_0_chr9_23505691_r	SNAP91	Intron
chr9	23571011	23571151	None	-0.182984	3	NM_001105378_intron_21_0_chr9_23568011_r	SNAP91	Intron
chr9	24129084	24129187	None	-0.236149	4	NM_001076034_intron_0_0_chr9_24093620_r	RSPO3	Intron
chr9	26563358	26563387	None	-0.175411	4	NM_001102345_intron_4_0_chr9_26531582_r	NKAIN2	Intron
chr9	26576670	26576750	Hypo	-0.352195	4	NM_001102345_intron_4_0_chr9_26531582_r	NKAIN2	Intron
chr9	26772434	26772504	None	-0.21241	3	NM_001102345_intron_4_0_chr9_26531582_r	NKAIN2	Intron
chr9	26810499	26810671	None	-0.194535	3	NM_001102345_intron_4_0_chr9_26531582_r	NKAIN2	Intron
chr9	28457746	28457793	None	-0.0533333	3	NM_001035019_intron_2_0_chr9_28457511_r	SMPDL3A	Intron
chr9	31744868	31744907	Hypo	-0.393447	3	NM_001205972_intron_4_0_chr9_31739675_f	MAN1A1	Intron
chr9	31839783	31839943	None	-0.0803676	4	NM_001205972_intron_9_0_chr9_31839211_f	MAN1A1	Intron
chr9	34203797	34203944	Hypo	-0.469429	3	NM_001205437_intron_2_0_chr9_34188575_f	TRAPPC3L; BET3L	Intron
chr9	34286149	34286313	None	-0.224959	7	NM_001113232_intron_2_0_chr9_34285647_r	DSE	Intron
chr9	36101794	36101821	Hypo	-0.655556	3	NM_001076215_intron_0_0_chr9_36081944_f	HS3ST5	Intron
chr9	36174725	36174781	Hypo	-0.262752	3	NM_001076215_intron_0_0_chr9_36081944_f	HS3ST5	Intron
chr9	36324427	36324609	None	-0.218909	6	NM_001076215_intron_2_0_chr9_36258360_f	HS3ST5	Intron
chr9	38220095	38220203	Hypo	-0.330458	4	NM_001205965_intron_1_0_chr9_38218553_f	LAMA4	Intron
chr9	38226429	38226543	Hypo	-0.289931	3	NM_001205965_intron_1_0_chr9_38218553_f	LAMA4	Intron
chr9	38324242	38324402	Hypo	-0.261336	3	NM_001205965_intron_33_0_chr9_38322881_f	LAMA4	Intron
chr9	38938382	38938503	None	0.162984	3	NM_001206172_intron_0_0_chr9_38930580_f	REV3L	Intron
chr9	40999993	41000124	None	-0.160699	6	NM_001046244_intron_6_0_chr9_40995060_r	CEP57L1	Intron
chr9	42445069	42445239	Hypo	-0.424086	8	NM_001101170_intron_0_0_chr9_42426870_r	SOBP; JXC1	Intron
chr9	42498519	42498704	None	-0.117953	3	NM_001101170_intron_1_0_chr9_42474499_r	SOBP; JXC1	Intron
chr9	42570154	42570466	None	0.152863	12	NM_001101170_intron_4_0_chr9_42557581_r	SOBP; JXC1	Intron
chr9	43373479	43373561	None	-0.0464387	3	NM_001075275_intron_6_0_chr9_43370429_f	RTN4IP1	Intron
chr9	43736245	43736410	None	-0.205184	4	NM_001034579_intron_5_0_chr9_43722980_f	ATG5	Intron
chr9	47964370	47964505	None	-0.160362	4	NM_001193063_intron_2_0_chr9_47928481_r	GRIK2	Intron
chr9	48009425	48009562	None	-0.184739	3	NM_001193063_intron_2_0_chr9_47928481_r	GRIK2	Intron
chr9	48101386	48101632	Hypo	-0.256436	4	NM_001193063_intron_6_0_chr9_48100477_r	GRIK2	Intron
chr9	48595125	48595163	Hypo	-0.323574	3	NM_001193063_intron_14_0_chr9_48335724_r	GRIK2	Intron
chr9	52603916	52604087	Hyper	0.405321	3	NM_001206012_intron_19_0_chr9_52601437_f	MMS22L	Intron
chr9	53220245	53220438	None	-0.172651	5	NM_001076379_intron_4_0_chr9_53200092_r	FHL5	Intron
chr9	53229928	53230116	None	-0.20197	4	NM_001076379_intron_4_0_chr9_53200092_r	FHL5	Intron
chr9	56814863	56815043	None	-0.237555	3	NM_001192726_intron_2_0_chr9_56760279_f	EPHA7	Intron
chr9	56831824	56831995	None	-0.193033	7	NM_001192726_intron_4_0_chr9_56822859_f	EPHA7	Intron
chr9	56870831	56870994	None	-0.235095	3	NM_001192726_intron_4_0_chr9_56822859_f	EPHA7	Intron
chr9	61252238	61252522	None	-0.0237611	8	NM_001046085_intron_12_0_chr9_61248431_f	RNGTT	Intron
chr9	63961377	63961549	None	0.156156	6	NM_174129_intron_2_0_chr9_63961070_r	NT5E	Intron
chr9	63980304	63980429	None	-0.105191	4	NM_174129_intron_5_0_chr9_63965953_r	NT5E	Intron
chr9	63984033	63984229	None	0.0411008	4	NM_174129_intron_5_0_chr9_63965953_r	NT5E	Intron
chr9	65209334	65209357	None	0.214132	4	NM_001206593_intron_7_0_chr9_65203797_f	CEP162	Intron
chr9	65802578	65802717	Hypo	-0.289831	5	NM_001098116_intron_1_0_chr9_65738508_r	THEMIS; C9H6ORF190; TSEPA	Intron
chr9	66032917	66033000	Hypo	-0.270105	4	NM_001191537_intron_11_0_chr9_66031756_r	PTPRK	Intron
chr9	66100313	66100452	Hypo	-0.250727	3	NM_001191537_intron_17_0_chr9_66052838_r	PTPRK	Intron
chr9	66167202	66167357	None	-0.159562	3	NM_001191537_intron_23_0_chr9_66134779_r	PTPRK	Intron
chr9	66322837	66323024	None	-0.221956	5	NM_001191537_intron_27_0_chr9_66303542_r	PTPRK	Intron
chr9	66426757	66426895	None	-0.165289	5	NM_001191537_intron_28_0_chr9_66389680_r	PTPRK	Intron
chr9	66438985	66439045	Hypo	-0.306865	3	NM_001191537_intron_28_0_chr9_66389680_r	PTPRK	Intron
chr9	66450702	66450840	Hypo	-0.275443	6	NM_001191537_intron_28_0_chr9_66389680_r	PTPRK	Intron
chr9	66462131	66462327	None	-0.215088	3	NM_001191537_intron_28_0_chr9_66389680_r	PTPRK	Intron
chr9	66517583	66517759	Hypo	-0.292628	6	NM_001191537_intron_29_0_chr9_66477146_r	PTPRK	Intron
chr9	66538563	66538712	None	0.0473092	4	NM_001191537_intron_29_0_chr9_66477146_r	PTPRK	Intron
chr9	66554184	66554260	Hypo	-0.408837	3	NM_001191537_intron_29_0_chr9_66477146_r	PTPRK	Intron
chr9	67756879	67757065	None	0.0276297	5	NM_001110772_intron_3_0_chr9_67756053_r	ARHGAP18	Intron
chr9	67823125	67823331	None	-0.126637	6	NM_001110772_intron_12_0_chr9_67800581_r	ARHGAP18	Intron
chr9	68241988	68242154	None	0.130208	4	NM_001076871_intron_14_0_chr9_68241512_f	L3MBTL3	Intron
chr9	69795883	69796017	None	-0.237147	4	NM_001206212_intron_8_0_chr9_69793542_f	ENPP1	Intron
chr9	69811940	69812053	None	-0.183449	5	NM_001206212_intron_20_0_chr9_69811111_f	ENPP1	Intron
chr9	70442552	70442634	Hypo	-0.377803	4	NM_001077864_intron_8_0_chr9_70439242_r	STX7	Intron
chr9	74077613	74077787	None	-0.148698	3	NM_001102068_intron_0_0_chr9_74032024_f	PDE7B	Intron
chr9	74383119	74383333	None	-0.090365	5	NM_001101874_intron_10_0_chr9_74379561_r	MAP7	Intron
chr9	74996188	74996231	None	-0.208727	3	NM_001206342_intron_5_0_chr9_74983947_r	IL20RA	Intron
chr9	76265852	76265990	None	-0.180603	3	NM_001191538_intron_5_0_chr9_76242991_r	NHSL1	Intron
chr9	81376969	81377086	None	-0.0216771	4	NM_001103289_intron_0_0_chr9_81365616_r	PLAGL1; ZAC1	Intron
chr9	81753457	81753626	None	-0.0202621	3	NM_001278561_intron_0_0_chr9_81658204_f	UTRN	Intron
chr9	81953386	81953521	Hypo	-0.285714	3	NM_001278561_intron_49_0_chr9_81949154_f	UTRN	Intron
chr9	82074347	82074392	Hypo	-0.285253	3	NM_001278561_intron_51_0_chr9_82053898_f	UTRN	Intron
chr9	82181152	82181281	None	-0.167377	4	NM_001278561_intron_67_0_chr9_82180409_f	UTRN	Intron
chr9	83465838	83466177	None	-0.213095	4	NM_001206004_intron_1_0_chr9_83435685_f	GRM1	Intron
chr9	83517115	83517168	Hypo	-0.430705	3	NM_001206004_intron_1_0_chr9_83435685_f	GRM1	Intron
chr9	83656723	83656922	None	-0.134043	3	NM_001206004_intron_4_0_chr9_83651219_f	GRM1	Intron
chr9	84550157	84550239	Hypo	-0.306424	3	NM_001191540_intron_3_0_chr9_84531994_f	STXBP5	Intron
chr9	84855648	84855870	Hypo	-0.33529	4	NM_001168606_intron_0_0_chr9_84831872_f	SAMD5	Intron
chr9	84864934	84865066	Hypo	-0.362445	6	NM_001168606_intron_0_0_chr9_84831872_f	SAMD5	Intron
chr9	86126396	86126459	Hypo	-0.257047	3	NM_001206826_intron_0_0_chr9_86010979_f	UST	Intron
chr9	86169736	86169882	None	-0.24332	4	NM_001206826_intron_1_0_chr9_86145694_f	UST	Intron
chr9	86259138	86259397	None	-0.247138	4	NM_001206826_intron_4_0_chr9_86234927_f	UST	Intron
chr9	86642698	86642860	None	-0.012768	4	NM_001192372_intron_1_0_chr9_86626119_f	TAB2; MAP3K7IP2	Intron
chr9	87246272	87246502	None	-0.145216	4	NM_205785_intron_3_0_chr9_87239944_r	MHCLA2; RAET1G	Intron
chr9	88143315	88143439	None	-0.158416	4	NM_001076018_intron_25_0_chr9_88107586_f	MTHFD1L	Intron
chr9	88908663	88908752	None	0.0612524	4	NM_001001443_intron_3_0_chr9_88884721_f	ESR1	Intron
chr9	89972143	89972295	Hypo	-0.353027	3	NM_001101836_intron_3_0_chr9_89957656_r	RGS17	Intron
chr9	94240645	94240743	None	-0.229111	5	NM_001191179_intron_2_0_chr9_94224060_f	ZDHHC14	Intron
chr9	94444788	94444911	Hyper	0.276048	6	NM_001199026_intron_0_0_chr9_94425197_f	SNX9	Intron
chr9	95334094	95334238	None	-0.0385281	3	NM_001109799_intron_5_0_chr9_95332670_r	RSPH3	Intron
chr9	95998657	95998690	None	-0.0123496	4	NM_001046341_intron_0_0_chr9_95997221_f	WTAP	Intron
chr9	96251314	96251425	None	-0.230926	6	NM_174352_intron_12_0_chr9_96251065_f	CIMPR; IGF2R; CI-MPR	Intron
chr9	96578461	96578627	Hypo	-0.285752	5	NM_173951_intron_1_0_chr9_96576771_r	PLG; LPA	Intron
chr9	96860869	96860979	Hyper	0.355105	5	NM_001015537_intron_6_0_chr9_96816452_r	AGPAT4	Intron
chr9	97023035	97023213	Hypo	-0.281145	4	NM_001199065_intron_1_0_chr9_96998201_r	PRKN; PARK2	Intron
chr9	97045717	97045918	Hypo	-0.637681	3	NM_001199065_intron_1_0_chr9_96998201_r	PRKN; PARK2	Intron
chr9	97069423	97069542	None	-0.170388	3	NM_001199065_intron_1_0_chr9_96998201_r	PRKN; PARK2	Intron
chr9	97278519	97278677	Hypo	-0.347583	5	NM_001199065_intron_3_0_chr9_97176844_r	PRKN; PARK2	Intron
chr9	97434171	97434417	None	-0.229326	4	NM_001199065_intron_4_0_chr9_97408535_r	PRKN; PARK2	Intron
chr9	98017355	98017553	None	-0.0934321	5	NM_001199065_intron_9_0_chr9_97955040_r	PRKN; PARK2	Intron
chr9	98240005	98240083	None	-0.168707	3	NM_001077027_intron_0_0_chr9_98193221_f	PACRG	Intron
chr9	102708705	102708885	Hypo	-0.296875	4	NM_001098134_intron_3_0_chr9_102705014_f	SMOC2	Intron
chr9	102769900	102770191	None	-0.227079	7	NM_001098134_intron_8_0_chr9_102764302_f	SMOC2	Intron
chr9	102778869	102778945	Hypo	-0.311593	5	NM_001098134_intron_8_0_chr9_102764302_f	SMOC2	Intron
chr10	2415474	2415673	None	-0.188565	4	NM_001192811_intron_0_0_chr10_2413938_f	YTHDC2	Intron
chr10	4052091	4052231	Hypo	-0.250321	3	NM_001015560_intron_0_0_chr10_4051456_r	PGGT1B	Intron
chr10	4369042	4369140	Hypo	-0.259346	6	NM_001101219_intron_0_0_chr10_4361428_r	FEM1C	Intron
chr10	9205544	9205822	Hypo	-0.534332	7	NM_001076534_intron_11_0_chr10_9202852_r	AP3B1	Intron
chr10	9278330	9278523	Hyper	0.301839	6	NM_001076534_intron_23_0_chr10_9277911_r	AP3B1	Intron
chr10	9297164	9297259	Hypo	-0.417045	3	NM_001076534_intron_24_0_chr10_9292188_r	AP3B1	Intron
chr10	9473764	9473868	Hypo	-0.306285	4	NM_001076054_intron_1_0_chr10_9434519_f	SCAMP1	Intron
chr10	20700549	20700613	Hypo	-0.484848	3	NM_001075248_intron_4_0_chr10_20700162_f	TBC1D21	Intron
chr10	38226260	38226454	Hypo	-0.265851	4	NM_001205897_intron_9_0_chr10_38221949_r	UBR1	Intron
chr10	49446369	49446504	Hyper	0.575758	3	NM_001192861_intron_0_0_chr10_48892691_f	RORA	Intron
chr10	49527407	49527561	None	-0.247614	5	NM_001192861_intron_1_0_chr10_49500564_f	RORA	Intron
chr10	49811906	49812094	None	0.0168022	5	NM_174716_intron_1_0_chr10_49811187_f	ANXA2	Intron
chr10	51738415	51738478	Hypo	-0.26075	4	NM_001035410_intron_7_0_chr10_51726933_r	LIPC	Intron
chr10	59813548	59813659	Hypo	-0.260769	3	NM_001076126_intron_10_0_chr10_59813372_r	USP8	Intron
chr10	61023119	61023220	None	-0.181496	5	NM_001038170_intron_4_0_chr10_60976433_r	GALK2	Intron
chr10	67094138	67094309	None	-0.0807612	4	NM_001206853_intron_0_0_chr10_67065107_f	SAMD4A	Intron
chr10	70472236	70472380	Hypo	-0.345654	4	NM_001038060_intron_6_0_chr10_70465313_r	C10H14orf37; ARMH4; C14orf37	Intron
chr10	70517044	70517090	Hypo	-0.494085	3	NM_001034400_intron_0_0_chr10_70515578_f	ACTR10	Intron
chr10	73118577	73118904	Hypo	-0.270549	6	NM_001034565_intron_2_0_chr10_73117161_r	TRMT5	Intron
chr10	73457245	73457330	Hyper	0.293671	3	NM_001076863_intron_0_0_chr10_73437092_f	PRKCH	Intron
chr10	73542884	73542982	None	-0.169823	8	NM_001076863_intron_1_0_chr10_73511055_f	PRKCH	Intron
chr10	75005474	75005610	Hypo	-0.327492	4	NM_001192989_intron_0_0_chr10_74941412_r	KCNH5	Intron
chr10	76109297	76109443	Hyper	0.742865	3	NM_001206586_intron_0_0_chr10_76063263_f	SYNE2	Intron
chr10	76444000	76444118	None	-0.0808703	4	NM_174051_intron_6_0_chr10_76443080_r	ESR2; ERB	Intron
chr10	77170493	77170629	None	0.0633771	4	NM_175805_intron_6_0_chr10_77167261_f	FNTB	Intron
chr10	77179351	77179505	None	-0.113046	4	NM_175805_intron_8_0_chr10_77177693_f	FNTB	Intron
chr10	88866835	88866993	Hypo	-0.604735	3	NM_001077834_intron_5_0_chr10_88865915_r	SNW1; NCOA-62; SKIIP	Intron
chr10	90887500	90887719	Hyper	0.320681	6	NM_001081740_intron_1_0_chr10_90685935_f	NRXNIII; NRXN3	Intron
chr10	100890860	100891037	None	0.10142	3	NM_001206687_intron_1_0_chr10_100857618_r	FOXN3	Intron
chr10	101015638	101015708	None	0.0743853	6	NM_001206687_intron_2_0_chr10_100961092_r	FOXN3	Intron
chr10	102784779	102784979	None	-0.212086	3	NM_001081737_intron_0_0_chr10_102773220_f	GOLM2; CASC4	Intron
chr10	103202312	103202434	Hypo	-0.32906	3	NM_001077078_intron_1_0_chr10_103201824_f	C10H15orf43; TERB2; C15orf43	Intron
chr11	3849904	3850088	Hypo	-0.463317	3	NM_177520_intron_1_0_chr11_3841518_r	MGAT4A	Intron
chr11	3885808	3886064	None	0.186356	10	NM_177520_intron_10_0_chr11_3873362_r	MGAT4A	Intron
chr11	3921982	3922121	Hypo	-0.390765	3	NM_177520_intron_13_0_chr11_3906142_r	MGAT4A	Intron
chr11	6071484	6071645	None	0.164675	3	NM_001206142_intron_18_0_chr11_6069369_r	TBC1D8	Intron
chr11	6752099	6752280	None	-0.0750873	8	NR_162326_intron_1_0_chr11_6671042_f	MIR2285CE; bta-mir-2285ce	Intron
chr11	11203410	11203611	None	-0.194351	6	NM_001046171_intron_5_0_chr11_11201844_r	CCT-ETA; CCT7; TCP-1-ETA	Intron
chr11	12062104	12062274	Hypo	-0.291301	4	NM_001076416_intron_15_0_chr11_12044488_f	EXOC6B; EXOC6	Intron
chr11	15071224	15071297	Hypo	-0.293062	4	NM_001206582_intron_41_0_chr11_15070888_f	BIRC6	Intron
chr11	15833249	15833445	None	-0.163615	5	NM_001103091_intron_18_0_chr11_15831382_f	LTBP1	Intron
chr11	22054313	22054451	Hypo	-0.583696	3	NM_001192222_intron_1_0_chr11_22048797_r	THUMPD2	Intron
chr11	22573302	22573489	None	-0.0985251	4	NM_176632_intron_8_0_chr11_22498290_r	SLC8A1; NCX1	Intron
chr11	26417006	26417196	Hypo	-0.490165	3	NM_174430_intron_0_0_chr11_26360603_f	PPM1B	Intron
chr11	26418909	26419035	Hypo	-0.30565	4	NM_174430_intron_0_0_chr11_26360603_f	PPM1B	Intron
chr11	26905041	26905235	Hyper	0.28961	5	NM_001105641_intron_2_0_chr11_26797479_f	CAMKMT; C11H2orf34	Intron
chr11	27872550	27872694	None	-0.179077	4	NM_001205772_intron_4_0_chr11_27838997_r	SRBD1	Intron
chr11	32927472	32927866	Hypo	-0.671236	6	NM_174404_intron_9_0_chr11_32915567_r	NRXN1	Intron
chr11	32932776	32932926	Hypo	-0.428191	5	NM_174404_intron_10_0_chr11_32930031_r	NRXN1	Intron
chr11	36849222	36849381	Hypo	-0.370944	4	NM_001113230_intron_2_0_chr11_36848376_f	ACYP2	Intron
chr11	37670594	37670755	Hypo	-0.26221	3	NM_001192457_intron_23_0_chr11_37666789_f	EML6	Intron
chr11	39006781	39006949	None	0.18254	3	NM_001102095_intron_1_0_chr11_38859749_f	CCDC85A	Intron
chr11	40707406	40707564	Hypo	-0.458295	4	NM_001075851_intron_1_0_chr11_40691728_f	VRK2	Intron
chr11	47472699	47472794	Hypo	-0.300909	3	NM_001098086_intron_1_0_chr11_47451637_f	EIF2AK3	Intron
chr11	55131870	55131944	Hypo	-0.339194	4	NM_001102110_intron_0_0_chr11_54800294_r	CTNNA2	Intron
chr11	55507100	55507222	Hypo	-0.314368	3	NM_001102110_intron_0_0_chr11_54800294_r	CTNNA2	Intron
chr11	55830491	55830610	Hypo	-0.338968	4	NM_001102110_intron_4_0_chr11_55709294_r	CTNNA2	Intron
chr11	62001678	62001833	None	0.124718	5	NM_001206786_intron_14_0_chr11_61972042_r	WDPCP	Intron
chr11	66898939	66899065	Hyper	0.357184	3	NM_001077874_intron_3_0_chr11_66898769_f	APLF	Intron
chr11	71772172	71772273	Hypo	-0.446865	3	NM_001102274_intron_8_0_chr11_71750136_r	BRE; BABAM2	Intron
chr11	72736056	72736139	Hyper	0.483083	3	NM_001109964_intron_11_0_chr11_72734899_r	DPYSL5	Intron
chr11	82745144	82745335	None	-0.105205	5	NM_001192550_intron_2_0_chr11_82743491_f	NBAS	Intron
chr11	95874265	95874327	Hypo	-0.588491	3	NM_001192954_intron_3_0_chr11_95871856_r	GOLGA1	Intron
chr11	97698084	97698279	None	-0.0546737	3	NM_001193100_intron_1_0_chr11_97689701_f	RALGPS1	Intron
chr11	97712499	97712619	Hyper	0.503714	4	NM_001193100_intron_2_0_chr11_97709271_f	RALGPS1	Intron
chr11	101061440	101061538	None	0.121465	3	NM_001206860_intron_0_0_chr11_100989649_f	ABL1	Intron
chr11	103425435	103425470	Hyper	0.406226	3	NM_001192096_intron_15_0_chr11_103423379_r	CAMSAP1	Intron
chr11	104204089	104204166	None	-0.219275	5	NM_001077926_intron_7_0_chr11_104194972_r	ABO	Intron
chr12	1754105	1754283	Hyper	0.3075	3	NM_001046426_intron_11_0_chr12_1746405_r	TDRD3	Intron
chr12	2256036	2256335	Hypo	-0.360675	6	NM_001192614_intron_2_0_chr12_2233197_f	DIAPH3	Intron
chr12	2519051	2519096	Hyper	0.359375	3	NM_001192614_intron_22_0_chr12_2509458_f	DIAPH3	Intron
chr12	2565922	2566463	Hypo	-0.699902	3	NM_001192614_intron_25_0_chr12_2565314_f	DIAPH3	Intron
chr12	11116573	11116794	None	-0.166555	5	NM_001046203_intron_2_0_chr12_11115646_r	SUGT1	Intron
chr12	12930573	12930649	None	-0.152252	3	NM_001076315_intron_2_0_chr12_12930314_f	C12H13orf30; FAM216B; C13orf30	Intron
chr12	15310449	15310566	Hypo	-0.27523	4	NM_001038064_intron_3_0_chr12_15307045_f	GTF2F2	Intron
chr12	25392841	25393032	None	-0.0938375	3	NM_001109962_intron_2_0_chr12_25369181_f	DCLK1	Intron
chr12	25412433	25412534	Hypo	-0.444756	5	NM_001109962_intron_2_0_chr12_25369181_f	DCLK1	Intron
chr12	27380961	27381047	Hypo	-0.342158	3	NM_001038547_intron_1_0_chr12_27380725_r	RFC3	Intron
chr12	28073013	28073256	Hypo	-0.323629	5	NM_001191195_intron_3_0_chr12_28061369_r	KL	Intron
chr12	31723368	31723459	Hypo	-0.459184	3	NM_001191132_intron_9_0_chr12_31699341_f	FLT1; VEGFR1	Intron
chr12	44331842	44331869	Hypo	-0.286325	3	NM_001193055_intron_9_0_chr12_44319218_r	KLHL1	Intron
chr12	44411319	44411513	Hypo	-0.456044	3	NM_001193055_intron_9_0_chr12_44319218_r	KLHL1	Intron
chr12	50618914	50618966	None	0.084546	4	NM_001040541_intron_5_0_chr12_50615993_f	UCHL3	Intron
chr12	52257567	52257656	Hypo	-0.272093	4	NM_001192817_intron_44_0_chr12_52257372_r	MYCBP2	Intron
chr12	65918503	65918691	Hypo	-0.282609	3	NM_001102070_intron_1_0_chr12_65796527_f	GPC5	Intron
chr12	72926714	72926857	Hypo	-0.753086	3	NM_001105609_intron_0_0_chr12_72905089_f	CLDN10	Intron
chr12	74568639	74568799	None	-0.180269	4	NM_001099710_intron_6_0_chr12_74535554_f	MBNL2	Intron
chr12	75547069	75547075	Hyper	0.519224	3	NM_001099950_intron_9_0_chr12_75512901_r	MST3B; STK24	Intron
chr12	75729629	75729703	Hypo	-0.514543	3	NM_001193099_intron_3_0_chr12_75728448_r	DOCK9	Intron
chr12	76108320	76108409	Hypo	-0.423229	4	NM_001103344_intron_0_0_chr12_76079854_f	UBAC2	Intron
chr12	76185512	76186092	None	0.118291	17	NM_001103344_intron_4_0_chr12_76185211_f	UBAC2	Intron
chr12	76213306	76213359	Hypo	-0.366197	5	NM_001103344_intron_6_0_chr12_76209565_f	UBAC2	Intron
chr12	77994208	77994300	None	0.16041	3	NM_001206834_intron_1_0_chr12_77892563_f	ITGBL1	Intron
chr12	78088428	78088595	Hyper	0.332701	4	NM_001206834_intron_6_0_chr12_78021643_f	ITGBL1	Intron
chr12	78248727	78248918	Hypo	-0.320793	4	NM_001206832_intron_3_0_chr12_78245387_r	FGF14	Intron
chr12	78723153	78723350	Hypo	-0.415114	3	NM_001206832_intron_3_0_chr12_78245387_r	FGF14	Intron
chr12	82307367	82307568	None	-0.115015	4	NM_001038190_intron_0_0_chr12_82297343_r	ARGLU1	Intron
chr12	83650971	83651172	None	-0.164592	4	NM_001114506_intron_1_0_chr12_83642213_f	TNLG7A; TNFSF13B	Intron
chr12	83666489	83666662	Hypo	-0.533217	4	NM_001114506_intron_2_0_chr12_83659542_f	TNLG7A; TNFSF13B	Intron
chr12	84924965	84924982	Hyper	0.315617	3	NM_001166511_intron_49_0_chr12_84915111_r	COL4A1	Intron
chr12	84947406	84947528	None	0.166701	4	NM_001166511_intron_50_0_chr12_84941355_r	COL4A1	Intron
chr12	84954336	84954475	Hyper	0.30351	3	NM_001166511_intron_50_0_chr12_84941355_r	COL4A1	Intron
chr13	1559752	1559888	None	-0.233731	5	NM_174817_intron_8_0_chr13_1549947_f	PLCB1	Intron
chr13	7874206	7874242	None	-0.239611	3	NM_001105029_intron_2_0_chr13_7650141_f	MACROD2	Intron
chr13	8826632	8826677	Hyper	0.689276	3	NM_001105029_intron_4_0_chr13_8334231_f	MACROD2	Intron
chr13	9162472	9162598	Hypo	-0.348649	4	NM_001105029_intron_6_0_chr13_9155734_f	MACROD2	Intron
chr13	9305645	9305849	Hypo	-0.342927	4	NM_001105029_intron_7_0_chr13_9247940_f	MACROD2	Intron
chr13	9342314	9342391	None	-0.219876	5	NM_001105029_intron_7_0_chr13_9247940_f	MACROD2	Intron
chr13	9381362	9381557	None	-0.175546	4	NM_001105029_intron_7_0_chr13_9247940_f	MACROD2	Intron
chr13	12472296	12472438	Hyper	0.283333	4	NM_001102526_intron_2_0_chr13_12459643_r	PROSER2; C13H10orf47	Intron
chr13	12749878	12750019	Hyper	0.334957	3	NM_001192695_intron_4_0_chr13_12745588_f	USP6NL	Intron
chr13	13106234	13106337	Hyper	0.325157	6	NM_001078165_intron_1_0_chr13_13034718_r	CELF2; CUGBP2	Intron
chr13	16218911	16218969	Hypo	-0.390461	5	NM_001102516_intron_1_0_chr13_16212452_f	ITIH5	Intron
chr13	17666054	17666228	None	0.0655172	3	NM_001113767_intron_13_0_chr13_17665517_r	ANKRD26	Intron
chr13	21535902	21536068	None	-0.229014	6	NM_001077928_intron_2_0_chr13_21534790_f	PLXDC2	Intron
chr13	21570435	21570596	None	-0.114815	3	NM_001077928_intron_3_0_chr13_21556050_f	PLXDC2	Intron
chr13	22131427	22131591	None	-0.00112084	3	NM_001191413_intron_4_0_chr13_22130648_r	NEBL	Intron
chr13	23709848	23709913	None	0.189846	5	NM_001192769_intron_8_0_chr13_23697442_r	PIP4K2A	Intron
chr13	25974836	25974953	Hypo	-0.331691	4	NM_001206442_intron_0_0_chr13_25959678_f	GPR158	Intron
chr13	31866779	31866917	None	-0.247783	4	NM_001103227_intron_4_0_chr13_31798545_r	SIAT8F; ST8SIA6	Intron
chr13	32752195	32752287	Hypo	-0.502007	4	NM_175789_intron_0_0_chr13_32712313_f	CACNB2	Intron
chr13	48195181	48195370	None	0.226397	4	NM_001098951_intron_2_0_chr13_48194834_f	CRLS1	Intron
chr13	52578730	52578783	Hypo	-0.671053	3	NM_001113766_intron_11_0_chr13_52576113_r	TMC2	Intron
chr13	61031997	61032036	Hyper	0.637659	4	NM_001078107_intron_0_0_chr13_61030602_r	DEFB122	Intron
chr13	62286033	62286084	None	-0.190229	3	NM_001046165_intron_4_0_chr13_62280393_r	SPAG4L; SUN5	Intron
chr13	69748938	69749090	Hypo	-0.28373	3	NM_001206487_intron_7_0_chr13_69745183_f	TOP1	Intron
chr13	72238576	72238775	None	-0.238002	4	NM_001075448_intron_1_0_chr13_72235586_f	MYBL2; BMYB	Intron
chr13	81982025	81982049	Hypo	-0.300193	6	NM_001075939_intron_1_0_chr13_81963038_f	DOK5	Intron
chr14	10288023	10288154	None	0.0379638	4	NM_175821_intron_0_0_chr14_10264755_f	ASAP1; DEF-1; DDEF1	Intron
chr14	15452710	15452813	Hypo	-0.281463	3	NM_001192581_intron_2_0_chr14_15420532_f	MTSS1	Intron
chr14	25038597	25038657	None	-0.134551	4	NM_001102096_intron_6_0_chr14_25005544_r	TOX	Intron
chr14	36762541	36762649	Hypo	-0.344689	4	NM_001103313_intron_1_0_chr14_36762345_r	STAU2	Intron
chr14	38809164	38809336	None	-0.0167455	4	NM_001359925_intron_2_0_chr14_38805832_f	HNF4G	Intron
chr14	39996040	39996225	Hypo	-0.320202	5	NM_001193227_intron_3_0_chr14_39955421_f	ZFHX4	Intron
chr14	41749158	41749246	Hypo	-0.520462	3	NM_001037620_intron_0_0_chr14_41721218_f	PKIA	Intron
chr14	48845707	48845859	None	0.233187	4	NM_001192913_intron_3_0_chr14_48719686_f	TRPS1	Intron
chr14	54809042	54809235	Hypo	-0.478261	3	NM_001076511_intron_0_0_chr14_54789289_f	SYBU	Intron
chr14	56540724	56540770	Hypo	-0.474898	3	NM_001206092_intron_3_0_chr14_56500649_f	RSPO2	Intron
chr14	61443941	61443946	Hypo	-0.3671	3	NM_176676_intron_11_0_chr14_61435509_r	ATP6V1C1; vatC	Intron
chr14	64446559	64446665	Hypo	-0.339623	3	NM_001244111_intron_2_0_chr14_64444913_f	MGC148714	Intron
chr14	65626713	65626896	Hyper	0.335551	4	NM_001079607_intron_5_0_chr14_65562383_f	STK3	Intron
chr14	65713988	65714262	Hyper	0.25875	4	NM_001079607_intron_9_0_chr14_65699458_f	STK3	Intron
chr14	66521000	66521239	None	-0.132665	4	NM_001046038_intron_4_0_chr14_66517266_r	MTDH	Intron
chr14	67054091	67054261	None	-0.198778	5	NM_001076248_intron_0_0_chr14_66990508_r	CPQ; PGCP	Intron
chr14	67528314	67528368	None	-0.222021	3	NM_001076248_intron_6_0_chr14_67418751_r	CPQ; PGCP	Intron
chr14	73089997	73090254	Hypo	-0.43928	4	NM_001193146_intron_3_0_chr14_73081726_r	SLC26A7	Intron
chr14	73668923	73668975	Hyper	0.346913	3	NM_001076195_intron_4_0_chr14_73668829_f	CALB1	Intron
chr14	76132953	76133102	Hypo	-0.526316	3	NM_001099142_intron_5_0_chr14_76132738_r	CPNE3	Intron
chr14	76964089	76964311	Hypo	-0.38315	6	NM_001143746_intron_1_0_chr14_76963440_f	LOC100196897	Intron
chr14	78149345	78149546	None	-0.189654	4	NM_001077932_intron_7_0_chr14_78133305_r	RALYL	Intron
chr14	78240473	78240598	None	-0.0043379	3	NM_001077932_intron_7_0_chr14_78133305_r	RALYL	Intron
chr14	81013856	81013992	Hyper	0.376381	4	NM_001080293_intron_7_0_chr14_81011016_r	ENPP2	Intron
chr14	81746522	81746697	None	-0.211069	4	NM_001034805_intron_0_0_chr14_81746031_r	MRPL13	Intron
chr15	4429276	4429451	None	0.0989899	6	NM_001083706_intron_0_0_chr15_4259750_f	PDGFD	Intron
chr15	13897449	13897548	Hyper	0.434539	4	NM_001098050_intron_0_0_chr15_13888773_f	MAML2	Intron
chr15	14210252	14210445	None	-0.217932	3	NM_001098050_intron_1_0_chr15_14158632_f	MAML2	Intron
chr15	16605524	16605641	Hypo	-0.311493	3	NM_001191341_intron_3_0_chr15_16513901_f	GUCY1A2	Intron
chr15	18378509	18378676	Hypo	-0.521127	3	NM_001076881_intron_5_0_chr15_18376913_f	DDX10	Intron
chr15	20795571	20795712	None	0.184829	4	NM_001206733_intron_13_0_chr15_20789062_r	ARHGAP20	Intron
chr15	40199328	40199394	Hypo	-0.35931	4	NM_001099144_intron_4_0_chr15_40198371_r	PARVA	Intron
chr15	41383352	41383536	Hypo	-0.489899	5	NM_001076316_intron_8_0_chr15_41368930_f	GALNT18; GALNTL4	Intron
chr15	42577000	42577025	Hypo	-0.285372	3	NM_001103237_intron_1_0_chr15_42486039_f	SBF2	Intron
chr15	43980374	43980558	None	-0.230579	4	NM_001075908_intron_0_0_chr15_43963730_f	STK33	Intron
chr15	53235377	53235739	Hypo	-0.277344	5	NM_001193115_intron_6_0_chr15_53199008_r	RAB6A	Intron
chr15	54394955	54395085	None	-0.156346	4	NM_174843_intron_3_0_chr15_54391469_f	SLCO2B1; OATP-B; SLC21A9	Intron
chr15	54529849	54529884	None	0.0358628	3	NM_174243_intron_14_0_chr15_54502105_r	ARRB1	Intron
chr15	55474261	55474300	Hypo	-0.306354	3	NM_001193026_intron_12_0_chr15_55459528_f	UVRAG	Intron
chr15	57197538	57197640	None	0.171994	5	NM_001191315_intron_3_0_chr15_57158878_f	ANO3	Intron
chr15	57313114	57313255	None	-0.0302331	3	NM_001191315_intron_16_0_chr15_57300213_f	ANO3	Intron
chr15	61280825	61280916	Hypo	-0.41232	3	NM_001076929_intron_3_0_chr15_61263152_r	MPPED2	Intron
chr15	61313413	61313453	None	-0.0564169	3	NM_001076929_intron_3_0_chr15_61263152_r	MPPED2	Intron
chr15	62383796	62383929	Hypo	-0.354918	3	NM_001038684_intron_4_0_chr15_62379100_f	ELP4	Intron
chr15	62424647	62424846	Hypo	-0.3612	3	NM_001038684_intron_8_0_chr15_62421036_f	ELP4	Intron
chr15	77343874	77343931	Hypo	-0.505263	3	NM_001101212_intron_12_0_chr15_77307073_r	CELF1; CUGBP1	Intron
chr16	2283037	2283170	None	-0.246619	3	NM_001046169_intron_4_0_chr16_2280805_f	MDM4	Intron
chr16	19369756	19369890	None	-0.248844	3	NM_001191425_intron_39_0_chr16_19332494_r	USH2A	Intron
chr16	19754055	19754074	Hypo	-0.304762	3	NM_001191425_intron_68_0_chr16_19750862_r	USH2A	Intron
chr16	23600204	23600321	Hypo	-0.337662	3	NM_001206795_intron_7_0_chr16_23596235_f	IARS2	Intron
chr16	23620005	23620015	Hyper	0.282051	3	NM_001206795_intron_15_0_chr16_23619887_f	IARS2	Intron
chr16	23645372	23645460	None	0.188534	3	NM_001192199_intron_7_0_chr16_23644337_r	RAB3GAP2	Intron
chr16	23658055	23658254	Hypo	-0.378257	5	NM_001192199_intron_13_0_chr16_23653451_r	RAB3GAP2	Intron
chr16	29919955	29920121	Hyper	0.381547	5	NM_001046419_intron_0_0_chr16_29906242_f	COQ8A; ADCK3; CABC1	Intron
chr16	30118706	30118894	Hypo	-0.401484	5	NM_001192937_intron_30_0_chr16_30103223_r	CDC42BPA	Intron
chr16	33756727	33756919	Hyper	0.342251	3	NM_001193109_intron_5_0_chr16_33751997_r	SDCCAG8	Intron
chr16	37596823	37596993	None	-0.203338	4	NM_001035329_intron_2_0_chr16_37587960_r	KIFAP3	Intron
chr16	39836603	39836746	None	-0.230769	4	NM_001243284_intron_16_0_chr16_39788234_f	DNM3	Intron
chr16	60267577	60267614	Hyper	0.321429	3	NM_001191426_intron_13_0_chr16_60265621_f	RALGPS2	Intron
chr16	60391494	60391690	Hypo	-0.302208	4	NM_001076185_intron_1_0_chr16_60389019_f	FAM20B	Intron
chr16	61637630	61637677	None	-0.24	3	NM_001083783_intron_4_0_chr16_61617386_r	ACBD6	Intron
chr16	63978234	63978356	Hypo	-0.418605	4	NM_001046290_intron_7_0_chr16_63978118_r	C16H1ORF14; SHCBP1L	Intron
chr16	64883735	64883918	Hypo	-0.409407	4	NM_001205895_intron_2_0_chr16_64875559_f	RGL1	Intron
chr16	66762468	66762517	None	0.19	5	NM_001192537_intron_0_0_chr16_66706300_f	HMCN1	Intron
chr16	66870656	66870899	None	-0.0375	5	NM_001192537_intron_3_0_chr16_66853213_f	HMCN1	Intron
chr16	67181605	67181692	None	-0.162051	4	NM_001192537_intron_85_0_chr16_67180285_f	HMCN1	Intron
chr16	70443351	70443546	Hypo	-0.32733	6	NM_001193022_intron_8_0_chr16_70438691_r	RPS6KC1	Intron
chr16	70788485	70788671	Hypo	-0.421646	3	NM_001101876_intron_2_0_chr16_70787297_f	NSL1	Intron
chr16	71538470	71538502	None	0.211429	3	NM_001076044_intron_16_0_chr16_71535773_f	INTS7	Intron
chr16	71622371	71622513	Hyper	0.324324	5	NM_001083756_intron_0_0_chr16_71591893_f	LPGAT1	Intron
chr16	77562145	77562281	Hyper	0.389613	4	NM_001206523_intron_1_0_chr16_77540869_f	cd45; PTPRC	Intron
chr16	77599422	77599575	None	-0.238029	16	NM_001206523_intron_2_0_chr16_77597302_f	cd45; PTPRC	Intron
chr17	1646824	1647086	None	-0.221088	4	NM_001193114_intron_0_0_chr17_1510428_f	TLL1	Intron
chr17	4783625	4783714	None	-0.249664	3	NM_001083650_intron_3_0_chr17_4778210_r	ARFIP1	Intron
chr17	6009872	6009965	Hyper	0.272471	4	NM_001046343_intron_1_0_chr17_5995721_f	GATB; PET112; PET112L	Intron
chr17	6082342	6082564	None	-0.217391	4	NM_001046343_intron_11_0_chr17_6081662_f	GATB; PET112; PET112L	Intron
chr17	9797231	9797299	Hypo	-0.338723	3	NM_001191349_intron_0_0_chr17_9591305_f	NR3C2	Intron
chr17	9896894	9897090	None	-0.240106	5	NM_001191349_intron_2_0_chr17_9882869_f	NR3C2	Intron
chr17	10175617	10175799	None	-0.234259	4	NM_001076830_intron_9_0_chr17_10168578_r	ARHGAP10	Intron
chr17	12787114	12787243	None	-0.217925	6	NM_001076223_intron_4_0_chr17_12760893_r	SMAD1	Intron
chr17	18308141	18308276	Hyper	0.642276	3	NM_001191319_intron_0_0_chr17_18307968_r	NARG1; NAA15	Intron
chr17	18598687	18598840	Hyper	0.375524	5	NM_001082454_intron_1_0_chr17_18585061_r	NOC; CCRN4L; NOCT	Intron
chr17	29751201	29751570	Hypo	-0.968153	4	NM_001205823_intron_2_0_chr17_29745129_f	MFSD8	Intron
chr17	35757531	35757642	None	-0.180511	5	NM_001104960_intron_1_0_chr17_35757280_f	TRPC3; TRP3	Intron
chr17	36467702	36467846	Hypo	-0.391689	3	NM_001206863_intron_1_0_chr17_36426380_f	FSTL5	Intron
chr17	37131118	37131279	Hypo	-0.326604	3	NM_001206863_intron_13_0_chr17_37129169_f	FSTL5	Intron
chr17	37163688	37163711	None	0.191128	3	NM_001206863_intron_13_0_chr17_37129169_f	FSTL5	Intron
chr17	50859143	50859165	Hypo	-0.273596	4	NM_001205961_intron_14_0_chr17_50858778_f	kurz-like; DHX37	Intron
chr17	50932689	50932891	None	0.193769	5	NM_174597_intron_0_0_chr17_50929611_f	CD36L1; SCARB1	Intron
chr17	52522013	52522219	Hypo	-0.44509	6	NM_001191383_intron_1_0_chr17_52516155_f	PITPNM2	Intron
chr17	54947230	54947414	Hyper	0.452778	4	NM_001192597_intron_0_0_chr17_54818750_f	CUX2	Intron
chr17	58712696	58712875	None	-0.104124	4	NM_001192468_intron_1_0_chr17_58643151_f	MED13L	Intron
chr17	64240521	64240632	Hypo	-0.323454	4	NM_001081590_intron_1_0_chr17_64236381_f	CORO1C	Intron
chr17	64266019	64266154	Hypo	-0.27066	5	NM_001081590_intron_2_0_chr17_64256424_f	CORO1C	Intron
chr17	69756139	69756443	Hypo	-0.464378	11	NM_001192252_intron_1_0_chr17_69665444_f	OSBP2	Intron
chr17	71903754	71903962	None	-0.197513	7	NM_001205395_intron_3_0_chr17_71901932_r	LOC531152	Intron
chr18	2586903	2587104	None	0.224411	4	NM_001206698_intron_5_0_chr18_2585804_r	BCAR1	Intron
chr18	3674992	3675116	None	-0.0369718	6	NM_001206511_intron_16_0_chr18_3663738_f	CNTNAP4	Intron
chr18	5068399	5068505	Hypo	-0.252931	5	NM_001046624_intron_2_0_chr18_5041037_f	VAT1L	Intron
chr18	5770530	5770665	Hyper	0.368904	6	NM_001078092_intron_7_0_chr18_5506805_f	WWOX	Intron
chr18	5820653	5820776	Hypo	-0.380693	4	NM_001078092_intron_7_0_chr18_5506805_f	WWOX	Intron
chr18	7437330	7437446	Hypo	-0.549242	3	NM_001163785_intron_4_0_chr18_7411351_r	CDYL2	Intron
chr18	7717782	7717946	Hypo	-0.354229	4	NM_001038099_intron_8_0_chr18_7716840_f	CENPN; CENP-N	Intron
chr18	8628513	8628677	Hypo	-0.477289	3	NM_001075726_intron_0_0_chr18_8586629_f	HSD17B2	Intron
chr18	15674747	15674861	None	-0.239628	4	NM_001038532_intron_7_0_chr18_15643694_r	ITFG1	Intron
chr18	22178525	22178646	Hypo	-0.419056	3	NM_001098142_intron_2_0_chr18_22167374_f	FTO	Intron
chr18	22329419	22329595	None	-0.109285	4	NM_001098142_intron_7_0_chr18_22277294_f	FTO	Intron
chr18	23235772	23235836	Hyper	0.387755	4	NM_001192744_intron_0_0_chr18_23235499_f	IRX5	Intron
chr18	24750587	24750748	None	-0.162411	4	NM_001012287_intron_1_0_chr18_24747904_f	BREH1	Intron
chr18	24829175	24829307	None	-0.186508	5	NM_001098921_intron_2_0_chr18_24824223_f	NUP93	Intron
chr18	29675982	29676110	Hypo	-0.311801	3	NM_001035339_intron_6_0_chr18_29623257_r	CDH8	Intron
chr18	29698344	29698545	Hypo	-0.564502	3	NM_001035339_intron_6_0_chr18_29623257_r	CDH8	Intron
chr18	43821216	43821358	None	0.248148	5	NM_001080318_intron_1_0_chr18_43819231_r	PEPD; prolidase	Intron
chr18	43906599	43906634	Hyper	0.449153	3	NM_001080318_intron_8_0_chr18_43904524_r	PEPD; prolidase	Intron
chr18	44651045	44651179	None	-0.197237	5	NM_001034654_intron_5_0_chr18_44648647_f	LSM14A	Intron
chr18	44829178	44829345	None	-0.223627	3	NM_001192129_intron_5_0_chr18_44826426_f	PDCD2L	Intron
chr18	46971070	46971158	Hypo	-0.573752	3	NM_001191438_intron_0_0_chr18_46959578_r	ZNF382	Intron
chr18	49803312	49803385	Hypo	-0.391456	3	NM_001192910_intron_0_0_chr18_49802305_f	SPTBN4	Intron
chr18	54182615	54182778	None	-0.206524	5	NM_001081711_intron_0_0_chr18_54170391_f	SAE1	Intron
chr18	57254496	57254702	Hypo	-0.279478	8	NM_001319887_intron_5_0_chr18_57227360_r	LOC100336984	Intron
chr18	57282245	57282356	None	-0.0695287	6	NM_001319887_intron_5_0_chr18_57227360_r	LOC100336984	Intron
chr18	57309456	57309793	None	0.205497	10	NM_001319887_intron_5_0_chr18_57227360_r	LOC100336984	Intron
chr18	57336491	57336664	None	-0.240343	4	NM_001319887_intron_5_0_chr18_57227360_r	LOC100336984	Intron
chr18	61789337	61789416	Hypo	-0.565807	3	NM_001024664_intron_6_0_chr18_61786653_r	NALP9; NLRP9	Intron
chr18	61795065	61795162	None	0.199805	4	NM_001024664_intron_7_0_chr18_61793433_r	NALP9; NLRP9	Intron
chr18	62758417	62758494	Hypo	-0.374567	3	NM_001097567_intron_5_0_chr18_62757695_r	KIR2DS1; KIR3DXL6; KIR3DL3	Intron
chr18	64594265	64594480	Hyper	0.40949	9	NM_001105360_intron_2_0_chr18_64592439_r	ZNF551; LOC512684; ZNF547	Intron
chr19	5044476	5044624	None	-0.202922	3	NM_001075611_intron_6_0_chr19_5039771_f	TOM1L1	Intron
chr19	5242476	5242663	None	-0.173542	3	NM_001354578_intron_13_0_chr19_5233091_f	STXBP4	Intron
chr19	5297775	5297845	None	0.0487013	3	NM_001354578_intron_14_0_chr19_5293662_f	STXBP4	Intron
chr19	5519395	5519631	None	-0.190535	7	NM_001192437_intron_1_0_chr19_5494517_f	HLF	Intron
chr19	10145183	10145301	None	-0.0640274	3	NM_001098137_intron_3_0_chr19_10143552_f	PRR11	Intron
chr19	13849678	13849719	None	0.146953	3	NM_001102152_intron_8_0_chr19_13847485_r	AP1GBP1; SYNRG	Intron
chr19	16542314	16542501	None	-0.233488	4	NM_001076484_intron_0_0_chr19_16023301_f	ASIC2; ACCN1	Intron
chr19	16699600	16699732	Hyper	0.64022	3	NM_001076484_intron_0_0_chr19_16023301_f	ASIC2; ACCN1	Intron
chr19	17405798	17405812	Hypo	-0.304878	3	NM_001075838_intron_0_0_chr19_17331226_f	MYO1D	Intron
chr19	22328829	22329387	Hypo	-0.352853	7	NM_001035494_intron_0_0_chr19_22301423_f	RPH3AL	Intron
chr19	23179449	23179535	Hypo	-0.337419	4	NM_001205827_intron_6_0_chr19_23174833_r	SMG6	Intron
chr19	24672866	24672888	Hyper	0.4807	4	NM_001206129_intron_38_0_chr19_24671795_r	ZZEF1	Intron
chr19	29174292	29174491	None	-0.0713358	5	NM_001102280_intron_11_0_chr19_29123466_r	GAS7	Intron
chr19	29506387	29506545	None	0.0739394	4	NM_174117_intron_37_0_chr19_29505235_r	MYH1	Intron
chr19	30679513	30679537	Hypo	-0.311355	3	NM_001099038_intron_2_0_chr19_30678674_f	MAP2K4	Intron
chr19	32142218	32142362	None	-0.184399	4	NM_001098013_intron_3_0_chr19_32114228_f	COX10	Intron
chr19	37516481	37516540	Hypo	-0.368116	5	NM_001192454_intron_10_0_chr19_37514790_r	IGF2BP1	Intron
chr19	37867604	37867772	None	0.0327718	6	NM_001191186_intron_0_0_chr19_37867561_f	HOXB9	Intron
chr19	39526880	39527055	Hypo	-0.316134	4	NM_001083759_intron_6_0_chr19_39522573_r	FBXO47	Intron
chr19	40133178	40133273	Hypo	-0.438556	5	NM_001081613_intron_0_0_chr19_40130056_r	IKZF3	Intron
chr19	40523851	40523997	None	0.103393	4	NM_001206276_intron_6_0_chr19_40516934_f	WIPF2	Intron
chr19	46219627	46219777	None	-0.173074	3	NM_001105428_intron_6_0_chr19_46219239_r	CDC27	Intron
chr19	55022650	55022760	Hyper	0.326471	3	NM_001075777_intron_0_0_chr19_55022349_r	MFSD11	Intron
chr19	56313639	56313753	Hypo	-0.30568	5	NM_001034734_intron_3_0_chr19_56310580_f	HN1; JPT1	Intron
chr19	57165168	57165320	Hypo	-0.34552	4	NM_001105626_intron_9_0_chr19_57164828_r	TTYH2	Intron
chr20	896588	896724	Hypo	-0.571429	3	NM_001191450_intron_31_0_chr20_690212_r	SLIT3	Intron
chr20	901736	901936	None	-0.17029	4	NM_001191450_intron_31_0_chr20_690212_r	SLIT3	Intron
chr20	5320819	5320902	None	-0.238958	3	NM_001076200_intron_0_0_chr20_5320291_r	BOD1; FAM44B	Intron
chr20	8620197	8620222	Hypo	-0.537166	3	NM_001098119_intron_0_0_chr20_8602296_r	FCHO2	Intron
chr20	11461553	11461722	Hyper	0.6675	3	NM_174575_intron_13_0_chr20_11424059_r	PIK3R1	Intron
chr20	18259148	18259321	Hyper	0.355662	3	NM_001077029_intron_0_0_chr20_18210664_r	MMTN; NDUFAF2; NDUFA12L	Intron
chr20	24841019	24841117	None	-0.155934	4	NM_001014943_intron_0_0_chr20_24762674_f	ARL15; ARFRP2	Intron
chr20	28444563	28444667	Hypo	-0.284905	3	NM_001192298_intron_23_0_chr20_28395263_r	PARP8	Intron
chr20	29311121	29311259	Hypo	-0.253434	4	NM_001206580_intron_1_0_chr20_29166897_f	HCN1	Intron
chr20	33036383	33036717	None	0.21475	5	NM_001103304_intron_0_0_chr20_33016954_f	PLCXD3	Intron
chr20	38078035	38078119	Hypo	-0.4375	3	NM_001102052_intron_8_0_chr20_38074727_r	SKP2	Intron
chr20	39202071	39202260	Hypo	-0.324324	4	NM_001192218_intron_5_0_chr20_39200781_r	DNAJC21	Intron
chr20	42283287	42283465	Hypo	-0.353571	5	NM_001034640_intron_10_0_chr20_42270825_r	CDH6	Intron
chr20	51482731	51482880	Hypo	-0.255033	5	NM_001206958_intron_3_0_chr20_51477879_f	CDH12	Intron
chr20	56384825	56384905	Hyper	0.267276	3	NM_174394_intron_7_0_chr20_56384217_f	MYO10	Intron
chr20	57048427	57048607	Hypo	-0.371589	4	NM_001205420_intron_2_0_chr20_57046119_f	MARCHF11; MARCH11	Intron
chr21	4067278	4067302	None	0.00317797	3	NM_001099380_intron_5_0_chr21_3951928_r	GABRB3	Intron
chr21	4347234	4347271	Hypo	-0.577778	3	NM_001075844_intron_5_0_chr21_4329746_f	GABRA5	Intron
chr21	18847185	18847286	Hypo	-0.417017	3	NM_001206483_intron_1_0_chr21_18842645_r	NTRK3	Intron
chr21	20091058	20091102	Hypo	-0.453385	3	NM_001104975_intron_0_0_chr21_19933177_r	LOC512150	Intron
chr21	20138422	20138584	Hyper	0.790385	3	NM_001104975_intron_0_0_chr21_19933177_r	LOC512150	Intron
chr21	24900453	24900504	Hyper	0.898211	4	NM_001191368_intron_1_0_chr21_24895793_f	HDGFRP3; HDGFL3	Intron
chr21	29580774	29580834	Hypo	-0.476716	3	NM_174515_intron_5_0_chr21_29538173_r	CHRNA7	Intron
chr21	31204097	31204289	Hypo	-0.435185	3	NM_001099074_intron_3_0_chr21_31202517_f	FBXO22	Intron
chr21	32182329	32182449	None	-0.165831	3	NM_001035487_intron_0_0_chr21_32178438_r	TSPAN3	Intron
chr21	43100879	43101128	None	-0.0486562	6	NM_001192923_intron_8_0_chr21_43093169_f	AKAP6	Intron
chr21	43193895	43193983	Hypo	-0.29398	4	NM_001192923_intron_11_0_chr21_43159756_f	AKAP6	Intron
chr21	47160709	47160903	None	0.0447542	5	NM_001015587_intron_7_0_chr21_47093280_r	SLC25A21	Intron
chr21	55379693	55379792	Hypo	-0.275241	4	NM_174333_intron_2_0_chr21_55378235_f	PDIA3; GRP58	Intron
chr21	58676660	58676695	Hyper	0.258413	3	NM_001099045_intron_6_0_chr21_58671688_r	DDX24	Intron
chr21	65282722	65282796	Hyper	0.275504	6	NM_001206428_intron_1_0_chr21_65273988_f	WDR25	Intron
chr21	65394233	65394345	None	-0.204033	4	NM_001206428_intron_3_0_chr21_65373058_f	WDR25	Intron
chr21	67020323	67020454	Hypo	-0.558974	4	NM_001191156_intron_0_0_chr21_66983660_f	WDR20	Intron
chr22	1862871	1862996	Hypo	-0.38594	7	NM_001098926_intron_23_0_chr22_1834734_r	SLC4A7	Intron
chr22	5128773	5128849	Hyper	0.308361	9	NM_001159566_intron_0_0_chr22_5091915_f	TGFBR2	Intron
chr22	6076062	6076147	None	-0.109606	4	NM_001097570_intron_0_0_chr22_6036292_f	STT3B	Intron
chr22	10436413	10436446	Hypo	-0.327131	4	NM_001038070_intron_5_0_chr22_10430614_f	LRRFIP2	Intron
chr22	16240889	16241049	None	0.0915094	4	NM_001252441_intron_8_0_chr22_16238716_f	C22H3orf77; TOPAZ1	Intron
chr22	16294628	16294734	None	-0.190169	5	NM_001102016_intron_4_0_chr22_16292970_f	C22H3orf23; TCAIM	Intron
chr22	19357511	19357595	Hypo	-0.514841	4	NM_001076055_intron_8_0_chr22_19274772_r	GRM7	Intron
chr22	19445068	19445195	None	-0.03249	3	NM_001076055_intron_8_0_chr22_19274772_r	GRM7	Intron
chr22	26160550	26160612	Hypo	-0.411163	4	NM_001205541_intron_25_0_chr22_26081461_r	CHL1	Intron
chr22	26185671	26185870	None	-0.233669	6	NM_001205541_intron_26_0_chr22_26166362_r	CHL1	Intron
chr22	30412395	30412434	Hypo	-0.409798	3	NM_001083689_intron_1_0_chr22_30349701_f	FOXP1	Intron
chr22	30452616	30452691	None	0.0763828	3	NM_001083689_intron_2_0_chr22_30450046_f	FOXP1	Intron
chr22	32613683	32613881	None	0.172932	6	NM_001076435_intron_0_0_chr22_32582564_f	FAM19A4; TAFA4	Intron
chr22	32645466	32645656	Hypo	-0.300103	3	NM_001076435_intron_0_0_chr22_32582564_f	FAM19A4; TAFA4	Intron
chr22	32714148	32714167	Hypo	-0.520464	3	NM_001076435_intron_2_0_chr22_32668578_f	FAM19A4; TAFA4	Intron
chr22	32967027	32967140	Hypo	-0.315647	3	NM_001099727_intron_0_0_chr22_32966407_r	TAFA1; FAM19A1	Intron
chr22	34113823	34114000	None	-0.189836	3	NM_001034639_intron_9_0_chr22_34112211_f	GTPSCS; G-SCS; SUCLG2	Intron
chr22	35085356	35085501	None	-0.00919908	3	NM_001103297_intron_3_0_chr22_35081022_r	SLC25A26	Intron
chr22	35140061	35140194	None	-0.126715	5	NM_001103297_intron_4_0_chr22_35102041_r	SLC25A26	Intron
chr22	36884502	36884507	Hypo	-0.400183	3	NM_001206573_intron_28_0_chr22_36880876_f	ADAMTS9	Intron
chr22	39489465	39489521	None	-0.207294	3	NM_001076228_intron_28_0_chr22_39356377_r	PTPRG	Intron
chr22	39504828	39504966	None	-0.157227	4	NM_001076228_intron_28_0_chr22_39356377_r	PTPRG	Intron
chr22	39788100	39788189	None	-0.0960366	6	NM_001076228_intron_29_0_chr22_39596963_r	PTPRG	Intron
chr22	40113172	40113213	None	0.009995	3	NM_001040646_intron_0_0_chr22_40107181_f	FHIT	Intron
chr22	40923405	40923576	None	0.191781	3	NM_001040646_intron_4_0_chr22_40819377_f	FHIT	Intron
chr22	41198004	41198133	None	-0.112803	4	NM_001040646_intron_4_0_chr22_40819377_f	FHIT	Intron
chr22	41345002	41345139	None	-0.173198	5	NM_001040646_intron_6_0_chr22_41331808_f	FHIT	Intron
chr22	44554038	44554091	Hypo	-0.294493	5	NM_001102195_intron_0_0_chr22_44539465_f	ERC2	Intron
chr22	46308605	46308804	Hypo	-0.404115	3	NM_001206751_intron_26_0_chr22_46212010_r	CACNA2D3	Intron
chr22	46722823	46722989	Hypo	-0.310924	6	NM_001206751_intron_35_0_chr22_46635190_r	CACNA2D3	Intron
chr22	47835627	47835765	None	-0.227612	7	NM_001192031_intron_6_0_chr22_47832547_f	RFT1	Intron
chr22	47840971	47841093	Hypo	-0.341176	3	NM_001192031_intron_9_0_chr22_47839323_f	RFT1	Intron
chr22	51865924	51866121	Hypo	-0.393923	3	NM_174105_intron_3_0_chr22_51863847_f	MAP4	Intron
chr22	52736492	52736655	None	-0.152272	5	NM_001082455_intron_1_0_chr22_52733667_f	PRSS45; TESSP5	Intron
chr22	56313452	56313598	Hyper	0.37995	4	NM_001034405_intron_2_0_chr22_56311666_f	MBD4	Intron
chr22	58043586	58044149	Hypo	-0.29248	10	NM_001205908_intron_0_0_chr22_58040383_f	XPC	Intron
chr23	2701634	2701843	Hypo	-0.402537	5	NM_001079594_intron_6_0_chr23_2692473_r	PRIM2A; PRIM2	Intron
chr23	7017197	7017420	Hypo	-0.459878	4	NM_001083674_intron_7_0_chr23_7016580_f	GCLC	Intron
chr23	11161748	11161857	Hyper	0.461241	6	NM_001099148_intron_0_0_chr23_11148827_f	TBC1D22B	Intron
chr23	11972823	11973018	None	-0.199462	3	NM_001102145_intron_1_0_chr23_11836405_f	ZFAND3	Intron
chr23	11988666	11988819	None	0.249214	4	NM_001102145_intron_2_0_chr23_11977324_f	ZFAND3	Intron
chr23	19511587	19511660	Hypo	-0.419372	3	NM_001015632_intron_2_0_chr23_19476653_r	RCAN2; DSCR1L1	Intron
chr23	19937014	19937353	Hypo	-0.486777	4	NM_174578_intron_6_0_chr23_19935456_r	PLA2G7	Intron
chr23	20426699	20426855	Hypo	-0.31	3	NM_001076911_intron_1_0_chr23_20421427_r	TNFRSF21	Intron
chr23	25728934	25729116	Hypo	-0.38141	3	NM_001012680_intron_0_0_chr23_25723879_f	Bota-DRB02; Bota-DRB07; DRB3; BoLA-DRB; Bota-DRB21; BOLA-DRB3; Bota-DRB01; Bota-DRB22; LA-DRB; Bota-DRB04; BLA-DRB3	Intron
chr23	27391109	27391305	None	-0.247649	4	NM_001097997_intron_3_0_chr23_27390408_r	STK19	Intron
chr23	30340830	30340908	Hypo	-0.402992	3	NM_001077138_intron_1_0_chr23_30337199_f	ZSCAN12; ZNF96	Intron
chr23	32325737	32325748	None	-0.0362119	3	NM_001192903_intron_9_0_chr23_32320560_r	CARMIL1	Intron
chr23	32461116	32461299	Hypo	-0.370335	3	NM_001192903_intron_33_0_chr23_32443373_r	CARMIL1	Intron
chr23	32531902	32532091	Hypo	-0.3668	5	NM_001192903_intron_33_0_chr23_32443373_r	CARMIL1	Intron
chr23	33230685	33230857	Hypo	-0.413475	5	NM_174816_intron_2_0_chr23_33230428_f	GPLD1	Intron
chr23	33294441	33294553	Hyper	0.578481	4	NM_001101903_intron_4_0_chr23_33294400_r	MRS2	Intron
chr23	39820425	39820444	Hypo	-0.455166	3	NM_001205754_intron_19_0_chr23_39819248_f	NUP153	Intron
chr23	40875599	40875687	Hypo	-0.314286	3	NM_001075977_intron_4_0_chr23_40865996_r	GMPR	Intron
chr23	41451427	41451680	Hypo	-0.299606	7	NM_001045947_intron_6_0_chr23_41438191_f	DTNBP1	Intron
chr23	41466087	41466253	Hypo	-0.491375	6	NM_001045947_intron_6_0_chr23_41438191_f	DTNBP1	Intron
chr23	43304505	43304607	Hypo	-0.32272	3	NM_001192911_intron_4_0_chr23_43288158_r	PHACTR1	Intron
chr23	43423699	43423866	None	0.224181	8	NM_001192911_intron_9_0_chr23_43374126_r	PHACTR1	Intron
chr23	43512450	43512616	None	-0.210573	4	NM_001192911_intron_10_0_chr23_43473485_r	PHACTR1	Intron
chr23	49671126	49671181	Hypo	-0.304355	4	NM_001102223_intron_5_0_chr23_49621633_r	CDYL	Intron
chr23	50568279	50568380	None	0.100454	5	NM_001035012_intron_3_0_chr23_50567778_r	RIPK1	Intron
chr23	51480651	51480683	None	-0.0626374	4	NM_001080331_intron_6_0_chr23_51381746_f	GMDS	Intron
chr24	5116680	5116868	Hypo	-0.357549	4	NM_001192694_intron_3_0_chr24_5087566_f	NETO1	Intron
chr24	5134156	5134266	Hypo	-0.274955	4	NM_001192694_intron_3_0_chr24_5087566_f	NETO1	Intron
chr24	8463328	8463342	Hypo	-0.503551	3	NM_001102289_intron_3_0_chr24_8462318_f	TXNDC10; TMX3	Intron
chr24	10790406	10790605	None	-0.212602	3	NM_001192904_intron_0_0_chr24_10781078_r	CDH7	Intron
chr24	10837227	10837367	Hypo	-0.406797	3	NM_001192904_intron_5_0_chr24_10819315_r	CDH7	Intron
chr24	10863489	10863680	Hypo	-0.31682	6	NM_001192904_intron_9_0_chr24_10859276_r	CDH7	Intron
chr24	13960896	13961025	Hyper	0.376276	3	NM_001099067_intron_14_0_chr24_13959944_r	PIK3C3	Intron
chr24	20570642	20570811	Hypo	-0.33712	3	NM_001191215_intron_19_0_chr24_20548780_r	FHOD3	Intron
chr24	20775433	20775477	Hypo	-0.40232	4	NM_001191215_intron_21_0_chr24_20627261_r	FHOD3	Intron
chr24	21021755	21021955	None	-0.2	3	NM_001144092_intron_4_0_chr24_21020883_f	SLC39A6	Intron
chr24	22972529	22972679	Hypo	-0.36283	4	NM_001076082_intron_0_0_chr24_22850408_f	NOL4	Intron
chr24	23047989	23048139	Hyper	0.277722	3	NM_001076082_intron_4_0_chr24_23024529_f	NOL4	Intron
chr24	23051559	23051664	Hypo	-0.397813	3	NM_001076082_intron_4_0_chr24_23024529_f	NOL4	Intron
chr24	25648187	25648302	None	-0.126825	3	NM_001192172_intron_13_0_chr24_25634816_r	DSG2	Intron
chr24	26088657	26088883	None	-0.160183	5	NM_001178103_intron_0_0_chr24_26083569_f	DSC3	Intron
chr24	28846526	28846828	Hypo	-0.425234	5	NM_001166492_intron_5_0_chr24_28845970_f	CDH2	Intron
chr24	28873316	28873501	None	-0.223079	6	NM_001166492_intron_13_0_chr24_28869438_f	CDH2	Intron
chr24	31406078	31406186	None	0.0348325	4	NM_001105419_intron_0_0_chr24_31381958_f	ZNF521	Intron
chr24	34502801	34502858	Hyper	0.379167	3	NM_001206030_intron_19_0_chr24_34496126_r	MIB1	Intron
chr24	35186874	35186904	None	-0.198963	3	NM_001205480_intron_0_0_chr24_35186830_r	THOC1	Intron
chr24	37631316	37631379	Hypo	-0.352941	3	NM_001192629_intron_5_0_chr24_37631128_r	DLGAP1	Intron
chr24	45800071	45800228	Hypo	-0.30303	3	NM_001101112_intron_13_0_chr24_45788763_r	PSTPIP2	Intron
chr24	47512836	47512946	None	0.145212	3	NM_001046218_intron_4_0_chr24_47508641_r	SMAD2	Intron
chr24	49016565	49016687	Hypo	-0.298507	5	NM_001192999_intron_8_0_chr24_48978409_r	DYM	Intron
chr24	54694201	54694394	Hyper	0.49198	4	NM_001034621_intron_11_0_chr24_54654568_r	TCF4; TCF7L2	Intron
chr24	55979773	55979927	Hyper	0.392276	6	NM_001077886_intron_6_0_chr24_55970453_r	TXNL1	Intron
chr24	60555311	60555379	None	-0.0721874	3	NM_001192606_intron_15_0_chr24_60555290_r	PIGN	Intron
chr25	6087128	6087320	Hypo	-0.484713	3	NM_001075818_intron_2_0_chr25_5922786_f	FOX1; A2BP1; RBFOX1	Intron
chr25	10870202	10870298	Hypo	-0.341102	3	NM_001076862_intron_12_0_chr25_10822331_f	SNX29	Intron
chr25	10878862	10879068	Hyper	0.348919	7	NM_001076862_intron_12_0_chr25_10822331_f	SNX29	Intron
chr25	13905560	13905678	None	-0.19	3	NM_001078077_intron_0_0_chr25_13881513_f	BMERB1; C25H16orf45	Intron
chr25	17328310	17328352	Hyper	0.311028	4	NM_001192088_intron_0_0_chr25_17314444_f	IQCK	Intron
chr25	21815339	21815559	Hyper	0.666667	3	NM_174587_intron_8_0_chr25_21786666_f	PRKCB1; PRKCB	Intron
chr25	21861121	21861181	Hyper	0.28164	5	NM_174587_intron_15_0_chr25_21853349_f	PRKCB1; PRKCB	Intron
chr25	26062997	26063059	Hypo	-0.327097	3	NM_001164653_intron_2_0_chr25_26062967_r	IL27	Intron
chr25	28009452	28009559	Hypo	-0.303948	5	NM_001077870_intron_2_0_chr25_28004580_f	CRCP; RCP9	Intron
chr25	28016070	28016144	None	-0.18356	3	NM_001077870_intron_3_0_chr25_28013683_f	CRCP; RCP9	Intron
chr25	33642075	33642125	Hyper	0.275362	4	NM_001075535_intron_2_0_chr25_33641838_f	TBL2	Intron
chr25	34643555	34643756	None	0.209447	4	NM_001079641_intron_0_0_chr25_34633084_r	PRKRIP1	Intron
chr25	36632832	36632970	Hypo	-0.286482	3	NM_001099367_intron_11_0_chr25_36627411_r	CYP3A4; CYP3A28	Intron
chr25	40829253	40829452	None	-0.0269556	3	NM_001077913_intron_0_0_chr25_40824084_r	CHST12	Intron
chr25	41081117	41081217	None	-0.100224	5	NM_001102044_intron_9_0_chr25_41035428_f	MAD1L1	Intron
chr26	6948539	6948720	None	-0.217553	4	NM_174436_intron_7_0_chr26_6926187_r	cGK 1; cGKI-beta; PRKG1; CGKI	Intron
chr26	7075387	7075528	None	-0.122786	5	NM_174436_intron_10_0_chr26_7071787_r	cGK 1; cGKI-beta; PRKG1; CGKI	Intron
chr26	7128537	7128712	Hyper	0.372878	3	NM_174436_intron_10_0_chr26_7071787_r	cGK 1; cGKI-beta; PRKG1; CGKI	Intron
chr26	7402118	7402228	Hypo	-0.34375	4	NM_174436_intron_13_0_chr26_7294399_r	cGK 1; cGKI-beta; PRKG1; CGKI	Intron
chr26	7520300	7520495	Hypo	-0.55845	3	NM_174436_intron_14_0_chr26_7411644_r	cGK 1; cGKI-beta; PRKG1; CGKI	Intron
chr26	8749334	8749515	None	-0.249295	3	NM_001206135_intron_4_0_chr26_8742109_r	SGMS1	Intron
chr26	9156886	9156965	Hypo	-0.429762	3	NM_001038575_intron_3_0_chr26_9152601_f	MINPP1	Intron
chr26	10063810	10064003	None	-0.0648532	4	NM_001206063_intron_2_0_chr26_9964961_r	RNLS	Intron
chr26	10124696	10124735	Hyper	0.500642	3	NM_001206063_intron_2_0_chr26_9964961_r	RNLS	Intron
chr26	10417151	10417246	Hypo	-0.378708	3	NM_001205613_intron_4_0_chr26_10415642_f	LIPK	Intron
chr26	15977333	15977432	None	-0.117647	5	NM_001206699_intron_5_0_chr26_15977013_f	TBC1D12	Intron
chr26	18625914	18626026	None	-0.238764	3	NM_001191473_intron_25_0_chr26_18625463_r	RRP12	Intron
chr26	22290366	22290523	None	-0.157895	4	NM_001083475_intron_7_0_chr26_22289662_f	BTRC	Intron
chr26	31329261	31329364	Hyper	0.444853	5	NM_001192613_intron_0_0_chr26_31202723_f	RBM20	Intron
chr26	31362178	31362427	None	0.0499753	3	NM_001192613_intron_5_0_chr26_31361503_f	RBM20	Intron
chr26	33479815	33480007	Hypo	-0.398031	6	NM_001143739_intron_2_0_chr26_33467732_f	TCF7L2; TCFL2	Intron
chr26	34762622	34762922	None	-0.175663	8	NM_001076375_intron_5_0_chr26_34761553_r	AFAP1L2	Intron
chr26	36512640	36512698	Hypo	-0.559223	3	NM_001105411_intron_5_0_chr26_36502815_r	GFRA1	Intron
chr26	36636464	36636485	Hypo	-0.489583	3	NM_001105411_intron_7_0_chr26_36627256_r	GFRA1	Intron
chr26	39295136	39295206	Hypo	-0.261591	3	NM_001076902_intron_1_0_chr26_39294607_f	DENND10; FAM45A	Intron
chr26	45787422	45787517	None	-0.201713	3	NM_001001156_intron_19_0_chr26_45654198_r	ADAM12	Intron
chr27	7139933	7140094	None	-0.212462	5	NM_001130761_intron_0_0_chr27_7139156_f	DEFB5; BNDB-5	Intron
chr27	7724015	7724123	Hypo	-0.280049	3	NM_001075744_intron_1_0_chr27_7723421_r	ASB5	Intron
chr27	13391103	13391333	Hypo	-0.281998	7	NM_001205307_intron_1_0_chr27_13345515_f	TENM3; ODZ3	Intron
chr27	13505544	13505622	None	0.128788	5	NM_001205307_intron_1_0_chr27_13345515_f	TENM3; ODZ3	Intron
chr27	13508491	13508637	Hypo	-0.505405	3	NM_001205307_intron_1_0_chr27_13345515_f	TENM3; ODZ3	Intron
chr27	13592025	13592375	Hypo	-0.334004	4	NM_001205307_intron_2_0_chr27_13584355_f	TENM3; ODZ3	Intron
chr27	15593962	15594059	Hypo	-0.268116	4	NM_001192758_intron_5_0_chr27_15591297_f	SNX25	Intron
chr27	19883443	19883600	None	-0.146524	6	NM_001075641_intron_0_0_chr27_19848082_f	MTMR7	Intron
chr27	20935083	20935425	None	-0.198315	6	NM_001113240_intron_4_0_chr27_20932736_f	MSR1	Intron
chr27	25539044	25539159	Hyper	0.55	3	NM_001206160_intron_1_0_chr27_25520918_f	TNKS	Intron
chr27	25598396	25598569	Hypo	-0.358078	4	NM_001206160_intron_4_0_chr27_25580571_f	TNKS	Intron
chr27	26919287	26919311	Hypo	-0.490385	3	NM_001075857_intron_5_0_chr27_26911422_r	PPP2CB	Intron
chr27	30955905	30956086	None	-0.204369	4	NM_001192518_intron_0_0_chr27_30732663_f	UNC5D	Intron
chr27	31054423	31054681	Hypo	-0.6375	4	NM_001192518_intron_0_0_chr27_30732663_f	UNC5D	Intron
chr27	31241087	31241128	None	-0.0920139	3	NM_001192518_intron_3_0_chr27_31137756_f	UNC5D	Intron
chr27	35628903	35628947	Hyper	0.300813	3	NM_001076943_intron_0_0_chr27_35581146_r	ZMAT4	Intron
chr27	35687303	35687466	Hypo	-0.446037	5	NM_001076943_intron_1_0_chr27_35637331_r	ZMAT4	Intron
chr27	35765128	35765279	Hypo	-0.42346	5	NM_001076943_intron_3_0_chr27_35746826_r	ZMAT4	Intron
chr27	37289439	37289529	Hypo	-0.253607	3	NM_001080280_intron_5_0_chr27_37280825_r	SLC20A2	Intron
chr27	40066775	40067015	Hypo	-0.25769	3	NM_001192787_intron_8_0_chr27_40066426_f	NGLY1	Intron
chr27	42510115	42510317	None	0.248824	5	NM_001191190_intron_2_0_chr27_42409060_r	UBE2E2	Intron
chr28	1424668	1424774	Hypo	-0.462963	3	NM_001076872_intron_4_0_chr28_1423456_r	NUP133	Intron
chr28	7912112	7912310	Hypo	-0.323887	5	NM_001110082_intron_6_0_chr28_7911650_r	RBM34	Intron
chr28	12496148	12496322	None	0.237288	3	NM_174270_intron_3_0_chr28_12458701_f	CHRM3	Intron
chr28	14933993	14934136	None	-0.0246042	4	NM_001078029_intron_8_0_chr28_14925264_r	FAM13C	Intron
chr28	17283062	17283306	None	0.14435	5	NM_001103163_intron_1_0_chr28_17267271_r	TMEM26	Intron
chr28	22433911	22433986	None	-0.203914	4	NM_001079638_intron_2_0_chr28_22359670_r	CTNNA3	Intron
chr28	23386262	23386393	Hypo	-0.351247	3	NM_001079638_intron_10_0_chr28_23188520_r	CTNNA3	Intron
chr28	27632742	27632870	Hyper	0.419935	5	NM_001191206_intron_1_0_chr28_27578160_f	CDH23	Intron
chr28	28940142	28940261	None	-0.176158	3	NM_001046064_intron_6_0_chr28_28934047_f	OIT3	Intron
chr28	29917361	29917548	None	0.0683962	3	NM_001191370_intron_0_0_chr28_29877176_f	VCL	Intron
chr28	32858089	32858168	Hypo	-0.439954	3	NM_174680_intron_17_0_chr28_32847679_r	KCNMA1	Intron
chr28	33711660	33711972	None	-0.0439353	7	NM_001083750_intron_25_0_chr28_33710923_r	POLR3A	Intron
chr28	35728554	35728719	None	0.123256	4	NM_001040571_intron_3_0_chr28_35727860_r	DYDC1	Intron
chr28	36960254	36960396	None	-0.221241	5	NM_001205478_intron_0_0_chr28_36897268_f	NRG3	Intron
chr28	37608267	37608415	Hypo	-0.329964	4	NM_001205478_intron_1_0_chr28_37422709_f	NRG3	Intron
chr28	37646256	37646400	Hypo	-0.581422	3	NM_001205478_intron_1_0_chr28_37422709_f	NRG3	Intron
chr28	43976176	43976281	Hypo	-0.323275	4	NM_174138_intron_10_0_chr28_43968266_r	PARG	Intron
chr29	2030374	2030539	Hypo	-0.379282	4	NM_001206882_intron_4_0_chr29_2025154_r	FAT3	Intron
chr29	2167679	2167767	Hypo	-0.392788	4	NM_001206882_intron_21_0_chr29_2164883_r	FAT3	Intron
chr29	2572426	2572460	Hypo	-0.540541	3	NM_001206882_intron_23_0_chr29_2448712_r	FAT3	Intron
chr29	5928549	5928713	Hypo	-0.265901	3	NM_001101858_intron_12_0_chr29_5925604_r	FOLH1B; FOLH1	Intron
chr29	6268121	6268326	None	-0.217391	5	NM_001304775_intron_12_0_chr29_6248450_f	NOX4	Intron
chr29	6299688	6299830	Hypo	-0.303279	3	NM_001304775_intron_16_0_chr29_6283200_f	NOX4	Intron
chr29	9270726	9270882	None	-0.228019	3	NM_001040494_intron_2_0_chr29_9267023_r	EED	Intron
chr29	17529013	17529188	None	-0.0616625	6	NM_001098867_intron_5_0_chr29_17519772_f	NARS2	Intron
chr29	20334021	20334190	Hypo	-0.269231	4	NM_001102336_intron_6_0_chr29_20201937_r	LUZP2	Intron
chr29	22064738	22064780	Hypo	-0.277778	3	NM_001105001_intron_0_0_chr29_22046014_r	GAS-2; GAS2	Intron
chr29	22146256	22146449	None	-0.138684	5	NM_001105001_intron_3_0_chr29_22135657_r	GAS-2; GAS2	Intron
[truncated: 59 more rows]

## Sheet: Table S4d_ILLN DMR_Genic 
Table 4d: Differentially methylated regions (DMRs) (FDR<0.1) between MAP positive and MAP negative samples, showing distribution in genic regions and methylation status in ileum lymph node
Chr	Start	End	No. of CG	MethDiff	MethStatus
chr1	338649	338766	4	-0.201045	None
chr1	341876	341961	4	-0.212806	None
chr1	377929	378120	5	-0.161833	None
chr1	412497	412499	1	-0.250506	Hypo
chr1	458521	458584	2	-0.168878	None
chr1	472583	472768	3	-0.265634	Hypo
chr1	603693	603859	3	-0.0815666	None
chr1	616057	616554	12	-0.144775	None
chr1	616731	616733	2	-0.105487	None
chr1	626252	626253	1	0.317949	Hyper
chr1	730775	730776	1	-0.227273	None
chr1	730949	730950	1	-0.316667	Hypo
chr1	1049526	1049655	5	-0.416275	Hypo
chr1	1251785	1251971	3	-0.19612	None
chr1	1444108	1444115	1	-0.115385	None
chr1	1945150	1945220	2	0.0665854	None
chr1	1980612	1980616	1	-0.0225694	None
chr1	2023997	2024092	4	-0.178571	None
chr1	2038434	2038591	3	-0.288968	Hypo
chr1	2072470	2072471	1	0.078125	None
chr1	2326484	2326515	2	0.169811	None
chr1	2465435	2465586	5	-0.451653	Hypo
chr1	2609827	2609878	2	-0.266921	Hypo
chr1	2625210	2625396	4	-0.194157	None
chr1	2716869	2717000	4	-0.30719	Hypo
chr1	2844155	2844332	3	-0.294431	Hypo
chr1	2900957	2901121	2	0.208704	None
chr1	2915996	2915997	1	-0.166667	None
chr1	2980278	2980459	2	-0.404103	Hypo
chr1	3005324	3005402	2	-0.252252	Hypo
chr1	3057537	3057611	3	-0.498069	Hypo
chr1	3085180	3085244	2	-0.123839	None
chr1	3196969	3196970	1	0.0857143	None
chr1	3406398	3406414	2	-0.281499	Hypo
chr1	3785719	3785743	4	-0.12766	None
chr1	3974243	3974389	5	-0.2558	Hypo
chr1	4235478	4235635	4	-0.290018	Hypo
chr1	4261755	4261796	2	-0.291104	Hypo
chr1	4264146	4264340	4	-0.341958	Hypo
chr1	4285329	4285330	1	0.230769	None
chr1	4295462	4295574	6	0.0599664	None
chr1	4335235	4335237	2	-0.516667	Hypo
chr1	4368443	4368444	1	-0.220238	None
chr1	4559721	4559828	3	-0.23561	None
chr1	4561517	4561585	2	-0.327526	Hypo
chr1	4599591	4599740	4	-0.264315	Hypo
chr1	4707273	4707274	1	-0.370629	Hypo
chr1	4814533	4814548	4	-0.268519	Hypo
chr1	4902947	4902948	1	-0.220178	None
chr1	4916033	4916203	3	-0.124282	None
chr1	5005827	5005828	1	-0.349206	Hypo
chr1	5028941	5029012	2	-0.0464286	None
chr1	5030403	5030589	4	-0.289474	Hypo
chr1	5037919	5038048	4	-0.362208	Hypo
chr1	5375615	5375750	3	0.0433333	None
chr1	5407138	5407143	4	-0.525322	Hypo
chr1	5450580	5450763	3	-0.249714	None
chr1	5504717	5504906	3	-0.303752	Hypo
chr1	5565167	5565254	2	0.162581	None
chr1	5618596	5618720	5	-0.328776	Hypo
chr1	5698412	5698602	3	-0.440767	Hypo
chr1	5744544	5744731	3	-0.0951469	None
chr1	5852273	5852540	4	-0.265624	Hypo
chr1	5858567	5858579	2	-0.264288	Hypo
chr1	5885911	5885994	3	-0.262972	Hypo
chr1	5923100	5923101	1	0.354545	Hyper
chr1	6041287	6041288	1	-0.396429	Hypo
chr1	6113736	6113774	2	-0.35373	Hypo
chr1	6161198	6161376	4	-0.221264	None
chr1	6175790	6175950	3	-0.131696	None
chr1	6195065	6195084	2	-0.381978	Hypo
chr1	6202186	6202198	2	-0.409091	Hypo
chr1	6211783	6211893	1	-0.16295	None
chr1	6368580	6368648	3	-0.264593	Hypo
chr1	6571065	6571269	4	-0.394523	Hypo
chr1	6843339	6843341	2	-0.426829	Hypo
chr1	7050253	7050260	2	-0.271446	Hypo
chr1	7259379	7259545	2	0.602627	Hyper
chr1	7342347	7342461	4	-0.452328	Hypo
chr1	7418502	7418659	3	-0.55082	Hypo
chr1	7483092	7483141	4	0.353175	Hyper
chr1	7741380	7741576	6	-0.264781	Hypo
chr1	7781388	7781390	2	-0.866667	Hypo
chr1	7873980	7873987	2	-0.239594	None
chr1	8073432	8073602	4	-0.238592	None
chr1	8089371	8089373	2	-0.303183	Hypo
chr1	8164686	8164827	5	-0.0248663	None
chr1	8169270	8169434	5	-0.216624	None
chr1	8229685	8229917	4	-0.139337	None
chr1	8419742	8419743	1	-0.296167	Hypo
chr1	8434840	8435004	4	-0.25463	Hypo
chr1	8561082	8561282	4	-0.255001	Hypo
chr1	8578468	8578529	2	-0.381054	Hypo
chr1	8682927	8683063	4	-0.373957	Hypo
chr1	8802696	8802698	1	-0.057041	None
chr1	8835697	8835698	1	-0.153846	None
chr1	8928435	8928437	2	-0.391747	Hypo
chr1	8991260	8991270	4	-0.364138	Hypo
chr1	9028172	9028248	5	-0.322892	Hypo
chr1	9064894	9064900	2	-0.356532	Hypo
chr1	9077280	9077518	4	-0.309579	Hypo
chr1	9137321	9137323	1	-0.266261	Hypo
chr1	9178283	9178291	1	0.300541	Hyper
chr1	9208699	9208893	4	-0.116773	None
chr1	9238481	9238482	1	-0.181818	None
chr1	9476088	9476089	1	0.198333	None
chr1	9498804	9498805	1	-0.201531	None
chr1	9499667	9499867	4	-0.313283	Hypo
chr1	9591814	9591815	1	-0.0939266	None
chr1	9607453	9607455	1	0.323899	Hyper
chr1	9679274	9679276	2	-0.331595	Hypo
chr1	9735467	9735469	2	-0.424677	Hypo
chr1	10015076	10015094	2	-0.23065	None
chr1	10091963	10091967	4	0.288751	Hyper
chr1	10249905	10249906	1	0.875	Hyper
chr1	10313772	10313774	1	-0.18366	None
chr1	10467880	10467949	3	-0.354545	Hypo
chr1	10752700	10752701	1	-0.270833	Hypo
chr1	10824053	10824135	6	0.209524	None
chr1	10891184	10891394	4	-0.461472	Hypo
chr1	11125961	11125994	2	-0.264493	Hypo
chr1	11426118	11426228	3	-0.257017	Hypo
chr1	11807119	11807121	2	-0.534066	Hypo
chr1	11940860	11940861	1	-0.394872	Hypo
chr1	11987705	11987907	4	-0.266259	Hypo
chr1	12169109	12169299	4	-0.0883164	None
chr1	12247148	12247344	3	-0.438177	Hypo
chr1	12349009	12349010	1	-0.144747	None
chr1	12443858	12443876	1	-0.30819	Hypo
chr1	12463173	12463174	1	0.333333	Hyper
chr1	12476221	12476454	4	-0.223616	None
chr1	12492910	12492911	1	-0.418301	Hypo
chr1	12580578	12580580	1	-0.219229	None
chr1	13003722	13003913	3	-0.248065	None
chr1	13205946	13205947	1	0.219551	None
chr1	13855663	13855816	3	-0.17611	None
chr1	13867336	13867540	5	-0.264028	Hypo
chr1	13910594	13910596	1	-0.241558	None
chr1	14009764	14009893	4	-0.371432	Hypo
chr1	14075142	14075237	3	-0.315819	Hypo
chr1	14077911	14077913	2	-0.155556	None
chr1	14088224	14088225	1	0.4	Hyper
chr1	14245813	14245978	3	-0.232187	None
chr1	14490059	14490061	2	-0.476404	Hypo
chr1	14592664	14592746	3	0.0223881	None
chr1	14766180	14766314	3	0.0971825	None
chr1	14792192	14792193	1	-0.28	Hypo
chr1	14891859	14891962	4	-0.145829	None
chr1	14972158	14972159	1	-0.321263	Hypo
chr1	15064413	15064414	1	-0.431438	Hypo
chr1	15195762	15195764	1	0.0471342	None
chr1	15547612	15547614	2	-0.281241	Hypo
chr1	15553403	15553548	6	-0.150875	None
chr1	15589546	15589672	2	-0.300901	Hypo
chr1	15625646	15625779	2	-0.57971	Hypo
chr1	15864401	15864417	2	-0.389803	Hypo
chr1	15870894	15870896	2	-0.309524	Hypo
chr1	15872591	15872611	6	-0.246127	None
chr1	16174516	16174548	2	0.472354	Hyper
chr1	16198916	16199099	3	0.479493	Hyper
chr1	16397516	16397682	3	-0.0787442	None
chr1	16404263	16404416	6	-0.22042	None
chr1	16412779	16412969	5	-0.239091	None
chr1	16414792	16414867	3	-0.519859	Hypo
chr1	16669238	16669395	5	0.252763	Hyper
chr1	16671911	16672066	2	-0.303624	Hypo
chr1	16703991	16703993	2	-0.5	Hypo
chr1	16794232	16794251	1	-0.317119	Hypo
chr1	17006207	17006208	1	-0.39546	Hypo
chr1	17022512	17022584	2	-0.404762	Hypo
chr1	17044895	17044897	2	-0.388989	Hypo
chr1	17087842	17088024	5	-0.473684	Hypo
chr1	17208758	17208958	3	-0.44251	Hypo
chr1	17235909	17236086	3	-0.180941	None
chr1	17429511	17429581	4	-0.242991	None
chr1	17466944	17466982	4	-0.302398	Hypo
chr1	17468259	17468354	2	-0.248872	None
chr1	17473782	17473784	2	-0.445652	Hypo
chr1	17502370	17502371	1	0.214286	None
chr1	17504966	17504967	1	-0.36	Hypo
chr1	17515078	17515080	2	-0.666667	Hypo
chr1	17522530	17522849	6	-0.458824	Hypo
chr1	17562340	17562435	3	-0.46056	Hypo
chr1	17574477	17574619	4	-0.352247	Hypo
chr1	17623293	17623310	2	-0.316327	Hypo
chr1	17650972	17651170	4	-0.149709	None
chr1	17719218	17719220	2	-0.479651	Hypo
chr1	17873577	17873579	2	0.463056	Hyper
chr1	17876270	17876272	2	0.483333	Hyper
chr1	17884523	17884683	3	0.301786	Hyper
chr1	17932825	17932827	2	0.520879	Hyper
chr1	17934026	17934088	4	-0.338561	Hypo
chr1	18059551	18059553	2	-0.615385	Hypo
chr1	18066629	18066996	4	-0.276295	Hypo
chr1	18081829	18081982	3	-0.402825	Hypo
chr1	18200851	18200889	2	-0.43161	Hypo
chr1	18236126	18236128	1	0.0474117	None
chr1	18249784	18249785	1	-0.316138	Hypo
chr1	18296063	18296065	2	-0.433561	Hypo
chr1	18375660	18375845	5	-0.19276	None
chr1	18404865	18404866	1	-0.317837	Hypo
chr1	18448066	18448068	2	-0.676829	Hypo
chr1	18473422	18473504	3	-0.351618	Hypo
chr1	18491906	18491914	2	-0.316561	Hypo
chr1	18577205	18577284	3	0.216873	None
chr1	18581212	18581342	3	-0.334016	Hypo
chr1	18597501	18597503	1	-0.250917	Hypo
chr1	18655506	18655528	3	-0.0383316	None
chr1	18678898	18678985	2	-0.265625	Hypo
chr1	18785414	18785521	1	-0.289216	Hypo
chr1	18914125	18914374	4	-0.229722	None
chr1	19020692	19020827	3	0.039105	None
chr1	19199592	19199594	2	-0.554762	Hypo
chr1	19261444	19261534	2	-0.0245694	None
chr1	19475450	19475577	4	-0.396405	Hypo
chr1	19676256	19676318	3	-0.259524	Hypo
chr1	19832026	19832027	1	-0.474306	Hypo
chr1	19849234	19849235	1	-0.188636	None
chr1	19882777	19882778	1	-0.22619	None
chr1	20089638	20089738	4	0.0492611	None
chr1	20152910	20152964	1	-0.113553	None
chr1	20233466	20233468	2	0.324324	Hyper
chr1	20237692	20237694	2	0.500463	Hyper
chr1	20248789	20249183	3	0.178956	None
chr1	20296362	20296521	4	-0.331846	Hypo
chr1	20351821	20352084	4	-0.166372	None
chr1	20375527	20375529	2	0.704225	Hyper
chr1	20446111	20446143	2	0.0506329	None
chr1	20572652	20572800	3	0.113251	None
chr1	20580939	20581136	4	0.414703	Hyper
chr1	20638047	20638070	2	-0.532164	Hypo
chr1	20642457	20642459	2	-0.555556	Hypo
chr1	20693723	20693914	5	0.140261	None
chr1	20703208	20703265	1	-0.205128	None
chr1	20730102	20730104	2	0.548129	Hyper
chr1	20746080	20746141	3	0.696429	Hyper
chr1	20746808	20746809	1	0.916667	Hyper
chr1	20750280	20750410	4	0.581583	Hyper
chr1	20753931	20754043	2	0.444444	Hyper
chr1	20755566	20755668	3	0.000271297	None
chr1	20756703	20756705	2	0.5	Hyper
chr1	20836544	20836545	1	-0.216706	None
chr1	20893399	20893401	2	-0.284357	Hypo
chr1	20961181	20961183	2	0.480351	Hyper
chr1	20964072	20964167	4	-0.157895	None
chr1	20989959	20989989	2	-0.288212	Hypo
chr1	21094669	21094754	3	-0.262202	Hypo
chr1	21164437	21164626	5	-0.109149	None
chr1	21466798	21466800	2	-0.6	Hypo
chr1	21513564	21513565	1	-0.497107	Hypo
chr1	21724365	21724367	2	-0.577143	Hypo
chr1	21769430	21769506	3	0.220306	None
chr1	22004162	22004170	2	-0.310351	Hypo
chr1	22028268	22028356	3	-0.285429	Hypo
chr1	22078985	22079134	2	-0.321878	Hypo
chr1	22149855	22149856	1	-0.322581	Hypo
chr1	22384840	22384994	2	-0.392763	Hypo
chr1	22512080	22512137	3	-0.258137	Hypo
chr1	22540963	22540965	2	-0.547619	Hypo
chr1	22606338	22606534	3	-0.177569	None
chr1	22673137	22673203	3	0.277843	Hyper
chr1	22787341	22787527	3	0.438221	Hyper
chr1	22955393	22955394	1	-0.202429	None
chr1	22982313	22982556	5	-0.28993	Hypo
chr1	23018530	23018592	3	-0.151341	None
chr1	23025608	23025675	2	-0.43263	Hypo
chr1	23173151	23173227	3	0.422612	Hyper
chr1	23176772	23176774	2	-0.53943	Hypo
chr1	23193030	23193031	1	-0.614286	Hypo
chr1	23205784	23205786	2	-0.101087	None
chr1	23358269	23358271	2	0.411765	Hyper
chr1	23420366	23420452	3	-0.298387	Hypo
chr1	23434939	23435001	2	-0.315477	Hypo
chr1	23467938	23467948	2	-0.718427	Hypo
chr1	23486175	23486304	2	-0.189007	None
chr1	23564571	23564771	3	-0.393069	Hypo
chr1	23607473	23607589	3	-0.0291448	None
chr1	23611924	23612101	4	-0.0858757	None
chr1	23647258	23647370	4	-0.288504	Hypo
chr1	23665627	23665724	4	-0.380285	Hypo
chr1	23797993	23798082	3	-0.216064	None
chr1	23997822	23999127	10	-0.1519	None
chr1	24006432	24006433	1	0.175456	None
chr1	24045407	24045556	5	-0.239579	None
chr1	24075739	24075741	2	-0.212388	None
chr1	24077336	24077338	1	-0.141892	None
chr1	24078622	24078624	1	-0.19143	None
chr1	24147521	24147655	5	-0.290022	Hypo
chr1	24153652	24153753	5	-0.194709	None
chr1	24384847	24384954	3	-0.309631	Hypo
chr1	24388701	24388702	1	-0.480745	Hypo
chr1	24457010	24457062	4	-0.316306	Hypo
chr1	24464278	24464380	3	-0.428135	Hypo
chr1	24468415	24468480	4	-0.203347	None
chr1	24473840	24473993	4	-0.317516	Hypo
chr1	24499432	24499594	2	-0.26321	Hypo
chr1	24573157	24573297	4	-0.125765	None
chr1	24574392	24574456	1	-0.183219	None
chr1	24580901	24580934	2	-0.408417	Hypo
chr1	24618828	24619047	2	-0.177204	None
chr1	24674967	24674969	2	-0.853333	Hypo
chr1	24679822	24679967	4	-0.286002	Hypo
chr1	24735258	24735404	4	-0.381685	Hypo
chr1	24785173	24785175	2	-0.315801	Hypo
chr1	24798118	24798124	2	-0.604762	Hypo
chr1	24801593	24801616	2	-0.140461	None
chr1	24802524	24802642	2	-0.166888	None
chr1	24812320	24812358	3	0.0645161	None
chr1	24816278	24816510	5	-0.296882	Hypo
chr1	24862336	24862486	4	-0.135965	None
chr1	24868644	24868736	3	-0.24517	None
chr1	24934558	24934727	3	-0.21227	None
chr1	24943192	24943331	4	-0.241333	None
chr1	24965845	24966012	4	-0.146286	None
chr1	24970813	24970817	2	-0.159423	None
chr1	24986786	24986787	1	-0.259142	Hypo
chr1	25009286	25009357	2	-0.342504	Hypo
chr1	25016802	25016972	3	-0.273733	Hypo
chr1	25018777	25018779	2	-0.175176	None
chr1	25021308	25021476	6	-0.208769	None
chr1	25078013	25078287	6	-0.0676616	None
chr1	25079763	25079911	3	-0.285643	Hypo
chr1	25087091	25087207	3	-0.0554602	None
chr1	25136676	25136677	1	-0.568841	Hypo
chr1	25183418	25183482	2	-0.409091	Hypo
chr1	25196546	25196547	1	-0.5	Hypo
chr1	25278590	25278769	3	-0.2	None
chr1	25341747	25341846	4	-0.281682	Hypo
chr1	25620454	25620455	1	-0.322222	Hypo
chr1	25638959	25639160	3	-0.468191	Hypo
chr1	25656095	25656176	2	-0.4397	Hypo
chr1	25706419	25706420	1	-0.6	Hypo
chr1	25874374	25874376	2	-0.604211	Hypo
chr1	25944190	25944191	1	-0.246802	None
chr1	26081922	26081923	1	-0.286061	Hypo
chr1	26147006	26147205	3	-0.260425	Hypo
chr1	26191190	26191375	3	-0.289202	Hypo
chr1	26196788	26196820	1	-0.162496	None
chr1	26238585	26238586	1	-0.237613	None
chr1	26249852	26249854	1	-0.196443	None
chr1	26279856	26280091	5	-0.239515	None
chr1	26338703	26338830	5	-0.183056	None
chr1	26469202	26469324	4	-0.276173	Hypo
chr1	26497068	26497078	3	-0.344162	Hypo
chr1	26497517	26497691	3	-0.347847	Hypo
chr1	26691577	26691578	1	-0.583333	Hypo
chr1	26800380	26800381	1	-0.364341	Hypo
chr1	26827575	26827576	1	-0.516667	Hypo
chr1	26827678	26827770	5	-0.206828	None
chr1	26827867	26827868	1	-0.852941	Hypo
chr1	26877780	26877781	1	-0.154996	None
chr1	27232468	27232593	6	-0.336526	Hypo
chr1	27331488	27331594	3	-0.206045	None
chr1	27410669	27410868	4	0.362424	Hyper
chr1	27525552	27525553	1	-0.26464	Hypo
chr1	27535866	27536034	3	-0.0969963	None
chr1	27855474	27855550	3	-0.198619	None
chr1	28003952	28004116	5	-0.223825	None
chr1	28039615	28039617	2	-0.22	None
chr1	28048201	28048202	1	-0.185714	None
chr1	28074847	28075006	4	-0.44772	Hypo
chr1	28176868	28176998	5	-0.478992	Hypo
chr1	28201740	28201742	2	-0.521792	Hypo
chr1	28238267	28238434	4	-0.263743	Hypo
chr1	28297219	28297244	2	-0.24607	None
chr1	28403364	28403366	2	-0.543846	Hypo
chr1	28466035	28466037	2	-0.404858	Hypo
chr1	28486870	28486871	1	-0.240475	None
chr1	28507787	28508088	4	-0.291105	Hypo
chr1	28588347	28588349	1	-0.358124	Hypo
chr1	28670727	28670826	5	-0.334665	Hypo
chr1	28698620	28698650	2	-0.471445	Hypo
chr1	28762495	28762548	2	-0.329365	Hypo
chr1	28787099	28787194	4	-0.313231	Hypo
chr1	28913480	28913492	3	-0.225998	None
chr1	28963106	28963108	2	-0.481356	Hypo
chr1	29038522	29038523	1	-0.285714	Hypo
chr1	29474322	29474323	1	0.206897	None
chr1	29503355	29503357	2	-0.238806	None
chr1	29507648	29507802	3	-0.292857	Hypo
chr1	29576578	29576617	2	-0.423077	Hypo
chr1	29593832	29593908	3	-0.195088	None
chr1	29674505	29674507	2	-0.447179	Hypo
chr1	29684878	29684886	4	-0.387728	Hypo
chr1	29752431	29752667	4	-0.285115	Hypo
chr1	29817954	29817956	2	0.759649	Hyper
chr1	29890097	29890230	3	-0.403117	Hypo
chr1	29909667	29909760	2	0.408197	Hyper
chr1	29925053	29925112	3	-0.617921	Hypo
chr1	30013616	30013618	2	-0.259259	Hypo
chr1	30231101	30231102	1	-0.490196	Hypo
chr1	30313977	30314177	3	-0.355618	Hypo
chr1	30352285	30352458	4	-0.129153	None
chr1	30398688	30398778	3	-0.196123	None
chr1	30511167	30511180	2	-0.126761	None
chr1	30573823	30573966	2	-0.361438	Hypo
chr1	30600168	30600169	1	-0.186992	None
chr1	30758396	30758404	4	-0.346883	Hypo
chr1	30880710	30880904	3	-0.265934	Hypo
chr1	30990822	30991022	4	-0.237547	None
chr1	31015004	31015005	1	0.285714	Hyper
chr1	31028482	31028483	1	-0.131579	None
chr1	31131198	31131322	3	-0.482947	Hypo
chr1	31282885	31282887	2	-0.415385	Hypo
chr1	31451246	31451247	1	-0.345455	Hypo
chr1	31467467	31467468	1	-0.332512	Hypo
chr1	31673970	31674078	3	-0.334479	Hypo
chr1	31676524	31676683	3	-0.325413	Hypo
chr1	31728091	31728220	2	-0.328571	Hypo
chr1	31836141	31836142	1	-0.433333	Hypo
chr1	31860753	31860810	2	-0.265625	Hypo
chr1	31908211	31908263	2	-0.275169	Hypo
chr1	32198934	32199043	3	-0.183789	None
chr1	32396649	32396845	4	-0.148283	None
chr1	32506352	32506462	4	-0.360258	Hypo
chr1	32592717	32592764	4	-0.586284	Hypo
chr1	32641903	32641904	1	-0.393939	Hypo
chr1	32818743	32818779	3	-0.255814	Hypo
chr1	32830610	32830612	2	-0.237873	None
chr1	32846505	32846706	3	-0.203469	None
chr1	32918465	32918507	3	-0.284091	Hypo
chr1	33260613	33260615	2	-0.33809	Hypo
chr1	33263349	33263489	3	-0.4875	Hypo
chr1	33270909	33270923	2	-0.141201	None
chr1	33286199	33286331	4	-0.182901	None
chr1	33331703	33331725	1	-0.30778	Hypo
chr1	33344779	33344781	2	-0.40625	Hypo
chr1	33422456	33422458	2	-0.329175	Hypo
chr1	33505775	33505776	1	-0.154378	None
chr1	33547323	33547573	3	-0.401273	Hypo
chr1	33606959	33606979	3	-0.221325	None
chr1	33673468	33673470	1	-0.273973	Hypo
chr1	33743250	33743334	3	-0.235656	None
chr1	33822672	33822866	3	-0.273053	Hypo
chr1	33831758	33831760	2	-0.320813	Hypo
chr1	34076974	34076976	1	-0.439312	Hypo
chr1	34177104	34177251	2	-0.232393	None
chr1	34280181	34280182	1	-0.294118	Hypo
chr1	34296888	34296890	1	-0.2076	None
chr1	34339430	34339432	2	-0.464286	Hypo
chr1	34386674	34386676	2	-0.459514	Hypo
chr1	34420656	34420658	1	-0.288095	Hypo
chr1	34433334	34433445	3	-0.213716	None
chr1	34495857	34495859	2	-0.360369	Hypo
chr1	34853918	34853920	2	-0.325758	Hypo
chr1	35117500	35117702	4	-0.170401	None
chr1	35144668	35144669	1	-0.220275	None
chr1	35396006	35396143	2	-0.154762	None
chr1	35435617	35435618	1	-0.385	Hypo
chr1	35496541	35496693	2	-0.424939	Hypo
chr1	35528398	35528582	3	-0.199631	None
chr1	35714660	35714729	4	-0.208955	None
chr1	35809478	35809656	3	-0.43938	Hypo
chr1	35815147	35815149	1	-0.23049	None
chr1	35905360	35905507	3	-0.156699	None
chr1	35913729	35913987	4	-0.379455	Hypo
chr1	35971026	35971033	4	-0.445055	Hypo
chr1	36198688	36198825	2	-0.447498	Hypo
chr1	36210649	36210651	1	-0.364263	Hypo
chr1	36260475	36260597	6	-0.2443	None
chr1	36406072	36406201	2	-0.388155	Hypo
chr1	36542071	36542096	1	-0.292857	Hypo
chr1	36566580	36566769	3	-0.241271	None
chr1	36638284	36639519	6	-0.190476	None
chr1	36640355	36640357	2	-0.263516	Hypo
chr1	36673635	36673637	1	-0.092415	None
chr1	36698308	36698430	4	-0.305602	Hypo
chr1	36746435	36746475	1	-0.249572	None
chr1	36788577	36788579	2	-0.221014	None
chr1	36984246	36984256	2	-0.254209	Hypo
chr1	37070362	37070515	3	-0.360251	Hypo
chr1	37074805	37074831	1	-0.0989011	None
chr1	37097027	37097161	3	-0.18604	None
chr1	37101691	37101885	5	-0.217756	None
chr1	37122171	37122239	3	-0.284487	Hypo
chr1	37125199	37125287	2	-0.0672414	None
chr1	37129049	37129055	2	-0.352843	Hypo
chr1	37157557	37157559	1	-0.226745	None
chr1	37162743	37162744	1	-0.414141	Hypo
chr1	37184714	37184815	3	-0.235884	None
chr1	37218922	37219050	3	-0.233791	None
chr1	37285857	37285858	1	-0.423077	Hypo
chr1	37331894	37332018	2	-0.395521	Hypo
chr1	37358833	37358939	4	-0.179116	None
chr1	37362101	37362103	2	-0.316667	Hypo
chr1	37444052	37444253	2	-0.321437	Hypo
chr1	37509736	37509738	1	-0.0890937	None
chr1	37521536	37521620	6	-0.306911	Hypo
chr1	37590182	37590373	4	-0.189394	None
chr1	37595415	37595576	3	-0.254466	Hypo
chr1	37663956	37663958	1	0.144097	None
chr1	37736187	37736371	4	-0.0566434	None
chr1	37807131	37807151	3	-0.359947	Hypo
chr1	37873468	37873662	4	-0.277131	Hypo
chr1	38024402	38024610	5	-0.33412	Hypo
chr1	38127484	38127646	4	-0.29985	Hypo
chr1	38133638	38133639	1	-0.253793	Hypo
chr1	38210077	38210078	1	-0.399267	Hypo
chr1	38266136	38266137	1	0.4	Hyper
chr1	38267158	38267237	2	0.109962	None
chr1	38368687	38368807	3	0.0832298	None
chr1	38836265	38836319	2	-0.195745	None
chr1	38940213	38940371	5	-0.250658	Hypo
chr1	39187587	39187589	2	-0.306093	Hypo
chr1	39342672	39342673	1	-0.34069	Hypo
chr1	39490837	39491026	4	-0.328753	Hypo
chr1	39661396	39661627	4	-0.370802	Hypo
chr1	39863236	39863237	1	-0.534722	Hypo
chr1	39967833	39967905	3	-0.164179	None
chr1	40039676	40039708	1	-0.132262	None
chr1	40192019	40192021	2	-0.011583	None
chr1	40502182	40502359	2	-0.332211	Hypo
chr1	40509351	40509422	2	-0.30072	Hypo
chr1	40637768	40637879	3	0.218182	None
chr1	40754787	40754936	4	-0.205044	None
chr1	40797797	40797798	1	-0.270903	Hypo
chr1	40814232	40814241	2	-0.285294	Hypo
chr1	40929809	40929825	2	-0.370423	Hypo
chr1	41281162	41281332	5	-0.285092	Hypo
chr1	41404212	41404348	3	-0.254125	Hypo
chr1	41478406	41478568	4	-0.36216	Hypo
chr1	41524490	41524651	3	-0.184848	None
chr1	41587193	41587368	3	0.305876	Hyper
chr1	41624041	41624122	2	-0.429286	Hypo
chr1	41641631	41641632	1	-0.44863	Hypo
chr1	41644674	41644862	5	-0.3625	Hypo
chr1	41690940	41690942	1	-0.185958	None
chr1	41742019	41742295	6	-0.42506	Hypo
chr1	41809332	41809333	1	-0.444578	Hypo
chr1	41821259	41821431	2	-0.0773509	None
chr1	41878306	41878333	3	-0.325538	Hypo
chr1	41903137	41903149	1	-0.0627919	None
chr1	41919487	41919557	3	-0.209839	None
chr1	41958370	41958502	3	-0.478912	Hypo
chr1	42004429	42004541	2	-0.19929	None
chr1	42110778	42110916	4	-0.275677	Hypo
chr1	42125024	42125026	1	-0.351429	Hypo
chr1	42592421	42592616	4	-0.413033	Hypo
chr1	42693558	42693559	1	-0.375	Hypo
chr1	42920092	42920093	1	-0.184492	None
chr1	43025310	43025465	5	-0.147636	None
chr1	43072170	43072311	3	0.0254529	None
chr1	43126546	43126672	3	-0.215354	None
chr1	43157602	43157603	1	-0.238385	None
chr1	43182661	43182875	5	-0.196058	None
chr1	43210103	43210104	1	0.281159	Hyper
chr1	43211325	43211582	5	-0.205053	None
chr1	43222217	43222418	3	-0.175439	None
chr1	43242469	43242637	2	-0.236287	None
chr1	43368749	43368893	2	-0.162653	None
chr1	43487446	43487447	1	-0.209327	None
chr1	43527962	43527979	1	-0.21237	None
chr1	43568614	43568615	1	-0.353276	Hypo
chr1	43677568	43677585	3	-0.387097	Hypo
chr1	43735600	43735602	2	0.377948	Hyper
chr1	43797525	43797537	3	-0.486428	Hypo
chr1	44041409	44041511	3	-0.134135	None
chr1	44044308	44044310	1	0.0683761	None
chr1	44067130	44067226	2	0.0388889	None
chr1	44075256	44075409	3	-0.404545	Hypo
chr1	44271890	44272089	3	-0.132894	None
chr1	44357097	44357233	3	-0.18833	None
chr1	44510349	44510630	3	-0.228893	None
chr1	44581657	44581777	3	-0.0644258	None
chr1	44712880	44712881	1	-0.5	Hypo
chr1	44884033	44884241	6	0.412338	Hyper
chr1	44889209	44889330	2	0.309091	Hyper
chr1	44889526	44889527	1	0.470588	Hyper
chr1	45099203	45099341	5	-0.0447964	None
chr1	45125162	45125366	6	-0.360698	Hypo
chr1	45135747	45135806	4	-0.164189	None
chr1	45261678	45261713	2	-0.0480631	None
chr1	45524197	45524378	3	-0.317538	Hypo
chr1	45542857	45542988	2	-0.481377	Hypo
chr1	45696228	45696299	3	-0.21437	None
chr1	45886816	45886891	2	-0.085512	None
chr1	46119118	46119307	4	-0.0741047	None
chr1	46355069	46355135	2	0.137717	None
chr1	46675942	46675944	2	-0.363462	Hypo
chr1	46774205	46774280	2	-0.715488	Hypo
chr1	46809298	46809300	2	-0.292302	Hypo
chr1	46822584	46822585	1	0.52381	Hyper
chr1	46824549	46824649	2	-0.352635	Hypo
chr1	46865258	46865259	1	-0.870445	Hypo
chr1	46917422	46917476	2	-0.341901	Hypo
chr1	46951931	46951933	1	-0.116263	None
chr1	47046988	47047105	3	-0.371527	Hypo
chr1	47134776	47134792	2	-0.468096	Hypo
chr1	47162842	47163036	5	-0.408369	Hypo
chr1	47179493	47179495	1	-0.180952	None
chr1	47191957	47192168	6	-0.271925	Hypo
chr1	47382244	47382377	4	-0.284689	Hypo
chr1	47403714	47403845	5	-0.239538	None
chr1	47627217	47627408	2	-0.161376	None
chr1	47738206	47738208	2	-0.392208	Hypo
chr1	47822695	47822750	4	-0.285506	Hypo
chr1	47992130	47992325	3	-0.446939	Hypo
chr1	48021202	48021328	2	-0.460677	Hypo
chr1	48063969	48064253	5	-0.250987	Hypo
chr1	48068236	48068413	4	-0.261021	Hypo
chr1	48104894	48104895	1	0.376923	Hyper
chr1	48142629	48142861	4	-0.277434	Hypo
chr1	48184017	48184191	4	-0.225838	None
chr1	48220377	48220489	3	-0.320645	Hypo
chr1	48430394	48430396	1	-0.271848	Hypo
chr1	48604030	48604032	1	-0.507024	Hypo
chr1	48749066	48749068	1	-0.18374	None
chr1	49011657	49011823	3	0.184569	None
chr1	49094735	49094736	1	-0.130435	None
chr1	49102032	49102052	2	-0.324279	Hypo
chr1	49222743	49222918	5	-0.191534	None
chr1	49362412	49362628	3	-0.310157	Hypo
chr1	49412779	49412781	2	-0.374508	Hypo
chr1	49610270	49610419	3	0.00397558	None
chr1	49614139	49614141	2	0.435907	Hyper
chr1	49950329	49950432	5	-0.262105	Hypo
chr1	50025873	50025955	1	0.115337	None
chr1	50214582	50214583	1	-0.198718	None
chr1	50302463	50302622	4	-0.147337	None
chr1	50362009	50362011	1	0.066723	None
chr1	50412641	50412771	4	-0.388889	Hypo
chr1	50491766	50491806	5	-0.296636	Hypo
chr1	50705663	50705742	2	-0.197477	None
chr1	50748145	50748386	6	0.102976	None
chr1	50983985	50984126	2	-0.279496	Hypo
chr1	51079034	51079205	2	0.145932	None
chr1	51231156	51231158	2	-0.395349	Hypo
chr1	51608744	51608902	3	-0.457701	Hypo
chr1	51617507	51617748	4	-0.36732	Hypo
chr1	51681166	51681168	2	-0.28125	Hypo
chr1	51731166	51731317	5	-0.213054	None
chr1	51789139	51789308	4	0.132659	None
chr1	51836940	51837060	4	-0.31478	Hypo
chr1	51837397	51837399	1	-0.158637	None
chr1	52097686	52097688	2	-0.553191	Hypo
chr1	52520821	52520970	2	0.0202429	None
chr1	52586924	52586951	2	0.0408163	None
chr1	52672051	52672164	3	-0.265105	Hypo
chr1	52734798	52734936	3	-0.299179	Hypo
chr1	52854350	52854352	2	-0.380435	Hypo
chr1	53129271	53129297	1	0.154321	None
chr1	53228946	53229169	4	-0.308333	Hypo
chr1	53362765	53362767	2	-0.555498	Hypo
chr1	53749508	53749640	4	-0.194552	None
chr1	53797367	53797486	4	-0.18375	None
chr1	53909018	53909019	1	0.211982	None
chr1	53939848	53940050	4	-0.262301	Hypo
chr1	54182992	54183192	4	-0.382015	Hypo
chr1	54197715	54197738	3	-0.371722	Hypo
chr1	54213652	54213701	2	-0.243862	None
chr1	54333498	54333614	5	-0.282883	Hypo
chr1	54339668	54339669	1	-0.285126	Hypo
chr1	54573551	54573621	4	-0.249274	None
chr1	54900607	54900609	2	-0.522796	Hypo
chr1	55044448	55044664	3	-0.463726	Hypo
chr1	55072171	55072319	3	-0.384852	Hypo
chr1	55098273	55098274	1	-0.355152	Hypo
chr1	55242327	55242379	3	-0.289974	Hypo
chr1	55245124	55245125	1	-0.244737	None
chr1	55252424	55252520	2	-0.210323	None
chr1	55264140	55264141	1	-0.380994	Hypo
chr1	55344568	55344569	1	-0.286187	Hypo
chr1	55356145	55356178	1	-0.254941	Hypo
chr1	55392159	55392278	4	-0.284373	Hypo
chr1	55429265	55429267	2	-0.0402098	None
chr1	55722170	55722277	3	-0.263225	Hypo
chr1	55754320	55754322	2	-0.279061	Hypo
chr1	55788357	55789279	6	-0.357337	Hypo
chr1	55822515	55822616	5	-0.331832	Hypo
chr1	55891973	55892360	12	0.12469	None
chr1	55934684	55934759	4	-0.162678	None
chr1	55987052	55987110	3	0.0335658	None
chr1	56039527	56039529	2	-0.22861	None
chr1	56155925	56155951	2	-0.194435	None
chr1	56298949	56299132	2	-0.202649	None
chr1	56532371	56532372	1	-0.282648	Hypo
chr1	56568927	56568928	1	-0.285924	Hypo
chr1	56594064	56594202	3	-0.289687	Hypo
chr1	56637357	56637461	6	0.226314	None
chr1	56645825	56645827	2	-0.407407	Hypo
chr1	56674705	56674820	4	-0.157983	None
chr1	56688840	56689034	6	-0.347159	Hypo
chr1	56862196	56862197	1	0.171429	None
chr1	56927216	56927218	1	-0.174026	None
chr1	57120995	57121177	4	-0.295184	Hypo
chr1	57126196	57126290	6	0.0814757	None
chr1	57509759	57509802	2	-0.227866	None
chr1	57819995	57820022	2	-0.407843	Hypo
chr1	57843992	57843993	1	-0.621622	Hypo
chr1	57890663	57890664	1	-0.22898	None
chr1	57948661	57948767	4	-0.260714	Hypo
chr1	57972166	57972168	1	-0.250614	Hypo
chr1	58010006	58010007	1	-0.272727	Hypo
chr1	58027898	58027987	5	-0.110299	None
chr1	58071984	58072281	4	-0.409172	Hypo
chr1	58109740	58109869	4	-0.226558	None
chr1	58112896	58112897	1	-0.384615	Hypo
chr1	58345172	58345181	1	0.034937	None
chr1	59051065	59051250	5	-0.0989729	None
chr1	59100410	59100513	2	-0.392045	Hypo
chr1	59103464	59103466	2	-0.229508	None
chr1	59155717	59155841	3	-0.192063	None
chr1	59191911	59192100	2	-0.304507	Hypo
chr1	59342984	59343171	3	-0.131752	None
chr1	59372690	59372768	3	-0.416498	Hypo
chr1	59389066	59389068	2	-0.240511	None
chr1	59427701	59427703	1	-0.0714286	None
chr1	59574082	59574144	2	-0.366162	Hypo
chr1	59782690	59782778	2	-0.116533	None
chr1	59898103	59898291	3	-0.271186	Hypo
chr1	60029246	60029247	1	0.51	Hyper
chr1	60173205	60173232	2	-0.347862	Hypo
chr1	60457372	60457568	2	0.0263304	None
chr1	60462813	60462854	3	0.285955	Hyper
chr1	60488581	60488586	2	-0.199337	None
chr1	60553975	60553976	1	-0.358333	Hypo
chr1	60756422	60756423	1	-0.548387	Hypo
chr1	60772276	60772389	4	-0.174597	None
chr1	60899298	60899421	3	-0.376068	Hypo
chr1	60949424	60949480	3	-0.343443	Hypo
chr1	61008995	61009102	2	-0.270417	Hypo
chr1	61065806	61065893	4	-0.23274	None
chr1	61091592	61091593	1	-0.354167	Hypo
chr1	61108954	61109028	3	0.623932	Hyper
chr1	61176573	61176750	3	-0.199381	None
chr1	61194764	61194766	1	-0.368856	Hypo
chr1	61199579	61199873	3	-0.237363	None
chr1	61352306	61352308	2	-0.384043	Hypo
chr1	61361347	61361489	3	-0.111769	None
chr1	61363762	61363764	1	-0.181502	None
chr1	61552243	61552429	5	-0.256137	Hypo
chr1	61731311	61731446	4	-0.29912	Hypo
chr1	61773367	61773573	6	-0.157493	None
chr1	61958423	61958425	1	-0.366962	Hypo
chr1	62005608	62005800	5	-0.17353	None
chr1	62046839	62047009	3	-0.512032	Hypo
chr1	62073139	62073141	2	-0.0162602	None
chr1	62140084	62140169	4	-0.274368	Hypo
chr1	62145829	62145847	3	-0.322672	Hypo
chr1	62211192	62211306	1	-0.191176	None
chr1	62228077	62228168	3	-0.112075	None
chr1	62237342	62237446	3	-0.212274	None
chr1	62357094	62357096	2	0.0642111	None
chr1	62391121	62391202	3	-0.466284	Hypo
chr1	62400508	62400640	8	-0.155885	None
chr1	62416535	62416536	1	-0.285714	Hypo
chr1	62438130	62438152	2	-0.238776	None
chr1	62454576	62454850	9	-0.234427	None
chr1	62466463	62466465	2	-0.494636	Hypo
chr1	62545009	62545386	5	-0.213544	None
chr1	62572290	62572627	7	-0.252676	Hypo
chr1	62616981	62616982	1	-0.164244	None
chr1	62660888	62660890	1	0.213923	None
chr1	62680558	62680796	4	-0.230907	None
chr1	62681916	62682080	2	-0.51955	Hypo
chr1	62684971	62684982	3	-0.319023	Hypo
chr1	62686831	62686832	1	-0.336538	Hypo
chr1	62704151	62704352	3	-0.174329	None
chr1	62708366	62708367	1	-0.22488	None
chr1	62729911	62729912	1	-0.15625	None
chr1	62811698	62811700	2	-0.206865	None
chr1	62818555	62818561	2	-0.149394	None
chr1	62845642	62846056	5	-0.200177	None
chr1	62877634	62877639	1	0.168293	None
chr1	62950225	62950227	2	-0.281187	Hypo
chr1	62978618	62978713	3	-0.168346	None
chr1	63051910	63052112	4	-0.398148	Hypo
chr1	63291231	63291232	1	-0.313364	Hypo
chr1	63596271	63596272	1	-0.462121	Hypo
chr1	63648724	63648726	2	-0.0432692	None
chr1	63660504	63660505	1	-0.285714	Hypo
chr1	63830493	63830494	1	-0.354839	Hypo
chr1	63951637	63951638	1	-0.484848	Hypo
chr1	63987668	63987670	2	-0.363636	Hypo
chr1	64540604	64540807	6	0.383773	Hyper
chr1	64673315	64673449	6	0.0778557	None
chr1	64731147	64731149	2	-0.0331429	None
chr1	65106606	65106607	1	-0.193994	None
chr1	65197342	65197452	4	-0.431169	Hypo
chr1	65448151	65448355	5	-0.0575227	None
chr1	65791151	65791186	2	-0.197902	None
chr1	65971110	65971208	3	-0.17213	None
chr1	66175737	66175910	3	-0.221028	None
chr1	66400637	66400638	1	-0.24	None
chr1	66517241	66517269	3	0.513258	Hyper
chr1	66580500	66580610	4	-0.339104	Hypo
chr1	66706284	66706394	5	-0.11058	None
chr1	66707237	66707409	5	-0.0879659	None
chr1	67161842	67161922	2	-0.384366	Hypo
chr1	67459308	67459309	1	0.416667	Hyper
chr1	67464525	67464526	1	0.166667	None
chr1	67742345	67742464	2	-0.217145	None
chr1	67787021	67787094	1	-0.232882	None
chr1	67845075	67845076	1	-0.3	Hypo
chr1	67916968	67916970	2	-0.153846	None
chr1	67928305	67928378	2	0.14963	None
chr1	67967929	67968079	2	-0.197876	None
chr1	68005363	68005544	5	-0.277687	Hypo
chr1	68032074	68032076	2	-0.233938	None
chr1	68055931	68056200	6	-0.304118	Hypo
chr1	68124497	68124686	3	-0.193067	None
chr1	68183298	68183358	2	-0.136951	None
chr1	68292865	68292867	2	-0.540984	Hypo
chr1	68578335	68578344	2	-0.289683	Hypo
chr1	68799250	68799435	4	-0.312567	Hypo
chr1	68809245	68809247	1	-0.287809	Hypo
chr1	68843806	68843918	4	-0.0908565	None
chr1	68862905	68863075	3	-0.353882	Hypo
chr1	68900289	68900290	1	-0.285714	Hypo
chr1	68905437	68905639	3	-0.151313	None
chr1	68997104	68997225	6	-0.146673	None
chr1	69025570	69025774	4	-0.178672	None
chr1	69038125	69038170	2	0.143543	None
chr1	69236430	69236431	1	-0.238095	None
chr1	69240671	69240690	3	-0.374825	Hypo
chr1	69425132	69425385	6	-0.0902415	None
chr1	69439296	69439384	2	-0.205057	None
chr1	69688402	69688404	2	-0.145833	None
chr1	69833016	69833032	2	-0.108434	None
chr1	70452959	70452960	1	-0.148024	None
chr1	70458092	70458290	3	-0.405889	Hypo
chr1	70554038	70554040	2	-0.349732	Hypo
chr1	70676959	70677016	2	-0.36084	Hypo
chr1	70720580	70720581	1	-0.148148	None
chr1	70774703	70774877	6	-0.336087	Hypo
chr1	70934830	70934832	1	-0.0117271	None
chr1	71088383	71088471	2	-0.164273	None
chr1	71094660	71094828	3	0.47671	Hyper
chr1	71107029	71107068	2	-0.142857	None
chr1	71294505	71294506	1	-0.28022	Hypo
chr1	71927275	71927422	4	0.10886	None
chr1	72229727	72229728	1	-0.0882353	None
chr1	72279839	72279841	2	0.00427807	None
chr1	72453451	72453545	4	0.358165	Hyper
chr1	72800302	72800314	2	-0.157842	None
chr1	72938807	72938883	2	-0.123117	None
chr1	72989511	72989639	5	-0.252133	Hypo
chr1	73045020	73045083	2	-0.15625	None
chr1	73272076	73272085	1	0.404762	Hyper
chr1	73386690	73386772	3	-0.336022	Hypo
chr1	73584191	73584216	2	-0.406061	Hypo
chr1	73650284	73650285	1	-0.315942	Hypo
chr1	73974657	73974659	1	-0.125147	None
chr1	74040417	74040440	2	-0.464345	Hypo
chr1	74138704	74138705	1	-0.186636	None
chr1	74647359	74647599	6	-0.122897	None
chr1	74725698	74725705	1	-0.0484024	None
chr1	74728225	74728240	1	0.207829	None
chr1	74731360	74731398	1	-0.312551	Hypo
chr1	74753800	74753868	2	-0.346408	Hypo
chr1	74761499	74761500	1	-0.357143	Hypo
chr1	75005849	75006029	3	-0.222657	None
chr1	75111210	75111356	3	-0.271245	Hypo
chr1	75178884	75178917	2	-0.567647	Hypo
chr1	75258543	75258677	4	-0.236999	None
chr1	75337397	75337399	2	0.667874	Hyper
chr1	75356305	75356378	3	-0.201677	None
chr1	75580622	75580770	4	-0.15914	None
chr1	75729080	75729103	2	-0.416054	Hypo
chr1	76232483	76232484	1	-0.463529	Hypo
chr1	76287291	76287292	1	-0.162879	None
chr1	76328793	76328950	4	-0.267509	Hypo
chr1	76431934	76432168	4	-0.268091	Hypo
chr1	76597865	76598064	5	-0.181741	None
chr1	76703251	76703343	4	-0.232712	None
chr1	76756444	76756646	3	-0.203225	None
chr1	76783158	76783159	1	-0.329329	Hypo
chr1	76850852	76850917	3	-0.189368	None
chr1	77021308	77021421	2	-0.369565	Hypo
chr1	77150643	77150645	2	-0.123922	None
chr1	77171573	77171757	3	-0.139726	None
chr1	77182375	77182376	1	-0.14	None
chr1	77241172	77241328	4	-0.272534	Hypo
chr1	77245005	77245064	3	-0.374569	Hypo
chr1	77270788	77270790	2	-0.444805	Hypo
chr1	77481729	77481765	1	-0.179263	None
chr1	77501222	77501229	1	-0.0389474	None
chr1	77708191	77708389	3	-0.116905	None
chr1	77783206	77783275	4	-0.299371	Hypo
chr1	78135674	78135726	4	-0.310642	Hypo
chr1	78154887	78155002	2	-0.125	None
chr1	78184226	78184228	1	-0.334448	Hypo
chr1	78192645	78192822	5	-0.267067	Hypo
chr1	78251347	78251396	3	-0.155425	None
chr1	78256197	78256376	4	-0.175269	None
chr1	78302776	78302777	1	-0.413919	Hypo
chr1	78371572	78371573	1	-0.167112	None
chr1	78380187	78380298	3	-0.115245	None
chr1	78398181	78398365	3	-0.163209	None
chr1	78402594	78402681	2	-0.348278	Hypo
chr1	78496442	78496633	4	-0.138845	None
chr1	78536984	78537054	3	-0.329545	Hypo
chr1	78545351	78545352	1	-0.162791	None
chr1	78686760	78686761	1	-0.125	None
chr1	78701811	78701825	2	-0.0146879	None
chr1	78704810	78704867	2	-0.210662	None
chr1	78725685	78725686	1	-0.359524	Hypo
chr1	78781145	78781343	3	-0.23437	None
chr1	78813694	78813696	1	-0.156446	None
chr1	78837075	78837258	3	-0.202381	None
chr1	78906870	78906872	2	-0.353038	Hypo
chr1	78931507	78931508	1	-0.308333	Hypo
chr1	79155360	79155386	2	-0.5	Hypo
chr1	79251732	79251940	3	-0.25005	Hypo
chr1	79281025	79281135	2	0.320421	Hyper
chr1	79300364	79300388	1	-0.162151	None
chr1	79329966	79330161	6	-0.0741584	None
chr1	79380580	79380676	4	-0.0658426	None
chr1	79488575	79488688	1	-0.182562	None
chr1	79527259	79527458	5	-0.28	Hypo
chr1	79565655	79565656	1	-0.140409	None
chr1	79571544	79571561	2	-0.253956	Hypo
chr1	79597997	79598184	4	-0.138158	None
chr1	79623805	79624022	6	-0.257781	Hypo
chr1	79657835	79657844	1	-0.223602	None
chr1	79665724	79665851	3	-0.306818	Hypo
chr1	79936905	79936906	1	-0.298276	Hypo
chr1	80065745	80065846	3	-0.117485	None
chr1	80065942	80065943	1	-0.393357	Hypo
chr1	80073586	80073588	2	-0.243939	None
chr1	80510653	80510738	3	0.205907	None
chr1	80612768	80612818	3	-0.316049	Hypo
chr1	80667193	80667195	2	-0.277473	Hypo
chr1	80678543	80678563	1	-0.089152	None
chr1	80681231	80681404	4	-0.189552	None
chr1	80874627	80874834	7	0.274826	Hyper
chr1	80884744	80884927	3	-0.00171065	None
chr1	80915277	80915278	1	-0.61991	Hypo
chr1	81040718	81040832	3	-0.228444	None
chr1	81174616	81174707	6	-0.0771258	None
chr1	81278855	81279117	6	0.319171	Hyper
chr1	81426663	81426665	1	-0.118644	None
chr1	81526929	81527047	1	-0.0801551	None
chr1	81581416	81581556	2	0.325289	Hyper
chr1	81597187	81597189	2	0.457871	Hyper
chr1	81690951	81691026	2	-0.309269	Hypo
chr1	81807746	81807748	2	0.0226264	None
chr1	82022574	82022622	1	-0.208683	None
chr1	82425961	82425962	1	-0.172414	None
chr1	82752665	82752666	1	0.224359	None
chr1	82792664	82792705	2	-0.206709	None
chr1	82816529	82816577	1	-0.39375	Hypo
chr1	83049856	83049858	1	0.302083	Hyper
chr1	83304091	83304285	8	0.136161	None
chr1	83436812	83436932	3	-0.194558	None
chr1	83513777	83513970	5	-0.128694	None
chr1	83547380	83547382	1	-0.0207541	None
chr1	83693861	83693863	2	-0.621377	Hypo
chr1	84454514	84454595	2	-0.21673	None
chr1	84470672	84470674	2	-0.369354	Hypo
chr1	84484723	84484724	1	-0.22381	None
chr1	84746076	84746077	1	-0.296296	Hypo
chr1	84756156	84756158	2	-0.24377	None
chr1	84761059	84761234	3	-0.159912	None
chr1	84771657	84771658	1	-0.299283	Hypo
chr1	84780784	84780819	2	-0.25996	Hypo
chr1	84781012	84781013	1	-0.276515	Hypo
chr1	84781291	84781319	2	-0.2259	None
chr1	84792147	84792148	1	-0.48198	Hypo
chr1	84843095	84843109	1	-0.25732	Hypo
chr1	84878167	84878373	5	-0.300843	Hypo
chr1	85000852	85000854	1	-0.221429	None
chr1	85089910	85090072	5	-0.266026	Hypo
chr1	85279586	85279587	1	-0.304813	Hypo
chr1	85290189	85290339	6	0.363216	Hyper
chr1	85303025	85303160	10	0.437601	Hyper
chr1	85311567	85311748	8	0.365843	Hyper
chr1	85338722	85338846	3	-0.381849	Hypo
chr1	85397711	85397828	3	-0.270736	Hypo
chr1	85443609	85443782	3	-0.393368	Hypo
chr1	85474489	85474573	3	-0.247991	None
chr1	85516879	85516880	1	-0.481424	Hypo
chr1	85519318	85519320	2	-0.376437	Hypo
chr1	85617279	85617304	3	-0.504714	Hypo
chr1	85663901	85663964	2	-0.210345	None
chr1	85720338	85720339	1	-0.262579	Hypo
chr1	85878407	85878408	1	-0.229167	None
chr1	85975980	85976125	3	-0.28716	Hypo
chr1	86283079	86283152	2	-0.222283	None
chr1	86587649	86587731	2	-0.358008	Hypo
chr1	86806062	86806063	1	-0.199713	None
chr1	86838736	86838737	1	-0.272727	Hypo
chr1	86972471	86972687	5	-0.251611	Hypo
chr1	87080720	87080721	1	-0.478022	Hypo
chr1	87098833	87098906	3	-0.180578	None
chr1	87106061	87106063	2	-0.418571	Hypo
chr1	87258029	87258455	8	-0.0680419	None
chr1	87259120	87259308	6	-0.10944	None
chr1	87349908	87349910	2	0.400231	Hyper
chr1	87364623	87364781	4	-0.126446	None
chr1	87524979	87525250	6	-0.0877193	None
chr1	87700806	87700938	2	-0.444444	Hypo
chr1	87919486	87919547	3	-0.174355	None
chr1	88112777	88112784	1	-0.203065	None
chr1	88252738	88252739	1	-0.117216	None
chr1	88715790	88715791	1	-0.134893	None
chr1	88736295	88736445	3	-0.195897	None
chr1	88822913	88822967	2	-0.313492	Hypo
chr1	88853422	88853479	4	-0.622749	Hypo
chr1	89002151	89002153	1	-0.200216	None
chr1	89037829	89037985	4	-0.401636	Hypo
chr1	89040672	89040699	3	-0.460481	Hypo
chr1	89065516	89065546	2	-0.235294	None
chr1	89153405	89153406	1	-0.142857	None
chr1	89280269	89280342	2	-0.204459	None
chr1	89375119	89375310	7	0.515982	Hyper
chr1	89435482	89435484	1	-0.0715042	None
chr1	89507994	89508082	3	-0.296401	Hypo
chr1	89873064	89873251	3	-0.00162338	None
chr1	89886184	89886327	2	-0.243998	None
chr1	89923754	89923801	3	-0.207436	None
chr1	90353847	90354022	3	-0.222222	None
chr1	90453900	90453931	3	-0.39229	Hypo
chr1	90575466	90575467	1	-0.611111	Hypo
chr1	90638611	90638612	1	-0.286472	Hypo
chr1	90666982	90666983	1	-0.281522	Hypo
chr1	90817222	90817223	1	-0.316527	Hypo
chr1	90865910	90865911	1	-0.216595	None
chr1	90951984	90952129	4	-0.236088	None
chr1	90956576	90956763	5	-0.331393	Hypo
chr1	90958166	90958458	3	-0.291036	Hypo
chr1	91061375	91061403	2	-0.326539	Hypo
chr1	91087659	91087668	2	-0.299371	Hypo
chr1	91348941	91348950	4	-0.263566	Hypo
chr1	91407655	91407693	3	-0.326984	Hypo
chr1	91557740	91557970	6	-0.357116	Hypo
chr1	91563688	91563806	3	-0.272527	Hypo
chr1	91863059	91863061	2	-0.274118	Hypo
chr1	91870136	91870334	3	-0.203716	None
chr1	91915416	91915600	4	-0.434262	Hypo
chr1	91921282	91921348	3	-0.165605	None
chr1	91930367	91930437	3	-0.425475	Hypo
chr1	91933271	91933273	2	-0.286166	Hypo
chr1	91938416	91938463	3	-0.288559	Hypo
chr1	91954085	91954086	1	-0.2	None
chr1	91978828	91979104	4	-0.184546	None
chr1	92002815	92003034	5	0.153882	None
chr1	92145275	92145276	1	-0.261905	Hypo
chr1	92175771	92176050	5	-0.365944	Hypo
chr1	92209838	92210028	2	0.533794	Hyper
chr1	92219887	92219888	1	0.304348	Hyper
chr1	92253845	92253923	3	-0.240529	None
chr1	92271610	92271780	4	-0.279427	Hypo
chr1	92282939	92282969	4	-0.416482	Hypo
chr1	92316656	92316777	4	-0.163336	None
chr1	92325052	92325076	3	-0.394458	Hypo
chr1	92341314	92341316	2	-0.0201258	None
chr1	92456104	92456429	7	-0.360797	Hypo
chr1	92625647	92625713	2	-0.243043	None
chr1	92640080	92640096	2	0.0305612	None
chr1	92667063	92667078	2	-0.107632	None
chr1	92791748	92791896	5	-0.31551	Hypo
chr1	92805206	92805352	4	-0.263308	Hypo
chr1	92912009	92912011	2	-0.310959	Hypo
chr1	92937918	92938118	5	-0.183052	None
chr1	93052695	93052816	3	-0.398555	Hypo
chr1	93072813	93072815	2	-0.316456	Hypo
chr1	93122696	93122966	4	-0.257692	Hypo
chr1	93144930	93145059	2	-0.186701	None
chr1	93155601	93155647	3	-0.471576	Hypo
chr1	93160032	93160161	2	-0.389552	Hypo
chr1	93198805	93198853	2	-0.235713	None
chr1	93201328	93201516	4	-0.261778	Hypo
chr1	93267489	93267764	6	0.202356	None
chr1	93288584	93288771	2	-0.174736	None
chr1	93323135	93323276	4	-0.391788	Hypo
chr1	93329955	93330114	3	-0.251228	Hypo
chr1	93353165	93353167	2	-0.416066	Hypo
chr1	93377327	93377416	3	-0.289301	Hypo
chr1	93413676	93413867	4	-0.139042	None
chr1	93461120	93461192	3	-0.316048	Hypo
chr1	93518115	93518116	1	-0.37315	Hypo
chr1	93529696	93529698	2	-0.140705	None
chr1	93592895	93593181	5	-0.234769	None
chr1	93639324	93639505	4	-0.378708	Hypo
chr1	93653310	93653312	2	-0.384909	Hypo
chr1	93667532	93667558	5	-0.175611	None
chr1	93682347	93682348	1	-0.272727	Hypo
chr1	93770047	93770078	2	-0.322928	Hypo
chr1	93782942	93783048	6	-0.235239	None
chr1	93795396	93795473	4	-0.367568	Hypo
chr1	93814999	93815157	4	-0.177125	None
chr1	93844533	93844804	5	-0.219337	None
chr1	93863037	93863039	1	-0.227033	None
chr1	93864058	93864164	3	-0.269344	Hypo
chr1	93915637	93915639	2	-0.322983	Hypo
chr1	93969835	93969993	3	-0.270833	Hypo
chr1	93993140	93993142	2	-0.280256	Hypo
chr1	94027011	94027182	3	-0.341621	Hypo
chr1	94039353	94039535	4	-0.358497	Hypo
chr1	94040747	94040749	2	-0.309809	Hypo
chr1	94053253	94053406	5	-0.333516	Hypo
chr1	94112102	94112254	3	-0.176429	None
chr1	94173587	94173606	3	-0.368814	Hypo
chr1	94200793	94200947	4	-0.262665	Hypo
chr1	94205752	94205754	1	-0.126984	None
chr1	94222393	94222580	4	0.0726616	None
chr1	94256188	94256355	2	-0.240865	None
chr1	94393010	94393012	1	-0.217422	None
chr1	94517279	94517305	3	-0.242266	None
chr1	94544508	94544510	2	-0.377895	Hypo
chr1	94581258	94581348	2	-0.697479	Hypo
chr1	94595448	94595627	3	-0.328696	Hypo
chr1	94604852	94605128	6	-0.229741	None
chr1	94827959	94828049	2	-0.249101	None
chr1	95134035	95134226	4	-0.118931	None
chr1	95188211	95188370	4	0.0304934	None
chr1	95211389	95211390	1	-0.15208	None
chr1	95287950	95288010	2	-0.171111	None
chr1	95291180	95291251	2	-0.141207	None
chr1	95298468	95298471	2	-0.155556	None
chr1	95413088	95413258	3	-0.380286	Hypo
chr1	95414581	95414870	6	-0.200307	None
chr1	95544748	95544749	1	-0.150982	None
chr1	95593296	95593297	1	-0.217391	None
chr1	95620213	95620263	1	-0.148041	None
chr1	95641162	95641360	5	-0.282585	Hypo
chr1	95750159	95750185	2	0.0484401	None
chr1	95765945	95766093	2	-0.20598	None
chr1	95791637	95791794	4	-0.449328	Hypo
chr1	95854305	95854307	1	-0.190035	None
chr1	95885646	95885706	1	-0.218472	None
chr1	95897122	95897324	4	-0.275069	Hypo
chr1	95901272	95901334	1	-0.246088	None
chr1	95902289	95902290	1	-0.1	None
chr1	96017223	96017254	2	-0.486658	Hypo
chr1	96133857	96133918	3	-0.250183	Hypo
chr1	96223633	96223807	5	-0.154173	None
chr1	96227219	96227361	3	-0.23577	None
chr1	96235120	96235235	6	-0.141023	None
chr1	96309643	96309655	2	-0.381764	Hypo
chr1	96318209	96318216	2	-0.384834	Hypo
chr1	96320596	96321284	7	-0.280934	Hypo
chr1	96432086	96432139	3	-0.274269	Hypo
chr1	96451609	96451735	6	-0.401502	Hypo
chr1	96668137	96668462	5	-0.304422	Hypo
chr1	96712735	96712801	4	-0.207785	None
chr1	96770546	96770547	1	-0.154737	None
chr1	96842934	96842935	1	-0.449275	Hypo
chr1	96942365	96942444	4	-0.146932	None
chr1	97020753	97020790	4	-0.349507	Hypo
chr1	97043276	97043475	5	-0.191388	None
chr1	97067091	97067093	2	-0.0570494	None
chr1	97095657	97095836	5	-0.289825	Hypo
chr1	97129617	97129716	5	-0.400307	Hypo
chr1	97172436	97172555	5	-0.278551	Hypo
chr1	97547957	97548078	1	-0.113621	None
chr1	97612779	97612897	9	0.463972	Hyper
chr1	97654301	97654302	1	-0.365385	Hypo
chr1	97697103	97697301	3	0.135464	None
chr1	97742108	97742109	1	-0.303704	Hypo
chr1	98162437	98162641	6	-0.191144	None
chr1	98215578	98215580	1	-0.265315	Hypo
chr1	98256436	98256564	3	-0.319028	Hypo
chr1	98372022	98372038	2	-0.19586	None
chr1	98415065	98415066	1	-0.416122	Hypo
chr1	98518869	98518990	2	-0.224638	None
chr1	98570530	98570552	1	-0.208333	None
chr1	98637043	98637057	2	-0.509091	Hypo
chr1	98659600	98659653	3	-0.357432	Hypo
chr1	98666711	98667462	7	-0.144722	None
chr1	98686823	98686961	3	-0.20174	None
chr1	98711341	98711529	3	-0.214549	None
chr1	98768657	98768779	4	-0.484615	Hypo
chr1	98805755	98805756	1	-0.428571	Hypo
chr1	98826085	98826086	1	-0.388889	Hypo
chr1	98893899	98893983	5	-0.195157	None
chr1	99073329	99073330	1	-0.307692	Hypo
chr1	99083651	99083653	2	-0.355394	Hypo
chr1	99248864	99249005	2	-0.211688	None
chr1	99335522	99335670	4	-0.154865	None
chr1	99489478	99489530	4	-0.264331	Hypo
chr1	99505739	99505817	4	-0.283613	Hypo
chr1	99551690	99551873	2	-0.218045	None
chr1	99721751	99721898	3	-0.209237	None
chr1	99826597	99826598	1	-0.416667	Hypo
chr1	99895851	99895989	5	-0.172254	None
chr1	99940547	99940594	2	-0.170402	None
chr1	99958405	99958406	1	-0.655844	Hypo
chr1	100079401	100079528	4	-0.182812	None
chr1	100116538	100116716	4	-0.258291	Hypo
chr1	100117577	100117645	4	-0.277651	Hypo
chr1	100269692	100269891	3	-0.431955	Hypo
chr1	100354180	100354253	3	-0.313574	Hypo
chr1	100449951	100450096	2	-0.230769	None
chr1	100527590	100527722	3	-0.392982	Hypo
chr1	100618370	100618554	3	-0.253901	Hypo
chr1	100791640	100791879	3	0.0413334	None
chr1	100848449	100848450	1	-0.6	Hypo
chr1	100856364	100856366	2	-0.2	None
chr1	100981607	100981669	3	-0.215901	None
chr1	101032393	101032509	3	-0.297159	Hypo
chr1	101061333	101061334	1	-0.380952	Hypo
chr1	101223694	101223831	4	-0.0596195	None
chr1	101380823	101381064	6	-0.306973	Hypo
chr1	101606019	101606021	2	0.357143	Hyper
chr1	101714121	101714225	3	-0.42715	Hypo
chr1	101843980	101844178	3	-0.330409	Hypo
chr1	102019278	102019465	3	-0.072104	None
chr1	102218015	102218138	4	-0.274369	Hypo
chr1	102286226	102286403	6	-0.238208	None
chr1	102416374	102416554	6	-0.169255	None
chr1	102722984	102722986	2	-0.418677	Hypo
chr1	102947226	102947239	3	-0.341085	Hypo
chr1	103010501	103010647	3	-0.582728	Hypo
chr1	103099009	103099155	2	-0.205849	None
chr1	103378659	103378660	1	-0.5	Hypo
chr1	103442872	103442881	4	-0.453724	Hypo
chr1	103634381	103634544	3	-0.324495	Hypo
chr1	103675360	103675421	2	-0.26763	Hypo
chr1	103853835	103853837	1	-0.15007	None
chr1	103902940	103902976	1	-0.113043	None
chr1	103994054	103994166	6	-0.306729	Hypo
chr1	104030424	104030457	3	-0.351655	Hypo
chr1	104248145	104248234	1	-0.193871	None
chr1	104465152	104465183	1	-0.0320261	None
chr1	104510751	104510901	5	0.238741	None
chr1	104532009	104532010	1	-0.235294	None
chr1	104593143	104593340	3	-0.229014	None
chr1	104905933	104906129	3	-0.310205	Hypo
chr1	104978678	104978680	1	-0.385522	Hypo
chr1	105431229	105431282	3	-0.266334	Hypo
chr1	105459198	105459248	2	-0.483333	Hypo
chr1	105576396	105576435	2	-0.448865	Hypo
chr1	105687011	105687027	4	-0.464851	Hypo
chr1	105741786	105741850	3	-0.312156	Hypo
chr1	105810786	105810963	4	0.0460262	None
chr1	106041055	106041195	3	-0.514555	Hypo
chr1	106706122	106706123	1	0.244286	None
chr1	106726400	106726469	2	0.1083	None
chr1	107152764	107152927	3	-0.185574	None
chr1	107184556	107184557	1	0.0566038	None
chr1	107351984	107351986	2	-0.0409091	None
chr1	107603878	107603913	1	-0.111982	None
chr1	107821113	107821115	2	-0.185731	None
chr1	107972728	107973024	3	0.00207721	None
chr1	108077217	108077219	1	-0.0745455	None
chr1	108191441	108191443	2	-0.308571	Hypo
chr1	108263106	108263202	3	-0.202381	None
chr1	108361675	108361921	3	-0.213556	None
chr1	108367287	108367472	3	-0.395646	Hypo
chr1	108504823	108504975	4	-0.174366	None
chr1	108691206	108691334	2	-0.346479	Hypo
chr1	108917757	108917820	1	-0.18892	None
chr1	108924089	108924141	2	-0.243063	None
chr1	109028439	109028440	1	-0.162791	None
chr1	109202635	109202636	1	-0.378205	Hypo
chr1	109497763	109497765	2	-0.332742	Hypo
chr1	109598091	109598092	1	0.142857	None
chr1	109663967	109664092	3	-0.337299	Hypo
chr1	109704599	109704783	3	-0.294118	Hypo
chr1	109721005	109721111	3	-0.140255	None
chr1	109778197	109778343	3	-0.263724	Hypo
chr1	109798975	109799130	2	-0.30146	Hypo
chr1	109803743	109803884	3	-0.189508	None
chr1	110261110	110261112	2	-0.535377	Hypo
chr1	110296017	110296018	1	-0.857143	Hypo
chr1	110509557	110509558	1	-0.384615	Hypo
chr1	110554197	110554199	2	-0.36241	Hypo
chr1	111244780	111244835	4	-0.248962	None
chr1	111249838	111249863	2	0.267991	Hyper
chr1	111270610	111270718	4	-0.332292	Hypo
chr1	111311304	111311306	2	-0.549306	Hypo
chr1	111376821	111376875	3	-0.436853	Hypo
chr1	111389113	111389194	3	-0.411734	Hypo
chr1	111402321	111402322	1	-0.28125	Hypo
chr1	111412832	111413013	3	-0.465355	Hypo
chr1	111818364	111818528	4	-0.1782	None
chr1	111850953	111850955	2	-0.0343137	None
chr1	111914358	111914575	8	0.123293	None
chr1	111924393	111924429	2	-0.226852	None
chr1	112076346	112076347	1	-0.153846	None
chr1	112199716	112199717	1	-0.230631	None
chr1	112218482	112218835	6	-0.349594	Hypo
chr1	112417570	112417571	1	-0.565217	Hypo
chr1	112493865	112494057	3	-0.197958	None
chr1	112545020	112545021	1	-0.697802	Hypo
chr1	112585686	112585802	6	-0.209391	None
chr1	112618882	112619009	5	-0.267364	Hypo
chr1	112855811	112855812	1	-0.257143	Hypo
chr1	113040775	113040935	3	-0.392496	Hypo
chr1	113062360	113062408	3	-0.173459	None
chr1	113181130	113181146	4	-0.389493	Hypo
chr1	113201760	113201813	3	-0.246552	None
chr1	113502695	113502829	4	-0.618275	Hypo
chr1	113671881	113671882	1	-0.176471	None
chr1	113675233	113675243	4	-0.520833	Hypo
chr1	113699446	113699447	1	0.138889	None
chr1	113726383	113726420	2	-0.202564	None
chr1	114020076	114020077	1	0.583333	Hyper
chr1	114041931	114042120	2	-0.161124	None
chr1	114048056	114048114	3	0.276018	Hyper
chr1	114144906	114144907	1	0.361702	Hyper
chr1	114444570	114444687	3	-0.359304	Hypo
chr1	114501632	114501673	3	-0.444812	Hypo
chr1	114502658	114502659	1	-0.477241	Hypo
chr1	114511999	114512044	1	-0.0626118	None
chr1	114575352	114575470	3	-0.240641	None
chr1	114579164	114579206	2	-0.480449	Hypo
chr1	114603527	114603626	4	-0.438819	Hypo
chr1	114607509	114607510	1	-0.425974	Hypo
chr1	114752548	114752664	2	-0.274615	Hypo
chr1	114761826	114761827	1	0.2	None
chr1	115019552	115019776	5	-0.277905	Hypo
chr1	115282052	115282069	2	-0.433584	Hypo
chr1	115283550	115283551	1	-0.236573	None
chr1	115421590	115421592	1	0.0470588	None
chr1	115567529	115567566	3	-0.366345	Hypo
chr1	115697202	115697203	1	0.166667	None
chr1	115883148	115883250	5	-0.318376	Hypo
chr1	115932719	115932720	1	-0.3	Hypo
chr1	116325390	116325546	6	-0.201484	None
chr1	116458260	116458261	1	-0.105263	None
chr1	116575773	116575775	1	0.0422078	None
chr1	116683533	116683609	3	0.0663265	None
chr1	116700642	116700643	1	-0.262458	Hypo
chr1	116870235	116870268	2	-0.244737	None
chr1	116886599	116886600	1	-0.204828	None
chr1	117018231	117018305	3	-0.183007	None
chr1	117322655	117322854	2	-0.104473	None
chr1	117491875	117491890	2	-0.153846	None
chr1	117501900	117502020	2	-0.40625	Hypo
chr1	117728277	117728278	1	-0.447368	Hypo
chr1	118088733	118088916	2	-0.257407	Hypo
chr1	118320815	118320828	1	0.0642857	None
chr1	118429215	118429439	5	0.0850751	None
chr1	118492032	118492033	1	-0.262443	Hypo
chr1	118508263	118508588	5	-0.18117	None
chr1	118515234	118515236	2	-0.276418	Hypo
chr1	118519584	118519751	5	-0.287534	Hypo
chr1	118557856	118557958	4	-0.260478	Hypo
chr1	118824679	118824711	2	-0.653333	Hypo
chr1	118880116	118880124	2	-0.28524	Hypo
chr1	118954039	118954041	2	-0.15625	None
chr1	118992521	118992522	1	-0.111111	None
chr1	119040920	119040922	2	0.204545	None
chr1	119223604	119223634	2	0.0486111	None
chr1	119231461	119231550	4	0.14444	None
chr1	119329966	119330124	2	-0.132764	None
chr1	119405603	119405604	1	-0.2	None
chr1	119460261	119460262	1	-0.454545	Hypo
chr1	119550153	119550297	3	-0.296218	Hypo
chr1	119570233	119570371	3	-0.234867	None
chr1	119711052	119711157	5	-0.374297	Hypo
chr1	120000404	120000533	2	-0.251814	Hypo
chr1	120037202	120037204	1	-0.0802708	None
chr1	120118075	120118202	3	-0.47205	Hypo
chr1	120314453	120314624	3	-0.0706692	None
chr1	120552690	120552870	2	-0.485692	Hypo
chr1	120849561	120849562	1	-0.394336	Hypo
chr1	120901092	120901097	1	0.333333	Hyper
chr1	120921719	120921916	5	-0.181279	None
chr1	120925013	120925149	4	0.236286	None
chr1	121004437	121004484	3	-0.5027	Hypo
chr1	121204071	121204208	2	-0.258013	Hypo
chr1	121264215	121264403	4	-0.0478363	None
chr1	121955644	121955646	2	-0.374459	Hypo
chr1	121957487	121957488	1	-0.31234	Hypo
chr1	121998310	121998312	2	0.0161616	None
chr1	122024598	122024599	1	0.133333	None
chr1	122471883	122471885	1	-0.150031	None
chr1	122485683	122485769	2	-0.243361	None
chr1	122530718	122530918	2	-0.368483	Hypo
chr1	122536546	122536658	3	-0.223333	None
chr1	122661461	122661629	3	-0.0674157	None
chr1	122763159	122763336	3	-0.36124	Hypo
chr1	123014649	123014650	1	0.477273	Hyper
chr1	123023884	123023921	3	-0.373869	Hypo
chr1	123299741	123299872	3	-0.242488	None
chr1	123344771	123344957	3	-0.38602	Hypo
chr1	123392878	123393071	3	-0.262838	Hypo
chr1	123522679	123522733	2	-0.353147	Hypo
chr1	123562195	123562273	2	-0.309788	Hypo
chr1	123601570	123601704	3	-0.309997	Hypo
chr1	123759027	123759191	3	-0.275689	Hypo
chr1	123803573	123803720	3	-0.461866	Hypo
chr1	123857545	123857650	3	-0.384343	Hypo
chr1	123911699	123911700	1	-0.266667	Hypo
chr1	124025783	124025907	2	0.321429	Hyper
chr1	124173494	124173839	6	-0.170388	None
chr1	124187210	124187407	4	-0.309219	Hypo
chr1	124255236	124255401	3	-0.318776	Hypo
chr1	124274405	124274497	4	-0.226252	None
chr1	124298619	124298875	4	-0.498789	Hypo
chr1	124473600	124473607	2	-0.208426	None
chr1	124672817	124672888	2	0.0621118	None
chr1	124760271	124760293	1	-0.238462	None
chr1	125052367	125052368	1	-0.214671	None
chr1	125119955	125120072	4	-0.332278	Hypo
chr1	125143480	125143640	4	-0.205721	None
chr1	125285775	125285953	4	-0.157889	None
chr1	125338057	125338090	2	-0.359169	Hypo
chr1	125356138	125356302	4	-0.299385	Hypo
chr1	125370683	125370831	4	-0.48263	Hypo
chr1	125422307	125422309	2	-0.340152	Hypo
chr1	125556726	125556897	2	0.408611	Hyper
chr1	125626058	125626189	3	0.0270554	None
chr1	125859648	125859649	1	0.2	None
chr1	125930731	125930749	3	0.0980392	None
chr1	126055734	126055736	2	-0.316239	Hypo
chr1	126066404	126066405	1	-0.166667	None
chr1	126344464	126344622	3	-0.264854	Hypo
chr1	126652958	126652959	1	0.428571	Hyper
chr1	126721107	126721287	3	-0.303486	Hypo
chr1	127020233	127020504	6	-0.100783	None
chr1	127024737	127024759	2	-0.334596	Hypo
chr1	127473834	127473852	1	-0.264493	Hypo
chr1	127503780	127503958	3	-0.513139	Hypo
chr1	127637022	127637023	1	-0.242963	None
chr1	127722351	127722473	3	-0.127297	None
chr1	127932554	127932596	1	-0.0804348	None
chr1	128035041	128035042	1	0.444444	Hyper
chr1	128070595	128070724	3	-0.23285	None
chr1	128148558	128148660	3	-0.382832	Hypo
chr1	128397819	128397857	2	-0.234477	None
chr1	128568694	128568695	1	-0.159783	None
chr1	128689390	128689391	1	-0.365385	Hypo
chr1	128705702	128705819	3	-0.209646	None
chr1	128756813	128756814	1	-0.547619	Hypo
chr1	128802852	128802853	1	-0.230084	None
chr1	128803034	128803068	1	-0.34814	Hypo
chr1	128828138	128828303	3	-0.353396	Hypo
chr1	128968443	128968518	2	-0.398268	Hypo
chr1	129101029	129101222	3	-0.237657	None
chr1	129614135	129614402	4	-0.190169	None
chr1	129735338	129735340	1	0.0892857	None
chr1	129879250	129879387	3	-0.313966	Hypo
chr1	130051256	130051278	3	-0.414695	Hypo
chr1	130235031	130235121	1	-0.34439	Hypo
chr1	130491316	130491589	3	-0.0749006	None
chr1	130621141	130621142	1	-0.38125	Hypo
chr1	130711558	130711559	1	-0.315789	Hypo
chr1	131030969	131031028	1	-0.0477454	None
chr1	131110907	131110977	3	-0.43709	Hypo
chr1	131292350	131292549	2	-0.299583	Hypo
chr1	131386702	131386886	4	-0.38048	Hypo
chr1	131406226	131406343	5	-0.0373131	None
chr1	131606736	131606738	1	-0.259259	Hypo
chr1	131825479	131825678	4	-0.237879	None
chr1	131965225	131965408	4	-0.0497674	None
chr1	132061256	132061258	2	-0.551587	Hypo
chr1	132069158	132069338	4	0.0633826	None
chr1	132132230	132132368	2	-0.230769	None
chr1	132186281	132186282	1	-0.24	None
chr1	133018329	133018330	1	-0.46	Hypo
chr1	133107025	133107027	2	-0.369443	Hypo
chr1	133112862	133112863	1	-0.173913	None
chr1	133212606	133212728	4	-0.176483	None
chr1	133241281	133241308	5	-0.0852803	None
chr1	133254354	133254514	5	-0.0545455	None
chr1	133433894	133433895	1	-0.167634	None
chr1	133451486	133451640	4	-0.165217	None
chr1	133471972	133471974	1	-0.193902	None
chr1	133473925	133474095	3	-0.243697	None
chr1	133671485	133671648	4	-0.0974329	None
chr1	133699137	133699141	2	-0.674815	Hypo
chr1	133705380	133705381	1	-0.385809	Hypo
chr1	133724994	133725086	2	-0.483953	Hypo
chr1	133762595	133762763	4	-0.256194	Hypo
chr1	133942391	133942500	2	0.0161031	None
chr1	134174738	134174911	2	-0.176827	None
chr1	134233544	134233673	4	-0.401042	Hypo
chr1	134261861	134262098	5	-0.356242	Hypo
chr1	134354043	134354155	3	-0.409524	Hypo
chr1	134375885	134376155	5	-0.270385	Hypo
chr1	134450129	134450153	1	-0.30981	Hypo
chr1	134460046	134460139	4	-0.410396	Hypo
chr1	134656028	134656029	1	-0.321078	Hypo
chr1	134677835	134677836	1	-0.134286	None
chr1	134687477	134687702	6	-0.134078	None
chr1	134724044	134724220	4	-0.142254	None
chr1	134754268	134754443	3	-0.197368	None
chr1	134798965	134798966	1	0.212093	None
chr1	134876711	134876852	2	-0.244758	None
chr1	134920870	134920985	3	-0.200486	None
chr1	135944290	135944291	1	-0.284091	Hypo
chr1	136080870	136080872	2	-0.433641	Hypo
chr1	136245347	136245408	2	-0.369048	Hypo
chr1	136273830	136273831	1	-0.521739	Hypo
chr1	136298671	136298780	5	-0.249716	None
chr1	136321108	136321151	1	-0.175133	None
chr1	136338884	136338885	1	-0.152497	None
chr1	136922130	136922131	1	-0.2	None
chr1	137014760	137014889	6	-0.309561	Hypo
chr1	137022679	137022730	4	-0.277549	Hypo
chr1	137366069	137366213	4	-0.0673498	None
chr1	137642523	137642691	5	-0.230994	None
chr1	137651551	137651552	1	-0.405797	Hypo
chr1	137676828	137676978	2	-0.318881	Hypo
chr1	137938024	137938116	5	-0.231725	None
chr1	138195306	138195307	1	-0.184966	None
chr1	138358488	138358689	3	-0.3	Hypo
chr1	138614417	138614419	2	-0.295027	Hypo
chr1	138706877	138707019	3	-0.329545	Hypo
chr1	138708562	138708563	1	-0.169255	None
chr1	138788057	138788058	1	-0.34632	Hypo
chr1	138788218	138788255	1	-0.129146	None
chr1	138891265	138891346	3	0.45082	Hyper
chr1	139251238	139251349	3	-0.0862836	None
chr1	139575775	139575952	3	-0.416013	Hypo
chr1	139870788	139870834	2	-0.010766	None
chr1	139884350	139884551	3	-0.194931	None
chr1	139991174	139991333	3	-0.294737	Hypo
chr1	140304496	140304649	3	-0.177098	None
chr1	140531664	140531665	1	-0.26977	Hypo
chr1	140851837	140851949	3	-0.299087	Hypo
chr1	140907967	140908082	5	-0.269958	Hypo
chr1	141035655	141035656	1	-0.33	Hypo
chr1	141093729	141093731	1	-0.351449	Hypo
chr1	141335396	141335398	2	-0.00659134	None
chr1	141412922	141412923	1	-0.262032	Hypo
chr1	141456327	141456402	2	-0.242951	None
chr1	141526803	141527056	5	-0.178988	None
chr1	141837883	141838082	2	-0.444444	Hypo
chr1	142050085	142050144	3	-0.119857	None
chr1	142225350	142225351	1	-0.564935	Hypo
chr1	142259405	142259406	1	-0.616667	Hypo
chr1	142516660	142516661	1	-0.103504	None
chr1	142625377	142625574	4	-0.175092	None
chr1	142649132	142649228	4	-0.378825	Hypo
chr1	142651245	142651341	3	-0.454348	Hypo
chr1	142691661	142691663	1	-0.334752	Hypo
chr1	142793468	142793469	1	-0.392857	Hypo
chr1	142813480	142813591	1	0.213134	None
chr1	142938255	142938256	1	-0.335985	Hypo
chr1	142982390	142982579	6	-0.185404	None
chr1	143028753	143028878	2	-0.25	Hypo
chr1	143045506	143045670	3	-0.306479	Hypo
chr1	143219006	143219014	1	-0.0994652	None
chr1	143497292	143497293	1	-0.355556	Hypo
chr1	143920397	143920488	5	-0.274805	Hypo
chr1	144177178	144177267	7	0.366066	Hyper
chr1	144219581	144219764	1	-0.320058	Hypo
chr1	144582752	144582781	2	0.25037	Hyper
chr1	144698933	144699052	5	0.299002	Hyper
chr1	144708912	144709019	3	0.303911	Hyper
chr1	144876640	144876786	4	-0.411674	Hypo
chr1	144959799	144959994	4	-0.16174	None
chr1	144981267	144981431	6	-0.425	Hypo
chr1	145049704	145049870	3	-0.439024	Hypo
chr1	145066489	145066684	6	-0.338065	Hypo
chr1	145437578	145437697	4	-0.370879	Hypo
chr1	145454740	145454899	6	-0.298043	Hypo
chr1	145604204	145604260	2	-0.00210084	None
chr1	145628624	145628758	3	-0.288442	Hypo
chr1	145730044	145730074	2	-0.237173	None
chr1	145843485	145843611	3	-0.230769	None
chr1	146179097	146179219	4	-0.397746	Hypo
chr1	146253123	146253213	2	-0.281725	Hypo
chr1	146312730	146312731	1	-0.148671	None
chr1	146473639	146473813	4	-0.328782	Hypo
chr1	146520965	146520966	1	-0.386905	Hypo
chr1	146844667	146844676	2	-0.761905	Hypo
chr1	146846022	146846124	3	0.125334	None
chr1	146995468	146995704	4	-0.296479	Hypo
chr1	147055730	147055749	1	0.149225	None
chr1	147067860	147067882	3	0.025974	None
chr1	147241268	147241465	6	0.240512	None
chr1	147418465	147418479	2	-0.144269	None
chr1	147446951	147447063	3	-0.318229	Hypo
chr1	147469867	147470062	5	-0.243056	None
chr1	147596415	147596416	1	-0.194444	None
chr1	147773040	147773077	1	-0.217672	None
chr1	147774578	147774579	1	-0.272727	Hypo
chr1	147875331	147875332	1	-0.189394	None
chr1	147885576	147885736	5	-0.148221	None
chr1	147927736	147927898	3	-0.385989	Hypo
chr1	148091290	148091428	2	-0.282687	Hypo
chr1	148288490	148288523	2	-0.59375	Hypo
chr1	148482395	148482458	2	0.192002	None
chr1	148550386	148550590	5	-0.392264	Hypo
chr1	148815331	148815518	5	-0.437034	Hypo
chr1	148860950	148861130	3	-0.263833	Hypo
chr1	148877897	148877989	2	-0.184891	None
chr1	149121524	149121526	1	-0.217391	None
chr1	149242169	149242234	4	0.264368	Hyper
chr1	149273702	149273752	2	0.432468	Hyper
chr1	149279536	149279600	2	0.143836	None
chr1	149712571	149712667	1	0.294872	Hyper
chr1	149811623	149811633	3	-0.241176	None
chr1	149894324	149894355	2	-0.273392	Hypo
chr1	150004192	150004210	2	-0.45	Hypo
chr1	150127293	150127310	2	-0.203252	None
chr1	150138846	150139155	8	0.0414831	None
chr1	150142169	150142240	4	-0.185567	None
chr1	150239625	150239748	3	-0.414815	Hypo
chr1	150333162	150333314	3	-0.201481	None
chr1	150361456	150361458	2	-0.709295	Hypo
chr1	150443961	150443962	1	-0.173407	None
chr1	150516939	150517195	7	-0.214391	None
chr1	150682554	150682767	4	-0.174595	None
chr1	150709682	150709839	4	-0.340079	Hypo
chr1	150790527	150790787	3	-0.24816	None
chr1	150933367	150933382	2	-0.534622	Hypo
chr1	150965737	150965752	1	-0.303571	Hypo
chr1	150978454	150978605	4	-0.441723	Hypo
chr1	151046085	151046269	4	-0.0949684	None
chr1	151184858	151184925	2	-0.303211	Hypo
chr1	151222039	151222040	1	-0.303459	Hypo
chr1	151238232	151238396	2	0.0771754	None
chr1	151263057	151263272	6	-0.333221	Hypo
chr1	151358662	151358664	2	0.193548	None
chr1	151365939	151366127	4	-0.275989	Hypo
chr1	151594811	151594970	5	-0.139456	None
chr1	151603582	151603759	4	-0.200461	None
chr1	151654900	151655093	3	-0.270657	Hypo
chr1	151741204	151741334	4	-0.363636	Hypo
chr1	151843638	151843639	1	-0.248421	None
chr1	151859013	151859014	1	-0.404762	Hypo
chr1	151952580	151952630	3	-0.529336	Hypo
chr1	151971012	151971036	2	-0.158951	None
chr1	152010914	152011034	1	-0.245098	None
chr1	152052359	152052376	1	-0.118462	None
chr1	152403019	152403071	4	-0.337008	Hypo
chr1	152404944	152404945	1	-0.589744	Hypo
chr1	152462486	152462560	3	-0.388736	Hypo
chr1	152540998	152540999	1	-0.214286	None
chr1	152626718	152626895	3	-0.0855263	None
chr1	152681519	152681654	5	-0.139873	None
chr1	152682317	152682535	9	0.445907	Hyper
chr1	153159513	153159633	2	-0.489071	Hypo
chr1	153169927	153169928	1	-0.185185	None
chr1	153208545	153208598	1	-0.130037	None
chr1	153223281	153223294	1	-0.206439	None
chr1	153242644	153242645	1	-0.181818	None
chr1	153313581	153313657	2	-0.210526	None
chr1	153373902	153373903	1	-0.3	Hypo
chr1	153860524	153860742	6	0.297581	Hyper
chr1	153885425	153885555	5	-0.21081	None
chr1	154059575	154059774	5	-0.174085	None
chr1	154103747	154103749	1	-0.125518	None
chr1	154449607	154449609	2	-0.408179	Hypo
chr1	154560111	154560112	1	-0.230631	None
chr1	154567156	154567185	1	0.0310345	None
chr1	155006309	155006311	2	-0.39881	Hypo
chr1	155018338	155018464	2	-0.463669	Hypo
chr1	155073166	155073167	1	-0.137931	None
chr1	155083594	155083595	1	-0.206626	None
chr1	155111488	155111547	3	-0.478646	Hypo
chr1	155126909	155126943	3	-0.526249	Hypo
chr1	155147518	155147519	1	-0.0869565	None
chr1	155172988	155173171	4	-0.375516	Hypo
chr1	155206332	155206512	5	-0.268897	Hypo
chr1	155225845	155225974	4	-0.284601	Hypo
chr1	155267222	155267272	1	0.2718	Hyper
chr1	155287431	155287432	1	-0.315652	Hypo
chr1	155429811	155430005	4	-0.0594828	None
chr1	155461864	155461915	2	0.0735294	None
chr1	155473416	155473620	6	-0.130702	None
chr1	155494192	155494304	4	-0.238428	None
chr1	155494739	155494764	3	-0.0774778	None
chr1	155512835	155513034	5	0.0478331	None
chr1	155773151	155773169	1	0.016317	None
chr1	155908631	155908648	1	0.229889	None
chr1	155917271	155917521	4	-0.159834	None
chr1	155938275	155938276	1	-0.18	None
chr1	155958981	155958982	1	-0.495238	Hypo
chr1	155979970	155979987	2	-0.262811	Hypo
chr1	156010938	156010939	1	-0.27381	Hypo
chr1	156013385	156013386	1	-0.285714	Hypo
chr1	156153835	156154024	3	-0.304114	Hypo
chr1	156275735	156275884	2	0.169841	None
chr1	156363330	156363533	7	-0.254044	Hypo
chr1	156404781	156404947	4	-0.155441	None
chr1	156518482	156518483	1	-0.444444	Hypo
chr1	156560406	156560473	3	-0.240156	None
chr1	156604407	156604432	3	-0.0136681	None
chr1	156626886	156627026	3	-0.371795	Hypo
chr1	156639469	156639471	2	-0.392405	Hypo
chr1	156687793	156687894	1	-0.240196	None
chr1	156691529	156691530	1	0.347826	Hyper
chr1	156751896	156751965	3	-0.493209	Hypo
chr1	156780991	156781129	1	-0.164214	None
chr1	156783950	156784127	5	0.0124047	None
chr1	156799452	156799647	5	-0.112309	None
chr1	156835490	156835934	8	-0.191009	None
chr1	156838743	156838810	3	0.151821	None
chr1	156896767	156896815	3	-0.200305	None
chr1	157108143	157108144	1	-0.246377	None
chr1	157108333	157108334	1	0.377926	Hyper
chr1	157157965	157157966	1	-0.119048	None
chr1	157220621	157220719	2	-0.0968506	None
chr1	157220788	157220822	2	0.208955	None
chr1	157238193	157238223	2	0.0136821	None
chr1	157399271	157399272	1	0.746753	Hyper
chr1	157438047	157438048	1	0.626667	Hyper
chr1	157442830	157442831	1	-0.416084	Hypo
chr1	157741490	157741688	5	-0.235376	None
chr1	157851870	157851955	3	-0.367836	Hypo
chr1	157870170	157870171	1	-0.285714	Hypo
chr1	157873046	157873047	1	-0.383673	Hypo
chr1	158316125	158316236	1	0.0775862	None
chr2	229261	229304	1	-0.0730159	None
chr2	420667	420668	1	-0.395833	Hypo
chr2	691781	691782	1	-0.293325	Hypo
chr2	745293	745718	5	-0.315404	Hypo
chr2	897241	897242	1	0.338333	Hyper
chr2	1094395	1094397	2	-0.370896	Hypo
chr2	1725255	1725334	2	-0.276712	Hypo
chr2	1788938	1788939	1	-0.219048	None
chr2	1821103	1821274	3	-0.155845	None
chr2	1822806	1822807	1	-0.348872	Hypo
chr2	1895145	1895322	5	0.289699	Hyper
chr2	2212881	2212883	1	-0.080718	None
chr2	2453916	2454053	3	-0.391409	Hypo
chr2	3021533	3021609	3	-0.403912	Hypo
chr2	3025832	3026009	3	-0.366984	Hypo
chr2	3321263	3321523	5	-0.223443	None
chr2	3422941	3422942	1	-0.393939	Hypo
chr2	3915312	3915407	4	-0.16567	None
chr2	4014706	4014765	4	-0.327129	Hypo
chr2	4227523	4227542	5	0.424081	Hyper
chr2	4263911	4264063	4	0.0583736	None
chr2	4527463	4527484	2	0.415033	Hyper
chr2	4663174	4663257	2	-0.243506	None
chr2	5182218	5182408	3	-0.09375	None
chr2	5343620	5343727	4	-0.266431	Hypo
chr2	5363461	5363615	3	0.062957	None
chr2	5511787	5511860	2	0.195106	None
chr2	5606659	5606887	3	-0.163462	None
chr2	5764611	5764755	3	-0.226057	None
chr2	5798238	5798263	1	-0.215854	None
chr2	6039972	6039973	1	-0.621622	Hypo
chr2	6138125	6138201	3	-0.611234	Hypo
chr2	6343159	6343322	4	-0.234566	None
chr2	6420165	6420196	1	0.130867	None
chr2	6440042	6440043	1	-0.305556	Hypo
chr2	6443745	6443902	5	-0.261369	Hypo
chr2	6500545	6500546	1	0.204082	None
chr2	6758469	6758473	2	-0.347826	Hypo
chr2	6787306	6787307	1	-0.357955	Hypo
chr2	6794752	6794911	4	-0.272878	Hypo
chr2	6872457	6872503	3	-0.447085	Hypo
chr2	6872622	6872623	1	-0.333333	Hypo
chr2	6898207	6898340	5	-0.267104	Hypo
chr2	6905158	6905159	1	0.468085	Hyper
chr2	6910658	6910659	1	-0.333333	Hypo
chr2	7187972	7187973	1	0.616667	Hyper
chr2	7205681	7205896	6	-0.0817708	None
chr2	7220090	7220091	1	-0.484354	Hypo
chr2	7244912	7245100	4	-0.334	Hypo
chr2	7257854	7257856	2	-0.428431	Hypo
chr2	7349561	7349751	4	-0.173405	None
chr2	7350060	7350124	3	-0.372807	Hypo
chr2	7350194	7350240	1	-0.181269	None
chr2	7383169	7383171	2	-0.161905	None
chr2	7643909	7643910	1	-0.623824	Hypo
chr2	7683646	7683648	1	-0.203762	None
chr2	7685889	7685890	1	-0.310484	Hypo
chr2	7981836	7981912	3	-0.25335	Hypo
chr2	7986312	7986316	1	-0.131148	None
chr2	8052852	8052929	1	0.0533597	None
chr2	8334892	8334998	6	-0.138329	None
chr2	8571220	8571345	1	-0.136796	None
chr2	8816778	8816779	1	0.4	Hyper
chr2	8890812	8890814	2	-0.379589	Hypo
chr2	8902308	8902310	1	-0.0325	None
chr2	8924341	8924342	1	0.454545	Hyper
chr2	8924851	8924852	1	-0.444444	Hypo
chr2	9029704	9029766	3	-0.30615	Hypo
chr2	9232618	9232619	1	-0.121951	None
chr2	9270674	9270675	1	-0.30303	Hypo
chr2	9372798	9372905	5	-0.461847	Hypo
chr2	9436263	9436407	3	-0.312708	Hypo
chr2	9593399	9593463	2	-0.211348	None
chr2	9633841	9633927	8	0.226028	None
chr2	9635261	9635399	3	-0.12738	None
chr2	9864843	9864844	1	-0.272727	Hypo
chr2	10077024	10077162	5	-0.265405	Hypo
chr2	10268953	10269145	3	-0.184156	None
chr2	10293502	10293668	5	-0.289992	Hypo
chr2	10420353	10420449	2	0.180723	None
chr2	10527652	10527663	2	-0.181485	None
chr2	10600056	10600217	2	-0.159167	None
chr2	10685395	10685396	1	-0.599327	Hypo
chr2	10789660	10789691	2	-0.110942	None
chr2	10980464	10980478	2	-0.272009	Hypo
chr2	10993089	10993173	2	-0.265041	Hypo
chr2	11028621	11028670	3	-0.348746	Hypo
chr2	11144836	11144837	1	-0.166996	None
chr2	11353842	11353844	2	-0.104651	None
chr2	11387130	11387224	4	-0.521256	Hypo
chr2	11425702	11425904	3	-0.18545	None
chr2	11469573	11469722	2	-0.404528	Hypo
chr2	11470917	11470918	1	-0.656863	Hypo
chr2	11583356	11583548	2	-0.298822	Hypo
chr2	11586526	11586634	5	-0.312243	Hypo
chr2	11655983	11655998	2	-0.395668	Hypo
chr2	11699296	11699340	3	-0.350791	Hypo
chr2	11728166	11728167	1	-0.494118	Hypo
chr2	11813372	11813576	6	-0.214855	None
chr2	11829500	11829540	2	-0.333333	Hypo
chr2	11832673	11832721	3	-0.398066	Hypo
chr2	11839318	11839320	2	-0.524752	Hypo
chr2	12125121	12125317	3	-0.222307	None
chr2	12130672	12130673	1	-0.224138	None
chr2	12153944	12154012	2	-0.480072	Hypo
chr2	12176355	12176460	4	0.258872	Hyper
chr2	12211718	12211884	2	-0.340052	Hypo
chr2	12273402	12273462	3	-0.205863	None
chr2	12294942	12295125	4	-0.180003	None
chr2	12308351	12308353	1	-0.163794	None
chr2	12520347	12520437	3	-0.361111	Hypo
chr2	12558722	12558724	2	-0.637363	Hypo
chr2	12569869	12569911	2	-0.295163	Hypo
chr2	12603889	12603964	2	-0.65528	Hypo
chr2	12631915	12631993	2	-0.259095	Hypo
chr2	12700731	12700749	4	-0.54009	Hypo
chr2	12724758	12724759	1	-0.659091	Hypo
chr2	12793727	12793729	2	-0.169643	None
chr2	12841033	12841207	2	-0.280211	Hypo
chr2	12875320	12875486	3	-0.357143	Hypo
chr2	12933358	12933459	5	-0.287969	Hypo
chr2	13005201	13005202	1	-0.333333	Hypo
chr2	13160675	13160756	1	0.0101752	None
chr2	13166158	13166307	5	-0.282368	Hypo
chr2	13187944	13187945	1	-0.29475	Hypo
chr2	13190020	13190021	1	-0.416667	Hypo
chr2	13234287	13234401	4	-0.361345	Hypo
chr2	13268832	13268852	2	-0.3933	Hypo
chr2	13303132	13303163	2	-0.310042	Hypo
chr2	13316680	13316699	5	-0.247243	None
chr2	13336361	13336556	4	-0.190405	None
chr2	13345413	13345433	2	-0.273441	Hypo
chr2	13373275	13373278	1	-0.15	None
chr2	13384557	13384702	2	-0.297744	Hypo
chr2	13460067	13460229	3	0.121014	None
chr2	13530277	13530434	4	0.194025	None
chr2	13670379	13670559	6	-0.292156	Hypo
chr2	13771864	13771865	1	-0.888889	Hypo
chr2	13937276	13937327	3	-0.38806	Hypo
chr2	14184802	14184803	1	-0.35	Hypo
chr2	14242549	14242554	3	-0.224076	None
chr2	14261334	14261436	6	-0.207834	None
chr2	14352829	14352831	1	-0.230149	None
chr2	14416239	14416241	2	0.406977	Hyper
chr2	14418695	14418884	4	-0.0101508	None
chr2	14422005	14422201	3	-0.231925	None
chr2	14480807	14480809	1	-0.029021	None
chr2	14482740	14482809	2	-0.722857	Hypo
chr2	14509525	14509526	1	-0.333333	Hypo
chr2	14673515	14673534	2	-0.333333	Hypo
chr2	14946317	14946318	1	0.339367	Hyper
chr2	14969928	14969930	2	-0.0506912	None
chr2	15180005	15180222	4	-0.294891	Hypo
chr2	15275605	15275611	3	-0.330546	Hypo
chr2	15316517	15316518	1	-0.16958	None
chr2	15379674	15379675	1	-0.5	Hypo
chr2	15567604	15567640	3	0.0712452	None
chr2	15605711	15605712	1	-0.236842	None
chr2	15650573	15650574	1	-0.253333	Hypo
chr2	15815959	15816017	1	-0.174554	None
chr2	15867526	15867710	5	-0.457654	Hypo
chr2	15922227	15922229	2	-0.303922	Hypo
chr2	15985635	15985790	4	-0.285908	Hypo
chr2	16123199	16123317	4	-0.0993484	None
chr2	16255701	16255777	4	-0.358349	Hypo
chr2	16273894	16274034	3	-0.352511	Hypo
chr2	16301930	16301931	1	-0.340896	Hypo
chr2	16308461	16308655	2	-0.0475975	None
chr2	16372467	16372507	2	-0.275979	Hypo
chr2	16633438	16633439	1	-0.401885	Hypo
chr2	16702339	16702340	1	-0.382429	Hypo
chr2	16748394	16748519	3	-0.462656	Hypo
chr2	16766918	16766920	2	-0.515625	Hypo
chr2	16937731	16937732	1	-0.129032	None
chr2	17032879	17033060	3	-0.269843	Hypo
chr2	17060514	17060515	1	-0.168817	None
chr2	17194259	17194331	2	-0.179881	None
chr2	17225276	17225361	3	-0.473239	Hypo
chr2	17330207	17330262	5	-0.318642	Hypo
chr2	17363744	17363884	6	-0.181517	None
chr2	17393640	17393682	2	-0.340659	Hypo
chr2	17446500	17446697	3	-0.309015	Hypo
chr2	17516391	17516503	2	-0.196909	None
chr2	17564366	17564368	1	-0.0249433	None
chr2	17811787	17811954	3	-0.223077	None
chr2	17820795	17820853	2	-0.160125	None
chr2	17914307	17914395	5	-0.294599	Hypo
chr2	17954656	17954810	4	-0.307618	Hypo
chr2	18032331	18032363	1	-0.0595238	None
chr2	18048362	18048557	3	-0.329152	Hypo
chr2	18051392	18051589	5	-0.248234	None
chr2	18068378	18068518	7	-0.15127	None
chr2	18075446	18075629	7	-0.289929	Hypo
chr2	18106478	18106575	4	-0.254333	Hypo
chr2	18136579	18136690	2	-0.157721	None
chr2	18144714	18144716	2	-0.297964	Hypo
chr2	18145313	18145432	3	-0.187876	None
chr2	18176566	18176568	1	-0.0833333	None
chr2	18244366	18244475	2	-0.20256	None
chr2	18251338	18251403	2	-0.218209	None
chr2	18251548	18251549	1	-0.357143	Hypo
chr2	18274065	18274164	4	-0.0854081	None
chr2	18292706	18292725	1	-0.127451	None
chr2	18295282	18295449	3	-0.137612	None
chr2	18299111	18299460	7	-0.202309	None
chr2	18304792	18304962	1	-0.124384	None
chr2	18326929	18327362	8	-0.147278	None
chr2	18476032	18476180	3	-0.36524	Hypo
chr2	18480733	18480864	6	-0.278028	Hypo
chr2	18507695	18507839	3	-0.128703	None
chr2	18513061	18513199	3	-0.142214	None
chr2	18534692	18534742	2	-0.127162	None
chr2	18539834	18539835	1	-0.419255	Hypo
chr2	18780217	18780218	1	0.458333	Hyper
chr2	18893216	18893217	1	-0.571429	Hypo
chr2	19106117	19106118	1	-0.323123	Hypo
chr2	19113099	19113249	3	-0.253087	Hypo
chr2	19136507	19136509	1	-0.420635	Hypo
chr2	19639110	19639150	1	-0.188455	None
chr2	19753169	19753352	2	-0.183765	None
chr2	19950680	19950759	3	-0.312021	Hypo
chr2	19958711	19958759	2	-0.330071	Hypo
chr2	19964772	19964838	1	0.0423729	None
chr2	19970663	19970801	3	-0.263055	Hypo
chr2	19976825	19976990	5	-0.0406504	None
chr2	20053875	20054071	4	-0.269768	Hypo
chr2	20106922	20106924	2	-0.224265	None
chr2	20125590	20125645	3	-0.25842	Hypo
chr2	20186518	20186587	4	-0.360525	Hypo
chr2	20195541	20195553	1	-0.0323544	None
chr2	20203243	20203244	1	-0.568182	Hypo
chr2	20272658	20272706	3	-0.314862	Hypo
chr2	20355831	20355832	1	-0.303896	Hypo
chr2	20363649	20363703	3	-0.488485	Hypo
chr2	20562425	20562426	1	-0.254986	Hypo
chr2	20654297	20654298	1	0.0909091	None
chr2	20704987	20705167	4	-0.170253	None
chr2	20720149	20720379	4	-0.265849	Hypo
chr2	20831857	20831895	1	0.0600414	None
chr2	21036362	21036363	1	-0.379074	Hypo
chr2	21054042	21054044	2	-0.367236	Hypo
chr2	21219203	21219308	4	-0.263962	Hypo
chr2	21224717	21224931	10	-0.389991	Hypo
chr2	21227923	21228061	3	-0.260233	Hypo
chr2	21348633	21348789	3	-0.141026	None
chr2	21376289	21376312	3	-0.19951	None
chr2	21383809	21384008	3	-0.242584	None
chr2	21394215	21394357	3	-0.397266	Hypo
chr2	21476896	21477097	4	-0.22667	None
chr2	21486588	21486589	1	-0.313853	Hypo
chr2	21527944	21527946	2	-0.344444	Hypo
chr2	21564326	21564473	2	-0.327117	Hypo
chr2	21666568	21666569	1	-0.3	Hypo
chr2	21899413	21899610	2	-0.332065	Hypo
chr2	21929798	21929920	3	-0.303408	Hypo
chr2	21978493	21978494	1	-0.157895	None
chr2	22007561	22007656	3	-0.300607	Hypo
chr2	22018229	22018247	1	-0.190567	None
chr2	22082628	22082655	1	-0.133089	None
chr2	22112323	22112517	3	-0.243386	None
chr2	22227454	22227567	5	-0.0053509	None
chr2	22242340	22242456	2	-0.436314	Hypo
chr2	22406492	22406643	6	-0.20881	None
chr2	22444121	22444260	5	0.106023	None
chr2	22535633	22535705	3	0.234543	None
chr2	22537046	22537434	6	-0.00954895	None
chr2	22585441	22585492	1	-0.00673401	None
chr2	22585622	22585637	1	0.00986842	None
chr2	22697373	22697525	3	0.169151	None
chr2	23172924	23172925	1	-0.225076	None
chr2	23245347	23245504	5	-0.262623	Hypo
chr2	23599841	23599842	1	-0.4	Hypo
chr2	23678776	23678857	1	-0.190476	None
chr2	23700682	23700709	3	-0.125581	None
chr2	23756053	23756092	2	-0.0571112	None
chr2	23798425	23798427	2	0.0162907	None
chr2	23949430	23949641	6	-0.270341	Hypo
chr2	23989037	23989241	4	-0.197339	None
chr2	24102690	24102758	3	0.321659	Hyper
chr2	24124323	24124427	3	-0.152348	None
chr2	24144811	24144812	1	-0.22409	None
chr2	24168363	24168543	3	-0.239785	None
chr2	24204238	24204359	4	-0.264129	Hypo
chr2	24301815	24301816	1	0.217391	None
chr2	24389966	24390166	3	-0.496891	Hypo
chr2	24394203	24394366	3	-0.316161	Hypo
chr2	24926443	24926472	3	-0.0479661	None
chr2	24937359	24937496	5	-0.150553	None
chr2	25105594	25105737	3	-0.257143	Hypo
chr2	25115563	25115652	3	-0.227414	None
chr2	25462694	25462840	3	-0.00500261	None
chr2	25631124	25631125	1	-0.875	Hypo
chr2	25709406	25709592	5	-0.185621	None
chr2	25771882	25771883	1	-0.464286	Hypo
chr2	25793270	25793272	2	-0.171161	None
chr2	25864613	25864712	4	-0.152235	None
chr2	25921378	25921611	5	-0.223383	None
chr2	26045165	26045257	6	-0.0674927	None
chr2	26095957	26096102	6	-0.321045	Hypo
chr2	26157859	26158114	6	-0.265944	Hypo
chr2	26585136	26585234	3	-0.0799338	None
chr2	26748776	26748869	4	-0.331155	Hypo
chr2	26805724	26805725	1	-0.166667	None
chr2	26815885	26815988	3	0.151047	None
chr2	26892586	26892628	1	-0.155172	None
chr2	26985647	26985806	5	-0.248299	None
[truncated: 15,101 more rows]
