# Supplementary material for: Whole Genome Methylation Analysis Reveals Role of DNA Methylation in Cow’s Ileal and Ileal Lymph Node Responses to Mycobacterium avium subsp. paratuberculosis Infection
Source: Front Genet. 2021 Dec 21;12:797490. doi: 10.3389/fgene.2021.797490 (PMC8724574; doi:10.3389/fgene.2021.797490)
Supplement: Supplementary file 9 [file Table7.XLS]

## Sheet: Table S7a_ILLN_DMR_BP-GO 
Table S7a. Biological processes gene ontology terms enriched for ILLN differentially methylated region genes
GOID	GOTerm	Ontology Source	Term PValue	Term PValue Corrected with Benjamini-Hochberg	Group PValue	Group PValue Corrected with Benjamini-Hochberg	GOLevels	GOGroups	% Associated Genes	Nr. Genes	Associated Genes Found
GO:0048856	anatomical structure development	GO_BiologicalProcess-EBI-UniProt-GOA_19.01.2019_00h00	3.416e-13	2.8609e-10	2.60303e-13	9.47502e-12	[2]	Group191	10.085	356	[ADAMTS2, ADAMTS6, ADAMTS9, ADCY1, ADGRL3, ADRB2, AHSG, ALCAM, ALX1, ANGPTL3, ANXA2, AP3B1, APBB2, APLF, APP, AR, ARHGAP15, ARHGAP18, ARHGDIB, ARNT2, ASB4, ASH1L, ASIC2, ASZ1, ATG5, ATP2C1, ATP8B1, ATXN10, AXL, BARHL2, BCL6, BDH2, BHLHE40, BIRC6, BMP3, BMPR2, BRWD1, BTRC, C1GALT1, C5, CACNA1A, CALB1, CAMSAP1, CCM2, CDC42SE2, CDH12, CDH13, CDH2, CDH23, CDH6, CDH7, CDH8, CDHR2, CDKN2B, CDON, CDYL, …
GO:0007155	cell adhesion	GO_BiologicalProcess-EBI-UniProt-GOA_19.01.2019_00h00	1.97253e-11	4.71999e-09	1.97253e-11	2.99168e-10	[2]	Group142	13.7206	111	[ADAMTS9, ADGRL3, ALCAM, ANGPTL3, AP3B1, ATP2C1, BCL6, CCL21, CD36, CD47, CD86, CDH12, CDH13, CDH2, CDH23, CDH6, CDH7, CDH8, CDHR2, CLASP1, CLDN16, CLSTN2, CNTN1, COL12A1, COL8A1, CORO1C, CTNNA1, CTNNA2, CTNNA3, CXADR, DDR2, DPP4, DSC3, DSG2, EDA, EFNA5, EPB41L5, EPHA3, EPHA7, EPHB1, FAP, FAT3, FER, FN1, FREM1, GPC4, GPNMB, HAPLN1, IFT74, IGFBP7, IL1RAP, IRF1, ITCH, ITGA5, ITGA6, ITGB1BP1, ITGB5,…
GO:0048731	system development	GO_BiologicalProcess-EBI-UniProt-GOA_19.01.2019_00h00	4.1532e-11	7.72957e-09	2.60303e-13	9.47502e-12	[3, 4]	Group191	10.1849	292	[ADAMTS2, ADAMTS6, ADAMTS9, ADCY1, ADGRL3, ADRB2, AHSG, ALCAM, ALX1, ANGPTL3, ANXA2, AP3B1, APBB2, APLF, APP, AR, ARNT2, ASB4, ASH1L, ASIC2, ATG5, ATP8B1, ATXN10, AXL, BARHL2, BCL6, BHLHE40, BIRC6, BMP3, BTRC, C1GALT1, C5, CACNA1A, CALB1, CAMSAP1, CCM2, CDH13, CDH2, CDH23, CDKN2B, CDON, CHN1, CHRNA7, CHST11, CLASP1, CLSTN2, CNTN1, COL11A1, COL12A1, COL4A1, COL8A1, CORO1C, CREB3L2, CSF1R, CUX2, CX…
GO:0007275	multicellular organism development	GO_BiologicalProcess-EBI-UniProt-GOA_19.01.2019_00h00	1.03395e-10	1.73187e-08	2.60303e-13	9.47502e-12	[2, 3]	Group191	9.93985	314	[ADAMTS2, ADAMTS6, ADAMTS9, ADCY1, ADGRL3, ADRB2, AHSG, ALCAM, ALX1, ANGPTL3, ANXA2, AP3B1, APBB2, APLF, APP, AR, ARHGDIB, ARNT2, ASB4, ASH1L, ASIC2, ASZ1, ATG5, ATP8B1, ATXN10, AXL, BARHL2, BCL6, BHLHE40, BIRC6, BMP3, BMPR2, BTRC, C1GALT1, C5, CACNA1A, CALB1, CAMSAP1, CCM2, CDH13, CDH2, CDH23, CDKN2B, CDON, CHN1, CHRNA7, CHST11, CLASP1, CLSTN2, CNTN1, COL11A1, COL12A1, COL4A1, COL8A1, CORO1C, CR…
GO:0048869	cellular developmental process	GO_BiologicalProcess-EBI-UniProt-GOA_19.01.2019_00h00	1.26681e-10	1.76825e-08	2.60303e-13	9.47502e-12	[2]	Group191	10.2789	269	[ABL1, ADAMTS20, ADAMTS9, ADCY1, ADGRL3, ADRB2, ALCAM, ALX1, ANXA2, AP3B1, APBB2, AR, ARHGAP15, ARHGAP18, ASB4, ASZ1, ATG5, ATP8B1, ATXN10, AXL, BARHL2, BBS9, BCL6, BDH2, BHLHE40, BLK, BMP3, BRWD1, C1GALT1, CACNA1A, CAMSAP1, CCM2, CDC42SE2, CDH12, CDH13, CDH2, CDH23, CDH6, CDH7, CDH8, CDHR2, CDK6, CDKN2B, CDON, CDYL, CFTR, CHN1, CHST11, CLASP1, CNTN1, COL11A1, COL12A1, COL8A1, CORO1C, CREB3L2, CS…
GO:0009653	anatomical structure morphogenesis	GO_BiologicalProcess-EBI-UniProt-GOA_19.01.2019_00h00	1.25112e-10	1.90511e-08	2.60303e-13	9.47502e-12	[2, 3]	Group191	11.2642	188	[ADAMTS9, ADCY1, ALCAM, ALX1, ANGPTL3, ANXA2, APBB2, AR, ARHGAP15, ARHGAP18, ASB4, ASH1L, ATP8B1, BARHL2, BCL6, BHLHE40, BRWD1, BTRC, C1GALT1, C5, CACNA1A, CALB1, CAMSAP1, CCM2, CDC42SE2, CDH12, CDH13, CDH2, CDH6, CDH7, CDH8, CDHR2, CDON, CHN1, CHRNA7, CHST11, CLASP1, COL11A1, COL12A1, COL4A1, COL8A1, CORO1C, CSF1R, CUX2, DCN, DMRT1, DOCK7, DPYSL5, DTNBP1, EDA, EFNA5, EIF2AK3, ENPP2, EPB41L5, EPH…
GO:0032989	cellular component morphogenesis	GO_BiologicalProcess-EBI-UniProt-GOA_19.01.2019_00h00	1.12869e-09	1.26037e-07	4.49335e-08	2.81996e-07	[3, 4]	Group185	13.3603	99	[ADCY1, ALCAM, APBB2, AR, ARHGAP15, ARHGAP18, BARHL2, BCL6, BRWD1, CACNA1A, CAMSAP1, CDC42SE2, CDH12, CDH13, CDH2, CDH6, CDH7, CDH8, CDHR2, CHN1, CLASP1, COL12A1, CORO1C, CSF1R, CUX2, DMRT1, DOCK7, DPYSL5, DTNBP1, EFNA5, ENPP2, EPB41L5, EPHA3, EPHA7, EPHB1, FER, FMNL2, FMNL3, FN1, FRYL, GAS7, HGF, IFRD1, ITGB1BP1, KIF3A, KIF5C, KLHL41, LAMC1, LEF1, LPAR3, MEF2C, MET, MSN, MTM1, MYCBP2, MYO10, NEB…
GO:0007166	cell surface receptor signaling pathway	GO_BiologicalProcess-EBI-UniProt-GOA_19.01.2019_00h00	1.66552e-09	1.54986e-07	3.57401e-09	3.09748e-08	[3, 4, 5]	Group190	10.8427	193	[ABCA1, ADAMTS3, ADGRG7, ADGRL2, ADGRL3, ADGRL4, ADRB2, AR, ARRB1, AXL, BHLHE40, BIRC6, BLK, BMP3, BMPR2, BTBD11, BTC, BTRC, CACNG2, CBLB, CCL21, CD247, CD36, CD86, CDH6, CDKN2B, CDON, CHN1, CHRNA7, CHST11, CNTN1, COL4A1, CPNE3, CSF1R, CSNK1G3, CUX2, DCN, DDR2, DDX3X, DKK2, DMRT1, DOK2, DOK5, EDA, EFNA5, ENPP1, EPHA3, EPHA7, EPHB1, EVC, F3, FANCD2, FBN2, FER, FGF1, FGF12, FLT1, FZD3, GABRB3, GAS2…
GO:0000902	cell morphogenesis	GO_BiologicalProcess-EBI-UniProt-GOA_19.01.2019_00h00	1.51725e-09	1.58837e-07	2.81705e-11	3.94387e-10	[4, 5]	Group176	13.6499	92	[ADCY1, ALCAM, APBB2, AR, ARHGAP15, ARHGAP18, BARHL2, BCL6, BRWD1, CACNA1A, CAMSAP1, CDC42SE2, CDH12, CDH13, CDH2, CDH6, CDH7, CDH8, CDHR2, CHN1, COL12A1, CORO1C, CSF1R, CUX2, DMRT1, DOCK7, DPYSL5, DTNBP1, EFNA5, ENPP2, EPB41L5, EPHA3, EPHA7, EPHB1, FER, FMNL2, FMNL3, FN1, FRYL, GAS7, HGF, IFRD1, ITGB1BP1, KIF3A, KIF5C, LAMC1, LEF1, LPAR3, MEF2C, MET, MSN, MYCBP2, MYO10, NFIB, NLGN1, NLGN3, NOX4,…
GO:0007267	cell-cell signaling	GO_BiologicalProcess-EBI-UniProt-GOA_19.01.2019_00h00	2.94113e-09	2.3459e-07	2.94113e-09	2.67643e-08	[2, 3]	Group158	12.5843	112	[ADCY1, ADRB2, ANO1, ANXA5, AXL, BTRC, CACNA1A, CACNA2D1, CACNB2, CACNG2, CALB1, CDH2, CDH8, CDHR2, CFTR, CHRM2, CHRM3, CHRNA7, CLSTN2, CNTNAP4, CSNK1G3, CUX2, DDX3X, DGKB, DKK2, DLGAP1, DTNBP1, EDA, EPHB1, ETV5, EXOC4, FZD3, GABRA1, GABRA2, GABRA4, GABRA5, GABRB2, GABRB3, GABRG2, GCK, GJA5, GNAQ, GPC3, GPLD1, GPNMB, GRIK1, GRIK2, GRIK3, GRIN2B, GRIN3A, GRM1, GRM3, GRM7, HGF, HMGN3, IFT80, IL1RAP…
GO:0035239	tube morphogenesis	GO_BiologicalProcess-EBI-UniProt-GOA_19.01.2019_00h00	6.39e-09	4.11663e-07	2.16667e-08	1.4605e-07	[3, 4, 5]	Group189	14.2589	76	[ADAMTS9, ALX1, ANGPTL3, ANXA2, AR, ASB4, BTRC, C1GALT1, C5, CCM2, CDH13, CDH2, CHRNA7, COL4A1, DCN, EDA, EIF2AK3, ENPP2, EPB41L5, EPHA7, EPHB1, ESR1, ETV5, F3, FAP, FGF1, FLT1, FN1, FOXJ2, GJA5, GPC3, GPLD1, HOXA3, HPGD, ITGA5, ITGB1BP1, ITGB8, JAK1, KIF3A, LEF1, MEF2C, MEOX2, MET, MIB1, MTDH, MTHFD1L, MTSS1, MYDGF, NDNF, NFIB, NR2E1, NRP2, NRXN1, NRXN3, NTRK2, PAXIP1, PRDM1, PRKACB, PRKCB, RAPG…
GO:0060078	regulation of postsynaptic membrane potential	GO_BiologicalProcess-EBI-UniProt-GOA_19.01.2019_00h00	6.22116e-09	4.16818e-07	1.15535e-11	1.91159e-10	[4]	Group199	27.5862	24	[ADRB2, CHRNA7, CUX2, GABRA1, GABRA2, GABRA4, GABRA5, GABRB2, GABRB3, GABRG2, GRIK1, GRIK2, GRIK3, GRIN2B, GRIN3A, GRM1, KCND2, MEF2C, NETO1, NLGN1, NLGN3, RELN, SNCA, TMEM108]
GO:0050793	regulation of developmental process	GO_BiologicalProcess-EBI-UniProt-GOA_19.01.2019_00h00	7.92342e-09	4.91545e-07	4.49335e-08	2.81996e-07	[2, 3]	Group185	10.9748	170	[ADAMTS20, ADAMTS9, ADGRL3, ADRB2, AHSG, ALX1, ANGPTL3, ANXA2, AP3B1, APLF, AR, ARHGAP15, ARHGAP18, ARHGDIB, ASB4, ASIC2, BARHL2, BCL6, BHLHE40, BRWD1, C5, CACNA1A, CAMSAP1, CDC42SE2, CDH2, CDON, CHN1, CHRNA7, CLASP1, CLSTN2, CNOT2, CNTN1, CORO1C, CSF1R, CUX2, DCN, DDR2, DMRT1, EED, ELAVL1, ENPP1, ENPP2, EPB41L5, EPHA3, EPHA7, EPHB1, ESR1, ETV5, F3, FANCD2, FBN2, FBXO22, FGF1, FLT1, FMNL2, FMNL3,…
GO:0050804	modulation of chemical synaptic transmission	GO_BiologicalProcess-EBI-UniProt-GOA_19.01.2019_00h00	8.42943e-09	5.0426e-07	9.02432e-15	8.21213e-13	[4, 5, 6, 7, 8]	Group165	18.2573	44	[ADCY1, ADRB2, CACNA1A, CACNG2, CALB1, CDH2, CHRM2, CLSTN2, CNTNAP4, CUX2, DGKB, DTNBP1, EPHB1, GRIK1, GRIK2, GRIK3, GRIN2B, GRIN3A, GRM1, GRM3, GRM7, MEF2C, MME, NETO1, NLGN1, NLGN3, NMU, NR2E1, NTRK2, PLCB1, PLCL1, PLCL2, PLG, PNKD, PRKCB, PRKN, RELN, SLC24A2, SNAP47, SNCA, SYNPO, SYT1, TMEM108, USP46]
GO:0099537	trans-synaptic signaling	GO_BiologicalProcess-EBI-UniProt-GOA_19.01.2019_00h00	1.66655e-08	9.30493e-07	9.02432e-15	8.21213e-13	[4, 5]	Group165	14.9533	64	[ADCY1, ADRB2, CACNA1A, CACNB2, CACNG2, CALB1, CDH2, CDH8, CDHR2, CHRM2, CHRM3, CHRNA7, CLSTN2, CNTNAP4, CUX2, DGKB, DLGAP1, DTNBP1, EPHB1, ETV5, EXOC4, GABRA1, GABRA2, GABRA4, GABRA5, GABRB2, GABRB3, GABRG2, GRIK1, GRIK2, GRIK3, GRIN2B, GRIN3A, GRM1, GRM3, GRM7, IL1RAP, KCNMA1, LIN7A, MEF2C, MME, NETO1, NLGN1, NLGN3, NMU, NR2E1, NTRK2, PLCB1, PLCL1, PLCL2, PLG, PNKD, PRKCB, PRKN, RELN, SLC24A2, …
GO:0032879	regulation of localization	GO_BiologicalProcess-EBI-UniProt-GOA_19.01.2019_00h00	2.95778e-08	1.59815e-06	1.57584e-09	1.50948e-08	[2, 3]	Group175	10.6691	177	[ABCA1, ADAMTS9, ADCY1, ADRB2, AHSG, AKAP6, ANGPTL3, ANO1, ANXA2, ANXA5, AR, ARFIP1, ARHGAP18, ARHGDIB, ARRB1, ASIC2, ATG5, AZIN2, BCL6, C5, CACNA1A, CACNA2D1, CACNB2, CACNG2, CAMK2D, CARMIL1, CASR, CCL21, CCT7, CD47, CEP135, CFTR, CHRM2, CLASP1, CLDN10, CLEC6A, CLIC2, CNTN1, CORO1C, CPNE3, CSF1R, CTNNA3, DCN, DDR2, DNAJA1, DOCK10, DOCK7, DPP10, DPP6, DSG2, DTNBP1, ENPP1, ENPP2, EPB41, EPB41L5, E…
GO:0007399	nervous system development	GO_BiologicalProcess-EBI-UniProt-GOA_19.01.2019_00h00	3.38439e-08	1.77152e-06	3.38439e-08	2.19985e-07	[4, 5]	Group093	11.0785	151	[ADCY1, ADGRL3, ALCAM, ALX1, APBB2, APP, ARNT2, ASIC2, ATP8B1, ATXN10, AXL, BARHL2, BHLHE40, CACNA1A, CAMSAP1, CDH2, CDH23, CDON, CHN1, CLSTN2, CNTN1, COL4A1, CSF1R, CUX2, DCX, DOCK7, DOK5, DPYSL5, DTNBP1, EFNA5, EPHA3, EPHA7, EPHB1, ETV1, FANCC, FANCD2, FN1, FRYL, GABRA1, GABRA2, GABRA5, GABRB2, GABRB3, GABRG2, GAS7, GFRA1, GRIN3A, HAPLN1, HCN1, HDGFL3, HOXA3, IFRD1, IGF2BP1, IL1RAP, JAKMIP1, KC…
GO:0030154	cell differentiation	GO_BiologicalProcess-EBI-UniProt-GOA_19.01.2019_00h00	3.95502e-08	2.00747e-06	2.60303e-13	9.47502e-12	[3]	Group191	9.89858	244	[ABL1, ADAMTS20, ADAMTS9, ADCY1, ADGRL3, ADRB2, ALCAM, ALX1, ANXA2, AP3B1, APBB2, AR, ASB4, ASZ1, ATG5, ATP8B1, ATXN10, AXL, BARHL2, BBS9, BCL6, BDH2, BHLHE40, BLK, BMP3, C1GALT1, CACNA1A, CAMSAP1, CCM2, CDH2, CDH23, CDHR2, CDKN2B, CDON, CDYL, CFTR, CHN1, CHST11, CLASP1, CNTN1, COL11A1, COL12A1, COL8A1, CORO1C, CREB3L2, CSF1R, CSRP2, CUX2, CXADR, DCX, DDR2, DMRT1, DOCK7, DOK5, DPYSL5, DTNBP1, EDA…
GO:0006928	movement of cell or subcellular component	GO_BiologicalProcess-EBI-UniProt-GOA_19.01.2019_00h00	9.72441e-08	4.52455e-06	1.57584e-09	1.50948e-08	[2]	Group175	11.0678	142	[ACTR10, ADAMTS9, ADGRL3, ALCAM, ALX1, ANGPTL3, ANXA5, AP3B1, APBB2, ARHGAP18, ARHGDIB, ASH1L, AXL, BARHL2, BCAR1, BCL6, BORCS5, C5, CACNA2D1, CARMIL1, CCL21, CHN1, CLASP1, CORO1C, CPNE3, CSF1R, CTNNA3, CXADR, DCN, DDR2, DEFB5, DMRT1, DNAH7, DNAJA1, DOCK10, DOCK7, DPP4, DPYSL5, DSG2, DTNBP1, DYNC1I1, EFNA5, ENPP2, EPB41L5, EPHA3, EPHA7, EPHB1, FAP, FER, FGF1, FLT1, FMNL3, FN1, GJA5, GPLD1, GPNMB,…
GO:0035295	tube development	GO_BiologicalProcess-EBI-UniProt-GOA_19.01.2019_00h00	1.08715e-07	4.79206e-06	2.16667e-08	1.4605e-07	[3, 4]	Group189	12.8399	85	[ADAMTS2, ADAMTS9, ALX1, ANGPTL3, ANXA2, AR, ASB4, BTRC, C1GALT1, C5, CALB1, CCM2, CDH13, CDH2, CHRNA7, COL4A1, DCN, EDA, EIF2AK3, ENPP2, EPB41L5, EPHA7, EPHB1, ESR1, ETV5, F3, FAP, FGF1, FLT1, FN1, FOXJ2, GJA5, GPC3, GPLD1, HOXA3, HPGD, ING2, ITGA5, ITGB1BP1, ITGB8, JAK1, KIF3A, LEF1, MEF2C, MEOX2, MET, MIB1, MTDH, MTHFD1L, MTSS1, MYDGF, NDNF, NFIB, NR2E1, NRP2, NRXN1, NRXN3, NTRK2, NUP133, PAXI…
GO:0051239	regulation of multicellular organismal process	GO_BiologicalProcess-EBI-UniProt-GOA_19.01.2019_00h00	1.45691e-07	6.25726e-06	1.94189e-14	1.17808e-12	[2, 3]	Group201	10.303	187	[ADAMTS9, ADGRL3, ADRA1A, ADRB2, AHSG, ALX1, ANGPTL3, ANXA2, ANXA5, AP3B1, APLF, AR, ARHGDIB, ASB4, ASIC2, ATG5, AVPR1A, BARHL2, BCL6, BHLHE40, C5, CACNA1A, CACNA2D1, CAMK2D, CDH2, CDON, CHN1, CHRM2, CHRM3, CHRNA7, CLASP1, CLEC6A, CLSTN2, CNOT2, CNTN1, CORO1C, CSF1R, CTNNA3, CUX2, CXADR, DCN, DDR2, DECR1, DMRT1, DSG2, EED, EIF2AK3, ELAVL1, ELOVL6, ENPP1, ENPP2, EPB41L5, EPHA3, EPHA7, EPHB1, ESR1,…
GO:0065008	regulation of biological quality	GO_BiologicalProcess-EBI-UniProt-GOA_19.01.2019_00h00	1.72161e-07	6.40822e-06	1.72161e-07	8.46847e-07	[2]	Group144	9.65356	249	[ABCA1, ADCY1, ADGRL3, ADRA1A, ADRB2, AKAP6, AKR1D1, ALDH1A1, ANGPTL3, ANO1, ANO3, ANO4, ANXA2, ANXA5, AP3B1, AR, ARHGAP15, ARHGAP18, ARPC2, ASIC2, ATG5, ATP10D, ATP2C1, ATP8A1, ATP8B1, AVPR1A, AXL, BARHL2, BCL6, BDH2, BRWD1, BTRC, CACNA1A, CACNA2D1, CACNG2, CALB1, CARMIL1, CASR, CCL21, CCT7, CD36, CDC42SE2, CDHR2, CFTR, CHRM2, CHRM3, CHRNA7, CLCN3, CLIC2, CLSTN2, CLU, CNTNAP4, CPQ, CPS1, CSF1R, …
GO:0048468	cell development	GO_BiologicalProcess-EBI-UniProt-GOA_19.01.2019_00h00	1.61618e-07	6.4455e-06	1.94189e-14	1.17808e-12	[3, 4]	Group201	10.8808	147	[ADCY1, ALCAM, ALX1, ANXA2, APBB2, AR, ATG5, ATP8B1, ATXN10, BARHL2, BCL6, BHLHE40, BMP3, C1GALT1, CACNA1A, CAMSAP1, CCM2, CDH2, CDH23, CDON, CDYL, CFTR, CHN1, CHST11, CNTN1, COL11A1, COL12A1, CORO1C, CSF1R, CUX2, CXADR, DCX, DMRT1, DOCK7, DPYSL5, DTNBP1, EFNA5, EPB41L5, EPHA3, EPHA7, EPHB1, ESR1, ETV1, FANCC, FBXO22, FER, FN1, FRYL, GABRA5, GABRB2, GABRB3, GALNTL5, GAS7, GRIN3A, HCN1, HDGFL3, IF…
GO:2000026	regulation of multicellular organismal development	GO_BiologicalProcess-EBI-UniProt-GOA_19.01.2019_00h00	1.55926e-07	6.52939e-06	4.49335e-08	2.81996e-07	[3, 4]	Group185	11.1671	133	[ADAMTS9, ADGRL3, ADRB2, AHSG, ALX1, ANGPTL3, ANXA2, AP3B1, APLF, AR, ARHGDIB, ASB4, ASIC2, BARHL2, BCL6, BHLHE40, C5, CACNA1A, CDH2, CDON, CHN1, CHRNA7, CLASP1, CLSTN2, CNTN1, CUX2, DCN, DDR2, DMRT1, EED, ENPP1, ENPP2, EPB41L5, EPHA3, EPHA7, EPHB1, ESR1, ETV5, F3, FANCD2, FBN2, FBXO22, FGF1, FLT1, FN1, FOXJ2, GPC3, HGF, IFRD1, IKZF3, IL1RAP, IL27, IRF1, ITCH, ITGA5, ITGB1BP1, ITGB8, JAK1, KL, KL…
GO:0030029	actin filament-based process	GO_BiologicalProcess-EBI-UniProt-GOA_19.01.2019_00h00	1.72051e-07	6.54968e-06	1.29202e-07	7.12569e-07	[2]	Group166	13.5238	71	[ABLIM3, ARHGAP18, ARHGAP26, ARHGDIB, ARHGEF19, ARPC2, ATP2C1, BCAR1, BCL6, CACNA2D1, CARMIL1, CCL21, CDC42BPA, CLASP1, CORO1C, CSF1R, CTNNA1, CTNNA3, CXADR, DBN1, DIAPH2, DIAPH3, DSG2, DTNBP1, EFNA5, EPB41, EPB41L5, EPHA3, FER, FHOD3, FMNL2, FMNL3, GAS7, GJA5, GSN, ITGB1BP1, ITGB5, KCND3, KLHL41, LIMA1, MEF2C, MET, MTSS1, NEBL, PACSIN2, PARVA, PARVB, PHACTR1, PIK3R1, PLS1, PPP1R9A, PRKCI, PRKN, …
GO:0042391	regulation of membrane potential	GO_BiologicalProcess-EBI-UniProt-GOA_19.01.2019_00h00	1.68559e-07	6.56596e-06	5.87852e-09	4.27956e-08	[3]	Group187	16.1972	46	[ADRB2, AKAP6, ASIC2, CACNA1A, CACNA2D1, CACNG2, CFTR, CHRNA7, CTNNA3, CUX2, DCN, DSG2, GABRA1, GABRA2, GABRA4, GABRA5, GABRB2, GABRB3, GABRG2, GJA5, GNAQ, GRIK1, GRIK2, GRIK3, GRIN2B, GRIN3A, GRM1, HCN1, KCND2, KCND3, KCNH5, KCNMA1, MEF2C, NETO1, NLGN1, NLGN3, NTRK2, PID1, PRKN, RELN, SCN2A, SCN8A, SCN9A, SLC26A5, SNCA, TMEM108]
GO:0001568	blood vessel development	GO_BiologicalProcess-EBI-UniProt-GOA_19.01.2019_00h00	1.91141e-07	6.67001e-06	4.2697e-13	9.71356e-12	[3, 5, 6, 7, 8]	Group195	14.2857	61	[ADAMTS6, ADAMTS9, ANGPTL3, ANXA2, ASB4, C1GALT1, C5, CCM2, CDH13, CDH2, CHRNA7, COL4A1, DCN, EIF2AK3, ENPP2, EPHB1, F3, FAP, FGF1, FLT1, FN1, FOXJ2, GJA5, GPC3, GPLD1, HOXA3, HPGD, ITGA5, ITGB1BP1, ITGB8, JAK1, LEF1, LTBP1, MEF2C, MEOX2, MIB1, MTDH, MYDGF, NDNF, NR2E1, NRP2, NRXN1, NRXN3, NTRK2, PAXIP1, PLG, PLPP3, PRDM1, PRKCB, RAPGEF2, RASA1, RECK, ROBO1, RSPO3, SEMA3C, SGCD, SHB, SLIT2, TEK, …
GO:0051128	regulation of cellular component organization	GO_BiologicalProcess-EBI-UniProt-GOA_19.01.2019_00h00	1.85415e-07	6.75151e-06	3.88643e-06	1.50496e-05	[3, 4]	Group120	10.5913	163	[ADGRL3, ADRB2, AFAP1, AHSG, AIFM1, ANXA2, APBB2, AR, ARHGAP15, ARHGAP18, ARHGDIB, ARHGEF19, ARPC2, ARRB1, ASAP1, ASIC2, ATG5, BARHL2, BCL6, BRWD1, CACNA1A, CAMSAP1, CARMIL1, CCL21, CCT7, CD36, CD47, CDC14B, CDC42SE2, CDH2, CDHR2, CEP135, CHN1, CLASP1, CLSTN2, CLU, CNTN1, CNTNAP4, CORO1C, CSF1R, CUX2, DCBLD2, DCN, DDR2, DDX3X, DGKB, DMRT1, DNAJA4, DPP4, EED, EFNA5, ENPP1, ENPP2, EPB41L5, EPHA3, E…
GO:0048699	generation of neurons	GO_BiologicalProcess-EBI-UniProt-GOA_19.01.2019_00h00	2.24856e-07	7.68642e-06	1.94189e-14	1.17808e-12	[5, 6, 7]	Group201	11.7391	108	[ADCY1, ADGRL3, ALCAM, APBB2, ATP8B1, ATXN10, BARHL2, BHLHE40, CACNA1A, CAMSAP1, CDH2, CDH23, CDON, CHN1, CNTN1, CSF1R, CUX2, DCX, DOCK7, DOK5, DPYSL5, DTNBP1, EFNA5, EPHA3, EPHA7, EPHB1, ETV1, FN1, FRYL, GABRA5, GABRB2, GABRB3, GAS7, GRIN3A, HCN1, HDGFL3, IFRD1, KCNMA1, KIF3A, KIF5C, KLHL1, LDLR, LEF1, LMX1A, LPAR3, LRRC7, MAP4, MEF2C, MET, MIB1, MME, MYCBP2, MYT1L, NDNF, NFIB, NLGN1, NLGN3, NR2…
GO:0007215	glutamate receptor signaling pathway	GO_BiologicalProcess-EBI-UniProt-GOA_19.01.2019_00h00	3.94376e-07	1.32116e-05	3.45385e-11	4.49001e-10	[4, 5, 6]	Group183	26.7606	19	[ADRB2, CACNG2, GNAQ, GRIA1, GRIA3, GRIK1, GRIK2, GRIK3, GRIN2B, GRIN3A, GRM1, GRM3, GRM7, MEF2C, NETO1, NLGN1, NLGN3, PLCB1, RELN]
GO:0030182	neuron differentiation	GO_BiologicalProcess-EBI-UniProt-GOA_19.01.2019_00h00	4.38178e-07	1.43911e-05	1.94189e-14	1.17808e-12	[4, 6, 7, 8]	Group201	11.9077	98	[ADCY1, ALCAM, APBB2, ATP8B1, ATXN10, BARHL2, CACNA1A, CAMSAP1, CDH2, CDH23, CDON, CHN1, CNTN1, CSF1R, CUX2, DCX, DOCK7, DOK5, DPYSL5, DTNBP1, EFNA5, EPHA3, EPHA7, EPHB1, ETV1, FN1, FRYL, GABRA5, GABRB2, GABRB3, GAS7, GRIN3A, HCN1, HDGFL3, IFRD1, KCNMA1, KIF3A, KIF5C, KLHL1, LMX1A, LPAR3, LRRC7, MAP4, MEF2C, MET, MIB1, MYCBP2, MYT1L, NDNF, NFIB, NLGN1, NLGN3, NR2E1, NRCAM, NRP2, NTRK2, PCP4, PLAA…
GO:0051094	positive regulation of developmental process	GO_BiologicalProcess-EBI-UniProt-GOA_19.01.2019_00h00	4.8637e-07	1.56667e-05	4.10844e-09	3.25102e-08	[2, 3, 4]	Group164	11.9165	97	[ADAMTS20, ADAMTS9, ADGRL3, ADRB2, ALX1, ANGPTL3, ANXA2, AP3B1, AR, ASB4, ASIC2, C5, CDON, CHRNA7, CLASP1, CLSTN2, CNTN1, CORO1C, CUX2, DCN, DDR2, DMRT1, ENPP2, EPB41L5, EPHA3, EPHB1, F3, FBN2, FGF1, FLT1, FN1, IGFBP3, IL1RAP, ITCH, ITGA5, ITGB8, JAK1, JAKMIP1, KL, LPAR3, LPL, LRRC7, MEF2C, MET, MME, MSR1, MTDH, MYDGF, MYOD1, NDNF, NLGN1, NLGN3, NOCT, NR1H4, NR2E1, NTRK2, PAXIP1, PCP4, PDE5A, PIK…
GO:0022603	regulation of anatomical structure morphogenesis	GO_BiologicalProcess-EBI-UniProt-GOA_19.01.2019_00h00	5.49773e-07	1.70531e-05	4.49335e-08	2.81996e-07	[3, 4]	Group185	12.6603	79	[ADAMTS9, ANGPTL3, AR, ARHGAP15, ARHGAP18, ASB4, BARHL2, BRWD1, C5, CACNA1A, CAMSAP1, CDC42SE2, CDH2, CHN1, CHRNA7, CLASP1, CORO1C, CSF1R, CUX2, DCN, ENPP2, EPHA7, ESR1, ETV5, F3, FGF1, FLT1, FMNL2, FMNL3, FN1, FOXJ2, GPC3, HGF, IFRD1, ITGA5, ITGB1BP1, ITGB8, JAK1, LPAR3, MEF2C, MEOX2, MET, MLLT3, MSN, MTDH, MYCBP2, MYDGF, MYO10, MYOD1, NFIB, NLGN1, NLGN3, NR2E1, PALM2, PLAA, PLXNA4, PRKCB, PRKN,…
GO:0022008	neurogenesis	GO_BiologicalProcess-EBI-UniProt-GOA_19.01.2019_00h00	5.7098e-07	1.73889e-05	1.94189e-14	1.17808e-12	[4, 5, 6]	Group201	11.3797	113	[ADCY1, ADGRL3, ALCAM, APBB2, ATP8B1, ATXN10, BARHL2, BHLHE40, CACNA1A, CAMSAP1, CDH2, CDH23, CDON, CHN1, CNTN1, CSF1R, CUX2, DCX, DOCK7, DOK5, DPYSL5, DTNBP1, EFNA5, EPHA3, EPHA7, EPHB1, ETV1, FN1, FRYL, GABRA5, GABRB2, GABRB3, GAS7, GRIN3A, HCN1, HDGFL3, IFRD1, KCNMA1, KIF3A, KIF5C, KLHL1, LDLR, LEF1, LMX1A, LPAR3, LRRC7, MAP4, MEF2C, MET, MIB1, MME, MYCBP2, MYT1L, NAV3, NDNF, NFIB, NLGN1, NLGN…
GO:0023056	positive regulation of signaling	GO_BiologicalProcess-EBI-UniProt-GOA_19.01.2019_00h00	6.39843e-07	1.88024e-05	3.49115e-10	3.73759e-09	[2, 3, 4]	Group174	11.25	117	[ADAMTS20, ADAMTS3, ADCY1, ADRA1A, ADRB2, AFAP1L2, ANO1, ANXA2, AR, ATP2C1, AXL, BMP3, CACNG2, CALB1, CCL21, CD36, CDKN2B, CFTR, CHRNA7, CLEC6A, CLSTN2, CLU, CSF1R, CSNK1G3, CUX2, DCN, DDX3X, DKK2, DOK5, DTNBP1, EDA, EVC, F3, FGF1, FLT1, GADD45A, GCK, GPC3, GPLD1, GPNMB, GRB10, GRB14, GRIK2, GRIN2B, GSN, GUCY1A2, HGF, IFT80, IGFBP3, ILDR1, ING2, ITGB1BP1, KL, LCK, LPAR3, LURAP1L, MAP2K4, MID1, ML…
GO:0072358	cardiovascular system development	GO_BiologicalProcess-EBI-UniProt-GOA_19.01.2019_00h00	6.9249e-07	1.99986e-05	4.2697e-13	9.71356e-12	[4, 5, 6]	Group195	13.6865	62	[ADAMTS6, ADAMTS9, ANGPTL3, ANXA2, ASB4, C1GALT1, C5, CCM2, CDH13, CDH2, CHRNA7, COL4A1, DCN, EIF2AK3, ENPP2, EPHB1, F3, FAP, FGF1, FLT1, FN1, FOXJ2, GJA5, GPC3, GPLD1, HOXA3, HPGD, ITGA5, ITGB1BP1, ITGB8, JAK1, LEF1, LTBP1, MEF2C, MEOX2, MIB1, MTDH, MYDGF, NDNF, NR2E1, NRP2, NRXN1, NRXN3, NTRK2, PAXIP1, PLG, PLPP3, PRDM1, PRKCB, RAPGEF2, RASA1, RECK, ROBO1, RSPO3, SEMA3C, SGCD, SHB, SLIT2, TEK, …
GO:0048666	neuron development	GO_BiologicalProcess-EBI-UniProt-GOA_19.01.2019_00h00	7.45666e-07	2.08165e-05	2.81705e-11	3.94387e-10	[4, 5, 7, 8, 9]	Group176	12.3696	83	[ADCY1, ALCAM, APBB2, ATP8B1, ATXN10, BARHL2, CACNA1A, CAMSAP1, CDH2, CDH23, CHN1, CNTN1, CSF1R, CUX2, DCX, DOCK7, DPYSL5, DTNBP1, EFNA5, EPHA3, EPHA7, EPHB1, ETV1, FN1, FRYL, GABRA5, GABRB2, GABRB3, GAS7, GRIN3A, HCN1, HDGFL3, IFRD1, KIF3A, KIF5C, KLHL1, LPAR3, LRRC7, MAP4, MEF2C, MET, MYCBP2, MYT1L, NDNF, NFIB, NLGN1, NLGN3, NR2E1, NRCAM, NRP2, NTRK2, PLAA, PLXNA4, PPP1R9A, PRDM1, PRKCI, PRKG1,…
GO:0016043	cellular component organization	GO_BiologicalProcess-EBI-UniProt-GOA_19.01.2019_00h00	7.5941e-07	2.08527e-05	3.88643e-06	1.50496e-05	[2]	Group120	8.88158	378	[ABCA1, ABLIM3, ADAMTS2, ADAMTS20, ADAMTS9, ADCY1, ADGRL3, ADRB2, AFAP1, AFF2, AHSG, AIFM1, ALCAM, ANO3, ANO4, ANXA2, ANXA5, AP2A2, AP3B1, APBB2, APOOL, AR, ARFGAP3, ARHGAP10, ARHGAP15, ARHGAP18, ARHGAP26, ARHGDIB, ARHGEF19, ARMC9, ARPC2, ARRB1, ASAP1, ASH1L, ASIC2, ASZ1, ATG5, ATP10D, ATP2C1, ATP8A1, ATP8B1, ATXN10, AZIN2, BABAM2, BARHL2, BBS9, BCAR1, BCL6, BIN2, BRWD1, CACNA1A, CACNB2, CACNG2, …
GO:0098742	cell-cell adhesion via plasma-membrane adhesion molecules	GO_BiologicalProcess-EBI-UniProt-GOA_19.01.2019_00h00	8.24424e-07	2.22727e-05	1.97253e-11	2.99168e-10	[4]	Group142	18.9873	30	[ADGRL3, ALCAM, ATP2C1, CDH12, CDH13, CDH2, CDH23, CDH6, CDH7, CDH8, CDHR2, CLDN16, CLSTN2, CXADR, DSC3, DSG2, FAT3, GPC4, IL1RAP, ITGA5, KIFAP3, NLGN1, NRCAM, PCDH7, PCDHA13, ROBO1, TENM1, TENM3, TGFBR2, UNC5D]
GO:0030036	actin cytoskeleton organization	GO_BiologicalProcess-EBI-UniProt-GOA_19.01.2019_00h00	9.25411e-07	2.42197e-05	1.29202e-07	7.12569e-07	[3, 5]	Group166	13.4172	64	[ABLIM3, ARHGAP18, ARHGAP26, ARHGDIB, ARHGEF19, ARPC2, ATP2C1, BCAR1, BCL6, CARMIL1, CCL21, CDC42BPA, CLASP1, CORO1C, CSF1R, CTNNA1, CXADR, DBN1, DIAPH2, DIAPH3, DTNBP1, EFNA5, EPB41, EPB41L5, EPHA3, FER, FHOD3, FMNL2, FMNL3, GAS7, GSN, ITGB1BP1, ITGB5, KLHL41, LIMA1, MEF2C, MET, MTSS1, NEBL, PACSIN2, PARVA, PARVB, PHACTR1, PIK3R1, PLS1, PPP1R9A, PRKCI, PRKN, PSTPIP2, RASA1, ROCK2, SCIN, SHROOM3,…
GO:0010647	positive regulation of cell communication	GO_BiologicalProcess-EBI-UniProt-GOA_19.01.2019_00h00	1.00235e-06	2.58297e-05	3.49115e-10	3.73759e-09	[3, 4, 5]	Group174	11.1753	116	[ADAMTS20, ADAMTS3, ADCY1, ADRA1A, ADRB2, AFAP1L2, ANO1, AR, ATP2C1, AXL, BMP3, CACNG2, CALB1, CCL21, CD36, CDKN2B, CFTR, CHRNA7, CLEC6A, CLSTN2, CLU, CSF1R, CSNK1G3, CUX2, DCN, DDX3X, DKK2, DOK5, DTNBP1, EDA, EVC, F3, FGF1, FLT1, GADD45A, GCK, GPC3, GPLD1, GPNMB, GRB10, GRB14, GRIK2, GRIN2B, GSN, GUCY1A2, HGF, IFT80, IGFBP3, ILDR1, ING2, ITGB1BP1, KL, LCK, LPAR3, LURAP1L, MAP2K4, MID1, MLLT3, MM…
GO:0120035	regulation of plasma membrane bounded cell projection organization	GO_BiologicalProcess-EBI-UniProt-GOA_19.01.2019_00h00	1.18242e-06	3.00084e-05	1.21138e-06	5.12724e-06	[5, 6]	Group102	14.4044	52	[ATG5, BARHL2, CACNA1A, CARMIL1, CCL21, CDH2, CDHR2, CEP135, CHN1, CNTN1, CORO1C, CUX2, ENPP2, EPHA3, EPHA7, FER, FN1, IFRD1, LPAR3, LRRC7, MEF2C, MET, MYCBP2, MYO10, NAV3, NDNF, NLGN1, NLGN3, NR2E1, NTRK2, ODF2L, PLAA, PLD1, PLS1, PLXNA4, PRKCI, PRKN, RAPGEF2, RELN, RIPOR2, ROBO1, RTN4IP1, RUFY3, SAXO1, SEMA3C, SEMA3D, SEMA6A, SH3YL1, SLIT2, SYNE2, SYT1, WDPCP]
GO:0098609	cell-cell adhesion	GO_BiologicalProcess-EBI-UniProt-GOA_19.01.2019_00h00	1.23794e-06	3.09485e-05	1.97253e-11	2.99168e-10	[3]	Group142	13.3056	64	[ADGRL3, ALCAM, AP3B1, ATP2C1, BCL6, CCL21, CD47, CD86, CDH12, CDH13, CDH2, CDH23, CDH6, CDH7, CDH8, CDHR2, CLDN16, CLSTN2, CTNNA1, CTNNA3, CXADR, DPP4, DSC3, DSG2, EFNA5, EPB41L5, EPHA7, FAT3, FER, GPC4, GPNMB, IL1RAP, IRF1, ITCH, ITGA5, ITGB5, KIFAP3, LCK, LEF1, LRRC7, MSN, NLGN1, NLGN3, NRCAM, PCDH7, PCDHA13, PDE5A, PKP4, PLPP3, PRKG1, PTPRC, PTPRU, RIPOR2, ROBO1, SHB, SPTA1, STXBP3, TENM1, TE…
GO:0048518	positive regulation of biological process	GO_BiologicalProcess-EBI-UniProt-GOA_19.01.2019_00h00	1.51729e-06	3.63066e-05	1.94189e-14	1.17808e-12	[1, 2, 3]	Group201	8.88721	354	[ABCA1, ADAMTS20, ADAMTS3, ADAMTS9, ADCY1, ADGRL3, ADRA1A, ADRB2, AFAP1L2, AHSG, AIFM1, AKAP6, ALX1, ANGPTL3, ANO1, ANXA2, ANXA5, AP3B1, APBB2, APLF, AR, ARNT2, ARPC2, ARRB1, ASAP1, ASB4, ASB5, ASH1L, ASIC2, ATG5, ATP2C1, AVPR1A, AXL, AZIN2, BABAM2, BARHL2, BCAR3, BCL6, BIRC6, BMP3, BTC, BTRC, C5, CACNG2, CALB1, CAMK2D, CARMIL1, CASR, CCL21, CCT7, CD247, CD36, CD38, CD47, CD86, CDC14B, CDKN2B, CD…
GO:0030030	cell projection organization	GO_BiologicalProcess-EBI-UniProt-GOA_19.01.2019_00h00	1.50331e-06	3.64934e-05	1.50331e-06	6.21823e-06	[3]	Group115	11.4035	104	[ABLIM3, ADCY1, ALCAM, APBB2, ARMC9, ASAP1, ATG5, ATXN10, BARHL2, BBS9, CACNA1A, CAMSAP1, CARMIL1, CCL21, CDH2, CDH23, CDHR2, CEP135, CEP162, CHN1, CNTN1, CORO1C, CSF1R, CUX2, DCX, DNAH7, DOCK7, DPYSL5, DTNBP1, EFNA5, ENPP2, EPHA3, EPHA7, EPHB1, FER, FN1, FRYL, GAS7, GRIN3A, GSN, HDGFL3, IFRD1, IFT74, IFT80, KIF17, KIF3A, KIF5C, KLHL1, LPAR3, LRGUK, LRRC7, MAP4, MEF2C, MET, MYCBP2, MYO10, NAV3, N…
GO:0051270	regulation of cellular component movement	GO_BiologicalProcess-EBI-UniProt-GOA_19.01.2019_00h00	1.48311e-06	3.65324e-05	1.57584e-09	1.50948e-08	[3, 4]	Group175	12.6065	74	[ADAMTS9, ANGPTL3, ANXA5, ARHGAP18, ARHGDIB, BCL6, C5, CARMIL1, CCL21, CLASP1, CORO1C, CPNE3, CSF1R, CTNNA3, DCN, DDR2, DOCK10, DOCK7, DSG2, ENPP2, EPB41L5, FER, FGF1, FLT1, FN1, GJA5, GPLD1, GPNMB, HGF, IGFBP3, ITGB1BP1, LAMA4, LDB2, MEF2C, MEOX2, MET, MSN, MYCBP2, NAV3, NR2E1, PDGFD, PIK3R1, PKN2, PLA2G7, PLAA, PLCB1, PLXNA4, PRKG1, PTPRC, PTPRG, PTPRK, PTPRR, PTPRU, RAPGEF2, RECK, RELN, RIPOR2…
GO:0050806	positive regulation of synaptic transmission	GO_BiologicalProcess-EBI-UniProt-GOA_19.01.2019_00h00	1.72274e-06	3.95287e-05	1.15535e-11	1.91159e-10	[3, 4, 5, 6, 7, 8, 9]	Group199	22.8261	21	[ADCY1, ADRB2, CACNG2, CALB1, CLSTN2, CUX2, DTNBP1, GRIK2, GRIN2B, MME, NETO1, NLGN1, NLGN3, NMU, NR2E1, NTRK2, RELN, SLC24A2, SNAP47, SNCA, SYT1]
GO:0009888	tissue development	GO_BiologicalProcess-EBI-UniProt-GOA_19.01.2019_00h00	1.70424e-06	4.02056e-05	2.16667e-08	1.4605e-07	[3]	Group189	10.8341	126	[ADAMTS9, ADRB2, AHSG, ALX1, ANXA2, AR, ASH1L, ATG5, ATP2C1, BARHL2, BDH2, BHLHE40, BIRC6, BMP3, BTRC, C1GALT1, CALB1, CCM2, CDHR2, CHST11, CLASP1, COL11A1, COL12A1, COL4A1, COL8A1, CORO1C, CPQ, CREB3L2, CXADR, DDR2, DMRT1, DSG2, EDA, ENPP1, EPB41L5, EPHA7, EPHB1, ESR1, ETV5, EXOC4, FBN2, FBXO22, FGF1, FN1, FOXJ2, GJA5, GPC3, GPLD1, HGF, HLF, HOXA3, IFRD1, IFT74, IFT80, ITGA5, ITGB1BP1, ITGB5, IT…
GO:0007167	enzyme linked receptor protein signaling pathway	GO_BiologicalProcess-EBI-UniProt-GOA_19.01.2019_00h00	1.90036e-06	4.30148e-05	1.25013e-09	1.26402e-08	[4, 5, 6]	Group160	12.4183	76	[ADAMTS3, AR, AXL, BLK, BMP3, BMPR2, BTBD11, BTC, CBLB, CDKN2B, CHN1, CHST11, COL4A1, CPNE3, CSF1R, DCN, DDR2, DMRT1, DOK2, DOK5, EFNA5, ENPP1, EPHA3, EPHA7, EPHB1, F3, FBN2, FER, FGF1, FGF12, FLT1, GNG7, GPC3, GPLD1, GRB10, GRB14, HGF, HPGD, IGFBP3, ING2, ITGB5, KL, LCK, LCP2, LEF1, LEPR, LTBP1, MET, MUSK, NR1H4, NRP2, NTRK2, NUP93, PDGFD, PDGFRA, PID1, PIK3R1, PLCB1, PRKCB, PTPRK, PTPRR, RAPGEF…
GO:0030334	regulation of cell migration	GO_BiologicalProcess-EBI-UniProt-GOA_19.01.2019_00h00	2.09661e-06	4.68243e-05	1.57584e-09	1.50948e-08	[4, 5, 6]	Group175	12.9666	66	[ADAMTS9, ANGPTL3, ARHGDIB, C5, CARMIL1, CCL21, CLASP1, CORO1C, CPNE3, CSF1R, DCN, DDR2, DOCK10, DOCK7, ENPP2, EPB41L5, FER, FGF1, FLT1, FN1, GPLD1, GPNMB, HGF, IGFBP3, ITGB1BP1, LAMA4, LDB2, MEF2C, MEOX2, MET, MSN, NAV3, NR2E1, PDGFD, PIK3R1, PLA2G7, PLAA, PLCB1, PLXNA4, PRKG1, PTPRC, PTPRG, PTPRK, PTPRR, PTPRU, RAPGEF2, RECK, RELN, RIPOR2, ROBO1, ROR2, SEMA3C, SEMA3D, SEMA6A, SH3RF2, SLIT2, SRG…
GO:2000145	regulation of cell motility	GO_BiologicalProcess-EBI-UniProt-GOA_19.01.2019_00h00	2.70957e-06	5.81863e-05	1.57584e-09	1.50948e-08	[3, 4, 5]	Group175	12.6838	69	[ADAMTS9, ANGPTL3, ANXA5, ARHGAP18, ARHGDIB, C5, CARMIL1, CCL21, CLASP1, CORO1C, CPNE3, CSF1R, DCN, DDR2, DOCK10, DOCK7, ENPP2, EPB41L5, FER, FGF1, FLT1, FN1, GPLD1, GPNMB, HGF, IGFBP3, ITGB1BP1, LAMA4, LDB2, MEF2C, MEOX2, MET, MSN, NAV3, NR2E1, PDGFD, PIK3R1, PKN2, PLA2G7, PLAA, PLCB1, PLXNA4, PRKG1, PTPRC, PTPRG, PTPRK, PTPRR, PTPRU, RAPGEF2, RECK, RELN, RIPOR2, ROBO1, ROR2, SEMA3C, SEMA3D, SEM…
GO:0022604	regulation of cell morphogenesis	GO_BiologicalProcess-EBI-UniProt-GOA_19.01.2019_00h00	2.81399e-06	5.8918e-05	1.94189e-14	1.17808e-12	[4, 5, 6]	Group201	14.966	44	[ARHGAP15, ARHGAP18, BARHL2, BRWD1, CACNA1A, CAMSAP1, CDC42SE2, CDH2, CHN1, CORO1C, CSF1R, CUX2, ENPP2, EPHA7, FMNL2, FMNL3, FN1, IFRD1, ITGB1BP1, LPAR3, MET, MSN, MYCBP2, MYO10, NLGN1, NLGN3, NR2E1, PALM2, PLAA, PLXNA4, PRKN, RAPGEF2, RELN, ROBO1, RUFY3, SEMA3C, SEMA3D, SEMA6A, SLC26A5, SLIT2, SPTA1, SYT1, TBCCD1, ZMYM6]
GO:0048514	blood vessel morphogenesis	GO_BiologicalProcess-EBI-UniProt-GOA_19.01.2019_00h00	3.42868e-06	7.00372e-05	4.2697e-13	9.71356e-12	[4, 5, 6, 7, 8, 9]	Group195	13.9037	52	[ADAMTS9, ANGPTL3, ANXA2, ASB4, C1GALT1, C5, CCM2, CDH13, CDH2, CHRNA7, COL4A1, DCN, EIF2AK3, ENPP2, EPHB1, F3, FAP, FGF1, FLT1, FN1, FOXJ2, GJA5, GPLD1, HOXA3, HPGD, ITGA5, ITGB1BP1, ITGB8, JAK1, LEF1, MEOX2, MTDH, MYDGF, NDNF, NR2E1, NRP2, NRXN1, NRXN3, NTRK2, PAXIP1, PRDM1, PRKCB, RAPGEF2, RASA1, RECK, ROBO1, RSPO3, SGCD, SHB, SLIT2, TEK, TGFBR2]
GO:0034330	cell junction organization	GO_BiologicalProcess-EBI-UniProt-GOA_19.01.2019_00h00	3.52793e-06	7.11963e-05	2.38541e-13	1.08536e-11	[3]	Group193	17.7515	30	[CCM2, CDH12, CDH13, CDH2, CDH6, CDH7, CDH8, CDHR2, CLASP1, CORO1C, CSF1R, CXADR, DSG2, EPB41L5, EPHA3, FN1, GJA5, ITGA5, ITGB1BP1, LAMC1, NR1H4, PKN2, PKP4, PRKCI, PTPRK, RAPGEF2, TEK, UGT8, VCL, WDPCP]
GO:0048522	positive regulation of cellular process	GO_BiologicalProcess-EBI-UniProt-GOA_19.01.2019_00h00	4.56723e-06	8.89548e-05	1.94189e-14	1.17808e-12	[2, 3, 4]	Group201	8.94286	314	[ADAMTS20, ADAMTS3, ADAMTS9, ADCY1, ADGRL3, ADRA1A, ADRB2, AFAP1L2, AHSG, AIFM1, AKAP6, ALX1, ANGPTL3, ANO1, ANXA2, ANXA5, AP3B1, APBB2, APLF, AR, ARNT2, ARPC2, ARRB1, ASAP1, ASB4, ASH1L, ASIC2, ATP2C1, AXL, BABAM2, BARHL2, BCAR3, BCL6, BIRC6, BMP3, BTC, BTRC, C5, CACNG2, CALB1, CARMIL1, CASR, CCL21, CCT7, CD36, CD38, CD47, CD86, CDC14B, CDKN2B, CDON, CEP135, CFTR, CHRNA7, CLASP1, CLEC6A, CLIC2, …
GO:0048646	anatomical structure formation involved in morphogenesis	GO_BiologicalProcess-EBI-UniProt-GOA_19.01.2019_00h00	8.22293e-06	0.000154757	2.16667e-08	1.4605e-07	[2, 3, 4]	Group189	11.6809	82	[ADAMTS9, ALX1, ANGPTL3, ANXA2, AR, ATP8B1, BCL6, BHLHE40, C1GALT1, C5, CACNA1A, CALB1, CDH13, CHRNA7, CLASP1, COL11A1, COL12A1, COL4A1, COL8A1, DCN, EDA, EIF2AK3, ENPP2, EPB41L5, EPHB1, EXOC4, F3, FAP, FBN2, FGF1, FLT1, FN1, FOXJ2, GJA5, GPLD1, HOXA3, ITGA5, ITGB1BP1, ITGB5, ITGB8, JAK1, KLHL41, LEF1, MEF2C, MEOX2, MIB1, MTDH, MTHFD1L, MYDGF, MYOD1, NDNF, NEBL, NFIB, NR2E1, NRP2, NRXN1, NRXN3, P…
GO:0007010	cytoskeleton organization	GO_BiologicalProcess-EBI-UniProt-GOA_19.01.2019_00h00	8.75837e-06	0.000163003	1.17231e-06	5.08003e-06	[4]	Group134	10.9375	105	[ABLIM3, AFAP1, ARHGAP10, ARHGAP18, ARHGAP26, ARHGDIB, ARHGEF19, ARPC2, ATP2C1, BCAR1, BCL6, BRWD1, CAMSAP1, CARMIL1, CCL21, CDC14B, CDC42BPA, CEP135, CLASP1, CORO1C, CSF1R, CTNNA1, CXADR, DBN1, DCX, DIAPH2, DIAPH3, DNAH7, DOCK7, DTNBP1, EFNA5, EPB41, EPB41L5, EPHA3, FER, FHOD3, FMNL2, FMNL3, FSD1, GADD45A, GAS7, GSN, HDGFL3, ITGB1BP1, ITGB5, KIF2C, KIF3A, KLHL41, KRT4, LIMA1, LRGUK, MAP4, MAP6D1…
GO:0034329	cell junction assembly	GO_BiologicalProcess-EBI-UniProt-GOA_19.01.2019_00h00	9.17327e-06	0.000165217	2.38541e-13	1.08536e-11	[4]	Group193	18.6567	25	[CDH12, CDH13, CDH2, CDH6, CDH7, CDH8, CDHR2, CLASP1, CORO1C, EPB41L5, EPHA3, FN1, GJA5, ITGA5, ITGB1BP1, LAMC1, NR1H4, PKN2, PKP4, PTPRK, RAPGEF2, TEK, UGT8, VCL, WDPCP]
GO:0016477	cell migration	GO_BiologicalProcess-EBI-UniProt-GOA_19.01.2019_00h00	9.12771e-06	0.000166184	1.57584e-09	1.50948e-08	[3, 4]	Group175	11.0862	99	[ADAMTS9, ADGRL3, ALX1, ANGPTL3, APBB2, ARHGDIB, AXL, BARHL2, BCAR1, C5, CARMIL1, CCL21, CLASP1, CORO1C, CPNE3, CSF1R, CXADR, DCN, DDR2, DEFB5, DMRT1, DOCK10, DOCK7, DPP4, ENPP2, EPB41L5, EPHB1, FAP, FER, FGF1, FLT1, FMNL3, FN1, GPLD1, GPNMB, HGF, HOXB9, IGFBP3, ITGA5, ITGB1BP1, ITGB5, ITGB8, ITGBL1, KANK2, LAMA4, LAMC1, LDB2, LEF1, MEF2C, MEOX2, MET, MSN, NAV3, NDNF, NR2E1, NRP2, NTRK2, PAXIP1, …
GO:0023051	regulation of signaling	GO_BiologicalProcess-EBI-UniProt-GOA_19.01.2019_00h00	1.09125e-05	0.000194452	3.49115e-10	3.73759e-09	[2, 3]	Group174	9.43731	213	[ABCA1, ADAMTS20, ADAMTS3, ADCY1, ADRA1A, ADRB2, AFAP1, AFAP1L2, ANGPTL3, ANO1, ANXA2, ANXA5, AR, ARHGAP18, ARHGAP26, ARHGDIB, ARHGEF19, ARHGEF26, ARRB1, ASH1L, ATP2C1, AXL, BCL6, BIRC6, BMP3, BTC, BTRC, C5H12orf66, CACNA1A, CACNG2, CALB1, CBLB, CCL21, CD36, CDC42SE2, CDH2, CDKN2B, CFTR, CHN1, CHRM2, CHRNA7, CHST11, CLEC6A, CLIC2, CLSTN2, CLU, CNKSR2, CNTNAP4, CSF1R, CSNK1G3, CUX2, DCN, DDX3X, DG…
GO:0051240	positive regulation of multicellular organismal process	GO_BiologicalProcess-EBI-UniProt-GOA_19.01.2019_00h00	1.1342e-05	0.000199978	1.94189e-14	1.17808e-12	[2, 3, 4]	Group201	10.8	108	[ADGRL3, ADRA1A, ADRB2, ALX1, ANGPTL3, ANXA2, AP3B1, AR, ASB4, ASIC2, ATG5, AVPR1A, C5, CAMK2D, CHRM3, CHRNA7, CLASP1, CLEC6A, CLSTN2, CNTN1, CSF1R, CUX2, DDR2, DECR1, DMRT1, EIF2AK3, ELOVL6, ENPP2, EPB41L5, EPHA3, EPHB1, F3, FBN2, FGF1, FLT1, FN1, GPLD1, HGF, IL1RAP, IL23R, IL27, IRF1, ITCH, ITGA5, ITGB1BP1, ITGB8, JAK1, KL, LPAR3, LPL, LRRC7, MEF2C, MET, MME, MTDH, MYDGF, MYOD1, NDNF, NETO1, NL…
GO:0036465	synaptic vesicle recycling	GO_BiologicalProcess-EBI-UniProt-GOA_19.01.2019_00h00	1.15101e-05	0.000200827	7.2323e-11	8.22674e-10	[4, 5]	Group197	30.7692	12	[AP3B1, DNAJC6, DNM3, FCHO2, NLGN1, NLGN3, PLAA, SH3GL2, SNAP91, SNCA, SYNJ1, SYT1]
GO:0040012	regulation of locomotion	GO_BiologicalProcess-EBI-UniProt-GOA_19.01.2019_00h00	1.23535e-05	0.000213321	1.57584e-09	1.50948e-08	[2, 3]	Group175	12.0339	71	[ADAMTS9, ANGPTL3, ANXA5, ARHGAP18, ARHGDIB, C5, CARMIL1, CCL21, CLASP1, CORO1C, CPNE3, CSF1R, DCN, DDR2, DOCK10, DOCK7, ENPP2, EPB41L5, FER, FGF1, FLT1, FN1, GPLD1, GPNMB, HGF, IGFBP3, ITGB1BP1, LAMA4, LDB2, MEF2C, MEOX2, MET, MSN, MYCBP2, NAV3, NR2E1, PDGFD, PIK3R1, PKN2, PLA2G7, PLAA, PLCB1, PLXNA4, PRKG1, PTPRC, PTPRG, PTPRK, PTPRR, PTPRU, RAPGEF2, RECK, RELN, RIPOR2, ROBO1, ROR2, SEMA3C, SEM…
GO:0010646	regulation of cell communication	GO_BiologicalProcess-EBI-UniProt-GOA_19.01.2019_00h00	1.37149e-05	0.000234413	3.49115e-10	3.73759e-09	[3, 4]	Group174	9.41964	211	[ABCA1, ADAMTS20, ADAMTS3, ADCY1, ADRA1A, ADRB2, AFAP1, AFAP1L2, ANGPTL3, ANO1, ANXA5, AR, ARHGAP18, ARHGAP26, ARHGDIB, ARHGEF19, ARHGEF26, ARRB1, ASH1L, ATP2C1, AXL, BCL6, BIRC6, BMP3, BTC, BTRC, C5H12orf66, CACNA1A, CACNG2, CALB1, CBLB, CCL21, CD36, CDC42SE2, CDH2, CDKN2B, CFTR, CHN1, CHRM2, CHRNA7, CHST11, CLEC6A, CLIC2, CLSTN2, CLU, CNKSR2, CNTNAP4, CSF1R, CSNK1G3, CUX2, DCN, DDX3X, DGKB, DKK…
GO:0072359	circulatory system development	GO_BiologicalProcess-EBI-UniProt-GOA_19.01.2019_00h00	1.38638e-05	0.000234565	4.2697e-13	9.71356e-12	[4, 5]	Group195	11.6766	78	[ADAMTS6, ADAMTS9, ANGPTL3, ANXA2, ASB4, ATG5, C1GALT1, C5, CCM2, CDH13, CDH2, CHRNA7, COL11A1, COL4A1, CXADR, DCN, DSG2, EIF2AK3, ENPP2, EPHB1, F3, FAP, FGF1, FLT1, FN1, FOXJ2, GJA5, GPC3, GPLD1, HOXA3, HPGD, IFT74, ITGA5, ITGB1BP1, ITGB8, JAK1, KIF3A, LEF1, LTBP1, MEF2C, MEOX2, MIB1, MTDH, MYDGF, NDNF, NEBL, NOX4, NR2E1, NRP2, NRXN1, NRXN3, NTRK2, PAXIP1, PLG, PLPP3, PRDM1, PRKCB, RAPGEF2, RASA…
GO:0031589	cell-substrate adhesion	GO_BiologicalProcess-EBI-UniProt-GOA_19.01.2019_00h00	1.61457e-05	0.000267763	5.42364e-05	0.000176268	[3]	Group108	16.2304	31	[ADAMTS9, ANGPTL3, BCL6, CCL21, CLASP1, COL8A1, CORO1C, DDR2, EDA, EPB41L5, EPHA3, EPHB1, FER, FN1, FREM1, ITGA5, ITGB1BP1, ITGB5, ITGB8, ITGBL1, LAMC1, NDNF, PARVA, PARVB, PIK3R1, PTPRK, RASA1, TEK, UTRN, VWF, WDPCP]
GO:0032990	cell part morphogenesis	GO_BiologicalProcess-EBI-UniProt-GOA_19.01.2019_00h00	1.78369e-05	0.00029291	2.81705e-11	3.94387e-10	[4, 5]	Group176	12.8806	55	[ADCY1, ALCAM, APBB2, BARHL2, CACNA1A, CDH2, CHN1, CORO1C, CSF1R, CUX2, DOCK7, DPYSL5, DTNBP1, EFNA5, ENPP2, EPHA3, EPHA7, EPHB1, FN1, GAS7, IFRD1, KIF3A, KIF5C, LPAR3, MET, MTM1, MYCBP2, NFIB, NLGN1, NLGN3, NR2E1, NRCAM, NRP2, PID1, PLAA, PLXNA4, PRKN, PTPRZ1, RAPGEF2, RELN, ROBO1, RUFY3, SEMA3C, SEMA3D, SEMA6A, SH3GL2, SLIT2, SLIT3, SPTBN4, STK24, SYT1, TMEM108, UGT8, UNC5D, VCL]
GO:1901880	negative regulation of protein depolymerization	GO_BiologicalProcess-EBI-UniProt-GOA_19.01.2019_00h00	2.32933e-05	0.000368078	0.00211648	0.00414193	[5, 6, 7, 8]	Group169	27.0833	13	[CAMSAP1, CARMIL1, CLASP1, GSN, HDGFL3, LIMA1, MAP6D1, MID1, NAV3, SCIN, SPTBN4, TAOK1, TMOD1]
GO:0044093	positive regulation of molecular function	GO_BiologicalProcess-EBI-UniProt-GOA_19.01.2019_00h00	2.49563e-05	0.000390671	2.55016e-05	8.92555e-05	[3]	Group202	10.386	114	[ADCY1, ADRB2, AIFM1, AKAP6, ANXA2, AR, ARFGAP3, ARHGAP10, ARHGAP15, ARHGAP18, ARHGAP20, ARHGAP26, ARHGDIB, ARHGEF19, ASAP1, AZIN2, CASR, CCL21, CFTR, CHN1, CHRNA7, CLIC2, CLU, CORO1C, CSF1R, DCUN1D4, DDR2, DDX3X, DNAJA1, DOCK7, EDA, EIF3D, ELMOD1, EPB41L5, ESR1, ESR2, F3, FBLN1, FER, FGF1, FLT1, FN1, GADD45A, GNAQ, GPLD1, GSN, HGF, HOXA3, IL1RAP, ITGB1BP1, LCK, LCP2, LPAR3, MAP2K4, MEF2C, MET, M…
GO:0120039	plasma membrane bounded cell projection morphogenesis	GO_BiologicalProcess-EBI-UniProt-GOA_19.01.2019_00h00	2.61343e-05	0.000401606	2.81705e-11	3.94387e-10	[5, 6, 7]	Group176	12.8641	53	[ADCY1, ALCAM, APBB2, BARHL2, CACNA1A, CDH2, CHN1, CORO1C, CSF1R, CUX2, DOCK7, DPYSL5, DTNBP1, EFNA5, ENPP2, EPHA3, EPHA7, EPHB1, FN1, GAS7, IFRD1, KIF3A, KIF5C, LPAR3, MET, MYCBP2, NFIB, NLGN1, NLGN3, NR2E1, NRCAM, NRP2, PLAA, PLXNA4, PRKN, PTPRZ1, RAPGEF2, RELN, ROBO1, RUFY3, SEMA3C, SEMA3D, SEMA6A, SH3GL2, SLIT2, SLIT3, SPTBN4, STK24, SYT1, TMEM108, UGT8, UNC5D, VCL]
GO:0006811	ion transport	GO_BiologicalProcess-EBI-UniProt-GOA_19.01.2019_00h00	2.67281e-05	0.000406996	3.88341e-05	0.000130885	[4]	Group180	10.2254	127	[ABCA1, ADRB2, AKAP6, ANO1, ANXA2, ANXA5, ASIC2, ATG5, ATP10D, ATP2C1, ATP6V1C1, ATP8A1, ATP8B1, AZIN2, CACNA1A, CACNA2D1, CACNA2D3, CACNB2, CACNG2, CASR, CCL21, CD36, CFTR, CHRNA7, CLCN3, CLDN10, CLDN16, CLIC2, CNTN1, COX10, DPP6, DTNBP1, ENPP1, F3, GABRA1, GABRA2, GABRA4, GABRA5, GABRB2, GABRB3, GABRG2, GCK, GJA5, GRIA1, GRIA3, GRIK1, GRIK2, GRIK3, GRIN2B, GRIN3A, HCN1, HOXA3, ITPR2, KCNAB1, KC…
GO:0007160	cell-matrix adhesion	GO_BiologicalProcess-EBI-UniProt-GOA_19.01.2019_00h00	2.73333e-05	0.000412462	2.38541e-13	1.08536e-11	[4]	Group193	18.8034	22	[ADAMTS9, ANGPTL3, BCL6, CCL21, CLASP1, CORO1C, DDR2, EDA, EPB41L5, EPHA3, FN1, FREM1, ITGB1BP1, ITGB5, ITGB8, ITGBL1, PIK3R1, PTPRK, RASA1, TEK, UTRN, WDPCP]
GO:1902904	negative regulation of supramolecular fiber organization	GO_BiologicalProcess-EBI-UniProt-GOA_19.01.2019_00h00	2.86855e-05	0.000429002	0.00211648	0.00414193	[4, 5, 6]	Group169	20.4301	19	[CAMSAP1, CARMIL1, CLASP1, DCN, GSN, HDGFL3, LDLR, LIMA1, MAP6D1, MET, MID1, NAV3, PRKN, SCIN, SLIT2, SNCA, SPTBN4, TAOK1, TMOD1]
GO:0007169	transmembrane receptor protein tyrosine kinase signaling pathway	GO_BiologicalProcess-EBI-UniProt-GOA_19.01.2019_00h00	3.12663e-05	0.000455401	1.25013e-09	1.26402e-08	[5, 6, 7]	Group160	12.9442	51	[ADAMTS3, AR, AXL, BLK, BTC, CBLB, CHN1, COL4A1, CPNE3, CSF1R, DCN, DDR2, DOK2, DOK5, EFNA5, ENPP1, EPHA3, EPHA7, EPHB1, F3, FER, FGF1, FGF12, FLT1, GPLD1, GRB10, GRB14, HGF, IGFBP3, KL, LCK, LCP2, LEPR, MET, MUSK, NR1H4, NRP2, NTRK2, PDGFD, PDGFRA, PID1, PIK3R1, PLCB1, PRKCB, PTPRR, RAPGEF2, ROBO1, ROR2, SNCA, TEK, TMEM108]
GO:0048870	cell motility	GO_BiologicalProcess-EBI-UniProt-GOA_19.01.2019_00h00	3.22297e-05	0.000465386	1.57584e-09	1.50948e-08	[2, 3]	Group175	10.6061	105	[ADAMTS9, ADGRL3, ALX1, ANGPTL3, ANXA5, APBB2, ARHGAP18, ARHGDIB, ASH1L, AXL, BARHL2, BCAR1, C5, CARMIL1, CCL21, CLASP1, CORO1C, CPNE3, CSF1R, CXADR, DCN, DDR2, DEFB5, DMRT1, DNAJA1, DOCK10, DOCK7, DPP4, ENPP2, EPB41L5, EPHB1, FAP, FER, FGF1, FLT1, FMNL3, FN1, GPLD1, GPNMB, HGF, HOXB9, IGFBP3, ING2, ITGA5, ITGB1BP1, ITGB5, ITGB8, ITGBL1, KANK2, LAMA4, LAMC1, LDB2, LEF1, MEF2C, MEOX2, MET, MSN, NA…
GO:0007416	synapse assembly	GO_BiologicalProcess-EBI-UniProt-GOA_19.01.2019_00h00	3.9166e-05	0.000551286	3.83218e-09	3.17026e-08	[4, 5, 6]	Group203	20	19	[ADGRL3, ASIC2, CACNA1A, CDH2, CLSTN2, CUX2, EPHA7, EPHB1, GABRA1, GABRA2, GABRB2, GABRB3, GABRG2, IL1RAP, MEF2C, NLGN1, NLGN3, NTRK2, SNCA]
GO:0031175	neuron projection development	GO_BiologicalProcess-EBI-UniProt-GOA_19.01.2019_00h00	4.10242e-05	0.000567897	2.81705e-11	3.94387e-10	[5, 6, 8, 9, 10]	Group176	11.7444	68	[ADCY1, ALCAM, APBB2, ATXN10, BARHL2, CACNA1A, CAMSAP1, CDH2, CDH23, CHN1, CNTN1, CSF1R, CUX2, DOCK7, DPYSL5, DTNBP1, EFNA5, EPHA3, EPHA7, EPHB1, FN1, FRYL, GAS7, GRIN3A, HDGFL3, IFRD1, KIF3A, KIF5C, KLHL1, LPAR3, LRRC7, MAP4, MEF2C, MET, MYCBP2, NDNF, NFIB, NLGN1, NLGN3, NR2E1, NRCAM, NRP2, NTRK2, PLAA, PLXNA4, PPP1R9A, PRKCI, PRKG1, PRKN, PTPRZ1, RAPGEF2, RELN, ROBO1, RTN4IP1, RUFY3, SEMA3C, SE…
GO:0050890	cognition	GO_BiologicalProcess-EBI-UniProt-GOA_19.01.2019_00h00	4.71151e-05	0.000646867	1.15535e-11	1.91159e-10	[4]	Group199	17.0068	25	[ADCY1, AFF2, APP, CALB1, CHRNA7, CUX2, GABRA5, ITGA5, JAKMIP1, KCNAB1, LDLR, MEF2C, MME, NETO1, NLGN3, NRXN2, NTRK2, PLCB1, PRKN, PTPRZ1, RELN, SLC24A2, SOBP, SYNJ1, SYNPO]
GO:0097006	regulation of plasma lipoprotein particle levels	GO_BiologicalProcess-EBI-UniProt-GOA_19.01.2019_00h00	5.03199e-05	0.000679725	7.25006e-05	0.000231493	[2, 3]	Group129	28.9474	11	[ABCA1, ANXA2, GPLD1, LDLR, LIPC, LPL, MSR1, NR1H4, PLA2G5, PLA2G7, SCARB1]
GO:0099504	synaptic vesicle cycle	GO_BiologicalProcess-EBI-UniProt-GOA_19.01.2019_00h00	5.32634e-05	0.00071373	0.0170265	0.0206588	[4]	Group154	18.0328	22	[ADCY1, AP3B1, CACNA1A, CHRM2, CLCN3, DNAJC6, DNM3, FCHO2, GRIN3A, NLGN1, NLGN3, PLAA, PRKCB, RAPGEF4, SH3GL2, SLC18A1, SNAP47, SNAP91, SNCA, SYNJ1, SYT1, UNC13B]
GO:1905114	cell surface receptor signaling pathway involved in cell-cell signaling	GO_BiologicalProcess-EBI-UniProt-GOA_19.01.2019_00h00	5.64818e-05	0.000744937	2.94113e-09	2.67643e-08	[3, 4, 5, 6]	Group158	13.1965	45	[ADRB2, AXL, BTRC, CHRNA7, CSNK1G3, CUX2, DDX3X, DKK2, EDA, FZD3, GABRB3, GNAQ, GPC3, GRIK2, GRIN2B, IFT80, LEF1, LRRFIP2, MEF2C, MET, MLLT3, NETO1, NLGN1, NLGN3, PLPP3, PRKN, PTPRU, RECK, RELN, RNF220, ROR2, RSPO2, RSPO3, SNCA, STK3, TCF4, TCF7, TCF7L2, TLE1, TMEM108, TNKS, USP8, WLS, WNT2, XIAP]
GO:0006793	phosphorus metabolic process	GO_BiologicalProcess-EBI-UniProt-GOA_19.01.2019_00h00	6.91936e-05	0.000898444	0.0232341	0.0261025	[3]	Group186	9.10631	216	[AASS, ABL1, ADCY1, ADRA1A, ADRB2, AGPAT4, AK3, AK4, ALPI, ANGPTL3, ANXA2, AR, ARRB1, ASH1L, AXL, BCAR3, BLK, BMP3, BMPR2, BTRC, CAMK2A, CAMK2D, CASK, CASR, CBLB, CCL21, CD36, CDC14B, CDC42BPA, CDK6, CDKN2B, CHRNA7, COQ8A, CORO1C, CPNE3, CPS1, CRLS1, CSF1R, CSNK1G3, CTPS2, DAPK1, DCLK1, DDR2, DDX3X, DGKB, DNAJA1, DNAJC6, DOCK7, DOK5, DOLK, EIF2AK3, ELOVL6, ELP4, ENPP1, ENPP2, EPHA3, EPHA7, EPHB1,…
GO:0016339	calcium-dependent cell-cell adhesion via plasma membrane cell adhesion molecules	GO_BiologicalProcess-EBI-UniProt-GOA_19.01.2019_00h00	7.17909e-05	0.000924999	1.97253e-11	2.99168e-10	[5]	Group142	30.303	10	[ATP2C1, CDH12, CDH13, CDH2, CDH6, CDH7, CDH8, CDHR2, KIFAP3, NLGN1]
GO:0051234	establishment of localization	GO_BiologicalProcess-EBI-UniProt-GOA_19.01.2019_00h00	7.39712e-05	0.00093865	1.57584e-09	1.50948e-08	[2]	Group175	8.7526	294	[ABCA1, ABCG2, ADCY1, ADRB2, AHSG, AKAP6, ANO1, ANO4, ANXA2, ANXA5, AP2A2, AP3B1, ARFGAP3, ARFIP1, ARRB1, ASIC2, ATG5, ATP10D, ATP2C1, ATP6V1C1, ATP8A1, ATP8B1, AXL, AZIN2, BCAP29, BIN2, BORCS5, C5, CACNA1A, CACNA2D1, CACNA2D3, CACNB2, CACNG2, CASR, CCL21, CCT7, CD36, CD47, CDC42SE2, CEP135, CFTR, CHRM2, CHRM3, CHRNA7, CLASP1, CLCN3, CLDN10, CLDN16, CLEC6A, CLIC2, CNTN1, CORO1C, COX10, CREB3L2, C…
GO:0050808	synapse organization	GO_BiologicalProcess-EBI-UniProt-GOA_19.01.2019_00h00	7.53049e-05	0.000948388	3.83218e-09	3.17026e-08	[3]	Group203	14.8148	32	[ADGRL3, ASIC2, CACNA1A, CACNB2, CACNG2, CDH2, CLSTN2, CNTNAP4, COL4A1, CUX2, DGKB, EPHA7, EPHB1, ETV5, GABRA1, GABRA2, GABRB2, GABRB3, GABRG2, GPC4, IL1RAP, MEF2C, MUSK, NLGN1, NLGN3, NRP2, NTRK2, RELN, SNCA, SYNPO, TMEM108, UNC13B]
GO:0001525	angiogenesis	GO_BiologicalProcess-EBI-UniProt-GOA_19.01.2019_00h00	8.46131e-05	0.00105766	4.2697e-13	9.71356e-12	[3, 4, 5, 6, 7, 8, 9, 10]	Group195	13.3987	41	[ADAMTS9, ANGPTL3, ANXA2, C1GALT1, C5, CDH13, CHRNA7, COL4A1, DCN, EIF2AK3, ENPP2, EPHB1, F3, FAP, FGF1, FLT1, FN1, FOXJ2, GJA5, GPLD1, HOXA3, ITGA5, ITGB1BP1, ITGB8, JAK1, LEF1, MEOX2, MTDH, MYDGF, NDNF, NR2E1, NRP2, NRXN1, NRXN3, PRKCB, RECK, ROBO1, RSPO3, SLIT2, TEK, TGFBR2]
GO:0048488	synaptic vesicle endocytosis	GO_BiologicalProcess-EBI-UniProt-GOA_19.01.2019_00h00	9.51922e-05	0.00116385	7.2323e-11	8.22674e-10	[5, 6, 7]	Group197	29.4118	10	[DNAJC6, DNM3, FCHO2, NLGN1, NLGN3, SH3GL2, SNAP91, SNCA, SYNJ1, SYT1]
GO:0006796	phosphate-containing compound metabolic process	GO_BiologicalProcess-EBI-UniProt-GOA_19.01.2019_00h00	9.86961e-05	0.00117245	0.0232341	0.0261025	[4]	Group186	9.07146	213	[AASS, ABL1, ADCY1, ADRA1A, ADRB2, AGPAT4, AK3, AK4, ALPI, ANGPTL3, ANXA2, AR, ARRB1, ASH1L, AXL, BCAR3, BLK, BMP3, BMPR2, BTRC, CAMK2A, CAMK2D, CASK, CASR, CBLB, CCL21, CD36, CDC14B, CDC42BPA, CDK6, CDKN2B, CHRNA7, COQ8A, CORO1C, CPNE3, CPS1, CRLS1, CSF1R, CSNK1G3, CTPS2, DAPK1, DCLK1, DDR2, DDX3X, DGKB, DNAJA1, DNAJC6, DOCK7, DOK5, DOLK, EIF2AK3, ELOVL6, ELP4, ENPP1, ENPP2, EPHA3, EPHA7, EPHB1,…
GO:0051130	positive regulation of cellular component organization	GO_BiologicalProcess-EBI-UniProt-GOA_19.01.2019_00h00	9.86468e-05	0.00118024	4.10844e-09	3.25102e-08	[3, 4, 5]	Group164	10.9589	80	[ADGRL3, ADRB2, AHSG, ANXA2, AR, ARPC2, ARRB1, ASAP1, ASIC2, CARMIL1, CCL21, CCT7, CD36, CD47, CEP135, CLASP1, CLSTN2, CNTN1, CORO1C, CUX2, DCN, DDR2, DMRT1, EED, ENPP2, EPB41L5, EPHA3, EPHB1, ESR1, F3, FER, FN1, GPC3, GSN, HSPA1L, IL1RAP, ING2, ITGB1BP1, LPAR3, LRRC7, MET, MIB1, MSN, MTF2, MYOD1, NAV3, NDNF, NLGN1, NLGN3, NTRK2, PAXIP1, PIP4K2A, PLAA, PLCB1, PLXNA4, PPARGC1A, PRKCI, PRKN, PTPRC,…
GO:0006929	substrate-dependent cell migration	GO_BiologicalProcess-EBI-UniProt-GOA_19.01.2019_00h00	0.000100448	0.00118486	0.00441694	0.00711401	[4, 5]	Group123	41.1765	7	[EPB41L5, FN1, ITGB1BP1, NRP2, PTPRC, ROBO1, SLIT2]
GO:0006897	endocytosis	GO_BiologicalProcess-EBI-UniProt-GOA_19.01.2019_00h00	0.00010671	0.00124124	9.97579e-06	3.63119e-05	[5]	Group178	12.3487	51	[ABCA1, ADRB2, AHSG, ANXA2, AP2A2, ARRB1, ATG5, AXL, BIN2, CACNG2, CD36, CD47, CDC42SE2, CSNK1G3, DNAJC6, DNM3, ENPP1, ENPP2, EPHA3, F3, FCHO2, GPC3, GSN, ILDR1, LDLR, MET, MIB1, MSR1, NLGN1, NLGN3, NOSTRIN, PIK3C3, PLA2R1, PRSS12, PTPRC, SCARB1, SCARB2, SH3GL2, SNAP91, SNCA, SNX9, SRPX, SYNJ1, SYT1, TF, TM9SF4, TMEM108, TMPRSS15, WIPF1, WIPF2, XKR6]
GO:0097435	supramolecular fiber organization	GO_BiologicalProcess-EBI-UniProt-GOA_19.01.2019_00h00	0.00010752	0.00124205	5.20098e-06	1.97204e-05	[3]	Group200	11.8852	58	[ADAMTS2, ANXA2, ARHGAP18, ARPC2, BCAR1, CAMSAP1, CARMIL1, CCL21, CD36, CLASP1, COL11A1, COL12A1, CTNNA1, DBN1, DCN, DDR2, DIAPH2, DIAPH3, FER, FHOD3, FSD1, GAS7, GSN, HDGFL3, ITGB1BP1, ITGB5, KIF2C, KLHL41, LDLR, LIMA1, MAP6D1, MEF2C, MET, MID1, MTM1, NAV3, NCKAP5L, NEBL, PIK3R1, PLS1, PPP1R9A, PRKCI, PRKN, PSTPIP2, RASA1, RIPK1, SCIN, SHROOM3, SLIT2, SNCA, SNX9, SPTBN4, SYNPO, SYNPO2, TAOK1, TM…
GO:0001667	ameboidal-type cell migration	GO_BiologicalProcess-EBI-UniProt-GOA_19.01.2019_00h00	0.000106493	0.00124739	5.57105e-13	1.12659e-11	[4, 5]	Group198	13.8996	36	[ADAMTS9, ALX1, ARHGDIB, CLASP1, CORO1C, DCN, DDR2, DPP4, ENPP2, EPB41L5, FAP, FER, FGF1, FN1, GPLD1, ITGB1BP1, KANK2, MEF2C, MEOX2, MET, NR2E1, NRP2, PAXIP1, PKN2, PTPRG, PTPRR, ROBO1, SCARB1, SEMA3C, SEMA3D, SEMA6A, SLIT2, SVBP, TEK, TGFBR2, WDPCP]
GO:0010033	response to organic substance	GO_BiologicalProcess-EBI-UniProt-GOA_19.01.2019_00h00	0.000109938	0.00126127	3.57401e-09	3.09748e-08	[3]	Group190	9.47429	164	[ABCA1, ADAMTS3, ADCY1, ADGRL3, ADRB2, AKAP6, ANO1, ANXA5, AR, AVPR1A, BMPR2, BSPRY, BTRC, CACNA2D1, CALB1, CCL21, CD36, CD86, CDKN2B, CFTR, CHRM2, CHRM3, CHST11, CLU, COL4A1, CPNE3, CPS1, CREB3L2, CSF1R, CUX2, DCN, DNAJA1, DOK5, EDA, EED, EGR3, EIF2AK3, ENPP1, EPB41L5, EPHA3, ESR1, ESR2, F3, FBN2, FER, FGF1, FGF12, FLT1, GABRB2, GABRB3, GABRG2, GCK, GCLC, GFPT2, GNAQ, GPC3, GPLD1, GRB10, GRB14, …
GO:0051336	regulation of hydrolase activity	GO_BiologicalProcess-EBI-UniProt-GOA_19.01.2019_00h00	0.000124095	0.00141401	2.55016e-05	8.92555e-05	[4]	Group202	10.5012	89	[AHSG, AIFM1, ANGPTL3, ARFGAP3, ARHGAP10, ARHGAP15, ARHGAP18, ARHGAP20, ARHGAP26, ARHGDIB, ARHGEF19, ASAP1, BCL6, BIRC6, C5, CASR, CAST, CCL21, CHN1, CORO1C, CRIM1, DDX3X, DNAJA1, DOCK7, ELMOD1, EPHA3, EPHA7, ESR1, F3, FBLN1, FLT1, FN1, GNAQ, GPC3, GPLD1, GSN, HGF, IGFBP3, ITGB1BP1, ITIH5, KNG1, LCK, LEF1, MEF2C, MET, MTMR9, MYO1D, NTRK2, PHACTR1, PKP4, PLA2G5, PLAA, PLCB1, PLXNA4, PPP1R12A, PPP2…
GO:0035637	multicellular organismal signaling	GO_BiologicalProcess-EBI-UniProt-GOA_19.01.2019_00h00	0.000133052	0.00150582	0.000212913	0.000553574	[2]	Group170	19.5402	17	[CACNA1A, CACNA2D1, CACNG2, CTNNA3, CXADR, DSG2, GJA5, GRIK2, KCND2, KCND3, KCNMA1, NTRK2, SCN2A, SCN8A, SCN9A, SPTBN4, TNNI3K]
GO:0000904	cell morphogenesis involved in differentiation	GO_BiologicalProcess-EBI-UniProt-GOA_19.01.2019_00h00	0.000137514	0.00153558	2.81705e-11	3.94387e-10	[4, 5, 6]	Group176	11.9565	55	[ADCY1, ALCAM, APBB2, AR, BARHL2, CACNA1A, CDH2, CHN1, COL12A1, CORO1C, CSF1R, CUX2, DOCK7, DPYSL5, EFNA5, EPB41L5, EPHA3, EPHA7, EPHB1, FER, FN1, IFRD1, ITGB1BP1, KIF3A, KIF5C, LAMC1, LEF1, LPAR3, MEF2C, MET, MYCBP2, NFIB, NLGN1, NLGN3, NR2E1, NRCAM, NRP2, PARVA, PARVB, PLXNA4, PTPRZ1, RAPGEF2, RELN, ROBO1, RUFY3, SEMA3C, SEMA3D, SEMA6A, SLIT2, SLIT3, SPTBN4, TEK, UNC5D, VCL, WDPCP]
GO:0097120	receptor localization to synapse	GO_BiologicalProcess-EBI-UniProt-GOA_19.01.2019_00h00	0.000161677	0.0017249	0.0132739	0.0171337	[3, 4]	Group133	27.7778	10	[ANKS1B, CACNG2, KIF17, KIF5C, LRRC7, NETO1, NLGN1, RELN, SNAP47, STX7]
GO:0001952	regulation of cell-matrix adhesion	GO_BiologicalProcess-EBI-UniProt-GOA_19.01.2019_00h00	0.000161162	0.00174159	0.00107374	0.00222068	[4, 5]	Group130	22.807	13	[BCL6, CCL21, CLASP1, CORO1C, DDR2, EPB41L5, EPHA3, ITGB1BP1, PIK3R1, RASA1, TEK, UTRN, WDPCP]
GO:0010631	epithelial cell migration	GO_BiologicalProcess-EBI-UniProt-GOA_19.01.2019_00h00	0.000179451	0.00190241	5.57105e-13	1.12659e-11	[4, 5, 6]	Group198	15.1685	27	[ADAMTS9, CLASP1, CORO1C, DCN, DPP4, ENPP2, EPB41L5, FAP, FGF1, GPLD1, ITGB1BP1, KANK2, MEF2C, MEOX2, MET, NR2E1, PAXIP1, PKN2, PTPRG, PTPRR, ROBO1, SCARB1, SLIT2, SVBP, TEK, TGFBR2, WDPCP]
GO:0031111	negative regulation of microtubule polymerization or depolymerization	GO_BiologicalProcess-EBI-UniProt-GOA_19.01.2019_00h00	0.000182157	0.00190696	6.91272e-09	4.8389e-08	[5, 6, 7, 8, 9]	Group150	33.3333	8	[CAMSAP1, CLASP1, HDGFL3, MAP6D1, MID1, NAV3, SNCA, TAOK1]
GO:0008285	negative regulation of cell proliferation	GO_BiologicalProcess-EBI-UniProt-GOA_19.01.2019_00h00	0.000189403	0.00197049	0.0193693	0.0227434	[2, 3, 4, 5]	Group100	12.5348	45	[AR, BCL6, CD86, CDKN2B, CSF1R, DDAH1, EPHB1, FAP, FLT1, FNTB, GPC3, GPLD1, GPNMB, HIST1H2AC, IFT74, IFT80, IGFBP3, ING2, IRF1, ITCH, ITGB1BP1, KANK2, KIFAP3, KRT4, MEF2C, MTSS1, MYOD1, NFIB, NOX4, NR2E1, P3H2, PDE5A, PRKG1, PTPRK, PTPRU, RAPGEF2, RIPK1, ROBO1, ROR2, SCIN, SKAP2, SLIT3, SRPX, STK3, TNFRSF21]
GO:0034762	regulation of transmembrane transport	GO_BiologicalProcess-EBI-UniProt-GOA_19.01.2019_00h00	0.00019282	0.00198144	1.70576e-07	8.62356e-07	[4, 5]	Group188	12.8049	42	[ADRB2, AKAP6, ASIC2, ATG5, AZIN2, CACNA1A, CACNA2D1, CACNB2, CACNG2, CFTR, CLIC2, DPP6, ENPP1, GJA5, GPC3, HCN1, KCNAB1, KCND2, KCND3, KCNH5, KCNIP4, KCNJ3, KCNMA1, MEF2C, NETO1, NLGN1, NLGN3, NPSR1, PID1, PIK3R1, PRKCB, PRKCI, RELN, RIPK1, SCN2A, SCN8A, SCN9A, SNCA, STXBP3, TCAF2, TMC2, TSPAN13]
GO:0071310	cellular response to organic substance	GO_BiologicalProcess-EBI-UniProt-GOA_19.01.2019_00h00	0.000204026	0.00208381	3.57401e-09	3.09748e-08	[4]	Group190	9.60219	140	[ABCA1, ADAMTS3, ADCY1, ADRB2, AKAP6, ANO1, ANXA5, AR, AVPR1A, BMPR2, BSPRY, BTRC, CACNA2D1, CALB1, CCL21, CD86, CDKN2B, CFTR, CHRM2, CHRM3, CHST11, COL4A1, CPNE3, CREB3L2, CSF1R, CUX2, DCN, DNAJA1, DOK5, EDA, EED, EGR3, EIF2AK3, ENPP1, EPB41L5, EPHA3, ESR1, ESR2, F3, FBN2, FER, FGF1, FGF12, FLT1, GABRB2, GABRB3, GABRG2, GFPT2, GNAQ, GPC3, GPLD1, GRB10, GRB14, GSN, HCN1, HGF, HMGN3, HNF4G, HPGD, …
GO:0043269	regulation of ion transport	GO_BiologicalProcess-EBI-UniProt-GOA_19.01.2019_00h00	0.000205664	0.0020878	1.70576e-07	8.62356e-07	[4, 5]	Group188	12.2449	48	[ADRB2, AKAP6, ANXA2, ASIC2, ATG5, CACNA1A, CACNA2D1, CACNB2, CACNG2, CASR, CFTR, CLDN10, CLIC2, CNTN1, DPP6, DTNBP1, F3, GCK, GJA5, HCN1, HOXA3, KCNAB1, KCND2, KCND3, KCNH5, KCNIP4, KCNJ3, KCNMA1, MEF2C, NETO1, NKAIN2, NLGN1, NLGN3, NPSR1, PLA2R1, RELN, RIPK1, SCN2A, SCN8A, SCN9A, SLC8A1, SNCA, SPTBN4, SYT1, TCAF2, TF, TMC2, TSPAN13]
GO:0006810	transport	GO_BiologicalProcess-EBI-UniProt-GOA_19.01.2019_00h00	0.00020731	0.00209183	1.57584e-09	1.50948e-08	[3]	Group175	8.67034	283	[ABCA1, ABCG2, ADCY1, ADRB2, AHSG, AKAP6, ANO1, ANO4, ANXA2, ANXA5, AP2A2, AP3B1, ARFGAP3, ARFIP1, ARRB1, ASIC2, ATG5, ATP10D, ATP2C1, ATP6V1C1, ATP8A1, ATP8B1, AXL, AZIN2, BCAP29, BIN2, BORCS5, C5, CACNA1A, CACNA2D1, CACNA2D3, CACNB2, CACNG2, CASR, CCL21, CCT7, CD36, CD47, CDC42SE2, CFTR, CHRM2, CHRM3, CHRNA7, CLASP1, CLCN3, CLDN10, CLDN16, CLEC6A, CLIC2, CNTN1, CORO1C, COX10, CREB3L2, CSF1R, CS…
GO:0048513	animal organ development	GO_BiologicalProcess-EBI-UniProt-GOA_19.01.2019_00h00	0.00021325	0.00211357	2.60303e-13	9.47502e-12	[3, 4, 5]	Group191	9.1716	186	[ADAMTS2, ADAMTS6, ADAMTS9, ADGRL3, ADRB2, AHSG, ALX1, ANXA2, AP3B1, AR, ARNT2, ASH1L, ATG5, ATP8B1, AXL, BARHL2, BCL6, BIRC6, BMP3, BTRC, C1GALT1, CACNA1A, CALB1, CCM2, CDH23, CDKN2B, CHST11, CLASP1, CNTN1, COL11A1, COL12A1, COL4A1, COL8A1, CORO1C, CREB3L2, CSF1R, CXADR, DCX, DDR2, DMRT1, DSG2, EDA, EIF2AK3, ENPP1, EPB41L5, EPHA7, EPHB1, ESR1, ETV5, EXOC4, FANCC, FANCD2, FBN2, FBXO22, FGF1, FN1,…
GO:0048523	negative regulation of cellular process	GO_BiologicalProcess-EBI-UniProt-GOA_19.01.2019_00h00	0.000212932	0.00212299	2.55016e-05	8.92555e-05	[2, 3, 4]	Group202	8.72191	261	[ADAMTS20, ADAMTS9, ADRB2, AHSG, ALX1, ANXA2, ANXA5, APBB2, AR, ARHGAP10, ARHGDIB, ARRB1, ASH1L, ASIC2, ATG5, AXL, BABAM2, BCL6, BHLHE40, BIRC6, BTC, BTRC, C5, C5H12orf66, CACNA1A, CAMSAP1, CARMIL1, CAST, CBLB, CCL21, CD200, CD86, CDC14B, CDHR2, CDKN2B, CDYL, CDYL2, CHCHD3, CHST11, CLASP1, CLIC2, CLU, CNOT2, CORO1C, CRIM1, CSF1R, CUX2, DCBLD2, DCN, DDAH1, DDX3X, DKK2, DMRT1, DNAJA1, DNAJA4, DPP4,…
GO:0002040	sprouting angiogenesis	GO_BiologicalProcess-EBI-UniProt-GOA_19.01.2019_00h00	0.00021286	0.00213497	4.2697e-13	9.71356e-12	[4, 5, 6, 7, 8, 9, 10, 11]	Group195	20.2703	15	[ADAMTS9, CDH13, FGF1, FLT1, GPLD1, ITGA5, ITGB1BP1, JAK1, LEF1, MEOX2, NR2E1, ROBO1, RSPO3, SLIT2, TEK]
GO:0007611	learning or memory	GO_BiologicalProcess-EBI-UniProt-GOA_19.01.2019_00h00	0.00022054	0.00216026	1.15535e-11	1.91159e-10	[2, 5]	Group199	16.8	21	[ADCY1, AFF2, CALB1, CUX2, GABRA5, ITGA5, KCNAB1, LDLR, MEF2C, MME, NETO1, NLGN3, NRXN2, NTRK2, PLCB1, PRKN, PTPRZ1, RELN, SLC24A2, SYNJ1, SYNPO]
GO:0030336	negative regulation of cell migration	GO_BiologicalProcess-EBI-UniProt-GOA_19.01.2019_00h00	0.000240321	0.00232681	5.57105e-13	1.12659e-11	[4, 5, 6, 7]	Group198	15.6863	24	[ADAMTS9, ARHGDIB, C5, CCL21, CLASP1, CORO1C, DCN, IGFBP3, ITGB1BP1, MEF2C, MEOX2, NAV3, PLCB1, PRKG1, PTPRG, PTPRK, PTPRR, PTPRU, RECK, RIPOR2, ROBO1, SLIT2, SRGAP1, SVBP]
GO:0034332	adherens junction organization	GO_BiologicalProcess-EBI-UniProt-GOA_19.01.2019_00h00	0.000244564	0.00235428	2.38541e-13	1.08536e-11	[4]	Group193	19.2771	16	[CDH12, CDH13, CDH2, CDH6, CDH7, CDH8, CDHR2, CLASP1, CORO1C, EPB41L5, EPHA3, ITGB1BP1, PTPRK, TEK, VCL, WDPCP]
GO:0044087	regulation of cellular component biogenesis	GO_BiologicalProcess-EBI-UniProt-GOA_19.01.2019_00h00	0.000246904	0.00236323	3.88643e-06	1.50496e-05	[2, 3]	Group120	11.1876	65	[ADGRL3, ARHGAP18, ARPC2, ASAP1, ASIC2, ATG5, CAMSAP1, CARMIL1, CCL21, CD36, CEP135, CLASP1, CLSTN2, CLU, CORO1C, CUX2, DDX3X, DNAJA4, EPB41L5, EPHA3, EPHA7, EPHB1, ESR1, FER, GSN, IL1RAP, ITGB1BP1, LDB2, MEF2C, MET, MSN, MYO10, NAV3, NLGN1, NLGN3, NTRK2, ODF2L, PAXIP1, PIK3R1, PIKFYVE, PIP4K2A, PLD1, PRKN, RAB3GAP2, RAPGEF2, RASA1, RIPOR2, SAXO1, SCIN, SH3YL1, SLF1, SLIT2, SNCA, SNX9, SPTBN4, ST…
GO:0034220	ion transmembrane transport	GO_BiologicalProcess-EBI-UniProt-GOA_19.01.2019_00h00	0.000263729	0.00248172	3.88341e-05	0.000130885	[5]	Group180	10.3409	91	[ABCA1, ADRB2, AKAP6, ANO1, ANXA2, ANXA5, ASIC2, ATG5, ATP2C1, ATP6V1C1, CACNA1A, CACNA2D1, CACNA2D3, CACNB2, CACNG2, CCL21, CFTR, CHRNA7, CLCN3, CLIC2, COX10, DPP6, F3, GABRA1, GABRA2, GABRA4, GABRA5, GABRB2, GABRB3, GABRG2, GJA5, GRIA1, GRIA3, GRIK1, GRIK2, GRIK3, GRIN2B, GRIN3A, HCN1, ITPR2, KCNAB1, KCND2, KCND3, KCNH5, KCNIP4, KCNJ3, KCNMA1, LOC282685, LOC512464, LRRC8C, MEF2C, MRS2, NETO1, N…
GO:0007044	cell-substrate junction assembly	GO_BiologicalProcess-EBI-UniProt-GOA_19.01.2019_00h00	0.000266366	0.00249253	5.42364e-05	0.000176268	[5]	Group108	24.4444	11	[CLASP1, CORO1C, EPB41L5, EPHA3, FN1, ITGA5, ITGB1BP1, LAMC1, PTPRK, TEK, WDPCP]
GO:0060291	long-term synaptic potentiation	GO_BiologicalProcess-EBI-UniProt-GOA_19.01.2019_00h00	0.000266366	0.00249253	0.000904648	0.00191449	[4, 5, 6, 7, 8, 9, 10]	Group151	24.4444	11	[ADCY1, CALB1, GRIN2B, MME, NLGN3, NR2E1, NTRK2, RELN, SLC24A2, SNAP47, SNCA]
GO:0043087	regulation of GTPase activity	GO_BiologicalProcess-EBI-UniProt-GOA_19.01.2019_00h00	0.000275255	0.0025614	2.55016e-05	8.92555e-05	[5]	Group202	12.6935	41	[ARFGAP3, ARHGAP10, ARHGAP15, ARHGAP18, ARHGAP20, ARHGAP26, ARHGDIB, ARHGEF19, ASAP1, BCL6, CCL21, CHN1, CORO1C, DOCK7, ELMOD1, EPHA3, GNAQ, ITGB1BP1, MET, NTRK2, PKP4, PLCB1, PLXNA4, PRKG1, RAB3GAP2, RAPGEF2, RASA1, RGS1, RP2, SBF2, SLIT2, SNX9, SRGAP1, STXBP5, TBC1D1, TBC1D12, TBC1D21, TBC1D22B, TBC1D8, TBC1D9B, USP6NL]
GO:0048667	cell morphogenesis involved in neuron differentiation	GO_BiologicalProcess-EBI-UniProt-GOA_19.01.2019_00h00	0.000303325	0.00277633	2.81705e-11	3.94387e-10	[5, 6, 7, 8, 9, 10]	Group176	12.3596	44	[ADCY1, ALCAM, APBB2, BARHL2, CACNA1A, CDH2, CHN1, CSF1R, CUX2, DOCK7, DPYSL5, EFNA5, EPHA3, EPHA7, EPHB1, FN1, IFRD1, KIF3A, KIF5C, LPAR3, MEF2C, MET, MYCBP2, NFIB, NLGN1, NLGN3, NR2E1, NRCAM, NRP2, PLXNA4, PTPRZ1, RAPGEF2, RELN, ROBO1, RUFY3, SEMA3C, SEMA3D, SEMA6A, SLIT2, SLIT3, SPTBN4, UNC5D, VCL, WDPCP]
GO:0045445	myoblast differentiation	GO_BiologicalProcess-EBI-UniProt-GOA_19.01.2019_00h00	0.000307126	0.00279585	0.000307126	0.000755363	[4]	Group094	22.6415	12	[CDON, HINFP, IGFBP3, KLHL41, MBNL3, MEF2C, MYOD1, PLCB1, PLG, RIPOR2, TCF4, TCF7L2]
GO:0042490	mechanoreceptor differentiation	GO_BiologicalProcess-EBI-UniProt-GOA_19.01.2019_00h00	0.000327591	0.00293431	0.01697	0.0207284	[5, 7, 8, 9]	Group125	23.913	11	[ATP8B1, CDH23, GABRA5, GABRB2, GABRB3, KCNMA1, KIF3A, NTRK2, SLC4A7, USH2A, WDPCP]
GO:0009967	positive regulation of signal transduction	GO_BiologicalProcess-EBI-UniProt-GOA_19.01.2019_00h00	0.000331949	0.00294188	2.55016e-05	8.92555e-05	[3, 4, 5, 6]	Group202	10.1822	95	[ADAMTS20, ADAMTS3, ADRA1A, ADRB2, AFAP1L2, AR, ATP2C1, AXL, BMP3, CCL21, CD36, CDKN2B, CHRNA7, CLEC6A, CLU, CSF1R, CSNK1G3, CUX2, DCN, DDX3X, DKK2, DOK5, EDA, EVC, F3, FGF1, FLT1, GADD45A, GPC3, GPNMB, GRB10, GRB14, GSN, GUCY1A2, HGF, IFT80, IGFBP3, ING2, ITGB1BP1, KL, LCK, LPAR3, LURAP1L, MAP2K4, MID1, MLLT3, MTDH, MYDGF, NETO1, NLGN1, NLGN3, NOX4, NR1H4, NTRK2, NUP93, PDE5A, PDGFD, PDGFRA, PDI…
GO:0035235	ionotropic glutamate receptor signaling pathway	GO_BiologicalProcess-EBI-UniProt-GOA_19.01.2019_00h00	0.00033056	0.00294515	3.45385e-11	4.49001e-10	[5, 6, 7]	Group183	35	7	[GRIA1, GRIA3, GRIK1, GRIK2, GRIK3, GRIN2B, GRIN3A]
GO:0019725	cellular homeostasis	GO_BiologicalProcess-EBI-UniProt-GOA_19.01.2019_00h00	0.000355898	0.0031211	1.72161e-07	8.46847e-07	[2, 4]	Group144	11	66	[ADRA1A, ANO1, ANXA2, ANXA5, ATG5, ATP2C1, CACNA1A, CALB1, CASR, CCL21, CD36, CFTR, CHRNA7, CLCN3, CLIC2, ENPP1, ESR1, F3, GCK, GCLC, GPLD1, GRIA1, GRIK2, GRIN2B, GRM1, HMGN3, ITPR2, KCNMA1, KNG1, LCK, LRRC8C, MTM1, NDUFAF2, NOX4, NPSR1, NR1H4, PDIA3, PIK3R1, PLAA, PLCB1, PLCZ1, PLG, PRKCB, PRKN, PTPRC, RAB11FIP2, SLC24A2, SLC31A1, SLC39A6, SLC40A1, SLC4A10, SLC4A7, SLC8A1, SLC9A9, SNCA, STXBP3, …
GO:0021800	cerebral cortex tangential migration	GO_BiologicalProcess-EBI-UniProt-GOA_19.01.2019_00h00	0.000355783	0.00313651	0.00350445	0.00619233	[5, 6, 7, 8, 9, 10, 11, 12, 13]	Group139	66.6667	4	[NRP2, RELN, ROBO1, SLIT2]
GO:0010886	positive regulation of cholesterol storage	GO_BiologicalProcess-EBI-UniProt-GOA_19.01.2019_00h00	0.000355783	0.00313651	3.13522e-05	0.000107662	[4, 5, 6, 7]	Group167	66.6667	4	[LPL, MSR1, SCARB1, SREBF2]
GO:0060070	canonical Wnt signaling pathway	GO_BiologicalProcess-EBI-UniProt-GOA_19.01.2019_00h00	0.000370964	0.00323628	2.94113e-09	2.67643e-08	[5, 6, 7, 8]	Group158	14.5161	27	[BTRC, CSNK1G3, DDX3X, DKK2, EDA, FZD3, GNAQ, GPC3, LEF1, MLLT3, PLPP3, PRKN, PTPRU, RECK, RNF220, ROR2, RSPO2, RSPO3, STK3, TCF4, TCF7, TCF7L2, TLE1, TNKS, USP8, WNT2, XIAP]
GO:0050794	regulation of cellular process	GO_BiologicalProcess-EBI-UniProt-GOA_19.01.2019_00h00	0.000401146	0.00337648	2.55016e-05	8.92555e-05	[2, 3]	Group202	7.87151	643	[ABCA1, ABL1, ADAMTS20, ADAMTS3, ADAMTS9, ADCY1, ADGRG7, ADGRL2, ADGRL3, ADGRL4, ADRA1A, ADRB2, AFAP1, AFAP1L2, AFF1, AFF2, AHSG, AIFM1, AKAP6, ALX1, ANGPTL3, ANO1, ANXA2, ANXA5, AP3B1, APBB2, APLF, AR, ARFIP1, ARHGAP10, ARHGAP15, ARHGAP18, ARHGAP20, ARHGAP26, ARHGDIB, ARHGEF19, ARHGEF26, ARNT, ARNT2, ARPC2, ARRB1, ASAP1, ASB15, ASB18, ASB4, ASB5, ASH1L, ASIC2, ATG10, ATG5, ATP2C1, AVPR1A, AXL, B…
GO:0021954	central nervous system neuron development	GO_BiologicalProcess-EBI-UniProt-GOA_19.01.2019_00h00	0.00040023	0.00338578	0.0300907	0.0312943	[5, 6, 7, 8, 9, 10]	Group131	23.4043	11	[EPHB1, MYCBP2, NFIB, NR2E1, NRP2, NTRK2, RAPGEF2, ROBO1, SLC4A10, SLIT2, SPTBN4]
GO:0051271	negative regulation of cellular component movement	GO_BiologicalProcess-EBI-UniProt-GOA_19.01.2019_00h00	0.000404534	0.00338797	5.57105e-13	1.12659e-11	[3, 4, 5]	Group198	14.4385	27	[ADAMTS9, ARHGDIB, C5, CCL21, CLASP1, CORO1C, DCN, IGFBP3, ITGB1BP1, MEF2C, MEOX2, NAV3, PLCB1, PRKG1, PTPRG, PTPRK, PTPRR, PTPRU, RECK, RIPOR2, ROBO1, SEMA3C, SEMA3D, SEMA6A, SLIT2, SRGAP1, SVBP]
GO:0051668	localization within membrane	GO_BiologicalProcess-EBI-UniProt-GOA_19.01.2019_00h00	0.000399834	0.0033996	0.0132739	0.0171337	[3]	Group133	17.8947	17	[ANKS1B, CACNA1A, CACNG2, DNM3, ETV5, GSN, ITGB1BP1, KIF17, KIF5C, LRRC7, NETO1, NLGN1, NUP133, PTPRC, RELN, SNAP47, STX7]
GO:0044331	cell-cell adhesion mediated by cadherin	GO_BiologicalProcess-EBI-UniProt-GOA_19.01.2019_00h00	0.000398813	0.00340822	3.32649e-13	8.64886e-12	[4]	Group196	27.2727	9	[CDH12, CDH13, CDH2, CDH6, CDH7, CDH8, CDHR2, FER, PTPRU]
GO:0016192	vesicle-mediated transport	GO_BiologicalProcess-EBI-UniProt-GOA_19.01.2019_00h00	0.000397627	0.00341552	9.97579e-06	3.63119e-05	[4]	Group178	10.0099	101	[ABCA1, ADCY1, ADRB2, AHSG, ANXA2, AP2A2, AP3B1, ARFGAP3, ARRB1, ATG5, AXL, BCAP29, BIN2, CACNA1A, CACNG2, CD36, CD47, CDC42SE2, CFTR, CHRM2, CLASP1, CORO1C, CREB3L2, CSNK1G3, CUX2, DNAJC6, DNM3, DTNBP1, ENPP1, ENPP2, EPHA3, ERGIC2, EXOC4, EXOC6, EXOC6B, F3, FCHO2, FER, GPC3, GRIN3A, GSN, IGF2R, ILDR1, KIF5C, LDLR, LEPR, LIN7A, LRRC7, MET, MIB1, MSN, MSR1, MTM1, MYO1D, NBAS, NLGN1, NLGN3, NOSTRIN…
GO:0051966	regulation of synaptic transmission, glutamatergic	GO_BiologicalProcess-EBI-UniProt-GOA_19.01.2019_00h00	0.000414139	0.00345116	1.15535e-11	1.91159e-10	[5, 6, 7, 8, 9]	Group199	25	10	[CACNG2, CDH2, GRIK2, GRM1, GRM3, GRM7, MEF2C, NLGN3, RELN, SYT1]
GO:0003018	vascular process in circulatory system	GO_BiologicalProcess-EBI-UniProt-GOA_19.01.2019_00h00	0.00042701	0.0035408	0.0028053	0.00520984	[4]	Group162	18.3908	16	[ADRA1A, ADRB2, ASIC2, ATG5, AVPR1A, CASR, CHRM3, CPS1, DDAH1, GCLC, GJA5, ITGB1BP1, KCNMA1, KNG1, PRKG1, SLIT2]
GO:0006644	phospholipid metabolic process	GO_BiologicalProcess-EBI-UniProt-GOA_19.01.2019_00h00	0.000453435	0.00372306	0.00219597	0.00425177	[4, 5]	Group135	12.4567	37	[AGPAT4, ANGPTL3, CCL21, CRLS1, CSF1R, DOLK, ENPP2, FLT1, GPLD1, INPP5D, LDLR, LPGAT1, LPL, MTM1, MTMR7, MTMR9, NR1H4, PGAP1, PIGN, PIK3C2G, PIK3C3, PIK3R1, PIKFYVE, PIP4K2A, PLA2G5, PLA2G7, PLD1, PLPP3, PLPPR1, SCARB1, SGMS1, SH3YL1, SMPDL3A, SNCA, SYNJ1, TEK]
GO:0060560	developmental growth involved in morphogenesis	GO_BiologicalProcess-EBI-UniProt-GOA_19.01.2019_00h00	0.000462463	0.00376032	5.29486e-05	0.000175212	[3, 4]	Group192	15.6028	22	[ALCAM, BARHL2, EPB41L5, EPHA7, ESR1, FGF1, FN1, IFRD1, LPAR3, NRP2, PLAA, PRKN, SEMA3C, SEMA3D, SEMA6A, SH3GL2, SLIT2, SLIT3, SYT1, TGFBR2, TMEM108, VCL]
GO:0099565	chemical synaptic transmission, postsynaptic	GO_BiologicalProcess-EBI-UniProt-GOA_19.01.2019_00h00	0.000460579	0.00376327	2.94113e-09	2.67643e-08	[4, 5, 6, 7, 8]	Group158	20.6349	13	[ADRB2, CHRNA7, CUX2, GABRB3, GRIK2, GRIN2B, MEF2C, NETO1, NLGN1, NLGN3, RELN, SNCA, TMEM108]
GO:0045216	cell-cell junction organization	GO_BiologicalProcess-EBI-UniProt-GOA_19.01.2019_00h00	0.000470579	0.00380782	3.32649e-13	8.64886e-12	[4]	Group196	17.1429	18	[CCM2, CDH12, CDH13, CDH2, CDH6, CDH7, CDH8, CDHR2, CSF1R, CXADR, DSG2, GJA5, NR1H4, PKN2, PKP4, PRKCI, UGT8, VCL]
GO:0007411	axon guidance	GO_BiologicalProcess-EBI-UniProt-GOA_19.01.2019_00h00	0.000493979	0.00394007	2.81705e-11	3.94387e-10	[4, 5, 6, 7, 8, 9, 10, 11, 12, 13]	Group176	14.7059	25	[ALCAM, APBB2, CHN1, CSF1R, DPYSL5, EFNA5, EPHA3, EPHA7, EPHB1, KIF3A, KIF5C, MET, MYCBP2, NFIB, NRCAM, NRP2, PLXNA4, RELN, ROBO1, SEMA3C, SEMA3D, SEMA6A, SLIT2, SLIT3, UNC5D]
GO:1902903	regulation of supramolecular fiber organization	GO_BiologicalProcess-EBI-UniProt-GOA_19.01.2019_00h00	0.000492753	0.0039491	1.60223e-06	6.48014e-06	[4, 5]	Group177	13.3891	32	[ARHGAP18, ARPC2, CAMSAP1, CARMIL1, CCL21, CLASP1, DCN, FER, GSN, HDGFL3, ITGB1BP1, LDLR, LIMA1, MAP6D1, MEF2C, MET, MID1, NAV3, PIK3R1, PRKN, RASA1, SCIN, SLIT2, SNCA, SNX9, SPTBN4, SYNPO, SYNPO2, TAOK1, TMOD1, WIPF1, WIPF2]
GO:0098657	import into cell	GO_BiologicalProcess-EBI-UniProt-GOA_19.01.2019_00h00	0.00049112	0.00395493	9.97579e-06	3.63119e-05	[4]	Group178	11.2648	57	[ABCA1, ADRB2, AHSG, ANXA2, AP2A2, ARRB1, ATG5, AXL, BIN2, CACNG2, CD36, CD47, CDC42SE2, CSNK1G3, DNAJC6, DNM3, ENPP1, ENPP2, EPHA3, F3, FCHO2, GPC3, GSN, ILDR1, KCNJ3, LDLR, MET, MIB1, MSR1, NLGN1, NLGN3, NOSTRIN, PIK3C3, PLA2R1, PRKN, PRSS12, PTPRC, SCARB1, SCARB2, SH3GL2, SLC18A1, SLC39A6, SLC8A1, SLC9A9, SNAP91, SNCA, SNX9, SRPX, SYNJ1, SYT1, TF, TM9SF4, TMEM108, TMPRSS15, WIPF1, WIPF2, XKR6]
GO:0045595	regulation of cell differentiation	GO_BiologicalProcess-EBI-UniProt-GOA_19.01.2019_00h00	0.000504623	0.0040059	1.94189e-14	1.17808e-12	[3, 4]	Group201	9.96016	100	[ADAMTS20, ADAMTS9, ALX1, ANXA2, AP3B1, AR, ASB4, BARHL2, BCL6, BHLHE40, CACNA1A, CDH2, CDON, CHN1, CLASP1, CNTN1, CORO1C, CUX2, DDR2, ENPP1, EPB41L5, EPHA3, EPHA7, EPHB1, FANCD2, FBN2, FBXO22, FN1, FOXJ2, IFRD1, IGFBP3, IKZF3, IL27, IRF1, ITGB1BP1, KLHL41, LDLR, LPAR3, LPL, LRRC7, MBNL3, MEF2C, MET, MIB1, MME, MSR1, MYCBP2, MYOD1, NDNF, NLGN1, NLGN3, NOCT, NR2E1, NTRK2, PCP4, PDE5A, PIK3C3, PIK3…
GO:0031346	positive regulation of cell projection organization	GO_BiologicalProcess-EBI-UniProt-GOA_19.01.2019_00h00	0.000510006	0.00401061	4.10844e-09	3.25102e-08	[4, 5, 6]	Group164	14.4444	26	[CARMIL1, CCL21, CEP135, CNTN1, CORO1C, CUX2, ENPP2, EPHA3, FN1, LPAR3, LRRC7, MET, NAV3, NDNF, NLGN1, NTRK2, PLAA, PLXNA4, PRKCI, PRKN, RAPGEF2, RELN, RIPOR2, ROBO1, SAXO1, SYT1]
GO:0007019	microtubule depolymerization	GO_BiologicalProcess-EBI-UniProt-GOA_19.01.2019_00h00	0.000508116	0.0040146	6.91272e-09	4.8389e-08	[4, 5, 7]	Group150	26.4706	9	[CAMSAP1, CLASP1, HDGFL3, KIF2C, MAP6D1, MID1, NAV3, NCKAP5L, TAOK1]
GO:0090066	regulation of anatomical structure size	GO_BiologicalProcess-EBI-UniProt-GOA_19.01.2019_00h00	0.000518413	0.0040388	0.0028053	0.00520984	[3]	Group162	12.3123	41	[ADRA1A, ADRB2, ARHGAP18, ARPC2, ASIC2, ATG5, AVPR1A, BARHL2, CARMIL1, CASR, CCL21, CDHR2, CHRM3, CPS1, EPHA7, FER, FN1, GCLC, GJA5, GSN, IFRD1, ITGB1BP1, KCNMA1, KNG1, LIMA1, LPAR3, LRRC8C, MSN, PLS1, PRKG1, RASA1, SCIN, SEMA3C, SEMA3D, SEMA6A, SLIT2, SNX9, SPTBN4, TMOD1, WIPF1, WIPF2]
GO:0010769	regulation of cell morphogenesis involved in differentiation	GO_BiologicalProcess-EBI-UniProt-GOA_19.01.2019_00h00	0.000539941	0.00418704	0.000179475	0.000480359	[5, 6, 7]	Group149	14.6199	25	[BARHL2, CACNA1A, CDH2, CHN1, CORO1C, CUX2, EPHA7, FN1, IFRD1, ITGB1BP1, LPAR3, MET, MYCBP2, NLGN1, NLGN3, NR2E1, PLXNA4, RAPGEF2, RELN, ROBO1, RUFY3, SEMA3C, SEMA3D, SEMA6A, SLIT2]
GO:0034367	protein-containing complex remodeling	GO_BiologicalProcess-EBI-UniProt-GOA_19.01.2019_00h00	0.0005856	0.0044789	3.13522e-05	0.000107662	[4]	Group167	37.5	6	[GTF2E1, LIPC, LPL, PLA2G5, PLA2G7, SCARB1]
GO:0048588	developmental cell growth	GO_BiologicalProcess-EBI-UniProt-GOA_19.01.2019_00h00	0.000597734	0.00453033	0.000308604	0.000748878	[3, 4, 5]	Group114	16.3793	19	[ALCAM, BARHL2, EPHA7, FN1, IFRD1, LPAR3, NRP2, PLAA, PRKN, SEMA3C, SEMA3D, SEMA6A, SH3GL2, SLIT2, SLIT3, SYT1, TGFBR2, TMEM108, VCL]
GO:0030335	positive regulation of cell migration	GO_BiologicalProcess-EBI-UniProt-GOA_19.01.2019_00h00	0.000606574	0.00457663	5.57105e-13	1.12659e-11	[4, 5, 6, 7]	Group198	12.7208	36	[ANGPTL3, CARMIL1, CCL21, CLASP1, CPNE3, CSF1R, DDR2, DOCK7, ENPP2, EPB41L5, FER, FGF1, FLT1, FN1, GPLD1, GPNMB, HGF, ITGB1BP1, MET, PDGFD, PIK3R1, PLA2G7, PLAA, PTPRC, RAPGEF2, RELN, RIPOR2, ROR2, SEMA3C, SEMA3D, SEMA6A, SH3RF2, SYNE2, TEK, TGFBR2, TWIST2]
GO:1904862	inhibitory synapse assembly	GO_BiologicalProcess-EBI-UniProt-GOA_19.01.2019_00h00	0.000612341	0.00459942	3.83218e-09	3.17026e-08	[5, 6, 7]	Group203	45.4545	5	[GABRA1, GABRA2, GABRB2, GABRB3, GABRG2]
GO:0048519	negative regulation of biological process	GO_BiologicalProcess-EBI-UniProt-GOA_19.01.2019_00h00	0.000632757	0.00473156	2.55016e-05	8.92555e-05	[1, 2, 3]	Group202	8.50288	281	[ADAMTS20, ADAMTS9, ADRB2, AFF2, AHSG, ALX1, ANXA2, ANXA5, AOAH, APBB2, AR, ARHGAP10, ARHGDIB, ARRB1, ASH1L, ASIC2, ASZ1, ATG5, AXL, AZIN2, BABAM2, BCL6, BHLHE40, BIRC6, BTC, BTRC, C5, C5H12orf66, CACNA1A, CAMSAP1, CARMIL1, CAST, CBLB, CCL21, CD200, CD86, CDC14B, CDHR2, CDKN2B, CDYL, CDYL2, CHCHD3, CHRNA7, CHST11, CLASP1, CLIC2, CLU, CNOT2, CORO1C, CRIM1, CSF1R, CUX2, DCBLD2, DCN, DDAH1, DDX3X, D…
GO:0045597	positive regulation of cell differentiation	GO_BiologicalProcess-EBI-UniProt-GOA_19.01.2019_00h00	0.000643107	0.00478757	1.94189e-14	1.17808e-12	[3, 4, 5]	Group201	11.0487	59	[ADAMTS20, ADAMTS9, ALX1, ANXA2, AP3B1, AR, ASB4, CDON, CNTN1, CUX2, DDR2, EPB41L5, EPHA3, FBN2, FN1, IGFBP3, LPAR3, LPL, LRRC7, MEF2C, MET, MME, MSR1, MYOD1, NDNF, NLGN1, NOCT, NTRK2, PCP4, PDE5A, PIK3C3, PLAA, PLCB1, PLXNA4, PRKCH, PRKCI, PRKN, PROM1, PTPRC, RAPGEF2, RELN, RIPK1, RIPOR2, ROBO1, RUNX1, SCIN, SEMA3C, SEMA6A, SHB, SMAD2, SNW1, SOX5, STK3, SYT1, TCF4, TCF7L2, TGFBR2, TOX, VWC2L]
GO:0043624	cellular protein complex disassembly	GO_BiologicalProcess-EBI-UniProt-GOA_19.01.2019_00h00	0.00065556	0.00485868	0.00211648	0.00414193	[5]	Group169	17.1717	17	[CAMSAP1, CARMIL1, CLASP1, DNAJC6, GSN, HDGFL3, KIF2C, LIMA1, MAP6D1, MID1, NAV3, NCKAP5L, SCIN, SH3GL2, SPTBN4, TAOK1, TMOD1]
GO:0051494	negative regulation of cytoskeleton organization	GO_BiologicalProcess-EBI-UniProt-GOA_19.01.2019_00h00	0.00065556	0.00485868	0.00211648	0.00414193	[5, 6, 7]	Group169	17.1717	17	[CAMSAP1, CARMIL1, CLASP1, GSN, HDGFL3, LIMA1, MAP6D1, MET, MID1, NAV3, PRKN, SCIN, SLIT2, SNCA, SPTBN4, TAOK1, TMOD1]
GO:0031532	actin cytoskeleton reorganization	GO_BiologicalProcess-EBI-UniProt-GOA_19.01.2019_00h00	0.000735884	0.00535915	0.000735884	0.00159442	[4, 6]	Group008	19.697	13	[ARHGDIB, ATP2C1, BCAR1, CSF1R, CXADR, DTNBP1, FER, GSN, PARVA, PARVB, PHACTR1, TEK, THSD7A]
GO:0046928	regulation of neurotransmitter secretion	GO_BiologicalProcess-EBI-UniProt-GOA_19.01.2019_00h00	0.000735536	0.00538001	8.23617e-08	4.99661e-07	[4, 5, 6, 7, 8, 9]	Group172	20.6897	12	[ADCY1, CACNA1A, CHRM2, DTNBP1, GRIN3A, MEF2C, NLGN1, PNKD, PRKCB, PRKN, SNCA, SYT1]
GO:0051049	regulation of transport	GO_BiologicalProcess-EBI-UniProt-GOA_19.01.2019_00h00	0.000755636	0.00543215	0.000440376	0.00104089	[3, 4]	Group147	9.79087	103	[ABCA1, ADCY1, ADRB2, AHSG, AKAP6, ANO1, ANXA2, ANXA5, ARFIP1, ARRB1, ASIC2, ATG5, AZIN2, C5, CACNA1A, CACNA2D1, CACNB2, CACNG2, CASR, CD47, CFTR, CHRM2, CLASP1, CLDN10, CLEC6A, CLIC2, CNTN1, CSF1R, DNAJA1, DPP6, DTNBP1, ENPP1, EPHA3, F3, FER, FN1, GCK, GJA5, GPC3, GPLD1, GRIN3A, HCN1, HMGN3, HOXA3, HSPA1L, IL1RAP, ILDR1, ITGB1BP1, KCNAB1, KCND2, KCND3, KCNH5, KCNIP4, KCNJ3, KCNMA1, LPL, MDFIC, M…
GO:0048583	regulation of response to stimulus	GO_BiologicalProcess-EBI-UniProt-GOA_19.01.2019_00h00	0.000795246	0.00569246	2.55016e-05	8.92555e-05	[2, 3]	Group202	8.71914	226	[ABCA1, ADAMTS20, ADAMTS3, ADRA1A, ADRB2, AFAP1, AFAP1L2, AHSG, ANGPTL3, ANO1, ANXA2, ANXA5, AOAH, APLF, AR, ARHGAP18, ARHGAP26, ARHGDIB, ARHGEF19, ARHGEF26, ARRB1, ASH1L, ATG5, ATP2C1, AXL, BABAM2, BCL6, BIRC6, BMP3, BTC, BTRC, C5, C5H12orf66, CACNA1A, CACNG2, CAMK2D, CBLB, CCL21, CD200, CD247, CD36, CD47, CDC42SE2, CDH2, CDKN2B, CFTR, CHN1, CHRNA7, CHST11, CLASP1, CLEC6A, CLIC2, CLU, CNKSR2, CS…
GO:0050789	regulation of biological process	GO_BiologicalProcess-EBI-UniProt-GOA_19.01.2019_00h00	0.000803476	0.00570264	2.55016e-05	8.92555e-05	[1, 2]	Group202	7.79056	678	[ABCA1, ABL1, ADAMTS20, ADAMTS3, ADAMTS9, ADCY1, ADGRG7, ADGRL2, ADGRL3, ADGRL4, ADRA1A, ADRB2, AFAP1, AFAP1L2, AFF1, AFF2, AHSG, AIFM1, AKAP6, ALX1, ANGPTL3, ANO1, ANXA2, ANXA5, AOAH, AP3B1, APBB2, APLF, AR, ARFIP1, ARHGAP10, ARHGAP15, ARHGAP18, ARHGAP20, ARHGAP26, ARHGDIB, ARHGEF19, ARHGEF26, ARNT, ARNT2, ARPC2, ARRB1, ASAP1, ASB15, ASB18, ASB4, ASB5, ASH1L, ASIC2, ASZ1, ATG10, ATG5, ATP2C1, AV…
GO:0055082	cellular chemical homeostasis	GO_BiologicalProcess-EBI-UniProt-GOA_19.01.2019_00h00	0.000808325	0.00571285	1.72161e-07	8.46847e-07	[3, 5]	Group144	11.1336	55	[ADRA1A, ANO1, ANXA2, ANXA5, ATG5, ATP2C1, CACNA1A, CALB1, CASR, CCL21, CD36, CFTR, CHRNA7, CLIC2, ENPP1, ESR1, F3, GCK, GPLD1, GRIA1, GRIK2, GRIN2B, GRM1, HMGN3, ITPR2, KCNMA1, KNG1, LCK, NDUFAF2, NOX4, NPSR1, NR1H4, PIK3R1, PLCB1, PLCZ1, PRKCB, PTPRC, RAB11FIP2, SLC24A2, SLC31A1, SLC39A6, SLC40A1, SLC4A10, SLC4A7, SLC8A1, SLC9A9, SNCA, STXBP3, SYNPO, TF, TM9SF4, TRPC3, TRPC5, TRPC7, TRPM8]
GO:0009719	response to endogenous stimulus	GO_BiologicalProcess-EBI-UniProt-GOA_19.01.2019_00h00	0.000801613	0.00571362	3.57401e-09	3.09748e-08	[2]	Group190	10.0811	87	[ABCA1, ADRB2, AKAP6, ANXA5, AR, AVPR1A, BMPR2, CACNA2D1, CCL21, CD36, CDKN2B, CFTR, CHRM2, CHRM3, CHST11, COL4A1, DNAJA1, ENPP1, EPB41L5, ESR1, ESR2, FBN2, FER, FGF1, FGF12, GABRB2, GABRB3, GABRG2, GCLC, GNAQ, GPC3, GPLD1, GRB10, GRB14, HCN1, HNF4G, HPGD, IGFBP3, ING2, ITGB1BP1, ITGB5, KANK2, KL, LDLR, LEF1, LEPR, LPL, LTBP1, MEF2C, MSN, MYOD1, NCOR1, NR1H4, NR2E1, NTRK2, PDGFD, PID1, PIK3R1, PL…
GO:0045663	positive regulation of myoblast differentiation	GO_BiologicalProcess-EBI-UniProt-GOA_19.01.2019_00h00	0.000850228	0.00590926	0.000307126	0.000755363	[4, 5, 6]	Group094	35.2941	6	[CDON, IGFBP3, MEF2C, MYOD1, PLCB1, RIPOR2]
GO:0040013	negative regulation of locomotion	GO_BiologicalProcess-EBI-UniProt-GOA_19.01.2019_00h00	0.00084879	0.00592385	5.57105e-13	1.12659e-11	[2, 3, 4]	Group198	13.7755	27	[ADAMTS9, ARHGDIB, C5, CCL21, CLASP1, CORO1C, DCN, IGFBP3, ITGB1BP1, MEF2C, MEOX2, NAV3, PLCB1, PRKG1, PTPRG, PTPRK, PTPRR, PTPRU, RECK, RIPOR2, ROBO1, SEMA3C, SEMA3D, SEMA6A, SLIT2, SRGAP1, SVBP]
GO:0051963	regulation of synapse assembly	GO_BiologicalProcess-EBI-UniProt-GOA_19.01.2019_00h00	0.000863866	0.00595463	1.94189e-14	1.17808e-12	[3, 4, 5, 6, 7]	Group201	20.339	12	[ADGRL3, ASIC2, CLSTN2, CUX2, EPHA7, EPHB1, IL1RAP, MEF2C, NLGN1, NLGN3, NTRK2, SNCA]
GO:0001662	behavioral fear response	GO_BiologicalProcess-EBI-UniProt-GOA_19.01.2019_00h00	0.000863683	0.00597797	0.000931902	0.0019495	[3, 4, 5]	Group075	30.4348	7	[DPP4, GABRA5, GNG7, GRIK2, MEF2C, NR2E1, USP46]
GO:0048584	positive regulation of response to stimulus	GO_BiologicalProcess-EBI-UniProt-GOA_19.01.2019_00h00	0.000893444	0.00610824	2.55016e-05	8.92555e-05	[2, 3, 4]	Group202	9.42408	126	[ADAMTS20, ADAMTS3, ADRA1A, ADRB2, AFAP1L2, ANO1, AR, ATP2C1, AXL, BABAM2, BMP3, C5, CCL21, CD247, CD36, CD47, CDKN2B, CFTR, CHRNA7, CLEC6A, CLU, CSF1R, CSNK1G3, CUX2, DCN, DDX3X, DKK2, DOK5, EDA, ESR1, EVC, F3, FGF1, FLT1, GADD45A, GPC3, GPLD1, GPNMB, GRB10, GRB14, GSN, GUCY1A2, HGF, IFT80, IGFBP3, IL23R, ING2, IRF1, ITGB1BP1, KL, LCK, LCP2, LDLR, LPAR3, LURAP1L, MAP2K4, MEF2C, MET, MID1, MLLT3,…
GO:0033555	multicellular organismal response to stress	GO_BiologicalProcess-EBI-UniProt-GOA_19.01.2019_00h00	0.000931902	0.0062941	0.000931902	0.0019495	[2, 3]	Group075	22.7273	10	[CACNA1A, DPP4, GABRA5, GNG7, GRIK2, MEF2C, NR2E1, RELN, SCN9A, USP46]
GO:0071404	cellular response to low-density lipoprotein particle stimulus	GO_BiologicalProcess-EBI-UniProt-GOA_19.01.2019_00h00	0.00098771	0.00659129	0.000457294	0.00106702	[4, 6]	Group161	41.6667	5	[ABCA1, CD36, LDLR, LPL, SREBF2]
GO:0070848	response to growth factor	GO_BiologicalProcess-EBI-UniProt-GOA_19.01.2019_00h00	0.00102288	0.00679891	3.57401e-09	3.09748e-08	[4]	Group190	11.5979	45	[ADAMTS3, BMPR2, CDKN2B, CHST11, CPNE3, DCN, DOK5, EGR3, EPB41L5, FBN2, FER, FGF1, FGF12, FLT1, GPC3, HGF, HPGD, ING2, ITGB1BP1, ITGB5, KL, LEF1, LTBP1, MEF2C, NRP2, NTRK2, PRKCB, PTPRK, RAPGEF2, RIPK1, ROBO1, ROR2, SH3GL2, SKIL, SLIT2, SMAD1, SMAD2, SNW1, SNX25, TDGF1, TGFBR2, TMEM108, USP15, VWC2L, WNT2]
GO:0051272	positive regulation of cellular component movement	GO_BiologicalProcess-EBI-UniProt-GOA_19.01.2019_00h00	0.00110337	0.00721929	5.57105e-13	1.12659e-11	[3, 4, 5]	Group198	12.2112	37	[ANGPTL3, BCL6, CARMIL1, CCL21, CLASP1, CPNE3, CSF1R, DDR2, DOCK7, ENPP2, EPB41L5, FER, FGF1, FLT1, FN1, GPLD1, GPNMB, HGF, ITGB1BP1, MET, PDGFD, PIK3R1, PLA2G7, PLAA, PTPRC, RAPGEF2, RELN, RIPOR2, ROR2, SEMA3C, SEMA3D, SEMA6A, SH3RF2, SYNE2, TEK, TGFBR2, TWIST2]
GO:0007015	actin filament organization	GO_BiologicalProcess-EBI-UniProt-GOA_19.01.2019_00h00	0.00114535	0.00743591	1.29202e-07	7.12569e-07	[4, 6]	Group166	12.2867	36	[ARHGAP18, ARPC2, BCAR1, CARMIL1, CCL21, CLASP1, CTNNA1, DBN1, DIAPH2, DIAPH3, FER, FHOD3, GAS7, GSN, ITGB1BP1, ITGB5, LIMA1, MET, NEBL, PIK3R1, PLS1, PPP1R9A, PRKCI, PRKN, PSTPIP2, RASA1, SCIN, SHROOM3, SLIT2, SNX9, SPTBN4, SYNPO, SYNPO2, TMOD1, WIPF1, WIPF2]
GO:0007154	cell communication	GO_BiologicalProcess-EBI-UniProt-GOA_19.01.2019_00h00	0.00115042	0.00743999	2.55016e-05	8.92555e-05	[2]	Group202	8.16243	398	[ABCA1, ADAMTS20, ADAMTS3, ADCY1, ADGRG7, ADGRL2, ADGRL3, ADGRL4, ADRA1A, ADRB2, AFAP1, AFAP1L2, AIFM1, ANGPTL3, ANO1, ANXA5, AR, ARHGAP10, ARHGAP15, ARHGAP18, ARHGAP20, ARHGAP26, ARHGDIB, ARHGEF19, ARHGEF26, ARRB1, ASB15, ASB18, ASB4, ASB5, ASH1L, ASIC2, ATG10, ATG5, ATP2C1, AVPR1A, AXL, BABAM2, BCAR1, BCAR3, BCL6, BHLHE40, BIRC6, BLK, BMP3, BMPR2, BTBD11, BTC, BTRC, C5H12orf66, CACNA1A, CACNA2D…
GO:0071825	protein-lipid complex subunit organization	GO_BiologicalProcess-EBI-UniProt-GOA_19.01.2019_00h00	0.00114431	0.00745806	3.13522e-05	0.000107662	[4]	Group167	29.1667	7	[ABCA1, LIPC, LPL, PLA2G5, PLA2G7, SCARB1, SNX9]
GO:0055085	transmembrane transport	GO_BiologicalProcess-EBI-UniProt-GOA_19.01.2019_00h00	0.00116544	0.00747933	3.88341e-05	0.000130885	[4]	Group180	9.46602	117	[ABCA1, ABCG2, ADRB2, AKAP6, ANO1, ANXA2, ANXA5, ASIC2, ATG5, ATP2C1, ATP6V1C1, AZIN2, CACNA1A, CACNA2D1, CACNA2D3, CACNB2, CACNG2, CCL21, CFTR, CHRNA7, CLCN3, CLIC2, COX10, DPP6, ENPP1, F3, GABRA1, GABRA2, GABRA4, GABRA5, GABRB2, GABRB3, GABRG2, GJA5, GPC3, GRIA1, GRIA3, GRIK1, GRIK2, GRIK3, GRIN2B, GRIN3A, HCN1, ITPR2, KCNAB1, KCND2, KCND3, KCNH5, KCNIP4, KCNJ3, KCNMA1, LOC282685, LOC512464, LO…
GO:0043412	macromolecule modification	GO_BiologicalProcess-EBI-UniProt-GOA_19.01.2019_00h00	0.00116375	0.00749721	0.00417186	0.00690254	[4]	Group171	8.5218	260	[ABCA1, ABL1, ADRA1A, ADRB2, AGBL3, ANXA2, AR, ARRB1, ASB15, ASB18, ASB4, ASB5, ASH1L, ASZ1, ATG10, ATG5, AXL, BCAR3, BIRC6, BLK, BMP3, BMPR2, BTRC, C1GALT1, CAMK2A, CAMK2D, CAMKMT, CASK, CASR, CBLB, CCL21, CD36, CDC14B, CDC27, CDC42BPA, CDK6, CDKN2B, CDYL, CHRNA7, COQ8A, CORO1C, CPNE3, CSF1R, CSNK1G3, DAPK1, DCLK1, DCN, DCUN1D4, DDAH1, DDR2, DDX3X, DNAJA1, DNAJC6, DOCK7, DOK5, DYDC1, EED, EIF2AK…
GO:0032970	regulation of actin filament-based process	GO_BiologicalProcess-EBI-UniProt-GOA_19.01.2019_00h00	0.00118794	0.00756579	5.20098e-06	1.97204e-05	[3, 4]	Group200	12.5954	33	[ARHGAP18, ARHGDIB, ARHGEF19, ARPC2, CARMIL1, CCL21, CLASP1, CSF1R, CTNNA3, DSG2, EFNA5, EPHA3, FER, GJA5, GSN, ITGB1BP1, LIMA1, MEF2C, MET, PIK3R1, PRKN, RASA1, ROCK2, SCIN, SLIT2, SNX9, SPTBN4, SYNPO, SYNPO2, TEK, TMOD1, WIPF1, WIPF2]
GO:0043244	regulation of protein complex disassembly	GO_BiologicalProcess-EBI-UniProt-GOA_19.01.2019_00h00	0.001225	0.00774295	0.00211648	0.00414193	[4, 5]	Group169	17.9487	14	[ADRB2, CAMSAP1, CARMIL1, CLASP1, GSN, HDGFL3, LIMA1, MAP6D1, MID1, NAV3, SCIN, SPTBN4, TAOK1, TMOD1]
GO:0060119	inner ear receptor cell development	GO_BiologicalProcess-EBI-UniProt-GOA_19.01.2019_00h00	0.00124365	0.00783129	0.01697	0.0207284	[5, 6, 7, 8, 9, 10, 11]	Group125	25.8065	8	[ATP8B1, CDH23, GABRA5, GABRB2, GABRB3, KIF3A, SLC4A7, WDPCP]
GO:0051493	regulation of cytoskeleton organization	GO_BiologicalProcess-EBI-UniProt-GOA_19.01.2019_00h00	0.00125648	0.007853	1.60223e-06	6.48014e-06	[5, 6]	Group177	11.6216	43	[AFAP1, ARHGAP18, ARHGDIB, ARHGEF19, ARPC2, CAMSAP1, CARMIL1, CCL21, CLASP1, CSF1R, EFNA5, EPHA3, FER, FSD1, GSN, HDGFL3, ITGB1BP1, LIMA1, MAP6D1, MEF2C, MET, MID1, MYCBP2, NAV3, PIK3R1, PRKN, RASA1, ROCK2, SCIN, SKA3, SLIT2, SNCA, SNX9, SPTBN4, STIL, SYNPO, SYNPO2, TAOK1, TEK, TMOD1, TRAF3IP1, WIPF1, WIPF2]
GO:0051345	positive regulation of hydrolase activity	GO_BiologicalProcess-EBI-UniProt-GOA_19.01.2019_00h00	0.00127367	0.00793084	2.55016e-05	8.92555e-05	[5]	Group202	10.8511	52	[AIFM1, ARFGAP3, ARHGAP10, ARHGAP15, ARHGAP18, ARHGAP20, ARHGAP26, ARHGDIB, ARHGEF19, ASAP1, CASR, CCL21, CHN1, CORO1C, DDX3X, DNAJA1, DOCK7, ELMOD1, ESR1, F3, FBLN1, FLT1, FN1, GNAQ, GPLD1, GSN, LCK, MEF2C, MTMR9, PKP4, PLA2G5, PLAA, PLCB1, PPP1R12A, PTPRC, RAPGEF2, RASA1, RGS1, ROBO1, RP2, SNCA, SNX9, SRGAP1, STXBP5, TBC1D1, TBC1D12, TBC1D21, TBC1D22B, TBC1D8, TBC1D9B, USP6NL]
GO:0007269	neurotransmitter secretion	GO_BiologicalProcess-EBI-UniProt-GOA_19.01.2019_00h00	0.00129781	0.00805123	8.23617e-08	4.99661e-07	[4, 5, 6, 7, 8]	Group172	16.6667	16	[ADCY1, CACNA1A, CHRM2, DTNBP1, GRIN3A, LIN7A, MEF2C, NLGN1, PNKD, PRKCB, PRKN, SNAP47, SNCA, SYN3, SYT1, UNC13B]
GO:0050880	regulation of blood vessel size	GO_BiologicalProcess-EBI-UniProt-GOA_19.01.2019_00h00	0.00139224	0.00857352	0.0028053	0.00520984	[5]	Group162	17.7215	14	[ADRA1A, ADRB2, ASIC2, ATG5, AVPR1A, CASR, CHRM3, CPS1, GCLC, GJA5, ITGB1BP1, KCNMA1, KNG1, PRKG1]
GO:0048625	myoblast fate commitment	GO_BiologicalProcess-EBI-UniProt-GOA_19.01.2019_00h00	0.00140704	0.00863292	0.00140704	0.00281407	[4, 5]	Group027	75	3	[MYOD1, TCF4, TCF7L2]
GO:0070887	cellular response to chemical stimulus	GO_BiologicalProcess-EBI-UniProt-GOA_19.01.2019_00h00	0.00145712	0.00890757	3.57401e-09	3.09748e-08	[3]	Group190	8.95765	165	[ABCA1, ADAMTS3, ADCY1, ADRB2, AKAP6, ANO1, ANXA5, AR, AVPR1A, BMPR2, BSPRY, BTRC, C5, CACNA2D1, CALB1, CCL21, CD86, CDKN2B, CFTR, CHRM2, CHRM3, CHST11, CLIC2, COL4A1, CPNE3, CPNE8, CPS1, CREB3L2, CSF1R, CUX2, CXADR, DCN, DDAH1, DDX3X, DEFB5, DNAJA1, DOK5, EDA, EED, EGR3, EIF2AK3, ENPP1, EPB41L5, EPHA3, EPHB1, ESR1, ESR2, ETV5, F3, FANCC, FANCD2, FBN2, FER, FGF1, FGF12, FLT1, GABRB2, GABRB3, GABR…
GO:1901700	response to oxygen-containing compound	GO_BiologicalProcess-EBI-UniProt-GOA_19.01.2019_00h00	0.00154093	0.00935166	3.57401e-09	3.09748e-08	[3]	Group190	10.0645	78	[ABCA1, ADCY1, ADGRL3, ADRB2, AKAP6, ANO1, ANXA5, AR, CACNA2D1, CCL21, CD36, CD86, CFTR, CHRM2, CHRM3, COL4A1, CPS1, ENPP1, EPHA3, ESR1, FANCC, FER, GCK, GNAQ, GPLD1, GRB10, GRB14, GRIN2B, GRIN3A, HCN1, HGF, HMGN3, HSD17B2, IGF2R, IGFBP3, IL23R, KANK2, KCNMA1, KL, LDLR, LEPR, LPL, MEF2C, MET, MSN, MYOD1, NDUFAF2, NOCT, NOX4, NR1H4, NTRK2, OTUD5, PDE4B, PDGFD, PID1, PIK3R1, PLA2G5, PLAA, PLCB1, PP…
GO:0006464	cellular protein modification process	GO_BiologicalProcess-EBI-UniProt-GOA_19.01.2019_00h00	0.00155274	0.00938934	0.00417186	0.00690254	[5, 6]	Group171	8.52606	247	[ABCA1, ABL1, ADRA1A, ADRB2, AGBL3, ANXA2, AR, ARRB1, ASB15, ASB18, ASB4, ASB5, ASH1L, ATG10, ATG5, AXL, BCAR3, BIRC6, BLK, BMP3, BMPR2, BTRC, C1GALT1, CAMK2A, CAMK2D, CAMKMT, CASK, CASR, CBLB, CCL21, CD36, CDC14B, CDC27, CDC42BPA, CDK6, CDKN2B, CDYL, CHRNA7, COQ8A, CORO1C, CPNE3, CSF1R, CSNK1G3, DAPK1, DCLK1, DCN, DCUN1D4, DDAH1, DDR2, DDX3X, DNAJA1, DNAJC6, DOCK7, DOK5, DYDC1, EED, EIF2AK3, ELP…
GO:0023061	signal release	GO_BiologicalProcess-EBI-UniProt-GOA_19.01.2019_00h00	0.00158421	0.00951096	0.000440376	0.00104089	[3, 4, 6]	Group147	12.5	32	[ADCY1, ANO1, ANXA5, CACNA1A, CFTR, CHRM2, DTNBP1, GCK, GPLD1, GRIN3A, HMGN3, ILDR1, LIN7A, MEF2C, NDUFAF2, NLGN1, NR1H4, PNKD, PRKCB, PRKN, RAB11FIP2, RAPGEF4, SMAD2, SNAP47, SNCA, STXBP3, SYN3, SYT1, TCF4, TCF7L2, UNC13B, WLS]
GO:0099003	vesicle-mediated transport in synapse	GO_BiologicalProcess-EBI-UniProt-GOA_19.01.2019_00h00	0.0015798	0.00951855	0.0170265	0.0206588	[5]	Group154	14.8148	20	[ADCY1, AP3B1, CACNA1A, CHRM2, DNAJC6, DNM3, DTNBP1, FCHO2, GRIN3A, KIF5C, NLGN1, NLGN3, PRKCB, SH3GL2, SNAP47, SNAP91, SNCA, SYNJ1, SYT1, UNC13B]
GO:0034381	plasma lipoprotein particle clearance	GO_BiologicalProcess-EBI-UniProt-GOA_19.01.2019_00h00	0.00164559	0.00980909	7.25006e-05	0.000231493	[2, 3, 4]	Group129	31.5789	6	[ANXA2, GPLD1, LDLR, MSR1, NR1H4, SCARB1]
GO:0034765	regulation of ion transmembrane transport	GO_BiologicalProcess-EBI-UniProt-GOA_19.01.2019_00h00	0.00167306	0.00993751	1.70576e-07	8.62356e-07	[5, 6]	Group188	12.2302	34	[ADRB2, AKAP6, ASIC2, ATG5, CACNA1A, CACNA2D1, CACNB2, CACNG2, CFTR, CLIC2, DPP6, GJA5, HCN1, KCNAB1, KCND2, KCND3, KCNH5, KCNIP4, KCNJ3, KCNMA1, MEF2C, NETO1, NLGN1, NLGN3, NPSR1, RELN, RIPK1, SCN2A, SCN8A, SCN9A, SNCA, TCAF2, TMC2, TSPAN13]
GO:0050803	regulation of synapse structure or activity	GO_BiologicalProcess-EBI-UniProt-GOA_19.01.2019_00h00	0.00172376	0.0101309	1.94189e-14	1.17808e-12	[3]	Group201	15.3846	18	[ADGRL3, ASIC2, CLSTN2, CNTNAP4, CUX2, DGKB, DNM3, EPHA7, EPHB1, ETV5, IL1RAP, MEF2C, NLGN1, NLGN3, NRP2, NTRK2, RELN, SNCA]
GO:0060284	regulation of cell development	GO_BiologicalProcess-EBI-UniProt-GOA_19.01.2019_00h00	0.00172348	0.0101649	1.94189e-14	1.17808e-12	[4, 5]	Group201	10.728	56	[BARHL2, BHLHE40, CACNA1A, CDH2, CDON, CHN1, CNTN1, CORO1C, CUX2, EPHA3, EPHA7, FBXO22, FN1, IFRD1, ITGB1BP1, LDLR, LPAR3, LRRC7, MEF2C, MET, MIB1, MME, MYCBP2, MYOD1, NDNF, NLGN1, NLGN3, NR2E1, NTRK2, PCP4, PDE5A, PIK3C3, PLAA, PLXNA4, PRKCI, PRKN, PTPRZ1, RAPGEF2, RECK, RELN, ROBO1, RTN4IP1, RUFY3, SEMA3C, SEMA3D, SEMA6A, SHB, SLIT2, SNW1, SYT1, TCF4, TCF7L2, TMEM2, TNFRSF21, UNC5D, VWC2L]
GO:0051960	regulation of nervous system development	GO_BiologicalProcess-EBI-UniProt-GOA_19.01.2019_00h00	0.00172348	0.0101649	1.94189e-14	1.17808e-12	[4, 5, 6]	Group201	10.728	56	[ADGRL3, ASIC2, BARHL2, BHLHE40, CACNA1A, CDH2, CDON, CHN1, CLSTN2, CNTN1, CUX2, EPHA3, EPHA7, EPHB1, FN1, IFRD1, IL1RAP, LDLR, LPAR3, LRRC7, MEF2C, MET, MIB1, MME, MYCBP2, NDNF, NLGN1, NLGN3, NR2E1, NTRK2, PCP4, PLAA, PLXNA4, PRKACB, PRKCI, PRKN, PTPRZ1, RAPGEF2, RELN, ROBO1, RTN4IP1, RUFY3, SEMA3C, SEMA3D, SEMA6A, SLIT2, SNCA, SNW1, SYT1, TCF4, TCF7L2, TMEM2, TNFRSF21, TRAF3IP1, UNC5D, VWC2L]
GO:0097035	regulation of membrane lipid distribution	GO_BiologicalProcess-EBI-UniProt-GOA_19.01.2019_00h00	0.0017928	0.0104998	0.000512836	0.00118147	[3, 4]	Group107	22.5	9	[ABCA1, ANO3, ANO4, ATP10D, ATP8A1, ATP8B1, RFT1, TMEM30C, XKR6]
GO:0006820	anion transport	GO_BiologicalProcess-EBI-UniProt-GOA_19.01.2019_00h00	0.0018256	0.0106547	0.000457294	0.00106702	[5]	Group161	11.036	49	[ABCA1, ANO1, ATP10D, ATP8A1, ATP8B1, CACNA1A, CD36, CFTR, CLCN3, CLIC2, ENPP1, GABRA1, GABRA2, GABRA4, GABRA5, GABRB2, GABRB3, GABRG2, LDLR, LRRC8C, NTRK2, PITPNM2, PLA2G5, PLA2R1, RIPK1, SCARB1, SCARB2, SLC13A1, SLC13A4, SLC16A1, SLC16A14, SLC16A7, SLC20A2, SLC26A5, SLC26A7, SLC27A6, SLC2A2, SLC35A1, SLC35D2, SLC38A11, SLC4A10, SLC4A7, SLC7A14, SLCO1A2, SLCO2B1, SNCA, TCAF2, TMEM30C, TTYH2]
GO:0048589	developmental growth	GO_BiologicalProcess-EBI-UniProt-GOA_19.01.2019_00h00	0.00187678	0.0109153	5.29486e-05	0.000175212	[2]	Group192	11.1922	46	[ADRB2, ALCAM, ANXA2, AR, BARHL2, CCM2, CHST11, COL12A1, CPQ, DDR2, EPB41L5, EPHA7, ESR1, EVC, FGF1, FN1, FTO, GAS2, IFRD1, LPAR3, MEF2C, MYOD1, NRP2, PLAA, PLCB1, PLG, PLS1, PRKN, RIPK1, RSPO2, SEMA3C, SEMA3D, SEMA6A, SH3GL2, SLC4A10, SLIT2, SLIT3, SMAD2, SPTBN4, STK3, SYT1, TGFBR2, TMEM108, VCL, WNT2, ZFX]
GO:0019226	transmission of nerve impulse	GO_BiologicalProcess-EBI-UniProt-GOA_19.01.2019_00h00	0.00188999	0.0109163	5.87852e-09	4.27956e-08	[3, 4]	Group187	20.8333	10	[CACNA1A, CACNG2, GRIK2, KCND2, KCNMA1, NTRK2, SCN2A, SCN8A, SCN9A, SPTBN4]
GO:1904018	positive regulation of vasculature development	GO_BiologicalProcess-EBI-UniProt-GOA_19.01.2019_00h00	0.00196695	0.0112063	4.2697e-13	9.71356e-12	[3, 4, 5, 6, 7, 8, 9]	Group195	15.5963	17	[ANGPTL3, ASB4, C5, CHRNA7, F3, FGF1, FLT1, ITGA5, ITGB8, JAK1, MTDH, MYDGF, NR2E1, PRKCB, RAPGEF2, TEK, TGFBR2]
GO:1990138	neuron projection extension	GO_BiologicalProcess-EBI-UniProt-GOA_19.01.2019_00h00	0.00201308	0.0113916	0.000308604	0.000748878	[4, 5, 6, 7, 8, 9, 10, 11, 12]	Group114	16	16	[ALCAM, BARHL2, FN1, IFRD1, NRP2, PLAA, PRKN, SEMA3C, SEMA3D, SEMA6A, SH3GL2, SLIT2, SLIT3, SYT1, TMEM108, VCL]
GO:0051641	cellular localization	GO_BiologicalProcess-EBI-UniProt-GOA_19.01.2019_00h00	0.0020682	0.0115861	0.000440376	0.00104089	[2]	Group147	8.91862	160	[ABCA1, ADCY1, ANKS1B, ANO1, ANXA2, AP2A2, AP3B1, AR, ARFGAP3, ARFIP1, ATG5, BBS9, BCAP29, BORCS5, C5H12orf66, CACNA1A, CACNG2, CAMK2D, CCL21, CCT7, CFTR, CHRM2, CLASP1, CLCN3, CLIC2, CORO1C, CREB3L2, DDX3X, DNAJA1, DNAJC6, DNM3, DPP10, DPP6, DTNBP1, EPB41, EPHA3, ERGIC2, ESR1, ETV5, EXOC4, EXOC6, EXOC6B, FBXO22, FCHO2, FER, GPLD1, GPR158, GRIN2B, GRIN3A, GSN, HMGN3, HSPA1L, IFT74, ITGB1BP1, ITPR…
GO:0043069	negative regulation of programmed cell death	GO_BiologicalProcess-EBI-UniProt-GOA_19.01.2019_00h00	0.0021323	0.0119053	0.00565013	0.00849854	[4, 5, 6]	Group163	10.6262	56	[ADAMTS20, APBB2, AR, ARHGAP10, ASIC2, ATG5, AXL, BABAM2, BCL6, BIRC6, BTC, CACNA1A, CCL21, CHST11, CLU, CSF1R, DDX3X, DNAJA1, FAIM, GABRA5, GABRB2, GABRB3, GCLC, GRIK2, HGF, ING2, ITCH, ITGA5, KANK2, KIFAP3, LEF1, MAP2K4, MDM4, MEF2C, MET, MTDH, MYDGF, NAA15, NDNF, NR1H4, NR2E1, NTRK2, PIK3R1, PPARGC1A, PRKCI, PRKN, RASA1, RIPK1, RPS6KA3, SH3RF1, SH3RF2, SLC40A1, SNCA, TCF7, TEK, XIAP]
GO:0045666	positive regulation of neuron differentiation	GO_BiologicalProcess-EBI-UniProt-GOA_19.01.2019_00h00	0.00215172	0.0119739	1.94189e-14	1.17808e-12	[5, 6, 7, 8, 9, 10]	Group201	13.6905	23	[CNTN1, CUX2, EPHA3, FN1, LPAR3, LRRC7, MEF2C, MET, NDNF, NLGN1, NTRK2, PCP4, PLAA, PLXNA4, PRKCI, PRKN, RAPGEF2, RELN, ROBO1, SYT1, TCF4, TCF7L2, VWC2L]
GO:0032956	regulation of actin cytoskeleton organization	GO_BiologicalProcess-EBI-UniProt-GOA_19.01.2019_00h00	0.00218008	0.0120915	5.20098e-06	1.97204e-05	[4, 5, 6, 7]	Group200	12.5	30	[ARHGAP18, ARHGDIB, ARHGEF19, ARPC2, CARMIL1, CCL21, CLASP1, CSF1R, EFNA5, EPHA3, FER, GSN, ITGB1BP1, LIMA1, MEF2C, MET, PIK3R1, PRKN, RASA1, ROCK2, SCIN, SLIT2, SNX9, SPTBN4, SYNPO, SYNPO2, TEK, TMOD1, WIPF1, WIPF2]
GO:0007009	plasma membrane organization	GO_BiologicalProcess-EBI-UniProt-GOA_19.01.2019_00h00	0.00220731	0.012162	0.00520558	0.00796147	[4]	Group105	17.5676	13	[ANO3, ANO4, AR, ASAP1, BIN2, FCHO2, GSN, MTSS1, PACSIN2, PTPRC, SNX9, SPTA1, XKR6]
GO:0040017	positive regulation of locomotion	GO_BiologicalProcess-EBI-UniProt-GOA_19.01.2019_00h00	0.00220371	0.0121822	5.57105e-13	1.12659e-11	[2, 3, 4]	Group198	11.746	37	[ANGPTL3, CARMIL1, CCL21, CLASP1, CPNE3, CSF1R, DDR2, DOCK7, ENPP2, EPB41L5, FER, FGF1, FLT1, FN1, GPLD1, GPNMB, HGF, ITGB1BP1, MET, PDGFD, PIK3R1, PLA2G7, PLAA, PTPRC, RAPGEF2, RELN, RIPOR2, ROR2, SEMA3C, SEMA3D, SEMA6A, SH3RF2, SLIT2, SYNE2, TEK, TGFBR2, TWIST2]
GO:0046839	phospholipid dephosphorylation	GO_BiologicalProcess-EBI-UniProt-GOA_19.01.2019_00h00	0.00236093	0.0129658	0.00219597	0.00425177	[5, 6]	Group135	20.5882	8	[INPP5D, MTM1, MTMR7, MTMR9, PLPP3, PLPPR1, SYNJ1]
GO:0050919	negative chemotaxis	GO_BiologicalProcess-EBI-UniProt-GOA_19.01.2019_00h00	0.00236093	0.0129658	0.000179475	0.000480359	[4, 5]	Group149	23.5294	8	[EPHA7, NRP2, ROBO1, SEMA3C, SEMA3D, SEMA6A, SLIT2, SLIT3]
GO:0045664	regulation of neuron differentiation	GO_BiologicalProcess-EBI-UniProt-GOA_19.01.2019_00h00	0.00247359	0.013496	1.94189e-14	1.17808e-12	[5, 6, 7, 8, 9]	Group201	11.4286	40	[BARHL2, CACNA1A, CDH2, CDON, CHN1, CNTN1, CUX2, EPHA3, EPHA7, FN1, IFRD1, LPAR3, LRRC7, MEF2C, MET, MIB1, MYCBP2, NDNF, NLGN1, NLGN3, NR2E1, NTRK2, PCP4, PLAA, PLXNA4, PRKCI, PRKN, RAPGEF2, RELN, ROBO1, RTN4IP1, RUFY3, SEMA3C, SEMA3D, SEMA6A, SLIT2, SYT1, TCF4, TCF7L2, VWC2L]
GO:1990000	amyloid fibril formation	GO_BiologicalProcess-EBI-UniProt-GOA_19.01.2019_00h00	0.00250647	0.013543	3.13522e-05	0.000107662	[4, 5]	Group167	44.4444	4	[CD36, GSN, LDLR, RIPK1]
GO:0071495	cellular response to endogenous stimulus	GO_BiologicalProcess-EBI-UniProt-GOA_19.01.2019_00h00	0.00249847	0.0135435	3.57401e-09	3.09748e-08	[3]	Group190	9.88593	78	[ADRB2, AKAP6, ANXA5, AR, AVPR1A, BMPR2, CACNA2D1, CDKN2B, CFTR, CHRM2, CHRM3, CHST11, COL4A1, DNAJA1, ENPP1, EPB41L5, ESR1, ESR2, FBN2, FER, FGF1, FGF12, GABRB2, GABRB3, GABRG2, GNAQ, GPC3, GPLD1, GRB10, GRB14, HCN1, HNF4G, HPGD, ING2, ITGB1BP1, ITGB5, KANK2, KL, LEF1, LEPR, LTBP1, MEF2C, MSN, MYOD1, NCOR1, NR1H4, NR2E1, NTRK2, PDGFD, PID1, PIK3R1, PLCB1, PPP1R12A, PRKCB, PRKCI, PTPRK, RAPGEF2, …
GO:0001508	action potential	GO_BiologicalProcess-EBI-UniProt-GOA_19.01.2019_00h00	0.00249806	0.0135852	0.000212913	0.000553574	[4]	Group170	17.3333	13	[CACNA2D1, CTNNA3, DSG2, GJA5, GNAQ, GRIK2, KCND2, KCND3, KCNMA1, NTRK2, SCN2A, SCN8A, SCN9A]
GO:0010976	positive regulation of neuron projection development	GO_BiologicalProcess-EBI-UniProt-GOA_19.01.2019_00h00	0.00252467	0.0135975	1.94189e-14	1.17808e-12	[5, 6, 7, 8, 9, 10, 11, 12]	Group201	14.876	18	[CNTN1, CUX2, EPHA3, FN1, LPAR3, LRRC7, MET, NDNF, NLGN1, NTRK2, PLAA, PLXNA4, PRKCI, PRKN, RAPGEF2, RELN, ROBO1, SYT1]
GO:0016310	phosphorylation	GO_BiologicalProcess-EBI-UniProt-GOA_19.01.2019_00h00	0.00271922	0.0144593	0.00417186	0.00690254	[5]	Group171	8.93821	149	[ABL1, ADRA1A, ADRB2, AK3, AK4, ANXA2, AR, ARRB1, ASH1L, AXL, BCAR3, BLK, BMP3, BMPR2, CAMK2A, CAMK2D, CASK, CASR, CBLB, CCL21, CD36, CDC42BPA, CDK6, CDKN2B, CHRNA7, COQ8A, CORO1C, CPNE3, CSF1R, CSNK1G3, DAPK1, DCLK1, DDR2, DDX3X, DGKB, DNAJA1, DOCK7, DOK5, DOLK, EIF2AK3, ELP4, ENPP1, ENPP2, EPHA3, EPHA7, EPHB1, FER, FGF1, FLT1, FN1, GADD45A, GALK2, GCK, GNAQ, GPNMB, GSK3B, HGF, IFNAA, IFNT, IGFB…
GO:0010771	negative regulation of cell morphogenesis involved in differentiation	GO_BiologicalProcess-EBI-UniProt-GOA_19.01.2019_00h00	0.00291085	0.0152842	0.000179475	0.000480359	[4, 5, 6, 7, 8]	Group149	18.6441	11	[CORO1C, EPHA7, IFRD1, ITGB1BP1, NLGN1, NLGN3, RAPGEF2, SEMA3C, SEMA3D, SEMA6A, SLIT2]
GO:0015850	organic hydroxy compound transport	GO_BiologicalProcess-EBI-UniProt-GOA_19.01.2019_00h00	0.0029376	0.0153765	0.000457294	0.00106702	[5]	Group161	13.5802	22	[ABCA1, ANXA2, CD36, CFTR, DTNBP1, LDLR, LIPC, MSR1, OSBP2, OSBPL9, PRKN, SCARB1, SLC16A1, SLC16A7, SLC18A1, SLC2A13, SLCO1A2, SLCO2B1, SNCA, SREBF2, STX12, SYT1]
GO:0044089	positive regulation of cellular component biogenesis	GO_BiologicalProcess-EBI-UniProt-GOA_19.01.2019_00h00	0.00304609	0.0157963	4.10844e-09	3.25102e-08	[2, 3, 4]	Group164	11.4458	38	[ADGRL3, ARPC2, ASAP1, ASIC2, CARMIL1, CCL21, CD36, CEP135, CLASP1, CLSTN2, CUX2, EPB41L5, EPHB1, ESR1, FER, GSN, IL1RAP, ITGB1BP1, LDB2, MET, MSN, NAV3, NLGN1, NLGN3, NTRK2, PAXIP1, PIP4K2A, RAB3GAP2, RIPOR2, SAXO1, SCIN, SLF1, SNX9, SYNPO, SYNPO2, TEK, WIPF1, WIPF2]
GO:0010039	response to iron ion	GO_BiologicalProcess-EBI-UniProt-GOA_19.01.2019_00h00	0.00312202	0.015992	0.00112206	0.00229454	[5]	Group106	33.3333	5	[CYBRD1, F3, SLC40A1, SNCA, TF]
GO:0043085	positive regulation of catalytic activity	GO_BiologicalProcess-EBI-UniProt-GOA_19.01.2019_00h00	0.00313526	0.0160108	2.55016e-05	8.92555e-05	[4]	Group202	9.56221	84	[ADRB2, AIFM1, ARFGAP3, ARHGAP10, ARHGAP15, ARHGAP18, ARHGAP20, ARHGAP26, ARHGDIB, ARHGEF19, ASAP1, AZIN2, CASR, CCL21, CHN1, CHRNA7, CORO1C, CSF1R, DCUN1D4, DDR2, DDX3X, DNAJA1, DOCK7, ELMOD1, ESR1, F3, FBLN1, FGF1, FLT1, FN1, GADD45A, GNAQ, GPLD1, GSN, HGF, ITGB1BP1, LCK, LCP2, LPAR3, MAP2K4, MEF2C, MTMR9, NOX4, PDE5A, PDGFD, PKP4, PLA2G5, PLAA, PLCB1, PPP1R12A, PRRC1, PTPRC, RAPGEF2, RASA1, RE…
GO:0071560	cellular response to transforming growth factor beta stimulus	GO_BiologicalProcess-EBI-UniProt-GOA_19.01.2019_00h00	0.00311107	0.016034	3.57401e-09	3.09748e-08	[4, 6]	Group190	14.2857	19	[BMPR2, CDKN2B, CHST11, EPB41L5, FBN2, HPGD, ING2, ITGB5, LTBP1, MEF2C, PTPRK, SKIL, SMAD1, SMAD2, SNW1, SNX25, TGFBR2, USP15, WNT2]
GO:0030177	positive regulation of Wnt signaling pathway	GO_BiologicalProcess-EBI-UniProt-GOA_19.01.2019_00h00	0.00317818	0.0161807	2.94113e-09	2.67643e-08	[4, 5, 6, 7, 8, 9]	Group158	16.2791	14	[CSNK1G3, DDX3X, DKK2, EDA, GPC3, MLLT3, RECK, RNF220, ROR2, RSPO2, RSPO3, TNKS, USP8, XIAP]
GO:0046631	alpha-beta T cell activation	GO_BiologicalProcess-EBI-UniProt-GOA_19.01.2019_00h00	0.00317818	0.0161807	0.000131487	0.000392304	[5, 6]	Group179	16.2791	14	[AP3B1, BCL6, IL27, IRF1, ITCH, LEF1, PRDM1, PTPRC, SATB1, SH3RF1, SHB, TCF7, TGFBR2, TNFSF8]
GO:0060429	epithelium development	GO_BiologicalProcess-EBI-UniProt-GOA_19.01.2019_00h00	0.00318886	0.0161859	2.16667e-08	1.4605e-07	[4]	Group189	9.98573	70	[ALX1, ANXA2, AR, BDH2, BHLHE40, BTRC, C1GALT1, CALB1, CCM2, CDHR2, CLASP1, COL4A1, DMRT1, EDA, EPB41L5, EPHA7, ESR1, ETV5, FGF1, FOXJ2, GJA5, GPC3, HGF, IFT74, ITGA5, KANK2, KCNMA1, KIF3A, KRT4, LDB2, LEF1, MEF2C, MEOX2, MET, MIB1, MLLT3, MSN, MTHFD1L, MTSS1, NFIB, NUP133, PRDM1, PRKACB, PRKCH, PROM1, RAPGEF2, ROBO1, ROR2, RSPO2, RSPO3, SEMA3C, SHROOM3, SKIL, SLC40A1, SLC4A7, SLIT2, SMAD2, SPINK…
GO:0050954	sensory perception of mechanical stimulus	GO_BiologicalProcess-EBI-UniProt-GOA_19.01.2019_00h00	0.00334328	0.0167164	0.01697	0.0207284	[5]	Group125	15.2381	16	[ASIC2, ATP8B1, CDH23, COL11A1, GABRA5, GABRB2, GABRB3, GRM7, KCNMA1, PGAP1, RIPOR2, SLC26A5, SOBP, SPTBN4, TMC2, USH2A]
GO:0043062	extracellular structure organization	GO_BiologicalProcess-EBI-UniProt-GOA_19.01.2019_00h00	0.00330588	0.0167291	0.000138099	0.000398952	[3]	Group089	12.5581	27	[ABCA1, ADAMTS2, ADAMTS20, ADAMTS9, ANXA2, APBB2, CLASP1, COL11A1, COL12A1, COL27A1, COL4A1, COL8A1, DCN, DDR2, DPP4, FAP, FBLN1, GAS2, LAMC1, LIPC, LPL, NDNF, NR2E1, PLA2G5, PLA2G7, RECK, SCARB1]
GO:0043066	negative regulation of apoptotic process	GO_BiologicalProcess-EBI-UniProt-GOA_19.01.2019_00h00	0.00335976	0.0167488	0.00565013	0.00849854	[5, 6, 7]	Group163	10.4854	54	[ADAMTS20, APBB2, AR, ARHGAP10, ASIC2, ATG5, AXL, BABAM2, BCL6, BIRC6, BTC, CACNA1A, CCL21, CHST11, CLU, CSF1R, DDX3X, DNAJA1, FAIM, GABRA5, GABRB2, GABRB3, GCLC, GRIK2, HGF, ING2, ITCH, ITGA5, KIFAP3, LEF1, MAP2K4, MDM4, MEF2C, MTDH, MYDGF, NAA15, NDNF, NR1H4, NR2E1, NTRK2, PIK3R1, PPARGC1A, PRKCI, PRKN, RASA1, RIPK1, RPS6KA3, SH3RF1, SH3RF2, SLC40A1, SNCA, TCF7, TEK, XIAP]
GO:0050767	regulation of neurogenesis	GO_BiologicalProcess-EBI-UniProt-GOA_19.01.2019_00h00	0.00333338	0.016767	1.94189e-14	1.17808e-12	[5, 6, 7, 8]	Group201	10.7623	48	[BARHL2, BHLHE40, CACNA1A, CDH2, CDON, CHN1, CNTN1, CUX2, EPHA3, EPHA7, FN1, IFRD1, LDLR, LPAR3, LRRC7, MEF2C, MET, MIB1, MME, MYCBP2, NDNF, NLGN1, NLGN3, NR2E1, NTRK2, PCP4, PLAA, PLXNA4, PRKCI, PRKN, PTPRZ1, RAPGEF2, RELN, ROBO1, RTN4IP1, RUFY3, SEMA3C, SEMA3D, SEMA6A, SLIT2, SNW1, SYT1, TCF4, TCF7L2, TMEM2, TNFRSF21, UNC5D, VWC2L]
GO:0015917	aminophospholipid transport	GO_BiologicalProcess-EBI-UniProt-GOA_19.01.2019_00h00	0.0033289	0.0167949	0.000512836	0.00118147	[5, 6, 7, 8]	Group107	60	3	[ATP8B1, SCARB2, TMEM30C]
GO:0051129	negative regulation of cellular component organization	GO_BiologicalProcess-EBI-UniProt-GOA_19.01.2019_00h00	0.00344171	0.0171064	1.60223e-06	6.48014e-06	[3, 4, 5]	Group177	10.8491	46	[AR, ATG5, CAMSAP1, CARMIL1, CLASP1, CLU, CORO1C, DCN, DDX3X, DMRT1, DNAJA4, DPP4, EPHA3, EPHA7, FAP, GSN, HDGFL3, HGF, IFRD1, ITGB1BP1, KDM4A, LDLR, LIMA1, MAD1L1, MAP6D1, MET, MID1, NAV3, NLGN1, NLGN3, ODF2L, PINX1, PRKN, RAPGEF2, SCIN, SEMA3C, SEMA3D, SEMA6A, SLIT2, SMG6, SNCA, SPTBN4, TAOK1, TMOD1, TNKS, TRAF3IP1]
GO:0008360	regulation of cell shape	GO_BiologicalProcess-EBI-UniProt-GOA_19.01.2019_00h00	0.00346373	0.0171143	1.94189e-14	1.17808e-12	[3, 5, 6, 7]	Group201	15.625	15	[ARHGAP15, ARHGAP18, BRWD1, CDC42SE2, CSF1R, FMNL3, FN1, MET, MSN, MYO10, PALM2, PLXNA4, SLC26A5, SPTA1, TBCCD1]
GO:0045661	regulation of myoblast differentiation	GO_BiologicalProcess-EBI-UniProt-GOA_19.01.2019_00h00	0.00346204	0.0171566	0.000307126	0.000755363	[4, 5]	Group094	22.2222	8	[CDON, IGFBP3, KLHL41, MBNL3, MEF2C, MYOD1, PLCB1, RIPOR2]
GO:0099175	regulation of postsynapse organization	GO_BiologicalProcess-EBI-UniProt-GOA_19.01.2019_00h00	0.00346204	0.0171566	0.000128305	0.000389191	[4, 5, 6]	Group152	22.2222	8	[CUX2, DGKB, EPHA7, IL1RAP, NLGN1, NLGN3, NRP2, RELN]
GO:0030155	regulation of cell adhesion	GO_BiologicalProcess-EBI-UniProt-GOA_19.01.2019_00h00	0.00353969	0.0173362	0.00107374	0.00222068	[2, 3]	Group130	10.9453	44	[AP3B1, BCL6, CCL21, CD47, CD86, CLASP1, COL8A1, CORO1C, DDR2, DPP4, EFNA5, EPB41L5, EPHA3, EPHA7, FN1, GPNMB, IFT74, IRF1, ITCH, ITGB1BP1, KIFAP3, KNG1, LAMA4, LCK, LEF1, MET, NDNF, PDE5A, PIK3R1, PLXNA4, PRKG1, PTPRC, PTPRU, RASA1, RIPOR2, SHB, SPINK5, SPTA1, TEK, TGFBR2, TNFRSF21, TNFSF13B, UTRN, WDPCP]
GO:0010633	negative regulation of epithelial cell migration	GO_BiologicalProcess-EBI-UniProt-GOA_19.01.2019_00h00	0.0035201	0.0173416	5.57105e-13	1.12659e-11	[3, 4, 5, 6, 7, 8]	Group198	19.2308	10	[ADAMTS9, CORO1C, DCN, ITGB1BP1, MEF2C, MEOX2, PTPRG, PTPRR, SLIT2, SVBP]
GO:0007043	cell-cell junction assembly	GO_BiologicalProcess-EBI-UniProt-GOA_19.01.2019_00h00	0.00356357	0.0173517	3.32649e-13	8.64886e-12	[5]	Group196	16.6667	13	[CDH12, CDH13, CDH2, CDH6, CDH7, CDH8, CDHR2, GJA5, NR1H4, PKN2, PKP4, UGT8, VCL]
GO:0051965	positive regulation of synapse assembly	GO_BiologicalProcess-EBI-UniProt-GOA_19.01.2019_00h00	0.00358742	0.0174172	1.94189e-14	1.17808e-12	[3, 4, 5, 6, 7, 8]	Group201	20.4545	9	[ADGRL3, ASIC2, CLSTN2, CUX2, EPHB1, IL1RAP, NLGN1, NLGN3, NTRK2]
GO:0009605	response to external stimulus	GO_BiologicalProcess-EBI-UniProt-GOA_19.01.2019_00h00	0.00360934	0.0174729	0.00360934	0.00619716	[2]	Group052	9.06475	126	[ABCA1, ADAMTS9, ADRB2, AHSG, ALCAM, ANXA2, ANXA5, AOAH, APBB2, ASH1L, ASIC2, ATG5, BCKDHB, BCL6, BHLHE40, C5, C5H12orf66, CA3, CACNA1A, CCDC130, CCL21, CD36, CD47, CD86, CDKN2B, CHN1, CHRM2, CLASP1, CLEC6A, COL11A1, CPS1, CRCP, CSF1R, CXADR, DDX3X, DEFB122, DEFB5, DGKB, DPYSL5, EFNA5, EIF2AK3, ENPP2, EPHA3, EPHA7, EPHB1, ESR1, FANCD2, FBXO22, FER, FLT1, GADD45A, GNAQ, GPC3, GRIN3A, HGF, HMCN1, H…
GO:0050790	regulation of catalytic activity	GO_BiologicalProcess-EBI-UniProt-GOA_19.01.2019_00h00	0.00362133	0.0174805	2.55016e-05	8.92555e-05	[3]	Group202	8.9155	135	[ADRB2, AHSG, AIFM1, ANGPTL3, ANXA2, AR, ARFGAP3, ARHGAP10, ARHGAP15, ARHGAP18, ARHGAP20, ARHGAP26, ARHGDIB, ARHGEF19, ASAP1, AZIN2, BCL6, BIRC6, C5, CASR, CAST, CBLB, CCL21, CDKN2B, CHN1, CHRNA7, CORO1C, CRIM1, CSF1R, DCUN1D4, DDR2, DDX3X, DNAJA1, DOCK7, ELMOD1, ELP4, EPHA3, EPHA7, ESR1, F3, FBLN1, FGF1, FLT1, FN1, GADD45A, GNAQ, GNG7, GPC3, GPLD1, GRM7, GSN, HGF, IGFBP3, ITGB1BP1, ITIH5, KNG1, …
GO:0007156	homophilic cell adhesion via plasma membrane adhesion molecules	GO_BiologicalProcess-EBI-UniProt-GOA_19.01.2019_00h00	0.00368134	0.0177191	1.97253e-11	2.99168e-10	[5]	Group142	15.0943	16	[CDH12, CDH13, CDH2, CDH23, CDH6, CDH7, CDH8, CDHR2, CLSTN2, DSC3, DSG2, FAT3, NRCAM, PCDH7, PCDHA13, ROBO1]
GO:0019228	neuronal action potential	GO_BiologicalProcess-EBI-UniProt-GOA_19.01.2019_00h00	0.00375668	0.0179784	5.87852e-09	4.27956e-08	[4, 5]	Group187	27.2727	6	[GRIK2, KCND2, KCNMA1, SCN2A, SCN8A, SCN9A]
GO:0001678	cellular glucose homeostasis	GO_BiologicalProcess-EBI-UniProt-GOA_19.01.2019_00h00	0.00381284	0.0181435	0.0168947	0.020776	[4, 6, 7]	Group168	18.0328	11	[ANO1, CFTR, GCK, GPLD1, HMGN3, NDUFAF2, NOX4, NR1H4, PIK3R1, RAB11FIP2, STXBP3]
GO:0001764	neuron migration	GO_BiologicalProcess-EBI-UniProt-GOA_19.01.2019_00h00	0.00383162	0.0181812	0.00383162	0.00639775	[4, 5, 6, 7, 8]	Group085	15.4639	15	[ADGRL3, APBB2, BARHL2, MEF2C, NDNF, NRP2, NTRK2, PLAA, PRKG1, RAPGEF2, RELN, SDCCAG8, SEMA6A, SH3RF1, UNC5D]
GO:0043067	regulation of programmed cell death	GO_BiologicalProcess-EBI-UniProt-GOA_19.01.2019_00h00	0.00388935	0.018403	0.00565013	0.00849854	[4, 5]	Group163	9.6	84	[ADAMTS20, AIFM1, ANXA5, APBB2, AR, ARHGAP10, ASIC2, ATG5, AXL, BABAM2, BCL6, BIRC6, BMP3, BTC, CACNA1A, CCL21, CHST11, CLU, CSF1R, DDX3X, DNAJA1, EIF2AK3, EPHA7, ESR1, F3, FAIM, FAP, GABRA5, GABRB2, GABRB3, GADD45A, GCLC, GPLD1, GRIK2, GSN, HGF, IGF2R, IGFBP3, IKZF3, ING2, ITCH, ITGA5, KANK2, KCNMA1, KIFAP3, LCK, LEF1, MAP2K4, MDM4, MEF2C, MET, MTDH, MYDGF, NAA15, NDNF, NR1H4, NR2E1, NTRK2, PDIA…
GO:0030282	bone mineralization	GO_BiologicalProcess-EBI-UniProt-GOA_19.01.2019_00h00	0.00395834	0.018572	0.0112005	0.0147716	[3, 5, 6, 7]	Group090	17.1429	12	[ADRB2, AHSG, DDR2, ENPP1, FBN2, GPC3, HOXA3, KL, MEF2C, PHEX, RSPO2, SLC8A1]
GO:0015918	sterol transport	GO_BiologicalProcess-EBI-UniProt-GOA_19.01.2019_00h00	0.00395834	0.018572	0.000457294	0.00106702	[5, 6]	Group161	17.1429	12	[ABCA1, ANXA2, CD36, CFTR, LDLR, LIPC, MSR1, OSBP2, OSBPL9, SCARB1, SREBF2, STX12]
GO:0042592	homeostatic process	GO_BiologicalProcess-EBI-UniProt-GOA_19.01.2019_00h00	0.00401639	0.0186874	1.72161e-07	8.46847e-07	[3]	Group144	9.20502	110	[ABCA1, ADRA1A, ADRB2, ANGPTL3, ANO1, ANXA2, ANXA5, ATG5, ATP2C1, BCL6, BDH2, CACNA1A, CALB1, CASR, CCL21, CCT7, CD36, CFTR, CHRNA7, CLCN3, CLIC2, CXADR, DCN, DECR1, DRAM2, ELOVL6, ENPP1, ESR1, F3, FANCC, GCK, GCLC, GJA5, GPLD1, GRIA1, GRIK2, GRIN2B, GRM1, HMGN3, HOXA3, ITPR2, KCNMA1, KIF3A, KL, KNG1, L3MBTL3, LCK, LDB2, LDLR, LIPC, LOC512464, LPL, LRRC8C, MEF2C, MET, MTM1, NDUFAF2, NMU, NOX4, NP…
GO:0006650	glycerophospholipid metabolic process	GO_BiologicalProcess-EBI-UniProt-GOA_19.01.2019_00h00	0.00399835	0.0187074	0.00219597	0.00425177	[5, 6]	Group135	12.1827	25	[AGPAT4, CRLS1, CSF1R, ENPP2, GPLD1, INPP5D, LDLR, MTM1, MTMR7, MTMR9, NR1H4, PGAP1, PIGN, PIK3C2G, PIK3C3, PIK3R1, PIKFYVE, PIP4K2A, PLA2G5, PLA2G7, PLD1, SCARB1, SH3YL1, SYNJ1]
GO:0022607	cellular component assembly	GO_BiologicalProcess-EBI-UniProt-GOA_19.01.2019_00h00	0.00409722	0.0190106	3.88643e-06	1.50496e-05	[3]	Group120	8.71134	169	[ABCA1, ABLIM3, ADGRL3, ANXA2, ANXA5, AP2A2, AR, ARHGAP18, ARMC9, ARPC2, ASAP1, ASIC2, ATG5, ATXN10, BBS9, BIN2, CACNA1A, CAMSAP1, CARMIL1, CCL21, CD247, CD36, CDH12, CDH13, CDH2, CDH6, CDH7, CDH8, CDHR2, CELF1, CELF2, CENPN, CEP135, CEP162, CLASP1, CLSTN2, CLU, CORO1C, COX10, CUX2, DCX, DDX3X, DECR1, DIAPH3, DNAH7, DNAJA4, EIF2AK3, EIF3D, EIF3L, ELAVL1, EPB41L5, EPHA3, EPHA7, EPHB1, ESR1, FCHO2,…
GO:0012501	programmed cell death	GO_BiologicalProcess-EBI-UniProt-GOA_19.01.2019_00h00	0.0041489	0.0191973	0.00565013	0.00849854	[3]	Group163	9.26916	104	[ADAMTS20, AIFM1, ANXA5, APBB2, AR, ARHGAP10, ASIC2, ATG5, AXL, BABAM2, BCAP29, BCL6, BIRC6, BMP3, BTC, CACNA1A, CCL21, CHST11, CLU, CSF1R, DAPK1, DDX3X, DNAJA1, DRAM2, EIF2AK3, EPHA7, ESR1, F3, FAIM, FAP, FHIT, GABRA5, GABRB2, GABRB3, GADD45A, GAS2, GCLC, GPLD1, GRIK2, GSN, HGF, IGF2R, IGFBP3, IKZF3, ING2, IRF1, ITCH, ITGA5, JTB, KANK2, KCNMA1, KIFAP3, LCK, LEF1, MAP2K4, MDM4, MEF2C, MET, MTDH, …
GO:1900271	regulation of long-term synaptic potentiation	GO_BiologicalProcess-EBI-UniProt-GOA_19.01.2019_00h00	0.00427493	0.0196717	0.000904648	0.00191449	[4, 5, 6, 7, 8, 9, 10, 11]	Group151	31.25	5	[ADCY1, CALB1, MME, NLGN3, RELN]
GO:0045321	leukocyte activation	GO_BiologicalProcess-EBI-UniProt-GOA_19.01.2019_00h00	0.00426788	0.0196934	0.000131487	0.000392304	[2, 3]	Group179	10.3647	54	[AP3B1, APLF, ATG5, AXL, BCL6, CCL21, CD200, CD38, CD86, CXADR, DPP4, FANCD2, FER, GPNMB, GSN, IFNAA, IFNT, IKZF3, IL27, IRF1, ITCH, LCK, LCP2, LDLR, LEF1, MEF2C, MSN, PAXIP1, PDE5A, PIK3R1, PLA2G5, PLCL2, PRDM1, PRKCB, PTPRC, RAET1G, RIPOR2, SAMSN1, SATB1, SBNO2, SH3RF1, SHB, SKAP2, SNCA, SPTA1, STXBP3, TCF7, TGFBR2, THEMIS, THOC1, TNFRSF21, TNFSF13B, TNFSF8, TOX]
GO:0060828	regulation of canonical Wnt signaling pathway	GO_BiologicalProcess-EBI-UniProt-GOA_19.01.2019_00h00	0.00434713	0.0199492	2.94113e-09	2.67643e-08	[5, 6, 7, 8, 9]	Group158	13.6054	20	[BTRC, CSNK1G3, DDX3X, DKK2, EDA, GNAQ, GPC3, MLLT3, PRKN, PTPRU, RECK, RNF220, ROR2, RSPO2, RSPO3, STK3, TLE1, TNKS, USP8, XIAP]
GO:0035296	regulation of tube diameter	GO_BiologicalProcess-EBI-UniProt-GOA_19.01.2019_00h00	0.00445896	0.0204065	0.0028053	0.00520984	[5]	Group162	16.9014	12	[ADRA1A, ADRB2, ASIC2, ATG5, AVPR1A, CASR, CHRM3, CPS1, GJA5, KCNMA1, KNG1, PRKG1]
GO:0048846	axon extension involved in axon guidance	GO_BiologicalProcess-EBI-UniProt-GOA_19.01.2019_00h00	0.00460677	0.0209115	0.000179475	0.000480359	[5, 6, 7, 8, 9, 10, 11, 12, 13, 14]	Group149	23.3333	7	[ALCAM, NRP2, SEMA3C, SEMA3D, SEMA6A, SLIT2, SLIT3]
GO:0051962	positive regulation of nervous system development	GO_BiologicalProcess-EBI-UniProt-GOA_19.01.2019_00h00	0.00459588	0.0209188	4.10844e-09	3.25102e-08	[3, 4, 5, 6, 7]	Group164	11.6788	32	[ADGRL3, ASIC2, CLSTN2, CNTN1, CUX2, EPHA3, EPHB1, FN1, IL1RAP, LPAR3, LRRC7, MEF2C, MET, MME, NDNF, NLGN1, NLGN3, NTRK2, PCP4, PLAA, PLXNA4, PRKCI, PRKN, RAPGEF2, RELN, ROBO1, SEMA6A, SNW1, SYT1, TCF4, TCF7L2, VWC2L]
GO:0045766	positive regulation of angiogenesis	GO_BiologicalProcess-EBI-UniProt-GOA_19.01.2019_00h00	0.00466329	0.0209973	4.2697e-13	9.71356e-12	[4, 5, 6, 7, 8, 9, 10, 11, 12]	Group195	15.1515	15	[ANGPTL3, C5, CHRNA7, F3, FGF1, FLT1, ITGA5, ITGB8, JAK1, MTDH, MYDGF, NR2E1, PRKCB, TEK, TGFBR2]
GO:0060548	negative regulation of cell death	GO_BiologicalProcess-EBI-UniProt-GOA_19.01.2019_00h00	0.00465806	0.0210303	0.00565013	0.00849854	[3, 4, 5]	Group163	10.1754	58	[ADAMTS20, APBB2, AR, ARHGAP10, ASIC2, ATG5, AXL, BABAM2, BCL6, BIRC6, BTC, CACNA1A, CCL21, CHST11, CLU, CSF1R, DDX3X, DNAJA1, FAIM, GABRA5, GABRB2, GABRB3, GCLC, GPNMB, GRIK2, HGF, ING2, ITCH, ITGA5, KANK2, KIFAP3, LEF1, MAP2K4, MDM4, MEF2C, MET, MTDH, MYDGF, NAA15, NDNF, NR1H4, NR2E1, NTRK2, PACRG, PIK3R1, PPARGC1A, PRKCI, PRKN, RASA1, RIPK1, RPS6KA3, SH3RF1, SH3RF2, SLC40A1, SNCA, TCF7, TEK, X…
GO:0010632	regulation of epithelial cell migration	GO_BiologicalProcess-EBI-UniProt-GOA_19.01.2019_00h00	0.00470253	0.0211172	4.2697e-13	9.71356e-12	[3, 4, 5, 6, 7]	Group195	13.7681	19	[ADAMTS9, CLASP1, CORO1C, DCN, ENPP2, EPB41L5, FGF1, GPLD1, ITGB1BP1, MEF2C, MEOX2, MET, NR2E1, PTPRG, PTPRR, SLIT2, SVBP, TEK, TGFBR2]
GO:0032940	secretion by cell	GO_BiologicalProcess-EBI-UniProt-GOA_19.01.2019_00h00	0.00483342	0.0215893	1.70576e-07	8.62356e-07	[2, 5]	Group188	10.1576	58	[ABCA1, ADCY1, ANO1, ANXA5, ARFIP1, ATG5, C5, CACNA1A, CD36, CFTR, CHRM2, CLASP1, CLEC6A, CSF1R, DTNBP1, EXOC4, EXOC6, EXOC6B, FER, FN1, GCK, GJA5, GPLD1, GRIN3A, HMGN3, IL1RAP, ILDR1, LCP2, LIN7A, LPL, MEF2C, NDUFAF2, NLGN1, NR1H4, NTRK2, PNKD, PRKCB, PRKN, PRSS12, RAB11FIP2, RAPGEF4, RPH3AL, SCAMP1, SCIN, SMAD2, SNAP47, SNCA, STXBP3, STXBP5, SVBP, SYN3, SYT1, TCF4, TCF7L2, TNFRSF21, TNFSF13B, U…
GO:0010810	regulation of cell-substrate adhesion	GO_BiologicalProcess-EBI-UniProt-GOA_19.01.2019_00h00	0.00486763	0.0216842	2.38541e-13	1.08536e-11	[3, 4]	Group193	14.6789	16	[BCL6, CCL21, CLASP1, COL8A1, CORO1C, DDR2, EPB41L5, EPHA3, FN1, ITGB1BP1, NDNF, PIK3R1, RASA1, TEK, UTRN, WDPCP]
GO:0034333	adherens junction assembly	GO_BiologicalProcess-EBI-UniProt-GOA_19.01.2019_00h00	0.00489969	0.0217692	0.000426029	0.00102023	[5]	Group140	19.5652	9	[CLASP1, CORO1C, EPB41L5, EPHA3, ITGB1BP1, PTPRK, TEK, VCL, WDPCP]
GO:0048041	focal adhesion assembly	GO_BiologicalProcess-EBI-UniProt-GOA_19.01.2019_00h00	0.0049241	0.0218197	0.000426029	0.00102023	[5, 7]	Group140	21.0526	8	[CLASP1, CORO1C, EPB41L5, EPHA3, ITGB1BP1, PTPRK, TEK, WDPCP]
GO:0050801	ion homeostasis	GO_BiologicalProcess-EBI-UniProt-GOA_19.01.2019_00h00	0.00504592	0.0222419	1.72161e-07	8.46847e-07	[5]	Group144	10.2421	55	[ABCA1, ADRA1A, ANGPTL3, ANXA2, ANXA5, ATG5, ATP2C1, BDH2, CACNA1A, CALB1, CASR, CCL21, CD36, CFTR, CHRNA7, CLIC2, DCN, ENPP1, ESR1, F3, GJA5, GRIA1, GRIK2, GRIN2B, GRM1, HOXA3, ITPR2, KCNMA1, KL, KNG1, LCK, LOC512464, NPSR1, NR1H4, PLCB1, PLCZ1, PRKCB, PTPRC, SGCD, SLC24A2, SLC31A1, SLC39A6, SLC40A1, SLC4A10, SLC4A7, SLC8A1, SLC9A9, SNCA, SYNPO, TF, TM9SF4, TRPC3, TRPC5, TRPC7, TRPM8]
GO:0061024	membrane organization	GO_BiologicalProcess-EBI-UniProt-GOA_19.01.2019_00h00	0.00509337	0.0223921	0.00520558	0.00796147	[3]	Group105	10.6236	46	[ABCA1, ANO3, ANO4, ANXA2, AP3B1, APOOL, AR, ARFGAP3, ASAP1, ATP10D, ATP8A1, ATP8B1, AZIN2, BIN2, CACNG2, CHCHD3, CORO1C, DNM3, ETV5, FCHO2, GSN, LRRC7, MSR1, MTSS1, NLGN1, NLGN3, NUP93, PACSIN2, PRKN, PTPRC, RELN, RFT1, SNAP47, SNAP91, SNCA, SNX9, SPTA1, SPTBN4, STX12, STX7, SUN5, SYT1, TMEM30C, USO1, UVRAG, XKR6]
GO:0120031	plasma membrane bounded cell projection assembly	GO_BiologicalProcess-EBI-UniProt-GOA_19.01.2019_00h00	0.00511669	0.0224358	0.00436607	0.00715879	[5]	Group098	11.3269	35	[ABLIM3, ARMC9, ASAP1, ATG5, ATXN10, BBS9, CCL21, CEP135, CEP162, CORO1C, DCX, DNAH7, FER, GSN, IFT74, IFT80, KIF3A, LPAR3, LRGUK, MYO10, ODF2L, PARVA, PARVB, PLD1, RIPOR2, SAXO1, SEPT6, SH3YL1, SLIT2, SPAG17, STK36, SYNE2, TRAF3IP1, VCL, WDPCP]
GO:0016311	dephosphorylation	GO_BiologicalProcess-EBI-UniProt-GOA_19.01.2019_00h00	0.0052069	0.0227717	0.000105284	0.000324775	[5]	Group143	10.7345	39	[ALPI, BTRC, CDC14B, DNAJC6, GPLD1, IGFBP3, INPP5D, LCK, MEF2C, MINPP1, MTM1, MTMR7, MTMR9, MYO1D, NT5E, PHACTR1, PLPP3, PLPPR1, PPM1B, PPM1H, PPP1R12A, PPP2CB, PPP2R2B, PPP3CA, PPP6R3, PTPN12, PTPRC, PTPRG, PTPRK, PTPRQ, PTPRR, PTPRU, PTPRZ1, RCAN2, RNGTT, SH3RF2, SLC7A14, SYNJ1]
GO:0009966	regulation of signal transduction	GO_BiologicalProcess-EBI-UniProt-GOA_19.01.2019_00h00	0.00530702	0.0231491	2.55016e-05	8.92555e-05	[3, 4, 5]	Group202	8.62667	174	[ABCA1, ADAMTS20, ADAMTS3, ADRA1A, ADRB2, AFAP1, AFAP1L2, ANGPTL3, AR, ARHGAP18, ARHGAP26, ARHGDIB, ARHGEF19, ARHGEF26, ARRB1, ASH1L, ATP2C1, AXL, BCL6, BIRC6, BMP3, BTC, BTRC, C5H12orf66, CACNG2, CBLB, CCL21, CD36, CDC42SE2, CDH2, CDKN2B, CHN1, CHRNA7, CHST11, CLEC6A, CLIC2, CLU, CNKSR2, CSF1R, CSNK1G3, CUX2, DCN, DDX3X, DKK2, DMRT1, DNAJA1, DOK5, DTNBP1, EDA, EIF2AK3, ENPP1, EPHA7, EPHB1, ESR1,…
GO:0097479	synaptic vesicle localization	GO_BiologicalProcess-EBI-UniProt-GOA_19.01.2019_00h00	0.00532607	0.0231719	0.0170265	0.0206588	[5]	Group154	14.5455	16	[ADCY1, AP3B1, CACNA1A, CHRM2, DNM3, DTNBP1, GRIN3A, KIF5C, NLGN1, NLGN3, PRKCB, SNAP47, SNAP91, SNCA, SYT1, UNC13B]
GO:0007179	transforming growth factor beta receptor signaling pathway	GO_BiologicalProcess-EBI-UniProt-GOA_19.01.2019_00h00	0.00532607	0.0231719	3.57401e-09	3.09748e-08	[5, 6, 7, 8]	Group190	14.5455	16	[BMPR2, CDKN2B, CHST11, FBN2, HPGD, ING2, ITGB5, LTBP1, PTPRK, SKIL, SMAD1, SMAD2, SNW1, SNX25, TGFBR2, USP15]
GO:0016055	Wnt signaling pathway	GO_BiologicalProcess-EBI-UniProt-GOA_19.01.2019_00h00	0.00540489	0.0232133	2.94113e-09	2.67643e-08	[4, 5, 6, 7]	Group158	11.5523	32	[AXL, BTRC, CSNK1G3, DDX3X, DKK2, EDA, FZD3, GNAQ, GPC3, IFT80, LEF1, LRRFIP2, MET, MLLT3, PLPP3, PRKN, PTPRU, RECK, RNF220, ROR2, RSPO2, RSPO3, STK3, TCF4, TCF7, TCF7L2, TLE1, TNKS, USP8, WLS, WNT2, XIAP]
GO:0031110	regulation of microtubule polymerization or depolymerization	GO_BiologicalProcess-EBI-UniProt-GOA_19.01.2019_00h00	0.00535298	0.0232286	6.91272e-09	4.8389e-08	[5, 6, 7, 8]	Group150	18.1818	10	[CAMSAP1, CLASP1, HDGFL3, MAP6D1, MET, MID1, NAV3, SKA3, SNCA, TAOK1]
GO:0002009	morphogenesis of an epithelium	GO_BiologicalProcess-EBI-UniProt-GOA_19.01.2019_00h00	0.00538142	0.0232316	0.00484425	0.00760046	[4, 5]	Group128	11.2903	35	[ALX1, AR, BTRC, CCM2, CLASP1, COL4A1, EPB41L5, EPHA7, ESR1, ETV5, FGF1, GPC3, HGF, ITGA5, KIF3A, LEF1, MEF2C, MET, MIB1, MLLT3, MSN, MTHFD1L, MTSS1, PRKACB, ROR2, RSPO2, RSPO3, SEMA3C, SHROOM3, SLIT2, STK3, TGFBR2, TRAF3IP1, VCL, WNT2]
GO:0023014	signal transduction by protein phosphorylation	GO_BiologicalProcess-EBI-UniProt-GOA_19.01.2019_00h00	0.00537947	0.0232832	2.55016e-05	8.92555e-05	[3, 4, 5, 7, 8]	Group202	10.2467	54	[ADRA1A, ADRB2, AR, ASH1L, BMP3, CASR, CCL21, CD36, CHRNA7, CSF1R, DNAJA1, DOK5, EPHA7, EPHB1, FGF1, FLT1, FN1, GADD45A, GPNMB, HGF, IGFBP3, ITCH, ITGB1BP1, KL, LPAR3, MAGI3, MAP2K4, MAPK10, MEF2C, MID1, MYDGF, NCOR1, NOX4, NTRK2, PDE5A, PDGFD, PDGFRA, PLA2G5, PLCB1, PTPRC, PTPRR, RAPGEF2, RIPK1, ROBO1, ROR2, SAMD5, SH3RF1, SH3RF2, STK24, STK3, STK39, TAOK1, TEK, TNNI3K]
GO:0009112	nucleobase metabolic process	GO_BiologicalProcess-EBI-UniProt-GOA_19.01.2019_00h00	0.00558767	0.023937	0.00558767	0.00847464	[4, 5, 6]	Group083	22.5806	7	[AOX1, CPS1, CTPS2, DPYD, GMPR, MTHFD1L, UOX]
GO:0042981	regulation of apoptotic process	GO_BiologicalProcess-EBI-UniProt-GOA_19.01.2019_00h00	0.00561212	0.0239803	0.00565013	0.00849854	[5, 6]	Group163	9.50174	82	[ADAMTS20, AIFM1, ANXA5, APBB2, AR, ARHGAP10, ASIC2, ATG5, AXL, BABAM2, BCL6, BIRC6, BMP3, BTC, CACNA1A, CCL21, CHST11, CLU, CSF1R, DDX3X, DNAJA1, EIF2AK3, EPHA7, ESR1, F3, FAIM, FAP, GABRA5, GABRB2, GABRB3, GADD45A, GCLC, GPLD1, GRIK2, GSN, HGF, IGF2R, IGFBP3, IKZF3, ING2, ITCH, ITGA5, KCNMA1, KIFAP3, LCK, LEF1, MAP2K4, MDM4, MEF2C, MTDH, MYDGF, NAA15, NDNF, NR1H4, NR2E1, NTRK2, PDIA3, PIAS4, PI…
GO:0008219	cell death	GO_BiologicalProcess-EBI-UniProt-GOA_19.01.2019_00h00	0.00565013	0.0240813	0.00565013	0.00849854	[2]	Group163	9.11371	109	[ADAMTS20, AIFM1, ANXA5, APBB2, AR, ARHGAP10, ASIC2, ATG5, AXL, BABAM2, BCAP29, BCL6, BIRC6, BMP3, BTC, CACNA1A, CCL21, CHST11, CLU, CSF1R, DAPK1, DDX3X, DNAJA1, DRAM2, EIF2AK3, EPHA7, EPHB1, ESR1, F3, FAF1, FAIM, FAP, FHIT, GABRA5, GABRB2, GABRB3, GADD45A, GAS2, GCLC, GPLD1, GPNMB, GRIK2, GSN, HGF, IGF2R, IGFBP3, IKZF3, ING2, IRF1, ITCH, ITGA5, JTB, KANK2, KCNMA1, KIFAP3, LCK, LEF1, MAP2K4, MDM4…
GO:0048339	paraxial mesoderm development	GO_BiologicalProcess-EBI-UniProt-GOA_19.01.2019_00h00	0.00570189	0.0241789	0.00570189	0.00843695	[5, 6, 7]	Group024	29.4118	5	[EPB41L5, EXOC4, LEF1, NUP133, SMAD2]
GO:0001974	blood vessel remodeling	GO_BiologicalProcess-EBI-UniProt-GOA_19.01.2019_00h00	0.00570189	0.0241789	0.00570189	0.00843695	[3]	Group062	29.4118	5	[ATG5, HOXA3, MEF2C, RSPO3, SEMA3C]
GO:0033993	response to lipid	GO_BiologicalProcess-EBI-UniProt-GOA_19.01.2019_00h00	0.00576409	0.024381	3.57401e-09	3.09748e-08	[4]	Group190	10.6538	44	[ABCA1, ADCY1, AR, CCL21, CD36, CD86, CFTR, CPS1, DNAJA1, EPHA3, ESR1, ESR2, FER, GPLD1, HNF4G, HSD17B2, IGF2R, IL23R, KANK2, LDLR, MEF2C, MSN, MYOD1, NCOR1, NOCT, NR1H4, NR2E1, OTUD5, PDE4B, PID1, PLAA, RBFOX2, RORA, RORB, RPS6KA3, RXRG, SAFB, SCARB1, SLIT2, SLIT3, SMAD2, SNCA, SNW1, TGFBR2]
GO:0045932	negative regulation of muscle contraction	GO_BiologicalProcess-EBI-UniProt-GOA_19.01.2019_00h00	0.00584273	0.0245277	0.00584273	0.00850701	[3, 4, 5, 6, 7]	Group021	36.3636	4	[ADRB2, KCNMA1, PDE5A, PRKG1]
GO:2000310	regulation of NMDA receptor activity	GO_BiologicalProcess-EBI-UniProt-GOA_19.01.2019_00h00	0.00584273	0.0245277	0.000904648	0.00191449	[5, 6, 7, 8, 9]	Group151	36.3636	4	[MEF2C, NLGN1, NLGN3, RELN]
GO:0032102	negative regulation of response to external stimulus	GO_BiologicalProcess-EBI-UniProt-GOA_19.01.2019_00h00	0.00589068	0.0246672	0.00589068	0.00850876	[3, 4, 5]	Group010	12.3153	25	[ANXA2, ANXA5, AOAH, ASH1L, C5, CLASP1, GRIN3A, HGF, ITCH, KANK2, KNG1, LDLR, NR1H4, PLA2G5, PLG, PPM1B, PRKG1, ROBO1, RORA, SEMA3C, SEMA3D, SEMA6A, SLIT2, SPINK5, TRAF3IP1]
GO:0048839	inner ear development	GO_BiologicalProcess-EBI-UniProt-GOA_19.01.2019_00h00	0.00592255	0.0247388	0.01697	0.0207284	[3, 6, 7, 8]	Group125	14.0496	17	[ATG5, ATP8B1, CCM2, CDH23, COL11A1, GABRA5, GABRB2, GABRB3, KCNMA1, KIF3A, LRIG3, ROR2, SLC4A7, SOBP, SOX2, USH2A, WDPCP]
GO:0042752	regulation of circadian rhythm	GO_BiologicalProcess-EBI-UniProt-GOA_19.01.2019_00h00	0.00610647	0.0254436	0.0211204	0.0244835	[2, 3]	Group076	17.8571	10	[ADCY1, BHLHE40, BTRC, GNAQ, NLGN1, NOCT, PPARGC1A, ROCK2, SUV39H1, TMEM2]
GO:0019220	regulation of phosphate metabolic process	GO_BiologicalProcess-EBI-UniProt-GOA_19.01.2019_00h00	0.00621269	0.025822	0.0232341	0.0261025	[5, 6]	Group186	9.04348	105	[ADRA1A, ADRB2, ANXA2, AR, ARRB1, ASH1L, BCAR3, BMP3, CBLB, CCL21, CD36, CDKN2B, CHRNA7, CORO1C, CSF1R, DDR2, DDX3X, DNAJA1, DOCK7, DOK5, ELP4, ENPP1, ENPP2, EPHA7, EPHB1, FER, FGF1, FLT1, FN1, GADD45A, GNAQ, GPLD1, GPNMB, HGF, IFNAA, IFNT, IGFBP3, ITCH, ITGA5, ITGB1BP1, KL, LCP2, LDB2, LDLR, LPAR3, MAGI3, MAP2K4, ME1, MEF2C, MID1, MTMR9, MUSK, MYDGF, MYO1D, NCOR1, NOX4, NR1H4, NTRK2, PDE5A, PDGF…
GO:0050774	negative regulation of dendrite morphogenesis	GO_BiologicalProcess-EBI-UniProt-GOA_19.01.2019_00h00	0.00630202	0.0260639	0.000179475	0.000480359	[5, 6, 7, 8, 9, 10, 11, 12, 13, 14]	Group149	50	3	[NLGN1, NLGN3, RAPGEF2]
GO:0071420	cellular response to histamine	GO_BiologicalProcess-EBI-UniProt-GOA_19.01.2019_00h00	0.00630202	0.0260639	3.83218e-09	3.17026e-08	[5, 6]	Group203	50	3	[GABRB2, GABRB3, GABRG2]
GO:0043410	positive regulation of MAPK cascade	GO_BiologicalProcess-EBI-UniProt-GOA_19.01.2019_00h00	0.0064988	0.0268116	2.55016e-05	8.92555e-05	[5, 6, 7, 8, 9, 10, 11]	Group202	11.0769	36	[ADRA1A, ADRB2, AR, CCL21, CD36, CHRNA7, CSF1R, DOK5, FGF1, FLT1, GADD45A, GPNMB, HGF, IGFBP3, KL, LPAR3, MAP2K4, MID1, MYDGF, NOX4, NTRK2, PDE5A, PDGFD, PDGFRA, PLA2G5, PLCB1, PTPRC, RAPGEF2, RIPK1, ROBO1, SAMD5, SH3RF1, SH3RF2, STK3, TAOK1, TEK]
GO:0060341	regulation of cellular localization	GO_BiologicalProcess-EBI-UniProt-GOA_19.01.2019_00h00	0.00659646	0.027081	0.000440376	0.00104089	[3, 4]	Group147	10.3376	49	[ADCY1, ANO1, ANXA2, AR, ATG5, CACNA1A, CAMK2D, CCT7, CFTR, CHRM2, CLIC2, DNAJA1, DPP10, DTNBP1, EPB41, EPHA3, FER, GPLD1, GRIN3A, GSN, HMGN3, HSPA1L, ITGB1BP1, LEPR, MDFIC, MEF2C, MSN, NDUFAF2, NLGN1, NLGN3, NPSR1, NR1H4, PID1, PIK3R1, PINX1, PLAA, PLS1, PNKD, PRKCB, PRKCI, PRKN, RAPGEF4, RBM27, RIPOR2, SNCA, STX7, SYT1, TCAF2, TM9SF4]
GO:0001775	cell activation	GO_BiologicalProcess-EBI-UniProt-GOA_19.01.2019_00h00	0.00671817	0.0274462	0.000131487	0.000392304	[2]	Group179	9.96622	59	[AP3B1, APLF, ATG5, AXL, BCL6, CCL21, CD200, CD38, CD86, CXADR, DPP4, EPHB1, FANCD2, FER, GPNMB, GSN, IFNAA, IFNT, IKZF3, IL27, IRF1, ITCH, LCK, LCP2, LDLR, LEF1, MEF2C, MSN, PAXIP1, PDE5A, PIK3R1, PLA2G5, PLCB1, PLCL2, PLCZ1, PRDM1, PRKCB, PRKG1, PTPRC, RAET1G, RIPOR2, SAMSN1, SATB1, SBNO2, SH3RF1, SHB, SKAP2, SNCA, SPTA1, STXBP3, TCF7, TGFBR2, THEMIS, THOC1, TNFRSF21, TNFSF13B, TNFSF8, TOX, VWF]
GO:1900449	regulation of glutamate receptor signaling pathway	GO_BiologicalProcess-EBI-UniProt-GOA_19.01.2019_00h00	0.00671682	0.0275078	0.0132739	0.0171337	[4, 5, 6, 7]	Group133	21.875	7	[ADRB2, CACNG2, MEF2C, NETO1, NLGN1, NLGN3, RELN]
GO:0048167	regulation of synaptic plasticity	GO_BiologicalProcess-EBI-UniProt-GOA_19.01.2019_00h00	0.00676599	0.0275743	0.000904648	0.00191449	[3, 5, 6, 7, 8, 9]	Group151	14.5631	15	[ADCY1, CALB1, GRIK2, GRIN2B, MEF2C, MME, NETO1, NLGN3, NR2E1, NTRK2, RELN, SLC24A2, SNAP47, SNCA, SYNPO]
GO:1901342	regulation of vasculature development	GO_BiologicalProcess-EBI-UniProt-GOA_19.01.2019_00h00	0.00692764	0.0281646	4.2697e-13	9.71356e-12	[4, 5, 6, 7, 8]	Group195	12.3077	24	[ADAMTS9, ANGPTL3, ASB4, C5, CHRNA7, DCN, ENPP2, F3, FGF1, FLT1, FOXJ2, ITGA5, ITGB1BP1, ITGB8, JAK1, MEOX2, MTDH, MYDGF, NR2E1, PRKCB, RAPGEF2, RECK, TEK, TGFBR2]
GO:0051403	stress-activated MAPK cascade	GO_BiologicalProcess-EBI-UniProt-GOA_19.01.2019_00h00	0.0073077	0.029424	2.55016e-05	8.92555e-05	[5, 6, 7, 9, 10]	Group202	12.987	20	[CASR, CCL21, DNAJA1, EPHB1, GADD45A, HGF, ITCH, MAGI3, MAP2K4, MAPK10, MID1, NCOR1, PLCB1, RIPK1, ROR2, SAMD5, SH3RF1, SH3RF2, STK3, TAOK1]
GO:0060004	reflex	GO_BiologicalProcess-EBI-UniProt-GOA_19.01.2019_00h00	0.00743407	0.0297185	0.00743407	0.0105703	[3]	Group035	27.7778	5	[CACNA1A, KCNMA1, SATB1, TMC2, USP46]
GO:0001953	negative regulation of cell-matrix adhesion	GO_BiologicalProcess-EBI-UniProt-GOA_19.01.2019_00h00	0.00743407	0.0297185	0.00107374	0.00222068	[5, 6, 7]	Group130	27.7778	5	[BCL6, CORO1C, ITGB1BP1, PIK3R1, RASA1]
GO:0034204	lipid translocation	GO_BiologicalProcess-EBI-UniProt-GOA_19.01.2019_00h00	0.00740904	0.0297605	0.000512836	0.00118147	[4, 5, 6]	Group107	24	6	[ABCA1, ATP10D, ATP8A1, ATP8B1, RFT1, TMEM30C]
GO:0021795	cerebral cortex cell migration	GO_BiologicalProcess-EBI-UniProt-GOA_19.01.2019_00h00	0.00740904	0.0297605	0.00350445	0.00619233	[4, 5, 6, 7, 8, 9, 10, 11, 12]	Group139	24	6	[NR2E1, NRP2, RELN, ROBO1, SLIT2, SYNE2]
GO:0048878	chemical homeostasis	GO_BiologicalProcess-EBI-UniProt-GOA_19.01.2019_00h00	0.00743378	0.0297885	1.72161e-07	8.46847e-07	[4]	Group144	9.58722	72	[ABCA1, ADRA1A, ANGPTL3, ANO1, ANXA2, ANXA5, ATG5, ATP2C1, BDH2, CACNA1A, CALB1, CASR, CCL21, CD36, CFTR, CHRNA7, CLIC2, DCN, ENPP1, ESR1, F3, GCK, GJA5, GPLD1, GRIA1, GRIK2, GRIN2B, GRM1, HMGN3, HOXA3, ITPR2, KCNMA1, KL, KNG1, LCK, LDLR, LIPC, LOC512464, LPL, MET, NDUFAF2, NOX4, NPSR1, NR1H4, PIK3R1, PLCB1, PLCZ1, PRKCB, PTPRC, RAB11FIP2, SCARB1, SGCD, SLC24A2, SLC31A1, SLC39A6, SLC40A1, SLC4A10…
GO:0033043	regulation of organelle organization	GO_BiologicalProcess-EBI-UniProt-GOA_19.01.2019_00h00	0.00762679	0.0303441	4.10844e-09	3.25102e-08	[4, 5]	Group164	9.43847	79	[ADRB2, AFAP1, ANXA2, ARHGAP18, ARHGDIB, ARHGEF19, ARPC2, ASAP1, ATG5, CAMSAP1, CARMIL1, CCL21, CCT7, CDC14B, CEP135, CLASP1, CSF1R, DCN, DMRT1, EED, EFNA5, EPHA3, FER, FSD1, GSN, HDGFL3, HGF, HSPA1L, IL1RAP, ING2, ITGB1BP1, KDM4A, LIMA1, MAD1L1, MAP6D1, MEF2C, MET, MID1, MSN, MTF2, MTM1, MYCBP2, NAV3, ODF2L, PAXIP1, PIK3R1, PIKFYVE, PINX1, PIP4K2A, PLCB1, PPARGC1A, PRKN, RAB3GAP2, RASA1, ROCK2, …
GO:0010638	positive regulation of organelle organization	GO_BiologicalProcess-EBI-UniProt-GOA_19.01.2019_00h00	0.00770317	0.0305754	4.10844e-09	3.25102e-08	[4, 5, 6]	Group164	10.6952	40	[ADRB2, ANXA2, ARPC2, ASAP1, CARMIL1, CCL21, CCT7, CEP135, DCN, DMRT1, EED, FER, GSN, HSPA1L, ING2, ITGB1BP1, MET, MSN, MTF2, NAV3, PAXIP1, PIP4K2A, PLCB1, PPARGC1A, PRKN, RAB3GAP2, ROCK2, SAXO1, SCIN, SHCBP1L, SLF1, SNW1, SNX9, SYNPO, SYNPO2, SYT1, TEK, TNKS, WIPF1, WIPF2]
GO:0050680	negative regulation of epithelial cell proliferation	GO_BiologicalProcess-EBI-UniProt-GOA_19.01.2019_00h00	0.00777111	0.0307721	0.0193693	0.0227434	[3, 4, 5, 6]	Group100	15.7895	12	[AR, CDKN2B, FLT1, GPC3, IFT74, IFT80, KRT4, MEF2C, MTSS1, NFIB, PTPRK, ROBO1]
GO:0009952	anterior/posterior pattern specification	GO_BiologicalProcess-EBI-UniProt-GOA_19.01.2019_00h00	0.00784026	0.0309727	2.16667e-08	1.4605e-07	[4, 5, 6]	Group189	12.9032	20	[ALX1, BHLHE40, EPB41L5, GPC3, HOXA3, HOXB9, KIF3A, LEF1, MEOX2, MIB1, MLLT3, PGAP1, ROR2, SCMH1, SEMA3C, SMAD2, SSBP3, TDGF1, TMEM2, WNT2]
GO:0010941	regulation of cell death	GO_BiologicalProcess-EBI-UniProt-GOA_19.01.2019_00h00	0.00803174	0.0316545	0.00565013	0.00849854	[3, 4]	Group163	9.28495	87	[ADAMTS20, AIFM1, ANXA5, APBB2, AR, ARHGAP10, ASIC2, ATG5, AXL, BABAM2, BCL6, BIRC6, BMP3, BTC, CACNA1A, CCL21, CHST11, CLU, CSF1R, DDX3X, DNAJA1, EIF2AK3, EPHA7, EPHB1, ESR1, F3, FAIM, FAP, GABRA5, GABRB2, GABRB3, GADD45A, GCLC, GPLD1, GPNMB, GRIK2, GSN, HGF, IGF2R, IGFBP3, IKZF3, ING2, ITCH, ITGA5, KANK2, KCNMA1, KIFAP3, LCK, LEF1, MAP2K4, MDM4, MEF2C, MET, MTDH, MYDGF, NAA15, NDNF, NR1H4, NR2E…
GO:0006873	cellular ion homeostasis	GO_BiologicalProcess-EBI-UniProt-GOA_19.01.2019_00h00	0.00818134	0.0321684	1.72161e-07	8.46847e-07	[4, 6]	Group144	10.3926	45	[ADRA1A, ANXA2, ANXA5, ATG5, ATP2C1, CACNA1A, CALB1, CASR, CCL21, CD36, CFTR, CHRNA7, CLIC2, ENPP1, ESR1, F3, GRIA1, GRIK2, GRIN2B, GRM1, ITPR2, KCNMA1, KNG1, LCK, NPSR1, PLCB1, PLCZ1, PRKCB, PTPRC, SLC24A2, SLC31A1, SLC39A6, SLC40A1, SLC4A10, SLC4A7, SLC8A1, SLC9A9, SNCA, SYNPO, TF, TM9SF4, TRPC3, TRPC5, TRPC7, TRPM8]
GO:0051171	regulation of nitrogen compound metabolic process	GO_BiologicalProcess-EBI-UniProt-GOA_19.01.2019_00h00	0.00824352	0.032337	2.55016e-05	8.92555e-05	[3, 4]	Group202	8.07927	318	[ADCY1, ADRA1A, ADRB2, AFF1, AFF2, AHSG, AIFM1, ALX1, ANXA2, APBB2, APLF, AR, ARNT, ARNT2, ARRB1, ASB5, ASH1L, ATG5, AZIN2, BABAM2, BARHL2, BCAR3, BCL6, BHLHE40, BIRC6, BMP3, BMPR2, BRWD1, BTRC, C5, CACNA1A, CAST, CBLB, CCL21, CCT7, CD36, CDKN2B, CDYL, CDYL2, CELF1, CELF2, CHCHD3, CHRNA7, CLU, CNOT2, CORO1C, CREB3L2, CREB5, CRIM1, CSF1R, CUX2, DCN, DCUN1D4, DDAH1, DDR2, DDX3X, DMRT1, DNAJA1, DOCK…
GO:0032228	regulation of synaptic transmission, GABAergic	GO_BiologicalProcess-EBI-UniProt-GOA_19.01.2019_00h00	0.00827024	0.032366	0.00470253	0.00744226	[5, 6, 7, 8, 9]	Group127	33.3333	4	[CNTNAP4, PLCL1, PLCL2, USP46]
GO:0065009	regulation of molecular function	GO_BiologicalProcess-EBI-UniProt-GOA_19.01.2019_00h00	0.0083192	0.0324062	2.55016e-05	8.92555e-05	[2]	Group202	8.42877	185	[ADCY1, ADRB2, AHSG, AIFM1, AKAP6, ANGPTL3, ANXA2, AR, ARFGAP3, ARHGAP10, ARHGAP15, ARHGAP18, ARHGAP20, ARHGAP26, ARHGDIB, ARHGEF19, ASAP1, AZIN2, BCL6, BHLHE40, BIRC6, BMP3, BTC, C5, CACNB2, CACNG2, CASR, CAST, CBLB, CCL21, CDKN2B, CFTR, CHN1, CHRNA7, CLIC2, CLU, CORO1C, CRIM1, CSF1R, DCUN1D4, DDR2, DDX3X, DKK2, DNAJA1, DOCK7, EDA, EIF3D, ELMOD1, ELP4, EPB41L5, EPHA3, EPHA7, ESR1, ESR2, F3, FAM1…
GO:0006812	cation transport	GO_BiologicalProcess-EBI-UniProt-GOA_19.01.2019_00h00	0.00830737	0.0324355	0.00016627	0.000451658	[5]	Group181	9.40476	79	[ADRB2, AKAP6, ANXA2, ANXA5, ASIC2, ATG5, ATP2C1, ATP6V1C1, AZIN2, CACNA1A, CACNA2D1, CACNA2D3, CACNB2, CACNG2, CASR, CCL21, CHRNA7, CLCN3, CLIC2, CNTN1, COX10, DPP6, DTNBP1, F3, GCK, GRIN2B, GRIN3A, HCN1, HOXA3, ITPR2, KCNAB1, KCND2, KCND3, KCNH5, KCNIP4, KCNJ3, KCNMA1, LOC282685, LOC512464, LOC531152, MEF2C, MRS2, NETO1, NKAIN2, NLGN1, NLGN3, NPSR1, PLCB1, PLCZ1, PRKCB, PRKN, PTPRC, RELN, SCN2A…
GO:0032984	protein-containing complex disassembly	GO_BiologicalProcess-EBI-UniProt-GOA_19.01.2019_00h00	0.00859908	0.0334187	0.00211648	0.00414193	[4]	Group169	13.0137	19	[ADRB2, CAMSAP1, CARMIL1, CLASP1, DNAJC6, GSN, HDGFL3, KIF2C, LIMA1, LIX1, MAP6D1, MID1, NAV3, NCKAP5L, SCIN, SH3GL2, SPTBN4, TAOK1, TMOD1]
GO:0045765	regulation of angiogenesis	GO_BiologicalProcess-EBI-UniProt-GOA_19.01.2019_00h00	0.00900976	0.0349337	4.2697e-13	9.71356e-12	[4, 5, 6, 7, 8, 9, 10, 11]	Group195	12.3596	22	[ADAMTS9, ANGPTL3, C5, CHRNA7, DCN, ENPP2, F3, FGF1, FLT1, FOXJ2, ITGA5, ITGB1BP1, ITGB8, JAK1, MEOX2, MTDH, MYDGF, NR2E1, PRKCB, RECK, TEK, TGFBR2]
GO:0035556	intracellular signal transduction	GO_BiologicalProcess-EBI-UniProt-GOA_19.01.2019_00h00	0.009192	0.0354761	0.0232341	0.0261025	[3, 4, 5]	Group186	8.56092	163	[ABCA1, ADCY1, ADGRG7, ADGRL3, ADGRL4, ADRA1A, ADRB2, AIFM1, AR, ARHGAP18, ARHGAP26, ARHGDIB, ARHGEF19, ARHGEF26, ASB15, ASB18, ASB4, ASB5, ASH1L, ATP2C1, AXL, BABAM2, BCAR3, BCL6, BMP3, BTRC, C5H12orf66, CASR, CCL21, CD36, CDC42BPA, CDC42SE2, CHN1, CHRNA7, CLEC6A, CLIC2, CLU, CSF1R, DCLK1, DCN, DCX, DDX3X, DGKB, DNAJA1, DOCK10, DOCK7, DOCK9, DOK2, DOK5, EDA, EIF2AK3, EPHA7, EPHB1, ESR1, F3, FER,…
GO:1900076	regulation of cellular response to insulin stimulus	GO_BiologicalProcess-EBI-UniProt-GOA_19.01.2019_00h00	0.00921364	0.0354778	0.00861324	0.0120585	[3, 4, 7, 8, 9]	Group103	19.0476	8	[ENPP1, GPLD1, GRB10, GRB14, NR1H4, PID1, PIK3R1, PRKCB]
GO:0021872	forebrain generation of neurons	GO_BiologicalProcess-EBI-UniProt-GOA_19.01.2019_00h00	0.00921364	0.0354778	0.0300907	0.0312943	[4, 6, 7, 8, 9]	Group131	19.0476	8	[CSF1R, LEF1, NR2E1, NRP2, RAPGEF2, ROBO1, SLC4A10, SLIT2]
GO:0097320	plasma membrane tubulation	GO_BiologicalProcess-EBI-UniProt-GOA_19.01.2019_00h00	0.00950138	0.0363352	0.00520558	0.00796147	[5]	Group105	26.3158	5	[ASAP1, BIN2, FCHO2, PACSIN2, SNX9]
GO:0010762	regulation of fibroblast migration	GO_BiologicalProcess-EBI-UniProt-GOA_19.01.2019_00h00	0.00950138	0.0363352	5.42364e-05	0.000176268	[5, 6, 7]	Group108	26.3158	5	[CORO1C, DDR2, FER, ITGB1BP1, WDPCP]
GO:0022617	extracellular matrix disassembly	GO_BiologicalProcess-EBI-UniProt-GOA_19.01.2019_00h00	0.00950138	0.0363352	0.0049241	0.0076597	[4, 5]	Group117	26.3158	5	[CLASP1, DDR2, DPP4, FAP, LAMC1]
GO:2000311	regulation of AMPA receptor activity	GO_BiologicalProcess-EBI-UniProt-GOA_19.01.2019_00h00	0.00950138	0.0363352	1.15535e-11	1.91159e-10	[5, 6, 7, 8, 9]	Group199	26.3158	5	[ADRB2, CACNG2, MEF2C, NLGN3, RELN]
GO:0060255	regulation of macromolecule metabolic process	GO_BiologicalProcess-EBI-UniProt-GOA_19.01.2019_00h00	0.00952537	0.0363439	2.55016e-05	8.92555e-05	[3, 4]	Group202	8.01071	330	[ADCY1, ADRA1A, ADRB2, AFF1, AFF2, AHSG, AIFM1, ALX1, ANXA2, APBB2, APLF, AR, ARNT, ARNT2, ARRB1, ASB5, ASH1L, ASZ1, ATG5, AZIN2, BABAM2, BARHL2, BCAR3, BCL6, BHLHE40, BIRC6, BMP3, BMPR2, BRWD1, BTRC, C5, CASR, CAST, CBLB, CCL21, CCT7, CD36, CDKN2B, CDYL, CDYL2, CELF1, CELF2, CHCHD3, CHRNA7, CLU, CNOT2, CNTN1, CORO1C, CREB3L2, CREB5, CRIM1, CSF1R, CUX2, DCN, DCUN1D4, DDR2, DDX3X, DMRT1, DNAJA1, D…
GO:0021953	central nervous system neuron differentiation	GO_BiologicalProcess-EBI-UniProt-GOA_19.01.2019_00h00	0.00956836	0.036425	3.38439e-08	2.19985e-07	[5, 6, 7, 8, 9]	Group093	14.0187	15	[CACNA1A, CSF1R, EPHB1, MYCBP2, NFIB, NR2E1, NRP2, NTRK2, RAPGEF2, ROBO1, SLC4A10, SLIT2, SPTBN4, UNC5D, WNT2]
GO:0046649	lymphocyte activation	GO_BiologicalProcess-EBI-UniProt-GOA_19.01.2019_00h00	0.00970032	0.0367603	0.000131487	0.000392304	[3, 4]	Group179	10.245	46	[AP3B1, APLF, ATG5, AXL, BCL6, CCL21, CD38, CD86, CXADR, DPP4, FANCD2, GPNMB, GSN, IFNAA, IFNT, IKZF3, IL27, IRF1, ITCH, LCK, LEF1, MEF2C, MSN, PAXIP1, PDE5A, PIK3R1, PLCL2, PRDM1, PRKCB, PTPRC, RAET1G, RIPOR2, SAMSN1, SATB1, SH3RF1, SHB, SKAP2, SPTA1, TCF7, TGFBR2, THEMIS, THOC1, TNFRSF21, TNFSF13B, TNFSF8, TOX]
GO:0007162	negative regulation of cell adhesion	GO_BiologicalProcess-EBI-UniProt-GOA_19.01.2019_00h00	0.00989806	0.0373406	0.00338028	0.00603149	[3, 4, 5]	Group126	12.8378	19	[BCL6, CCL21, CD86, CORO1C, EPB41L5, GPNMB, IRF1, ITCH, ITGB1BP1, KNG1, MET, PDE5A, PIK3R1, PLXNA4, PRKG1, PTPRC, RASA1, RIPOR2, TNFRSF21]
GO:0032092	positive regulation of protein binding	GO_BiologicalProcess-EBI-UniProt-GOA_19.01.2019_00h00	0.00997491	0.037546	0.00470253	0.00744226	[5]	Group127	16.6667	10	[ANXA2, EPB41L5, HOXA3, MEF2C, PLCL1, PLCL2, PRKN, RAPGEF2, SPTA1, STK3]
GO:0043542	endothelial cell migration	GO_BiologicalProcess-EBI-UniProt-GOA_19.01.2019_00h00	0.0102957	0.0386664	5.57105e-13	1.12659e-11	[5, 6, 7]	Group198	13.2812	17	[ADAMTS9, DCN, DPP4, FAP, FGF1, GPLD1, ITGB1BP1, MEF2C, MEOX2, MET, NR2E1, PAXIP1, ROBO1, SCARB1, SLIT2, SVBP, TEK]
GO:0009790	embryo development	GO_BiologicalProcess-EBI-UniProt-GOA_19.01.2019_00h00	0.0103373	0.0387358	2.16667e-08	1.4605e-07	[3, 4]	Group189	9.62406	64	[ALX1, AR, ARNT2, BHLHE40, BIRC6, C5, CCM2, CDON, CHST11, CLASP1, COL11A1, COL12A1, COL8A1, DSC3, EPB41L5, EXOC4, FBN2, FN1, GJA5, GPC3, HINFP, HOXA3, HOXB9, HSD17B2, ITGA5, ITGB5, KIF3A, LAMA4, LEF1, LRIG3, MEF2C, MEOX2, MIB1, MTHFD1L, NOCT, NRP2, NUP133, PGAP1, PLCB1, PLG, PLPP3, PRDM1, PRKACB, PTPRR, RECK, ROR2, RSPO2, RSPO3, SEMA3C, SHROOM3, SKIL, SLC35D2, SMAD2, SOBP, SSBP3, STK3, TBX15, TCF…
GO:0043383	negative T cell selection	GO_BiologicalProcess-EBI-UniProt-GOA_19.01.2019_00h00	0.0104415	0.038952	0.0104415	0.0140766	[3, 7, 8, 9, 10, 11, 12]	Group015	42.8571	3	[ATG5, PTPRC, THEMIS]
GO:0070142	synaptic vesicle budding	GO_BiologicalProcess-EBI-UniProt-GOA_19.01.2019_00h00	0.0104415	0.038952	0.0104415	0.0140766	[5, 6, 7, 8]	Group041	42.8571	3	[AP3B1, DNM3, SNAP91]
GO:0032674	regulation of interleukin-5 production	GO_BiologicalProcess-EBI-UniProt-GOA_19.01.2019_00h00	0.0104415	0.038952	0.0304219	0.0312813	[4, 5]	Group073	42.8571	3	[IL1RAP, LEF1, TNFRSF21]
GO:0001768	establishment of T cell polarity	GO_BiologicalProcess-EBI-UniProt-GOA_19.01.2019_00h00	0.0104415	0.038952	0.00950138	0.0131004	[5, 6]	Group074	42.8571	3	[CCL21, GSN, RIPOR2]
GO:1903054	negative regulation of extracellular matrix organization	GO_BiologicalProcess-EBI-UniProt-GOA_19.01.2019_00h00	0.0104415	0.038952	0.0049241	0.0076597	[4, 5, 6]	Group117	42.8571	3	[DCN, DPP4, FAP]
GO:0060080	inhibitory postsynaptic potential	GO_BiologicalProcess-EBI-UniProt-GOA_19.01.2019_00h00	0.0104415	0.038952	0.00437489	0.00710919	[5, 6, 7, 8, 9]	Group132	42.8571	3	[GABRB3, GRIK2, NLGN3]
GO:1900273	positive regulation of long-term synaptic potentiation	GO_BiologicalProcess-EBI-UniProt-GOA_19.01.2019_00h00	0.0104415	0.038952	0.000904648	0.00191449	[4, 5, 6, 7, 8, 9, 10, 11, 12]	Group151	42.8571	3	[ADCY1, MME, RELN]
GO:0035385	Roundabout signaling pathway	GO_BiologicalProcess-EBI-UniProt-GOA_19.01.2019_00h00	0.0104415	0.038952	0.000289948	0.000722885	[4, 5, 6]	Group173	42.8571	3	[ROBO1, SLIT2, SLIT3]
GO:0034384	high-density lipoprotein particle clearance	GO_BiologicalProcess-EBI-UniProt-GOA_19.01.2019_00h00	0.0104415	0.038952	0.000149799	0.000425992	[3, 4, 5]	Group194	42.8571	3	[GPLD1, LDLR, SCARB1]
GO:0010744	positive regulation of macrophage derived foam cell differentiation	GO_BiologicalProcess-EBI-UniProt-GOA_19.01.2019_00h00	0.0104415	0.038952	0.000149799	0.000425992	[4, 5, 6, 7]	Group194	42.8571	3	[LPL, MSR1, PRKCH]
GO:0034374	low-density lipoprotein particle remodeling	GO_BiologicalProcess-EBI-UniProt-GOA_19.01.2019_00h00	0.0104415	0.038952	0.000149799	0.000425992	[4, 5, 6, 7]	Group194	42.8571	3	[LIPC, PLA2G5, PLA2G7]
GO:0031109	microtubule polymerization or depolymerization	GO_BiologicalProcess-EBI-UniProt-GOA_19.01.2019_00h00	0.0105328	0.0392055	6.91272e-09	4.8389e-08	[4, 6]	Group150	15.1899	12	[CAMSAP1, CLASP1, HDGFL3, KIF2C, MAP6D1, MET, MID1, NAV3, NCKAP5L, SKA3, SNCA, TAOK1]
GO:0043065	positive regulation of apoptotic process	GO_BiologicalProcess-EBI-UniProt-GOA_19.01.2019_00h00	0.0106361	0.0394148	0.00565013	0.00849854	[5, 6, 7]	Group163	10.8626	34	[AIFM1, ANXA5, APBB2, BCL6, CLU, DDX3X, DNAJA1, EPHA7, F3, FAP, GADD45A, GPLD1, GSN, IGF2R, IGFBP3, KCNMA1, LCK, MAP2K4, MEF2C, PDIA3, PIAS4, PRKCI, PTPRC, RAPGEF2, RIPK1, ROBO1, SCIN, SKIL, SLIT2, SNCA, SRPX, STK3, TNFRSF8, TNFSF8]
GO:0033627	cell adhesion mediated by integrin	GO_BiologicalProcess-EBI-UniProt-GOA_19.01.2019_00h00	0.0106238	0.0394564	2.11071e-07	9.84998e-07	[3]	Group095	18.6047	8	[CCL21, DPP4, IFT74, ITGA5, ITGB1BP1, ITGB5, ITGB8, ITGBL1]
GO:0003013	circulatory system process	GO_BiologicalProcess-EBI-UniProt-GOA_19.01.2019_00h00	0.0106815	0.0394957	0.0028053	0.00520984	[3]	Group162	11.284	29	[ADRA1A, ADRB2, AR, ASIC2, ATG5, AVPR1A, CACNA2D1, CASR, CHRM2, CHRM3, CPS1, CTNNA3, CXADR, DDAH1, DSG2, GCLC, GJA5, ITGB1BP1, KCND3, KCNMA1, KNG1, NOX4, PDE5A, PRKG1, SGCD, SLC8A1, SLIT2, SPTBN4, TNNI3K]
GO:0051090	regulation of DNA-binding transcription factor activity	GO_BiologicalProcess-EBI-UniProt-GOA_19.01.2019_00h00	0.0107229	0.0395614	0.0107229	0.014245	[3, 6, 7, 8, 9, 10, 11]	Group079	11.3821	28	[ADCY1, AR, BHLHE40, CLU, DDR2, EDA, ESR1, ESR2, FANCD2, FER, IL1RAP, ITCH, NR1H4, PAXIP1, PIAS4, PLPP3, PPARGC1A, PRKCB, PRKCI, RELN, RIPK1, RLIM, STK3, STK36, TMEM2, TNFRSF8, TNFSF8, WNT2]
GO:0016049	cell growth	GO_BiologicalProcess-EBI-UniProt-GOA_19.01.2019_00h00	0.0107229	0.0395614	5.29486e-05	0.000175212	[2]	Group192	11.3821	28	[ALCAM, APBB2, BARHL2, BCL6, CDHR2, DCBLD2, DDX3X, ENPP1, EPB41L5, EPHA7, FN1, IFRD1, IGFBP3, IGFBP7, LPAR3, NRP2, PLAA, PRKN, SEMA3C, SEMA3D, SEMA6A, SH3GL2, SLIT2, SLIT3, SYT1, TGFBR2, TMEM108, VCL]
GO:0043408	regulation of MAPK cascade	GO_BiologicalProcess-EBI-UniProt-GOA_19.01.2019_00h00	0.0109741	0.0401344	2.55016e-05	8.92555e-05	[5, 6, 7, 8, 9, 10]	Group202	10.1293	47	[ADRA1A, ADRB2, AR, ASH1L, BMP3, CCL21, CD36, CHRNA7, CSF1R, DNAJA1, DOK5, EPHA7, EPHB1, FGF1, FLT1, FN1, GADD45A, GPNMB, HGF, IGFBP3, ITCH, ITGB1BP1, KL, LPAR3, MAGI3, MAP2K4, MID1, MYDGF, NCOR1, NOX4, NTRK2, PDE5A, PDGFD, PDGFRA, PLA2G5, PLCB1, PTPRC, PTPRR, RAPGEF2, RIPK1, ROBO1, SAMD5, SH3RF1, SH3RF2, STK3, TAOK1, TEK]
GO:0048675	axon extension	GO_BiologicalProcess-EBI-UniProt-GOA_19.01.2019_00h00	0.0109505	0.0402238	0.000179475	0.000480359	[5, 6, 7, 8, 9, 10, 11, 12, 13]	Group149	15.7143	11	[ALCAM, BARHL2, FN1, IFRD1, NRP2, SEMA3C, SEMA3D, SEMA6A, SLIT2, SLIT3, VCL]
GO:1903725	regulation of phospholipid metabolic process	GO_BiologicalProcess-EBI-UniProt-GOA_19.01.2019_00h00	0.0111248	0.0405971	0.000149799	0.000425992	[5, 6, 7]	Group194	15.3846	9	[CCL21, FLT1, LDLR, MTMR9, NR1H4, PIK3R1, SCARB1, TEK]
GO:0031214	biomineral tissue development	GO_BiologicalProcess-EBI-UniProt-GOA_19.01.2019_00h00	0.0112005	0.0406959	0.0112005	0.0147716	[4, 5, 6]	Group090	14.1414	14	[ADRB2, AHSG, ANXA2, DDR2, ENPP1, FBN2, GPC3, HOXA3, ITGB1BP1, KL, MEF2C, PHEX, RSPO2, SLC8A1]
GO:0030048	actin filament-based movement	GO_BiologicalProcess-EBI-UniProt-GOA_19.01.2019_00h00	0.0111832	0.0407213	0.000212913	0.000553574	[3]	Group170	16.3934	10	[CACNA2D1, CTNNA3, DSG2, EPB41L5, GJA5, KCND3, SGCD, SYNE2, WIPF1, WIPF2]
GO:0050769	positive regulation of neurogenesis	GO_BiologicalProcess-EBI-UniProt-GOA_19.01.2019_00h00	0.0113143	0.0407559	1.94189e-14	1.17808e-12	[4, 5, 6, 7, 8, 9]	Group201	11.5556	26	[CNTN1, CUX2, EPHA3, FN1, LPAR3, LRRC7, MEF2C, MET, MME, NDNF, NLGN1, NTRK2, PCP4, PLAA, PLXNA4, PRKCI, PRKN, RAPGEF2, RELN, ROBO1, SEMA6A, SNW1, SYT1, TCF4, TCF7L2, VWC2L]
GO:2000050	regulation of non-canonical Wnt signaling pathway	GO_BiologicalProcess-EBI-UniProt-GOA_19.01.2019_00h00	0.0112746	0.0407883	0.0112746	0.0147624	[5, 6, 7, 8, 9]	Group055	30.7692	4	[GPC3, IFT80, MLLT3, RSPO3]
GO:0097106	postsynaptic density organization	GO_BiologicalProcess-EBI-UniProt-GOA_19.01.2019_00h00	0.0112746	0.0407883	1.15535e-11	1.91159e-10	[5, 6]	Group199	30.7692	4	[IL1RAP, NLGN1, RELN, TMEM108]
GO:0006144	purine nucleobase metabolic process	GO_BiologicalProcess-EBI-UniProt-GOA_19.01.2019_00h00	0.0119321	0.0428891	0.00558767	0.00847464	[5, 6, 7]	Group083	25	5	[AOX1, DPYD, GMPR, MTHFD1L, UOX]
GO:2001222	regulation of neuron migration	GO_BiologicalProcess-EBI-UniProt-GOA_19.01.2019_00h00	0.0119321	0.0428891	0.00383162	0.00639775	[5, 6, 7, 8, 9]	Group085	25	5	[PLAA, RAPGEF2, RELN, SEMA6A, UNC5D]
GO:1903053	regulation of extracellular matrix organization	GO_BiologicalProcess-EBI-UniProt-GOA_19.01.2019_00h00	0.0119321	0.0428891	0.0049241	0.0076597	[4, 5]	Group117	25	5	[CLASP1, DCN, DDR2, DPP4, FAP]
GO:0061337	cardiac conduction	GO_BiologicalProcess-EBI-UniProt-GOA_19.01.2019_00h00	0.0121874	0.0433417	0.000535185	0.00121755	[3, 6, 7]	Group124	18.1818	8	[CACNA2D1, CTNNA3, CXADR, DSG2, GJA5, KCND3, SPTBN4, TNNI3K]
GO:0045937	positive regulation of phosphate metabolic process	GO_BiologicalProcess-EBI-UniProt-GOA_19.01.2019_00h00	0.0121076	0.0434265	2.55016e-05	8.92555e-05	[5, 6, 7]	Group202	9.30233	69	[ADRA1A, ADRB2, ANXA2, AR, ARRB1, BCAR3, BMP3, CCL21, CD36, CHRNA7, CSF1R, DDR2, DDX3X, DOCK7, DOK5, ENPP2, EPHA7, FGF1, FLT1, GADD45A, GPLD1, GPNMB, HGF, IFNAA, IFNT, IGFBP3, ITGA5, ITGB1BP1, KL, LCP2, LPAR3, MAP2K4, MEF2C, MID1, MTMR9, MUSK, MYDGF, NOX4, NR1H4, NTRK2, PDE5A, PDGFD, PDGFRA, PID1, PLA2G5, PLCB1, PLPP3, PPARGC1A, PPP1R12A, PRRC1, PTPRC, RAPGEF2, RELN, RIPK1, ROBO1, SAMD5, SH3RF1, …
GO:0051649	establishment of localization in cell	GO_BiologicalProcess-EBI-UniProt-GOA_19.01.2019_00h00	0.0121596	0.0434273	0.000440376	0.00104089	[3]	Group147	8.8079	116	[ABCA1, ADCY1, ANO1, ANXA2, AP2A2, AP3B1, ARFGAP3, ARFIP1, ATG5, BCAP29, BORCS5, CACNA1A, CACNG2, CCL21, CFTR, CHRM2, CLASP1, CLCN3, CLIC2, CORO1C, CREB3L2, DNAJC6, DNM3, DTNBP1, ERGIC2, EXOC4, FBXO22, FCHO2, FER, GPLD1, GRIN2B, GRIN3A, HMGN3, HSPA1L, IFT74, ITGB1BP1, ITPR2, KIF17, KIF2C, KIF3A, KIF5C, LDLR, LEPR, LIN7A, LRRC7, LTV1, MAD1L1, MAP6D1, MDFIC, MEF2C, MSN, MTM1, MYO10, MYO1D, NDUFAF2,…
GO:0110053	regulation of actin filament organization	GO_BiologicalProcess-EBI-UniProt-GOA_19.01.2019_00h00	0.012261	0.0435109	1.93987e-05	6.92269e-05	[5, 6, 7, 8]	Group159	12.0219	22	[ARHGAP18, ARPC2, CARMIL1, CCL21, CLASP1, FER, GSN, ITGB1BP1, LIMA1, MET, PIK3R1, PRKN, RASA1, SCIN, SLIT2, SNX9, SPTBN4, SYNPO, SYNPO2, TMOD1, WIPF1, WIPF2]
GO:0048278	vesicle docking	GO_BiologicalProcess-EBI-UniProt-GOA_19.01.2019_00h00	0.0125689	0.044136	0.00328098	0.00597137	[4, 5]	Group138	16.9811	9	[CFTR, EXOC4, EXOC6, EXOC6B, STX12, STX7, STXBP3, UNC13B, USO1]
GO:0050865	regulation of cell activation	GO_BiologicalProcess-EBI-UniProt-GOA_19.01.2019_00h00	0.0124993	0.0441696	0.00338028	0.00603149	[3, 4]	Group126	10.6707	35	[AP3B1, APLF, BCL6, CD200, CD38, CD86, DPP4, FANCD2, FER, GPNMB, GSN, IKZF3, IL27, IRF1, ITCH, LCK, LDLR, MEF2C, PAXIP1, PDE5A, PLA2G5, PRDM1, PRKG1, PTPRC, RIPOR2, SAMSN1, SH3RF1, SHB, SNCA, SPTA1, TGFBR2, THOC1, TNFRSF21, TNFSF13B, TOX]
GO:0060271	cilium assembly	GO_BiologicalProcess-EBI-UniProt-GOA_19.01.2019_00h00	0.0125279	0.0441773	0.00436607	0.00715879	[5, 6]	Group098	11.7073	24	[ABLIM3, ARMC9, ASAP1, ATG5, ATXN10, BBS9, CEP135, CEP162, DCX, DNAH7, GSN, IFT74, IFT80, KIF3A, LRGUK, ODF2L, PARVA, SAXO1, SEPT6, SPAG17, STK36, SYNE2, TRAF3IP1, WDPCP]
GO:0009791	post-embryonic development	GO_BiologicalProcess-EBI-UniProt-GOA_19.01.2019_00h00	0.012499	0.0442618	0.012499	0.0162487	[2, 3, 4]	Group057	16.129	10	[ASH1L, CHST11, GABRG2, PRDM1, SCN9A, SEMA3C, SLC4A10, SMAD2, STK36, ZFX]
GO:0051402	neuron apoptotic process	GO_BiologicalProcess-EBI-UniProt-GOA_19.01.2019_00h00	0.0128196	0.0449224	0.0283335	0.0301561	[4, 5]	Group116	12.9771	17	[AIFM1, CACNA1A, EPHA7, GABRA5, GABRB2, GABRB3, GRIK2, MAP2K4, MEF2C, NDNF, PPARGC1A, PRKCI, PRKN, RASA1, SCN2A, SNCA, TNFRSF21]
GO:0043113	receptor clustering	GO_BiologicalProcess-EBI-UniProt-GOA_19.01.2019_00h00	0.0129694	0.0453523	0.0132739	0.0171337	[4, 6]	Group133	19.4444	7	[CACNA1A, ETV5, GSN, ITGB1BP1, LRRC7, NLGN1, RELN]
GO:0080090	regulation of primary metabolic process	GO_BiologicalProcess-EBI-UniProt-GOA_19.01.2019_00h00	0.0131123	0.0455666	2.55016e-05	8.92555e-05	[3, 4]	Group202	7.97622	323	[ADCY1, ADRA1A, ADRB2, AFF1, AFF2, AHSG, AIFM1, ALX1, ANGPTL3, ANXA2, APBB2, APLF, AR, ARNT, ARNT2, ARRB1, ASB5, ASH1L, ATG5, AZIN2, BABAM2, BARHL2, BCAR3, BCL6, BHLHE40, BIRC6, BMP3, BMPR2, BRWD1, BTRC, C5, CACNA1A, CAST, CBLB, CCL21, CCT7, CD36, CDKN2B, CDYL, CDYL2, CELF1, CELF2, CHCHD3, CHRNA7, CLU, CNOT2, CORO1C, CREB3L2, CREB5, CRIM1, CSF1R, CUX2, DCN, DCUN1D4, DDR2, DDX3X, DMRT1, DNAJA1, DO…
GO:0099173	postsynapse organization	GO_BiologicalProcess-EBI-UniProt-GOA_19.01.2019_00h00	0.0134266	0.0464661	0.000128305	0.000389191	[3, 4]	Group152	15.2778	11	[CUX2, DGKB, EPHA7, EPHB1, ETV5, IL1RAP, NLGN1, NLGN3, NRP2, RELN, TMEM108]
GO:0031399	regulation of protein modification process	GO_BiologicalProcess-EBI-UniProt-GOA_19.01.2019_00h00	0.0137065	0.047337	0.0232341	0.0261025	[5, 6, 7]	Group186	8.86288	106	[ADRA1A, ADRB2, ANXA2, AR, ARRB1, ASH1L, ATG5, BCAR3, BMP3, CBLB, CCL21, CD36, CDKN2B, CDYL, CHRNA7, CORO1C, CSF1R, DCUN1D4, DDR2, DDX3X, DNAJA1, DOCK7, DOK5, EED, ELP4, ENPP1, ENPP2, EPHA7, EPHB1, FER, FGF1, FLT1, FN1, GADD45A, GNAQ, GPNMB, HGF, IFNAA, IFNT, IGFBP3, ING2, ITCH, ITGA5, ITGB1BP1, KDM4A, KL, LCP2, LPAR3, MAGI3, MAP2K4, MID1, MTF2, MUSK, MYDGF, NCOR1, NOX4, NTRK2, PAXIP1, PDE5A, PDG…
GO:0006029	proteoglycan metabolic process	GO_BiologicalProcess-EBI-UniProt-GOA_19.01.2019_00h00	0.0139281	0.0479045	0.0101336	0.0137635	[5, 6]	Group141	15.873	10	[CHST11, COL11A1, DCN, DSE, FAM20B, HS3ST5, NDNF, NDST3, NDST4, SLC35D2]
GO:0048598	embryonic morphogenesis	GO_BiologicalProcess-EBI-UniProt-GOA_19.01.2019_00h00	0.0140872	0.0483526	2.16667e-08	1.4605e-07	[3, 4, 5]	Group189	10.3448	39	[ALX1, AR, CDON, CHST11, CLASP1, COL11A1, COL12A1, COL8A1, EPB41L5, EXOC4, FBN2, FN1, GJA5, GPC3, HOXA3, ITGA5, ITGB5, KIF3A, LEF1, LRIG3, MEF2C, MIB1, MTHFD1L, PLPP3, PRKACB, RECK, ROR2, RSPO2, RSPO3, SHROOM3, SMAD2, SOBP, STK3, TBX15, TCF7, TGFBR2, TRAF3IP1, WDPCP, WNT2]
GO:0098693	regulation of synaptic vesicle cycle	GO_BiologicalProcess-EBI-UniProt-GOA_19.01.2019_00h00	0.0141478	0.0484614	7.2323e-11	8.22674e-10	[4, 5]	Group197	16.6667	9	[ADCY1, CHRM2, GRIN3A, NLGN1, NLGN3, PLAA, PRKCB, RAPGEF4, SYT1]
GO:0051091	positive regulation of DNA-binding transcription factor activity	GO_BiologicalProcess-EBI-UniProt-GOA_19.01.2019_00h00	0.0141876	0.0484986	0.0107229	0.014245	[2, 3, 4, 7, 8, 9, 10, 11, 12]	Group079	12.1951	20	[ADCY1, AR, CLU, DDR2, EDA, ESR1, ESR2, FER, IL1RAP, PLPP3, PPARGC1A, PRKCB, PRKCI, RELN, RIPK1, STK3, STK36, TNFRSF8, TNFSF8, WNT2]
GO:0051648	vesicle localization	GO_BiologicalProcess-EBI-UniProt-GOA_19.01.2019_00h00	0.0141876	0.0484986	0.0170265	0.0206588	[4]	Group154	12.1951	20	[ADCY1, AP3B1, ARFGAP3, CACNA1A, CHRM2, CLASP1, DNM3, DTNBP1, EXOC4, GRIN3A, KIF5C, NLGN1, NLGN3, PRKCB, SNAP47, SNAP91, SNCA, SYT1, TRAK2, UNC13B]
GO:0051099	positive regulation of binding	GO_BiologicalProcess-EBI-UniProt-GOA_19.01.2019_00h00	0.0142788	0.0487107	0.00470253	0.00744226	[4]	Group127	13.3929	15	[ANXA2, CLIC2, EIF3D, EPB41L5, HOXA3, MEF2C, MET, PINX1, PLCL1, PLCL2, PRKN, RAPGEF2, RIPOR2, SPTA1, STK3]
GO:0003002	regionalization	GO_BiologicalProcess-EBI-UniProt-GOA_19.01.2019_00h00	0.0146362	0.0498286	2.16667e-08	1.4605e-07	[3, 4, 5]	Group189	11.2033	27	[ALX1, AR, BHLHE40, EED, EPB41L5, GPC3, HOXA3, HOXB9, KIF3A, LEF1, MEF2C, MEOX2, MIB1, MLLT3, NRP2, PGAP1, PRKACB, RELN, ROR2, SCMH1, SEMA3C, SMAD2, SSBP3, TDGF1, TMEM2, TRAF3IP1, WNT2]
GO:0007626	locomotory behavior	GO_BiologicalProcess-EBI-UniProt-GOA_19.01.2019_00h00	0.0147559	0.0499316	0.0147559	0.0186498	[2]	Group026	12.782	17	[ADGRL3, CACNA1A, CALB1, CDH23, DPP4, ETV5, GNG7, KCND2, KCNMA1, KLHL1, PRKN, PUM1, SLC4A10, SNCA, SOBP, SPTBN4, TMOD1]
GO:0044260	cellular macromolecule metabolic process	GO_BiologicalProcess-EBI-UniProt-GOA_19.01.2019_00h00	0.0147122	0.0499856	0.0232341	0.0261025	[3, 4]	Group186	7.78743	466	[ABCA1, ABL1, ABLIM3, ADCY1, ADRA1A, ADRB2, AFF1, AFF2, AGBL3, AHSG, AIFM1, ALX1, ANXA2, AOAH, APBB2, APLF, AR, ARNT, ARNT2, ARRB1, ASB15, ASB18, ASB4, ASB5, ASH1L, ASZ1, ATG10, ATG5, AXL, BABAM2, BARHL2, BCAR3, BCL6, BHLHE40, BIRC6, BLK, BMP3, BMPR2, BRWD1, BTRC, C1GALT1, C5, CACNG2, CAMK2A, CAMK2D, CAMKMT, CASK, CASR, CAST, CBLB, CCL21, CCT7, CD36, CDC14B, CDC27, CDC42BPA, CDK6, CDKN2B, CDYL, C…
GO:0046627	negative regulation of insulin receptor signaling pathway	GO_BiologicalProcess-EBI-UniProt-GOA_19.01.2019_00h00	0.0147525	0.0500213	0.00861324	0.0120585	[4, 5, 6, 7, 8, 9, 10, 11]	Group103	23.8095	5	[ENPP1, GRB10, GRB14, PID1, PRKCB]
GO:0051590	positive regulation of neurotransmitter transport	GO_BiologicalProcess-EBI-UniProt-GOA_19.01.2019_00h00	0.0147525	0.0500213	0.00437489	0.00710919	[3, 4, 5, 6]	Group132	23.8095	5	[DTNBP1, NLGN1, PRKN, SNCA, SYT1]
GO:0030204	chondroitin sulfate metabolic process	GO_BiologicalProcess-EBI-UniProt-GOA_19.01.2019_00h00	0.0147525	0.0500213	0.0101336	0.0137635	[4, 5, 7, 8]	Group141	23.8095	5	[CHST11, DCN, DSE, NDNF, SLC35D2]
GO:0046903	secretion	GO_BiologicalProcess-EBI-UniProt-GOA_19.01.2019_00h00	0.0149024	0.0501236	1.70576e-07	8.62356e-07	[4]	Group188	9.47368	63	[ABCA1, ADCY1, ANO1, ANXA5, ARFIP1, ATG5, C5, CACNA1A, CD36, CFTR, CHRM2, CHRM3, CLASP1, CLEC6A, CSF1R, DTNBP1, EXOC4, EXOC6, EXOC6B, FER, FN1, GCK, GJA5, GPLD1, GRIN3A, HMGN3, IL1RAP, ILDR1, KCNMA1, LCP2, LIN7A, LPL, MEF2C, NDUFAF2, NLGN1, NR1H4, NTRK2, PLA2G5, PLA2R1, PNKD, PRKCB, PRKN, PRSS12, RAB11FIP2, RAPGEF4, RPH3AL, SCAMP1, SCIN, SLC26A7, SMAD2, SNAP47, SNCA, STXBP3, STXBP5, SVBP, SYN3, S…
GO:0010720	positive regulation of cell development	GO_BiologicalProcess-EBI-UniProt-GOA_19.01.2019_00h00	0.0148653	0.0502003	1.94189e-14	1.17808e-12	[4, 5, 6]	Group201	10.9091	30	[CNTN1, CUX2, EPHA3, FN1, LPAR3, LRRC7, MEF2C, MET, MME, MYOD1, NDNF, NLGN1, NTRK2, PCP4, PDE5A, PIK3C3, PLAA, PLXNA4, PRKCI, PRKN, RAPGEF2, RELN, ROBO1, SEMA3C, SEMA6A, SNW1, SYT1, TCF4, TCF7L2, VWC2L]
GO:0010829	negative regulation of glucose transmembrane transport	GO_BiologicalProcess-EBI-UniProt-GOA_19.01.2019_00h00	0.0149	0.0502162	0.00861324	0.0120585	[4, 5, 6, 7, 9, 10, 11]	Group103	28.5714	4	[ENPP1, PID1, PRKCB, STXBP3]
GO:0034383	low-density lipoprotein particle clearance	GO_BiologicalProcess-EBI-UniProt-GOA_19.01.2019_00h00	0.0149	0.0502162	7.25006e-05	0.000231493	[3, 4, 5]	Group129	28.5714	4	[ANXA2, LDLR, NR1H4, SCARB1]
GO:0031579	membrane raft organization	GO_BiologicalProcess-EBI-UniProt-GOA_19.01.2019_00h00	0.0149	0.0502162	0.000128305	0.000389191	[4]	Group152	28.5714	4	[ANXA2, GSN, PACSIN2, PTPRC]
GO:0048169	regulation of long-term neuronal synaptic plasticity	GO_BiologicalProcess-EBI-UniProt-GOA_19.01.2019_00h00	0.0149	0.0502162	1.15535e-11	1.91159e-10	[5, 7, 8, 9, 10, 11]	Group199	28.5714	4	[GRIK2, NETO1, SNCA, SYNPO]
GO:0051249	regulation of lymphocyte activation	GO_BiologicalProcess-EBI-UniProt-GOA_19.01.2019_00h00	0.0150641	0.0504647	0.00338028	0.00603149	[4, 5, 6]	Group126	10.9848	29	[AP3B1, APLF, BCL6, CD38, CD86, DPP4, FANCD2, GPNMB, GSN, IKZF3, IL27, IRF1, ITCH, LCK, MEF2C, PAXIP1, PDE5A, PRDM1, PTPRC, RIPOR2, SAMSN1, SH3RF1, SHB, SPTA1, TGFBR2, THOC1, TNFRSF21, TNFSF13B, TOX]
GO:0009743	response to carbohydrate	GO_BiologicalProcess-EBI-UniProt-GOA_19.01.2019_00h00	0.0153266	0.0511396	0.0168947	0.020776	[4]	Group168	14.4578	12	[ANO1, CFTR, GCK, GPLD1, HMGN3, LPL, NDUFAF2, NOX4, NR1H4, PRKCB, RAB11FIP2, SMAD2]
GO:0001763	morphogenesis of a branching structure	GO_BiologicalProcess-EBI-UniProt-GOA_19.01.2019_00h00	0.0153031	0.051163	0.00484425	0.00760046	[2, 3, 4]	Group128	12.5	18	[AR, BTRC, COL4A1, EPHA7, ESR1, ETV5, FGF1, GPC3, HGF, LEF1, MET, PRDM1, RSPO2, RSPO3, SEMA3C, SLIT2, TGFBR2, WNT2]
GO:0007157	heterophilic cell-cell adhesion via plasma membrane cell adhesion molecules	GO_BiologicalProcess-EBI-UniProt-GOA_19.01.2019_00h00	0.015547	0.051772	0.015547	0.0193806	[5]	Group059	20.6897	6	[ALCAM, CXADR, ITGA5, NLGN1, TENM1, TENM3]
GO:0032703	negative regulation of interleukin-2 production	GO_BiologicalProcess-EBI-UniProt-GOA_19.01.2019_00h00	0.0158205	0.052474	0.0158205	0.0195873	[4, 5, 6]	Group011	37.5	3	[NAV3, NR1H4, PTPRC]
GO:0071850	mitotic cell cycle arrest	GO_BiologicalProcess-EBI-UniProt-GOA_19.01.2019_00h00	0.0158205	0.052474	0.0158205	0.0195873	[4, 5, 6, 7]	Group044	37.5	3	[CDC14B, FAP, GADD45A]
GO:0032656	regulation of interleukin-13 production	GO_BiologicalProcess-EBI-UniProt-GOA_19.01.2019_00h00	0.0158205	0.052474	0.0304219	0.0312813	[4, 5]	Group073	37.5	3	[IL1RAP, LEF1, TNFRSF21]
GO:0002467	germinal center formation	GO_BiologicalProcess-EBI-UniProt-GOA_19.01.2019_00h00	0.0158205	0.052474	0.0105543	0.0141242	[3, 4, 5]	Group146	37.5	3	[BCL6, MEF2C, TNFSF13B]
GO:0071322	cellular response to carbohydrate stimulus	GO_BiologicalProcess-EBI-UniProt-GOA_19.01.2019_00h00	0.0158686	0.0525293	0.0168947	0.020776	[5]	Group168	16.3636	9	[ANO1, CFTR, GPLD1, HMGN3, NDUFAF2, NOX4, NR1H4, PRKCB, RAB11FIP2]
GO:0030500	regulation of bone mineralization	GO_BiologicalProcess-EBI-UniProt-GOA_19.01.2019_00h00	0.0158113	0.0525475	0.0112005	0.0147716	[4, 5, 6, 7, 8]	Group090	17.3913	8	[ADRB2, AHSG, DDR2, ENPP1, FBN2, KL, MEF2C, SLC8A1]
GO:0031644	regulation of neurological system process	GO_BiologicalProcess-EBI-UniProt-GOA_19.01.2019_00h00	0.0158113	0.0525475	0.0028053	0.00520984	[4, 5]	Group162	17.3913	8	[ADRB2, CUX2, NETO1, NLGN1, NLGN3, RELN, TMEM108, TNFRSF21]
GO:0032535	regulation of cellular component size	GO_BiologicalProcess-EBI-UniProt-GOA_19.01.2019_00h00	0.016776	0.0549898	5.20098e-06	1.97204e-05	[3, 4]	Group200	10.9804	28	[ARHGAP18, ARPC2, BARHL2, CARMIL1, CCL21, CDHR2, EPHA7, FER, FN1, GSN, IFRD1, KCNMA1, LIMA1, LPAR3, LRRC8C, MSN, PLS1, RASA1, SCIN, SEMA3C, SEMA3D, SEMA6A, SLIT2, SNX9, SPTBN4, TMOD1, WIPF1, WIPF2]
GO:0030073	insulin secretion	GO_BiologicalProcess-EBI-UniProt-GOA_19.01.2019_00h00	0.0168326	0.0550676	0.0168947	0.020776	[4, 6, 7, 8, 9]	Group168	13.4615	14	[ANO1, CFTR, GCK, GPLD1, HMGN3, NDUFAF2, NR1H4, PRKN, RAB11FIP2, RAPGEF4, SMAD2, STXBP3, TCF4, TCF7L2]
GO:0006869	lipid transport	GO_BiologicalProcess-EBI-UniProt-GOA_19.01.2019_00h00	0.0169731	0.0554189	0.000457294	0.00106702	[4, 5]	Group161	11.0656	27	[ABCA1, ANO4, ANXA2, ATP10D, ATP8A1, ATP8B1, CD36, CFTR, LDLR, LIPC, LOC510193, MSR1, NCOR1, OSBP2, OSBPL9, PITPNM2, PLA2G5, PLA2R1, RFT1, SCARB1, SCARB2, SLC27A6, SLCO1A2, SLCO2B1, SREBF2, STX12, TMEM30C]
GO:0006887	exocytosis	GO_BiologicalProcess-EBI-UniProt-GOA_19.01.2019_00h00	0.0171372	0.055846	0.00328098	0.00597137	[3, 5, 6]	Group138	11.1588	26	[ADCY1, CACNA1A, CFTR, CHRM2, CLASP1, EXOC4, EXOC6, EXOC6B, FER, GRIN3A, LIN7A, NLGN1, PRKCB, PRKN, PRSS12, RAB11FIP2, RAPGEF4, RPH3AL, SCAMP1, SCIN, SNAP47, SNCA, STXBP3, STXBP5, SYT1, UNC13B]
GO:0099601	regulation of neurotransmitter receptor activity	GO_BiologicalProcess-EBI-UniProt-GOA_19.01.2019_00h00	0.0173104	0.0563009	0.0132739	0.0171337	[4, 5, 6, 7]	Group133	18.4211	7	[ADRB2, CACNG2, MEF2C, NETO1, NLGN1, NLGN3, RELN]
GO:0001570	vasculogenesis	GO_BiologicalProcess-EBI-UniProt-GOA_19.01.2019_00h00	0.0178891	0.0580704	0.0178891	0.0214199	[4, 5, 6, 7, 8, 9, 10]	Group000	17.0213	8	[ASB4, CCM2, ITGB8, NTRK2, PAXIP1, RAPGEF2, RASA1, TGFBR2]
GO:0008045	motor neuron axon guidance	GO_BiologicalProcess-EBI-UniProt-GOA_19.01.2019_00h00	0.0179866	0.0581614	0.00800693	0.0112966	[5, 6, 7, 8, 9, 10, 11, 12, 13, 14]	Group072	22.7273	5	[ALCAM, CHN1, KIF5C, MYCBP2, SLIT2]
GO:0007163	establishment or maintenance of cell polarity	GO_BiologicalProcess-EBI-UniProt-GOA_19.01.2019_00h00	0.0180789	0.0583472	0.0180789	0.021366	[2]	Group064	12.5	17	[CCL21, CLASP1, DOCK7, EPHB1, GSN, KIF2C, LIN7A, LRRC7, MSN, PARVA, PARVB, PRKCI, RAB11FIP2, RIPOR2, SDCCAG8, TEK, WDPCP]
GO:0120032	regulation of plasma membrane bounded cell projection assembly	GO_BiologicalProcess-EBI-UniProt-GOA_19.01.2019_00h00	0.0181806	0.0585624	1.21138e-06	5.12724e-06	[4, 5, 6, 7]	Group102	13.3333	14	[ATG5, CCL21, CEP135, CORO1C, FER, MYO10, ODF2L, PLD1, RIPOR2, SAXO1, SH3YL1, SLIT2, SYNE2, WDPCP]
GO:0030520	intracellular estrogen receptor signaling pathway	GO_BiologicalProcess-EBI-UniProt-GOA_19.01.2019_00h00	0.0182821	0.0587765	0.0180789	0.021366	[5, 6, 7, 8, 9]	Group111	20	6	[AR, ESR1, ESR2, KANK2, RBFOX2, SAFB]
GO:0030111	regulation of Wnt signaling pathway	GO_BiologicalProcess-EBI-UniProt-GOA_19.01.2019_00h00	0.0183179	0.0587787	2.94113e-09	2.67643e-08	[4, 5, 6, 7, 8]	Group158	11.5789	22	[BTRC, CSNK1G3, DDX3X, DKK2, EDA, GNAQ, GPC3, IFT80, MLLT3, PLPP3, PRKN, PTPRU, RECK, RNF220, ROR2, RSPO2, RSPO3, STK3, TLE1, TNKS, USP8, XIAP]
GO:0044085	cellular component biogenesis	GO_BiologicalProcess-EBI-UniProt-GOA_19.01.2019_00h00	0.0186254	0.0596511	3.88643e-06	1.50496e-05	[2]	Group120	8.32939	176	[ABCA1, ABLIM3, ADGRL3, ANXA2, ANXA5, AP2A2, AR, ARHGAP18, ARMC9, ARPC2, ASAP1, ASIC2, ATG5, ATXN10, BBS9, BIN2, CACNA1A, CAMSAP1, CARMIL1, CCL21, CD247, CD36, CDH12, CDH13, CDH2, CDH6, CDH7, CDH8, CDHR2, CELF1, CELF2, CENPN, CEP135, CEP162, CLASP1, CLSTN2, CLU, CORO1C, COX10, CUX2, DCX, DDX3X, DECR1, DHX37, DIAPH3, DNAH7, DNAJA4, EIF2AK3, EIF3D, EIF3L, ELAVL1, EPB41L5, EPHA3, EPHA7, EPHB1, ESR1,…
GO:0022406	membrane docking	GO_BiologicalProcess-EBI-UniProt-GOA_19.01.2019_00h00	0.0189497	0.060574	0.00328098	0.00597137	[2]	Group138	15.1515	10	[CFTR, EXOC4, EXOC6, EXOC6B, MSN, STX12, STX7, STXBP3, UNC13B, USO1]
GO:0046486	glycerolipid metabolic process	GO_BiologicalProcess-EBI-UniProt-GOA_19.01.2019_00h00	0.0189989	0.0606154	0.00219597	0.00425177	[4, 5]	Group135	10.4089	29	[AGPAT4, CPS1, CRLS1, CSF1R, DGKB, ENPP2, GPLD1, INPP5D, LDLR, LIPC, LPL, MTM1, MTMR7, MTMR9, NR1H4, PGAP1, PIGN, PIK3C2G, PIK3C3, PIK3R1, PIKFYVE, PIP4K2A, PLA2G5, PLA2G7, PLD1, SCARB1, SH3YL1, SYNJ1]
GO:0031290	retinal ganglion cell axon guidance	GO_BiologicalProcess-EBI-UniProt-GOA_19.01.2019_00h00	0.0191829	0.0610861	0.00800693	0.0112966	[5, 6, 7, 8, 9, 10, 11, 12, 13, 14]	Group072	26.6667	4	[ALCAM, EPHA7, EPHB1, SLIT2]
GO:0032878	regulation of establishment or maintenance of cell polarity	GO_BiologicalProcess-EBI-UniProt-GOA_19.01.2019_00h00	0.0191829	0.0610861	0.00950138	0.0131004	[3, 4]	Group074	26.6667	4	[GSN, RIPOR2, TEK, WDPCP]
GO:1900120	regulation of receptor binding	GO_BiologicalProcess-EBI-UniProt-GOA_19.01.2019_00h00	0.0191829	0.0610861	0.00470253	0.00744226	[5]	Group127	26.6667	4	[ANXA2, HOXA3, PLCL1, PLCL2]
GO:0060562	epithelial tube morphogenesis	GO_BiologicalProcess-EBI-UniProt-GOA_19.01.2019_00h00	0.0192366	0.0611411	2.16667e-08	1.4605e-07	[4, 5, 6]	Group189	11.2676	24	[ALX1, AR, BTRC, CCM2, COL4A1, EPHA7, ESR1, ETV5, FGF1, GPC3, KIF3A, LEF1, MEF2C, MET, MIB1, MTHFD1L, MTSS1, PRKACB, RSPO2, SHROOM3, SLIT2, STK3, TGFBR2, WNT2]
GO:0030258	lipid modification	GO_BiologicalProcess-EBI-UniProt-GOA_19.01.2019_00h00	0.0192969	0.0612166	0.00219597	0.00425177	[4, 5]	Group135	11.1111	21	[ABO, ACAD11, ACADL, BDH2, DECR1, DGKB, HACL1, INPP5D, MTM1, MTMR7, MTMR9, PIK3C2G, PIK3C3, PIK3R1, PIKFYVE, PIP4K2A, PLA2G7, PLPP3, PLPPR1, SYNJ1]
GO:0042127	regulation of cell proliferation	GO_BiologicalProcess-EBI-UniProt-GOA_19.01.2019_00h00	0.0193693	0.0613302	0.0193693	0.0227434	[2, 3, 4]	Group100	8.97571	85	[ABL1, ANXA2, AR, BCL6, BIRC6, BTC, CASR, CD38, CD86, CDK6, CDKN2B, CHRNA7, CHST11, CLU, CSF1R, DDAH1, DDR2, DPP4, EPHB1, ESR1, F3, FAP, FER, FGF1, FLT1, FN1, FNTB, FOXJ2, GPC3, GPLD1, GPNMB, HIST1H2AC, HOXA3, IFT74, IFT80, IGFBP3, IKZF3, IL27, ING2, IRF1, ITCH, ITGB1BP1, JTB, KANK2, KIF3A, KIFAP3, KLHL41, KRT4, LEF1, MEF2C, MTSS1, MYDGF, MYOD1, NFIB, NOX4, NR2E1, P3H2, PDE5A, PDGFD, PDGFRA, PID1…
GO:0010876	lipid localization	GO_BiologicalProcess-EBI-UniProt-GOA_19.01.2019_00h00	0.0195113	0.0616632	0.000457294	0.00106702	[3]	Group161	10.6762	30	[ABCA1, ANGPTL3, ANO4, ANXA2, ATP10D, ATP8A1, ATP8B1, CD36, CFTR, ENPP1, LDLR, LIPC, LOC510193, LPL, MSR1, NCOR1, OSBP2, OSBPL9, PITPNM2, PLA2G5, PLA2R1, RFT1, SCARB1, SCARB2, SLC27A6, SLCO1A2, SLCO2B1, SREBF2, STX12, TMEM30C]
GO:0050866	negative regulation of cell activation	GO_BiologicalProcess-EBI-UniProt-GOA_19.01.2019_00h00	0.0196089	0.0618548	0.00995501	0.0136226	[3, 4, 5]	Group096	13.2075	14	[BCL6, CD200, CD86, FER, GPNMB, IRF1, ITCH, LDLR, PDE5A, PRKG1, RIPOR2, SAMSN1, THOC1, TNFRSF21]
GO:0010921	regulation of phosphatase activity	GO_BiologicalProcess-EBI-UniProt-GOA_19.01.2019_00h00	0.0196089	0.0618548	0.000105284	0.000324775	[5, 7, 8]	Group143	12.2642	14	[GPLD1, IGFBP3, MEF2C, MTMR9, MYO1D, PHACTR1, PPP1R12A, PPP2R2B, PPP6R3, PTPRC, RCAN2, SH3RF2, SLC7A14]
GO:1903670	regulation of sprouting angiogenesis	GO_BiologicalProcess-EBI-UniProt-GOA_19.01.2019_00h00	0.0198256	0.062421	4.2697e-13	9.71356e-12	[5, 6, 7, 8, 9, 10, 11, 12]	Group195	17.9487	7	[ADAMTS9, FGF1, ITGA5, ITGB1BP1, JAK1, MEOX2, NR2E1]
GO:0010596	negative regulation of endothelial cell migration	GO_BiologicalProcess-EBI-UniProt-GOA_19.01.2019_00h00	0.0198256	0.062421	5.57105e-13	1.12659e-11	[4, 5, 6, 7, 8, 9]	Group198	17.9487	7	[ADAMTS9, DCN, ITGB1BP1, MEF2C, MEOX2, SLIT2, SVBP]
GO:0021543	pallium development	GO_BiologicalProcess-EBI-UniProt-GOA_19.01.2019_00h00	0.0198887	0.062502	0.000289948	0.000722885	[3, 4, 5, 7, 8, 9, 10]	Group173	13.9535	12	[IGF2BP1, KIF3A, LEF1, NR2E1, NRP2, NTRK2, PLCB1, RELN, ROBO1, SLIT2, SYNE2, TMEM108]
GO:0090287	regulation of cellular response to growth factor stimulus	GO_BiologicalProcess-EBI-UniProt-GOA_19.01.2019_00h00	0.020095	0.0629144	3.57401e-09	3.09748e-08	[3, 4, 6]	Group190	11.9497	19	[ADAMTS3, CDKN2B, CHST11, DCN, DOK5, FBN2, FLT1, GPC3, ING2, LTBP1, PRKCB, ROBO1, SKIL, SLIT2, SMAD2, SNW1, SNX25, TMEM108, VWC2L]
GO:0007178	transmembrane receptor protein serine/threonine kinase signaling pathway	GO_BiologicalProcess-EBI-UniProt-GOA_19.01.2019_00h00	0.0200696	0.0629525	3.57401e-09	3.09748e-08	[5, 6, 7]	Group190	11.1111	25	[BMP3, BMPR2, BTBD11, CDKN2B, CHST11, DMRT1, FBN2, GPC3, HPGD, ING2, ITGB5, LEF1, LTBP1, NUP93, PTPRK, ROR2, SKIL, SMAD1, SMAD2, SNW1, SNX25, TDGF1, TGFBR2, USP15, VWC2L]
GO:0007492	endoderm development	GO_BiologicalProcess-EBI-UniProt-GOA_19.01.2019_00h00	0.0201556	0.0629863	0.0201556	0.0235149	[4]	Group019	16.6667	8	[COL11A1, COL12A1, COL8A1, EPB41L5, FN1, ITGA5, ITGB5, SMAD2]
GO:0014068	positive regulation of phosphatidylinositol 3-kinase signaling	GO_BiologicalProcess-EBI-UniProt-GOA_19.01.2019_00h00	0.0201556	0.0629863	0.0280521	0.0300322	[5, 6, 7, 8, 9, 10]	Group078	16.6667	8	[DCN, FLT1, HGF, MYDGF, NTRK2, PDGFD, RELN, TEK]
GO:1901888	regulation of cell junction assembly	GO_BiologicalProcess-EBI-UniProt-GOA_19.01.2019_00h00	0.0201556	0.0629863	0.000426029	0.00102023	[3, 4, 5]	Group140	16.6667	8	[CLASP1, CORO1C, EPB41L5, EPHA3, ITGB1BP1, RAPGEF2, TEK, WDPCP]
GO:0051899	membrane depolarization	GO_BiologicalProcess-EBI-UniProt-GOA_19.01.2019_00h00	0.0201556	0.0629863	5.87852e-09	4.27956e-08	[4]	Group187	16.6667	8	[CACNA1A, CACNA2D1, CACNG2, DCN, GJA5, SCN2A, SCN8A, SCN9A]
GO:0032872	regulation of stress-activated MAPK cascade	GO_BiologicalProcess-EBI-UniProt-GOA_19.01.2019_00h00	0.0205958	0.0642422	2.55016e-05	8.92555e-05	[5, 6, 7, 8, 9, 10, 11]	Group202	12.3188	17	[CCL21, DNAJA1, EPHB1, GADD45A, HGF, ITCH, MAGI3, MAP2K4, MID1, NCOR1, PLCB1, RIPK1, SAMD5, SH3RF1, SH3RF2, STK3, TAOK1]
GO:0051640	organelle localization	GO_BiologicalProcess-EBI-UniProt-GOA_19.01.2019_00h00	0.0206612	0.0643262	0.0170265	0.0206588	[3]	Group154	10.0775	39	[ADCY1, AP3B1, ARFGAP3, BORCS5, CACNA1A, CFTR, CHRM2, CLASP1, DNM3, DTNBP1, EXOC4, EXOC6, EXOC6B, FER, GRIN3A, KIF2C, KIF5C, LTV1, MAD1L1, MTM1, NLGN1, NLGN3, NUF2, PINX1, PRKCB, SEMA6A, SNAP47, SNAP91, SNCA, STX12, STX7, STXBP3, SYNE2, SYT1, TBCCD1, TERB2, TRAK2, UNC13B, USO1]
GO:0007623	circadian rhythm	GO_BiologicalProcess-EBI-UniProt-GOA_19.01.2019_00h00	0.0211204	0.0656339	0.0211204	0.0244835	[2]	Group076	13.0841	14	[ADCY1, BHLHE40, BTRC, GNAQ, KCND2, KCNMA1, NLGN1, NOCT, NTRK2, PPARGC1A, ROCK2, SUV39H1, TMEM2, TOP1]
GO:1901215	negative regulation of neuron death	GO_BiologicalProcess-EBI-UniProt-GOA_19.01.2019_00h00	0.0211204	0.0656339	0.0283335	0.0301561	[4, 5, 6]	Group116	13.0841	14	[CACNA1A, GABRA5, GABRB2, GABRB3, GPNMB, GRIK2, MAP2K4, MEF2C, NDNF, PPARGC1A, PRKCI, PRKN, RASA1, SNCA]
GO:0032958	inositol phosphate biosynthetic process	GO_BiologicalProcess-EBI-UniProt-GOA_19.01.2019_00h00	0.0213288	0.0660364	0.000260924	0.000659558	[5, 6, 7]	Group119	19.3548	6	[PLCB1, PLCL1, PLCL2, PLCZ1, PPIP5K2, SNCA]
GO:0030835	negative regulation of actin filament depolymerization	GO_BiologicalProcess-EBI-UniProt-GOA_19.01.2019_00h00	0.0213288	0.0660364	0.00211648	0.00414193	[5, 6, 7, 8, 9, 10, 11]	Group169	19.3548	6	[CARMIL1, GSN, LIMA1, SCIN, SPTBN4, TMOD1]
GO:0009100	glycoprotein metabolic process	GO_BiologicalProcess-EBI-UniProt-GOA_19.01.2019_00h00	0.0212929	0.0660473	0.0101336	0.0137635	[4, 5]	Group141	10.6007	30	[C1GALT1, CHST11, COL11A1, DCN, DSE, FAM20B, GALNT12, GALNT13, GALNT18, GALNT3, GALNTL6, GANAB, GFPT2, GXYLT1, HS3ST5, MAN1A1, MGAT4A, MGAT5, NDNF, NDST3, NDST4, NGLY1, PLCB1, SLC35D2, ST3GAL6, ST6GALNAC5, ST8SIA6, STT3B, TMTC1, XXYLT1]
GO:1905475	regulation of protein localization to membrane	GO_BiologicalProcess-EBI-UniProt-GOA_19.01.2019_00h00	0.0216136	0.0667949	0.0142898	0.018187	[5, 6]	Group084	13.7931	12	[AR, DPP10, EPHA3, GSN, ITGB1BP1, PID1, PIK3R1, PLS1, PRKCI, PRKN, STX7, TCAF2]
GO:0002062	chondrocyte differentiation	GO_BiologicalProcess-EBI-UniProt-GOA_19.01.2019_00h00	0.0216136	0.0667949	0.0313971	0.0319233	[4, 5, 6, 7]	Group099	13.7931	12	[ANXA2, CHST11, COL11A1, COL12A1, CREB3L2, GPLD1, IFT80, MEF2C, NFIB, SCIN, SOX5, TGFBR2]
GO:0014910	regulation of smooth muscle cell migration	GO_BiologicalProcess-EBI-UniProt-GOA_19.01.2019_00h00	0.0216558	0.0668019	0.0216558	0.0249452	[5, 6, 7]	Group060	21.7391	5	[DOCK7, IGFBP3, MEF2C, PRKG1, SLIT2]
GO:0097484	dendrite extension	GO_BiologicalProcess-EBI-UniProt-GOA_19.01.2019_00h00	0.0216558	0.0668019	0.000308604	0.000748878	[5, 6, 7, 8, 9, 10, 11, 12, 13]	Group114	21.7391	5	[PLAA, PRKN, SH3GL2, SYT1, TMEM108]
GO:0007613	memory	GO_BiologicalProcess-EBI-UniProt-GOA_19.01.2019_00h00	0.0219489	0.0675816	0.000904648	0.00191449	[3, 6]	Group151	15.5172	9	[ADCY1, CALB1, CUX2, ITGA5, LDLR, NETO1, PLCB1, RELN, SLC24A2]
GO:0044090	positive regulation of vacuole organization	GO_BiologicalProcess-EBI-UniProt-GOA_19.01.2019_00h00	0.0224776	0.0690824	0.0224776	0.025729	[5, 6, 7]	Group017	33.3333	3	[ANXA2, PIP4K2A, RAB3GAP2]
GO:0060965	negative regulation of gene silencing by miRNA	GO_BiologicalProcess-EBI-UniProt-GOA_19.01.2019_00h00	0.0224776	0.0690824	0.0224776	0.025729	[5, 6, 7, 8, 9, 10, 11, 12]	Group037	33.3333	3	[ELAVL1, ESR1, NCOR1]
GO:1900746	regulation of vascular endothelial growth factor signaling pathway	GO_BiologicalProcess-EBI-UniProt-GOA_19.01.2019_00h00	0.0224776	0.0690824	0.0224776	0.025729	[4, 5, 6, 7, 8, 9]	Group053	33.3333	3	[ADAMTS3, DCN, ROBO1]
GO:0051589	negative regulation of neurotransmitter transport	GO_BiologicalProcess-EBI-UniProt-GOA_19.01.2019_00h00	0.0224776	0.0690824	0.00437489	0.00710919	[3, 4, 5, 6]	Group132	33.3333	3	[PNKD, PRKN, SNCA]
GO:0032225	regulation of synaptic transmission, dopaminergic	GO_BiologicalProcess-EBI-UniProt-GOA_19.01.2019_00h00	0.0224776	0.0690824	0.00437489	0.00710919	[5, 6, 7, 8, 9]	Group132	33.3333	3	[CNTNAP4, PNKD, SNCA]
GO:0010867	positive regulation of triglyceride biosynthetic process	GO_BiologicalProcess-EBI-UniProt-GOA_19.01.2019_00h00	0.0224776	0.0690824	0.000149799	0.000425992	[5, 6, 7, 8, 9, 10]	Group194	33.3333	3	[GPLD1, LDLR, SCARB1]
GO:0097581	lamellipodium organization	GO_BiologicalProcess-EBI-UniProt-GOA_19.01.2019_00h00	0.0226188	0.069136	0.0226188	0.0257289	[5]	Group049	16.3265	8	[ABLIM3, CARMIL1, CORO1C, ENPP2, FER, PARVB, SLIT2, VCL]
GO:0090277	positive regulation of peptide hormone secretion	GO_BiologicalProcess-EBI-UniProt-GOA_19.01.2019_00h00	0.0226188	0.069136	0.0168947	0.020776	[4, 5, 6, 7, 8, 9, 10]	Group168	16.3265	8	[ANO1, CFTR, GCK, GPLD1, ILDR1, NR1H4, TCF4, TCF7L2]
GO:0046503	glycerolipid catabolic process	GO_BiologicalProcess-EBI-UniProt-GOA_19.01.2019_00h00	0.022585	0.069159	0.000149799	0.000425992	[5, 6]	Group194	17.5	7	[CPS1, ENPP2, GPLD1, LDLR, LIPC, LPL, SCARB1]
GO:0017157	regulation of exocytosis	GO_BiologicalProcess-EBI-UniProt-GOA_19.01.2019_00h00	0.0228385	0.0695535	0.0170265	0.0206588	[4, 5, 6, 7]	Group154	12.4031	16	[ADCY1, CACNA1A, CFTR, CHRM2, CLASP1, FER, GRIN3A, NLGN1, PRKCB, PRKN, RAPGEF4, RPH3AL, SNCA, STXBP3, STXBP5, SYT1]
GO:1905330	regulation of morphogenesis of an epithelium	GO_BiologicalProcess-EBI-UniProt-GOA_19.01.2019_00h00	0.0229635	0.0698074	0.00484425	0.00760046	[4, 5, 6]	Group128	14.7059	10	[AR, CLASP1, ESR1, ETV5, FGF1, GPC3, HGF, MLLT3, ROR2, WNT2]
GO:0007224	smoothened signaling pathway	GO_BiologicalProcess-EBI-UniProt-GOA_19.01.2019_00h00	0.0234468	0.0708907	0.0234468	0.0260203	[4, 5, 6]	Group006	13.6364	12	[CDON, EVC, GPC3, IFT80, KIF3A, PRKACB, ROR2, STIL, STK36, TGFBR2, TRAF3IP1, WDPCP]
GO:0097305	response to alcohol	GO_BiologicalProcess-EBI-UniProt-GOA_19.01.2019_00h00	0.0234106	0.0709091	0.0234106	0.0261394	[4]	Group048	14.1026	11	[ADCY1, CCL21, CFTR, GPLD1, GRIN2B, GRIN3A, SLIT2, SLIT3, SMAD2, TGFBR2, USP46]
GO:0070661	leukocyte proliferation	GO_BiologicalProcess-EBI-UniProt-GOA_19.01.2019_00h00	0.023509	0.0709504	0.000131487	0.000392304	[2]	Group179	11.0599	24	[BCL6, CD38, CD86, CSF1R, GPNMB, IFNAA, IFNT, IKZF3, IL27, IRF1, ITCH, LEF1, MEF2C, MSN, PDE5A, PLCL2, PTPRC, SATB1, SH3RF1, SHB, SPTA1, TGFBR2, TNFRSF21, TNFSF13B]
GO:0031323	regulation of cellular metabolic process	GO_BiologicalProcess-EBI-UniProt-GOA_19.01.2019_00h00	0.0235584	0.0709718	2.55016e-05	8.92555e-05	[3, 4]	Group202	7.8807	326	[ADCY1, ADRA1A, ADRB2, AFF1, AFF2, AHSG, AIFM1, ALX1, ANXA2, APBB2, APLF, AR, ARNT, ARNT2, ARRB1, ASH1L, ATG5, BABAM2, BARHL2, BCAR3, BCL6, BHLHE40, BIRC6, BMP3, BMPR2, BRWD1, BTRC, C5, CACNA1A, CAST, CBLB, CCL21, CCT7, CD36, CDKN2B, CDYL, CDYL2, CELF1, CELF2, CHCHD3, CHRNA7, CLU, CNOT2, CORO1C, CREB3L2, CREB5, CRIM1, CSF1R, CUX2, DCN, DCUN1D4, DDAH1, DDR2, DDX3X, DMRT1, DNAJA1, DOCK7, DOK5, DRAM…
GO:0031098	stress-activated protein kinase signaling cascade	GO_BiologicalProcess-EBI-UniProt-GOA_19.01.2019_00h00	0.0239196	0.0719306	2.55016e-05	8.92555e-05	[4, 5, 6]	Group202	11.2821	22	[CASR, CCL21, DNAJA1, EPHB1, GADD45A, HGF, ITCH, MAGI3, MAP2K4, MAPK10, MID1, NCOR1, PLCB1, RIPK1, ROR2, SAMD5, SH3RF1, SH3RF2, STK24, STK3, STK39, TAOK1]
GO:0007213	G protein-coupled acetylcholine receptor signaling pathway	GO_BiologicalProcess-EBI-UniProt-GOA_19.01.2019_00h00	0.0241522	0.0724998	0.0241522	0.0266406	[4, 5, 6, 7, 8]	Group002	25	4	[CHRM2, CHRM3, GNAQ, PLCB1]
GO:0060438	trachea development	GO_BiologicalProcess-EBI-UniProt-GOA_19.01.2019_00h00	0.0241522	0.0724998	0.0241522	0.0266406	[4, 5, 6]	Group036	25	4	[EDA, LEF1, RSPO2, TGFBR2]
GO:0097150	neuronal stem cell population maintenance	GO_BiologicalProcess-EBI-UniProt-GOA_19.01.2019_00h00	0.0241522	0.0724998	0.0241522	0.0266406	[3, 4]	Group046	25	4	[CDH2, FANCC, FANCD2, IGF2BP1]
GO:0050869	negative regulation of B cell activation	GO_BiologicalProcess-EBI-UniProt-GOA_19.01.2019_00h00	0.0241522	0.0724998	0.00995501	0.0136226	[5, 6, 7, 8]	Group096	25	4	[BCL6, SAMSN1, THOC1, TNFRSF21]
GO:0071800	podosome assembly	GO_BiologicalProcess-EBI-UniProt-GOA_19.01.2019_00h00	0.0241522	0.0724998	0.00520558	0.00796147	[5]	Group105	25	4	[ASAP1, BIN2, GSN, MSN]
GO:1990090	cellular response to nerve growth factor stimulus	GO_BiologicalProcess-EBI-UniProt-GOA_19.01.2019_00h00	0.0241522	0.0724998	0.000308604	0.000748878	[4, 6]	Group114	25	4	[NTRK2, RAPGEF2, SH3GL2, TMEM108]
GO:0007616	long-term memory	GO_BiologicalProcess-EBI-UniProt-GOA_19.01.2019_00h00	0.0241522	0.0724998	0.000904648	0.00191449	[4, 7]	Group151	25	4	[ADCY1, CALB1, LDLR, RELN]
GO:0140029	exocytic process	GO_BiologicalProcess-EBI-UniProt-GOA_19.01.2019_00h00	0.0243033	0.0728231	0.00229994	0.0044062	[2, 4, 6, 7]	Group104	15.2542	9	[CFTR, EXOC4, EXOC6, EXOC6B, NLGN1, SNAP47, STXBP3, SYT1, UNC13B]
GO:0003170	heart valve development	GO_BiologicalProcess-EBI-UniProt-GOA_19.01.2019_00h00	0.0247008	0.0738817	0.0247008	0.0270816	[3, 5, 6, 7]	Group007	18.75	6	[ADAMTS9, GJA5, MEF2C, PRDM1, SLIT3, TGFBR2]
GO:0048146	positive regulation of fibroblast proliferation	GO_BiologicalProcess-EBI-UniProt-GOA_19.01.2019_00h00	0.0247008	0.0738817	0.0247008	0.0270816	[3, 4, 5, 6]	Group023	18.75	6	[ANXA2, DDR2, ESR1, FN1, FNTB, WNT2]
GO:0021879	forebrain neuron differentiation	GO_BiologicalProcess-EBI-UniProt-GOA_19.01.2019_00h00	0.0247008	0.0738817	0.0300907	0.0312943	[5, 6, 7, 8, 9, 10]	Group131	18.75	6	[CSF1R, NRP2, RAPGEF2, ROBO1, SLC4A10, SLIT2]
GO:0051216	cartilage development	GO_BiologicalProcess-EBI-UniProt-GOA_19.01.2019_00h00	0.024862	0.0742314	0.0313971	0.0319233	[4, 5, 6]	Group099	12.0567	17	[ANXA2, BMP3, CHST11, COL11A1, COL12A1, CREB3L2, GPLD1, HOXA3, IFT80, ITGB8, MEF2C, NFIB, ROR2, RSPO2, SCIN, SOX5, TGFBR2]
GO:0043484	regulation of RNA splicing	GO_BiologicalProcess-EBI-UniProt-GOA_19.01.2019_00h00	0.0249996	0.0743772	0.0249996	0.0272451	[5, 6, 7, 8, 9]	Group016	13.1313	13	[AFF2, CELF1, CELF2, MBNL2, MBNL3, MYOD1, PIK3R1, RBFOX1, RBFOX2, RBM20, SNW1, SRSF10, WTAP]
GO:0010959	regulation of metal ion transport	GO_BiologicalProcess-EBI-UniProt-GOA_19.01.2019_00h00	0.0249635	0.0744018	3.83218e-09	3.17026e-08	[5, 6, 7]	Group203	11.1111	23	[ADRB2, AKAP6, ANXA2, ATG5, CACNA2D1, CACNB2, CASR, CLIC2, CNTN1, DPP6, F3, GCK, HOXA3, KCNAB1, NETO1, NKAIN2, NPSR1, SLC8A1, SNCA, SPTBN4, TF, TMC2, TSPAN13]
GO:0034446	substrate adhesion-dependent cell spreading	GO_BiologicalProcess-EBI-UniProt-GOA_19.01.2019_00h00	0.0252866	0.0749646	5.42364e-05	0.000176268	[4, 5, 6, 7]	Group108	16	8	[CORO1C, FER, FN1, ITGB1BP1, LAMC1, PARVA, PARVB, TEK]
GO:0071333	cellular response to glucose stimulus	GO_BiologicalProcess-EBI-UniProt-GOA_19.01.2019_00h00	0.0252866	0.0749646	0.0168947	0.020776	[5, 7, 8]	Group168	16	8	[ANO1, CFTR, GPLD1, HMGN3, NDUFAF2, NOX4, NR1H4, RAB11FIP2]
GO:0051241	negative regulation of multicellular organismal process	GO_BiologicalProcess-EBI-UniProt-GOA_19.01.2019_00h00	0.025588	0.0757243	1.94189e-14	1.17808e-12	[2, 3, 4]	Group201	9.22619	62	[ADAMTS9, ADRB2, AHSG, ANXA2, ANXA5, ARHGDIB, BCL6, CHRNA7, CORO1C, DCN, EPHA7, EPHB1, FN1, FOXJ2, GPNMB, HGF, IFRD1, IL23R, IRF1, ITGB1BP1, KCNMA1, KNG1, LDLR, LEF1, MEF2C, MEOX2, MIB1, NAV3, NFIB, NLGN1, NLGN3, NOCT, NR1H4, NR2E1, PDE5A, PIK3R1, PLCL1, PLCL2, PLG, PPM1B, PRKACB, PRKG1, PTPRC, PTPRG, PTPRR, RAPGEF2, RIPK1, ROBO1, RSPO2, SEMA3C, SEMA3D, SEMA6A, SHB, SLIT2, SPTBN4, STK3, SVBP, TEK…
GO:0033036	macromolecule localization	GO_BiologicalProcess-EBI-UniProt-GOA_19.01.2019_00h00	0.0256902	0.0758925	9.97579e-06	3.63119e-05	[2]	Group178	8.31182	161	[ABCA1, ANGPTL3, ANO1, ANO4, ANXA2, ANXA5, AP2A2, AP3B1, AR, ARFGAP3, ARFIP1, ARRB1, ASIC2, ATG5, ATP10D, ATP8A1, ATP8B1, BBS9, BCAP29, BCL6, C5, C5H12orf66, CACNA1A, CACNG2, CCT7, CD36, CEP135, CFTR, CHST11, CLEC6A, CORO1C, CSF1R, DDX3X, DNAJA1, DPP10, DPP6, ENPP1, EPB41, EPB41L5, EPHA3, ESR1, ETV5, EXOC4, FBN2, FN1, GCK, GJA5, GPLD1, GPR158, GSN, HCN1, HINFP, HMGN3, HSPA1L, IL1RAP, ITGB1BP1, JA…
GO:0032268	regulation of cellular protein metabolic process	GO_BiologicalProcess-EBI-UniProt-GOA_19.01.2019_00h00	0.0263127	0.0774582	0.0232341	0.0261025	[4, 5, 6]	Group186	8.37636	146	[ADRA1A, ADRB2, AHSG, AIFM1, ANXA2, AR, ARRB1, ASH1L, ATG5, BARHL2, BCAR3, BIRC6, BMP3, BTRC, C5, CAST, CBLB, CCL21, CD36, CDKN2B, CDYL, CHRNA7, CLU, CNOT2, CORO1C, CRIM1, CSF1R, DCUN1D4, DDR2, DDX3X, DNAJA1, DOCK7, DOK5, EED, EIF2AK3, EIF3D, EIF4E, ELAVL1, ELP4, ENPP1, ENPP2, EPHA7, EPHB1, F3, FBLN1, FBXO22, FER, FGF1, FHIT, FLT1, FN1, GADD45A, GNAQ, GPC3, GPLD1, GPNMB, GSN, HGF, IFNAA, IFNT, IG…
GO:0030198	extracellular matrix organization	GO_BiologicalProcess-EBI-UniProt-GOA_19.01.2019_00h00	0.0266928	0.0781652	0.000138099	0.000398952	[4]	Group089	11.2903	21	[ADAMTS2, ADAMTS20, ADAMTS9, ANXA2, APBB2, CLASP1, COL11A1, COL12A1, COL27A1, COL4A1, COL8A1, DCN, DDR2, DPP4, FAP, FBLN1, GAS2, LAMC1, NDNF, NR2E1, RECK]
GO:0032271	regulation of protein polymerization	GO_BiologicalProcess-EBI-UniProt-GOA_19.01.2019_00h00	0.02669	0.0782939	1.93987e-05	6.92269e-05	[4, 5, 6, 7]	Group159	11.7647	18	[ARHGAP18, ARPC2, CAMSAP1, CARMIL1, CCL21, FER, GSN, MET, NAV3, RASA1, SCIN, SLIT2, SNCA, SNX9, SPTBN4, TMOD1, WIPF1, WIPF2]
GO:0048729	tissue morphogenesis	GO_BiologicalProcess-EBI-UniProt-GOA_19.01.2019_00h00	0.0266562	0.0783317	2.16667e-08	1.4605e-07	[3, 4]	Group189	9.85222	40	[ALX1, AR, BTRC, CCM2, CLASP1, COL11A1, COL12A1, COL4A1, EPB41L5, EPHA7, ESR1, ETV5, EXOC4, FGF1, GPC3, HGF, ITGA5, KIF3A, LEF1, MEF2C, MET, MIB1, MLLT3, MSN, MTHFD1L, MTSS1, NRP2, PRKACB, ROR2, RSPO2, RSPO3, SEMA3C, SHROOM3, SLIT2, SMAD2, STK3, TGFBR2, TRAF3IP1, VCL, WNT2]
GO:0019222	regulation of metabolic process	GO_BiologicalProcess-EBI-UniProt-GOA_19.01.2019_00h00	0.0269548	0.0787947	2.55016e-05	8.92555e-05	[2, 3]	Group202	7.82983	347	[ADCY1, ADRA1A, ADRB2, AFF1, AFF2, AHSG, AIFM1, ALX1, ANGPTL3, ANXA2, APBB2, APLF, AR, ARNT, ARNT2, ARRB1, ASB5, ASH1L, ASZ1, ATG5, AZIN2, BABAM2, BARHL2, BCAR3, BCL6, BHLHE40, BIRC6, BMP3, BMPR2, BRWD1, BTRC, C5, CACNA1A, CASR, CAST, CBLB, CCL21, CCT7, CD36, CDKN2B, CDYL, CDYL2, CELF1, CELF2, CHCHD3, CHRNA7, CLU, CNOT2, CNTN1, CORO1C, CREB3L2, CREB5, CRIM1, CSF1R, CUX2, DCN, DCUN1D4, DDAH1, DDR2…
GO:0002768	immune response-regulating cell surface receptor signaling pathway	GO_BiologicalProcess-EBI-UniProt-GOA_19.01.2019_00h00	0.0270511	0.0789382	0.0270511	0.0291319	[4, 5, 6]	Group001	12.3967	15	[CD247, FER, GPLD1, LCK, LCP2, MEF2C, PDE4B, PLCL2, PRKCB, PTPRC, SHB, SKINT1, THEMIS, TNFRSF21, TXK]
GO:1903522	regulation of blood circulation	GO_BiologicalProcess-EBI-UniProt-GOA_19.01.2019_00h00	0.0270511	0.0789382	0.0028053	0.00520984	[4, 5]	Group162	12.3967	15	[ADRA1A, ASIC2, AVPR1A, CACNA2D1, CHRM2, CHRM3, CTNNA3, CXADR, DSG2, GJA5, KCND3, PDE5A, SLC8A1, SPTBN4, TNNI3K]
GO:0046651	lymphocyte proliferation	GO_BiologicalProcess-EBI-UniProt-GOA_19.01.2019_00h00	0.0275442	0.0800982	0.0105543	0.0141242	[4, 5]	Group146	11.0048	23	[BCL6, CD38, CD86, GPNMB, IFNAA, IFNT, IKZF3, IL27, IRF1, ITCH, LEF1, MEF2C, MSN, PDE5A, PLCL2, PTPRC, SATB1, SH3RF1, SHB, SPTA1, TGFBR2, TNFRSF21, TNFSF13B]
GO:1903530	regulation of secretion by cell	GO_BiologicalProcess-EBI-UniProt-GOA_19.01.2019_00h00	0.0275144	0.0801506	0.000440376	0.00104089	[3, 4, 5, 6]	Group147	9.87342	39	[ADCY1, ANO1, ANXA5, ARFIP1, ATG5, C5, CACNA1A, CFTR, CHRM2, CLASP1, CLEC6A, CSF1R, DTNBP1, FER, FN1, GCK, GJA5, GPLD1, GRIN3A, HMGN3, IL1RAP, ILDR1, LPL, MEF2C, NDUFAF2, NLGN1, NR1H4, PNKD, PRKCB, PRKN, RAPGEF4, RPH3AL, SNCA, STXBP3, STXBP5, SYT1, TCF4, TCF7L2, TNFRSF21]
GO:0048638	regulation of developmental growth	GO_BiologicalProcess-EBI-UniProt-GOA_19.01.2019_00h00	0.0278625	0.0808832	5.29486e-05	0.000175212	[3, 4]	Group192	11.1111	22	[ADRB2, AR, BARHL2, EPHA7, FN1, FTO, IFRD1, LPAR3, MEF2C, MYOD1, PLAA, PLCB1, PLS1, PRKN, RIPK1, SEMA3C, SEMA3D, SEMA6A, SPTBN4, STK3, SYT1, WNT2]
GO:0048017	inositol lipid-mediated signaling	GO_BiologicalProcess-EBI-UniProt-GOA_19.01.2019_00h00	0.0280521	0.0812928	0.0280521	0.0300322	[4, 5, 6]	Group078	12.6126	14	[CSF1R, DCN, FLT1, HGF, MYDGF, NTRK2, PDGFD, PIK3C2G, PIK3C3, PIK3R1, PLCB1, PLD1, RELN, TEK]
GO:0043523	regulation of neuron apoptotic process	GO_BiologicalProcess-EBI-UniProt-GOA_19.01.2019_00h00	0.0280521	0.0812928	0.0283335	0.0301561	[5, 6, 7]	Group116	12.6126	14	[CACNA1A, EPHA7, GABRA5, GABRB2, GABRB3, GRIK2, MAP2K4, MEF2C, NDNF, PPARGC1A, PRKCI, PRKN, RASA1, SNCA]
GO:0070997	neuron death	GO_BiologicalProcess-EBI-UniProt-GOA_19.01.2019_00h00	0.0283335	0.0819664	0.0283335	0.0301561	[3]	Group116	11.5152	19	[AIFM1, CACNA1A, EPHA7, EPHB1, GABRA5, GABRB2, GABRB3, GPNMB, GRIK2, MAP2K4, MEF2C, NDNF, PPARGC1A, PRKCI, PRKN, RASA1, SCN2A, SNCA, TNFRSF21]
GO:2001238	positive regulation of extrinsic apoptotic signaling pathway	GO_BiologicalProcess-EBI-UniProt-GOA_19.01.2019_00h00	0.0284105	0.0820476	0.0284105	0.0300623	[5, 6, 7, 8, 9]	Group056	18.1818	6	[PDIA3, PTPRC, RIPK1, SKIL, SRPX, STK3]
GO:0006904	vesicle docking involved in exocytosis	GO_BiologicalProcess-EBI-UniProt-GOA_19.01.2019_00h00	0.0284105	0.0820476	0.00328098	0.00597137	[3, 5, 6, 7, 8]	Group138	18.1818	6	[CFTR, EXOC4, EXOC6, EXOC6B, STXBP3, UNC13B]
GO:0097164	ammonium ion metabolic process	GO_BiologicalProcess-EBI-UniProt-GOA_19.01.2019_00h00	0.0288713	0.0832349	0.0288713	0.0303733	[3]	Group047	12.2951	15	[ACADL, AZIN2, DDC, ENPP2, GPLD1, LDLR, PLA2G5, PLA2G7, PNKD, PRKN, SCARB1, SGMS1, SMPDL3A, SMS, SNCA]
GO:0070050	neuron cellular homeostasis	GO_BiologicalProcess-EBI-UniProt-GOA_19.01.2019_00h00	0.0298292	0.0855546	0.0298292	0.0312007	[3, 5]	Group040	23.5294	4	[CACNA1A, CALB1, CLCN3, TAOK1]
GO:0060444	branching involved in mammary gland duct morphogenesis	GO_BiologicalProcess-EBI-UniProt-GOA_19.01.2019_00h00	0.0298292	0.0855546	0.00484425	0.00760046	[5, 6, 7, 8, 9, 10]	Group128	23.5294	4	[AR, BTRC, ESR1, ETV5]
GO:0035774	positive regulation of insulin secretion involved in cellular response to glucose stimulus	GO_BiologicalProcess-EBI-UniProt-GOA_19.01.2019_00h00	0.0298292	0.0855546	7.25006e-05	0.000231493	[3, 4, 5, 6, 7, 8, 9, 10, 11, 12]	Group129	23.5294	4	[ANO1, CFTR, GPLD1, NR1H4]
GO:0007417	central nervous system development	GO_BiologicalProcess-EBI-UniProt-GOA_19.01.2019_00h00	0.0300907	0.0860102	3.38439e-08	2.19985e-07	[4, 5, 6]	Group093	9.51417	47	[ADGRL3, ARNT2, CACNA1A, CNTN1, COL4A1, CSF1R, EPHA7, EPHB1, FANCC, FANCD2, HAPLN1, IGF2BP1, JAKMIP1, KIF3A, KLHL1, LDLR, LEF1, MYCBP2, NCAN, NFIB, NLGN3, NR2E1, NRP2, NTRK2, PGAP1, PLCB1, PLPP3, PRKG1, PTPRZ1, RAPGEF2, RELN, ROBO1, SLC4A10, SLIT2, SOX2, SPTBN4, SSBP3, STK3, STK36, STXBP3, SYNE2, SYNJ1, TGFBR2, TMEM108, TNFRSF21, UNC5D, WNT2]
GO:0050864	regulation of B cell activation	GO_BiologicalProcess-EBI-UniProt-GOA_19.01.2019_00h00	0.0300572	0.0860612	0.00995501	0.0136226	[5, 6, 7]	Group096	13.5802	11	[APLF, BCL6, CD38, IKZF3, MEF2C, PAXIP1, PTPRC, SAMSN1, THOC1, TNFRSF21, TNFSF13B]
GO:0010604	positive regulation of macromolecule metabolic process	GO_BiologicalProcess-EBI-UniProt-GOA_19.01.2019_00h00	0.0301637	0.086072	2.55016e-05	8.92555e-05	[3, 4, 5]	Group202	8.18426	183	[ADRA1A, ADRB2, AIFM1, ALX1, ANXA2, APLF, AR, ARNT2, ARRB1, ASB5, ASH1L, BABAM2, BARHL2, BCAR3, BMP3, BTRC, CASR, CCL21, CCT7, CD36, CHRNA7, CLU, CNTN1, CREB3L2, CSF1R, CUX2, DCN, DCUN1D4, DDR2, DDX3X, DMRT1, DOCK7, DOK5, DTNBP1, EBF1, EBF2, EDA, EED, EGR3, EIF2AK3, EIF3D, ELAVL1, ENPP2, EPHA7, ESR1, ESR2, ETV5, F3, FBLN1, FBXO22, FGF1, FLT1, FN1, FOXJ2, GADD45A, GCK, GPC3, GPLD1, GPNMB, GSN, GTF…
GO:0048670	regulation of collateral sprouting	GO_BiologicalProcess-EBI-UniProt-GOA_19.01.2019_00h00	0.0304219	0.0865139	0.0304219	0.0312813	[4, 5, 6, 7, 8, 9, 10, 11, 12, 13, 14]	Group028	30	3	[EPHA7, IFRD1, LPAR3]
GO:0048703	embryonic viscerocranium morphogenesis	GO_BiologicalProcess-EBI-UniProt-GOA_19.01.2019_00h00	0.0304219	0.0865139	0.0304219	0.0312813	[4, 5, 6, 7, 8, 9, 10]	Group029	30	3	[CHST11, MEF2C, MTHFD1L]
GO:0090197	positive regulation of chemokine secretion	GO_BiologicalProcess-EBI-UniProt-GOA_19.01.2019_00h00	0.0304219	0.0865139	0.0304219	0.0312813	[5, 6, 7, 8, 9, 10, 11, 12]	Group045	30	3	[C5, CSF1R, LPL]
GO:1903729	regulation of plasma membrane organization	GO_BiologicalProcess-EBI-UniProt-GOA_19.01.2019_00h00	0.0304219	0.0865139	0.00260441	0.00493753	[4, 5]	Group113	30	3	[AR, ASAP1, GSN]
GO:0010984	regulation of lipoprotein particle clearance	GO_BiologicalProcess-EBI-UniProt-GOA_19.01.2019_00h00	0.0304219	0.0865139	7.25006e-05	0.000231493	[3, 4, 5]	Group129	30	3	[ANXA2, GPLD1, NR1H4]
GO:1905809	negative regulation of synapse organization	GO_BiologicalProcess-EBI-UniProt-GOA_19.01.2019_00h00	0.0304219	0.0865139	0.000179475	0.000480359	[4, 5, 6]	Group149	30	3	[EPHA7, NLGN1, NLGN3]
GO:0086065	cell communication involved in cardiac conduction	GO_BiologicalProcess-EBI-UniProt-GOA_19.01.2019_00h00	0.030371	0.0865161	0.000535185	0.00121755	[3, 4, 7, 8]	Group124	20	5	[CACNA2D1, CTNNA3, CXADR, DSG2, GJA5]
GO:0051246	regulation of protein metabolic process	GO_BiologicalProcess-EBI-UniProt-GOA_19.01.2019_00h00	0.030839	0.0875515	0.0232341	0.0261025	[4, 5]	Group186	8.29295	154	[ADRA1A, ADRB2, AHSG, AIFM1, ANXA2, AR, ARRB1, ASB5, ASH1L, ATG5, AZIN2, BARHL2, BCAR3, BIRC6, BMP3, BTRC, C5, CAST, CBLB, CCL21, CD36, CDKN2B, CDYL, CHRNA7, CLU, CNOT2, CORO1C, CRIM1, CSF1R, DCUN1D4, DDR2, DDX3X, DNAJA1, DOCK7, DOK5, EED, EIF2AK3, EIF3D, EIF4E, ELAVL1, ELP4, ENPP1, ENPP2, EPHA7, EPHB1, F3, FBLN1, FBXO22, FER, FGF1, FHIT, FLT1, FN1, GADD45A, GNAQ, GPC3, GPLD1, GPNMB, GSN, HGF, IF…
GO:0001505	regulation of neurotransmitter levels	GO_BiologicalProcess-EBI-UniProt-GOA_19.01.2019_00h00	0.0311161	0.0881885	8.23617e-08	4.99661e-07	[3]	Group172	11.1111	21	[ADCY1, CACNA1A, CHRM2, CPS1, DDAH1, DPYD, DTNBP1, ESR1, GRIN3A, LIN7A, MEF2C, NLGN1, PNKD, PRKCB, PRKN, SLC18A1, SNAP47, SNCA, SYN3, SYT1, UNC13B]
GO:0061138	morphogenesis of a branching epithelium	GO_BiologicalProcess-EBI-UniProt-GOA_19.01.2019_00h00	0.0312731	0.0884837	0.00484425	0.00760046	[3, 4, 5, 6]	Group128	11.9403	16	[AR, BTRC, COL4A1, ESR1, ETV5, FGF1, GPC3, HGF, LEF1, MET, RSPO2, RSPO3, SEMA3C, SLIT2, TGFBR2, WNT2]
GO:0061448	connective tissue development	GO_BiologicalProcess-EBI-UniProt-GOA_19.01.2019_00h00	0.0313971	0.0885356	0.0313971	0.0319233	[4]	Group099	11.236	20	[ANXA2, BMP3, CHST11, COL11A1, COL12A1, CREB3L2, GPLD1, HOXA3, IFT80, ITGB8, MEF2C, NFIB, NR1H4, PAXIP1, PPARGC1A, ROR2, RSPO2, SCIN, SOX5, TGFBR2]
GO:0022411	cellular component disassembly	GO_BiologicalProcess-EBI-UniProt-GOA_19.01.2019_00h00	0.0313952	0.0886796	1.60223e-06	6.48014e-06	[3]	Group177	10.5691	26	[ADRB2, AIFM1, ATG5, CAMSAP1, CARMIL1, CLASP1, DDR2, DNAJC6, DPP4, FAP, GSN, HDGFL3, KIF2C, LAMC1, LIMA1, LIX1, MAP6D1, MID1, NAV3, NCKAP5L, PRKN, SCIN, SH3GL2, SPTBN4, TAOK1, TMOD1]
GO:0031503	protein-containing complex localization	GO_BiologicalProcess-EBI-UniProt-GOA_19.01.2019_00h00	0.0316361	0.0890595	0.0132739	0.0171337	[2]	Group133	11.5385	18	[ANKS1B, CACNG2, DNM3, IFT74, KIF17, KIF5C, LRRC7, LTV1, NETO1, NLGN1, NUP133, NUP93, RELN, SGCD, SNAP47, STX7, THOC1, TRAF3IP1]
GO:0051247	positive regulation of protein metabolic process	GO_BiologicalProcess-EBI-UniProt-GOA_19.01.2019_00h00	0.0317331	0.0891829	2.55016e-05	8.92555e-05	[4, 5, 6]	Group202	8.66788	95	[ADRA1A, ADRB2, AIFM1, ANXA2, AR, ARRB1, ASB5, BARHL2, BCAR3, BMP3, BTRC, CCL21, CD36, CHRNA7, CLU, CSF1R, DCUN1D4, DDR2, DDX3X, DOCK7, DOK5, EED, EIF3D, ELAVL1, ENPP2, EPHA7, F3, FBLN1, FBXO22, FGF1, FLT1, FN1, GADD45A, GPC3, GPLD1, GPNMB, GSN, HGF, IFNAA, IFNT, IGFBP3, IL27, ING2, IRF1, ITCH, ITGA5, ITGB1BP1, JAKMIP1, KL, LCK, LCP2, LDLR, LPAR3, MAP2K4, MID1, MSN, MTF2, MUSK, MYDGF, NOX4, NTRK2…
GO:0042100	B cell proliferation	GO_BiologicalProcess-EBI-UniProt-GOA_19.01.2019_00h00	0.0319327	0.0895934	0.0105543	0.0141242	[5, 6]	Group146	13.0435	12	[BCL6, CD38, IFNAA, IFNT, IKZF3, LEF1, MEF2C, PLCL2, PTPRC, SHB, TNFRSF21, TNFSF13B]
GO:0031401	positive regulation of protein modification process	GO_BiologicalProcess-EBI-UniProt-GOA_19.01.2019_00h00	0.0321316	0.0900007	2.55016e-05	8.92555e-05	[5, 6, 7, 8]	Group202	8.95334	71	[ADRA1A, ADRB2, ANXA2, AR, ARRB1, BCAR3, BMP3, CCL21, CD36, CHRNA7, CSF1R, DCUN1D4, DDR2, DDX3X, DOCK7, DOK5, EED, ENPP2, EPHA7, FGF1, FLT1, GADD45A, GPNMB, HGF, IFNAA, IFNT, IGFBP3, ING2, ITGA5, ITGB1BP1, KL, LCP2, LPAR3, MAP2K4, MID1, MTF2, MUSK, MYDGF, NOX4, NTRK2, PAXIP1, PDE5A, PDGFD, PDGFRA, PIAS4, PLA2G5, PLCB1, PLPP3, PPP1R12A, PRKN, PRRC1, PTPRC, RAB3GAP2, RAPGEF2, RELN, RIPK1, ROBO1, SA…
GO:0050805	negative regulation of synaptic transmission	GO_BiologicalProcess-EBI-UniProt-GOA_19.01.2019_00h00	0.032469	0.0903416	0.00437489	0.00710919	[3, 4, 5, 6, 7, 8, 9]	Group132	17.6471	6	[GRIK2, NLGN3, PNKD, PRKN, SLC24A2, SNCA]
GO:0002042	cell migration involved in sprouting angiogenesis	GO_BiologicalProcess-EBI-UniProt-GOA_19.01.2019_00h00	0.032469	0.0903416	0.00350445	0.00619233	[5, 6, 7, 8, 9, 10, 11, 12]	Group139	17.6471	6	[GPLD1, ITGB1BP1, MEOX2, NR2E1, ROBO1, SLIT2]
GO:0007586	digestion	GO_BiologicalProcess-EBI-UniProt-GOA_19.01.2019_00h00	0.0324341	0.0903946	0.000149799	0.000425992	[2]	Group194	14.5161	9	[AKR1D1, CD36, CHRM3, KCNMA1, LDLR, PLS1, SCARB1, SLC26A7, TMPRSS15]
GO:0006493	protein O-linked glycosylation	GO_BiologicalProcess-EBI-UniProt-GOA_19.01.2019_00h00	0.0324245	0.0905185	0.0101336	0.0137635	[5, 7, 8]	Group141	16.2791	7	[C1GALT1, GALNT13, GALNT18, GALNT3, GXYLT1, TMTC1, XXYLT1]
GO:0007423	sensory organ development	GO_BiologicalProcess-EBI-UniProt-GOA_19.01.2019_00h00	0.0334808	0.0930022	0.01697	0.0207284	[4, 5, 6]	Group125	9.91501	35	[ATG5, ATP8B1, CALB1, CCM2, CDH23, COL11A1, COL4A1, COL8A1, DCX, EPHB1, FBN2, GABRA5, GABRB2, GABRB3, HCN1, KCNMA1, KIF3A, LCTL, LRIG3, NHS, NR2E1, NTRK2, PRDM1, PRKCI, PROM1, ROR2, SKIL, SLC4A7, SOBP, SOX2, TGFBR2, TMOD1, TRAF3IP1, USH2A, WDPCP]
GO:0043009	chordate embryonic development	GO_BiologicalProcess-EBI-UniProt-GOA_19.01.2019_00h00	0.0336696	0.0933719	2.16667e-08	1.4605e-07	[5, 6]	Group189	9.64706	41	[ALX1, AR, ARNT2, BHLHE40, BIRC6, C5, CCM2, CHST11, COL11A1, DSC3, EPB41L5, HINFP, HOXA3, HOXB9, HSD17B2, KIF3A, LEF1, MEF2C, MEOX2, MIB1, MTHFD1L, NUP133, PLG, PRDM1, PRKACB, PTPRR, ROR2, RSPO3, SEMA3C, SHROOM3, SKIL, SLC35D2, SMAD2, SSBP3, STK3, TBX15, TCF7, TGFBR2, TMEM2, TRAF3IP1, WNT2]
GO:1901701	cellular response to oxygen-containing compound	GO_BiologicalProcess-EBI-UniProt-GOA_19.01.2019_00h00	0.0350607	0.0969088	3.57401e-09	3.09748e-08	[4]	Group190	9.23077	54	[ABCA1, ADCY1, ADRB2, AKAP6, ANO1, ANXA5, AR, CACNA2D1, CD86, CFTR, CHRM2, CHRM3, COL4A1, ENPP1, EPHA3, ESR1, FANCC, FER, GNAQ, GPLD1, GRB10, GRB14, HCN1, HGF, HMGN3, KANK2, KL, LDLR, LEPR, MEF2C, MET, MSN, MYOD1, NDUFAF2, NOX4, NR1H4, NTRK2, PDE4B, PDGFD, PID1, PIK3R1, PLAA, PLCB1, PPP1R12A, PRKCB, PRKCI, PTPRK, RAB11FIP2, RAPGEF2, RIPK1, SCARB1, SLIT2, SNW1, UBR1]
GO:0060976	coronary vasculature development	GO_BiologicalProcess-EBI-UniProt-GOA_19.01.2019_00h00	0.0354458	0.0973307	0.0354458	0.0356416	[4, 5, 6, 7, 8, 9]	Group038	19.2308	5	[ADAMTS6, GPC3, LTBP1, PRDM1, SGCD]
GO:0086091	regulation of heart rate by cardiac conduction	GO_BiologicalProcess-EBI-UniProt-GOA_19.01.2019_00h00	0.0354458	0.0973307	0.000535185	0.00121755	[4, 7, 8]	Group124	19.2308	5	[CACNA2D1, CTNNA3, DSG2, GJA5, KCND3]
GO:0086010	membrane depolarization during action potential	GO_BiologicalProcess-EBI-UniProt-GOA_19.01.2019_00h00	0.0354458	0.0973307	5.87852e-09	4.27956e-08	[5]	Group187	19.2308	5	[CACNA2D1, GJA5, SCN2A, SCN8A, SCN9A]
GO:0001954	positive regulation of cell-matrix adhesion	GO_BiologicalProcess-EBI-UniProt-GOA_19.01.2019_00h00	0.0354458	0.0973307	2.38541e-13	1.08536e-11	[4, 5, 6]	Group193	19.2308	5	[CCL21, EPB41L5, ITGB1BP1, TEK, UTRN]
GO:1904375	regulation of protein localization to cell periphery	GO_BiologicalProcess-EBI-UniProt-GOA_19.01.2019_00h00	0.0355185	0.0973706	0.0142898	0.018187	[5, 6]	Group084	14.2857	9	[AR, DPP10, EPB41, EPHA3, PID1, PIK3R1, PLS1, PRKCI, STX7]
GO:1902533	positive regulation of intracellular signal transduction	GO_BiologicalProcess-EBI-UniProt-GOA_19.01.2019_00h00	0.0353447	0.0973722	2.55016e-05	8.92555e-05	[4, 5, 6, 7]	Group202	9.18033	56	[ADRA1A, ADRB2, AR, ATP2C1, AXL, CCL21, CD36, CHRNA7, CLEC6A, CLU, CSF1R, DCN, DOK5, EDA, F3, FGF1, FLT1, GADD45A, GPNMB, GUCY1A2, HGF, IGFBP3, ITGB1BP1, KL, LCK, LPAR3, LURAP1L, MAP2K4, MID1, MTDH, MYDGF, NOX4, NTRK2, PDE5A, PDGFD, PDGFRA, PIAS4, PLA2G5, PLA2R1, PLCB1, PRKCB, PRKN, PTPRC, PUM1, RAPGEF2, RELN, RIPK1, ROBO1, SAMD5, SH3RF1, SH3RF2, SKIL, STK3, TAB2, TAOK1, TEK]
GO:0008154	actin polymerization or depolymerization	GO_BiologicalProcess-EBI-UniProt-GOA_19.01.2019_00h00	0.0352917	0.0973864	1.93987e-05	6.92269e-05	[5, 7]	Group159	11.3924	18	[ARHGAP18, ARPC2, CARMIL1, CCL21, DIAPH3, FER, GAS7, GSN, LIMA1, PSTPIP2, RASA1, SCIN, SLIT2, SNX9, SPTBN4, TMOD1, WIPF1, WIPF2]
GO:0006836	neurotransmitter transport	GO_BiologicalProcess-EBI-UniProt-GOA_19.01.2019_00h00	0.0352917	0.0973864	8.23617e-08	4.99661e-07	[4]	Group172	11.3924	18	[ADCY1, CACNA1A, CHRM2, DTNBP1, GRIN3A, LIN7A, MEF2C, NLGN1, PNKD, PRKCB, PRKN, SLC18A1, SLC6A14, SNAP47, SNCA, SYN3, SYT1, UNC13B]
GO:0051050	positive regulation of transport	GO_BiologicalProcess-EBI-UniProt-GOA_19.01.2019_00h00	0.035758	0.0977075	0.000440376	0.00104089	[2, 3, 4, 5]	Group147	9.375	48	[ABCA1, ADRB2, AHSG, AKAP6, ANO1, ANXA2, ARRB1, ATG5, AZIN2, C5, CD47, CFTR, CLASP1, CLEC6A, CNTN1, CSF1R, DTNBP1, F3, GCK, GPC3, GPLD1, HSPA1L, IL1RAP, ILDR1, ITGB1BP1, LPL, MIB1, MSN, NLGN1, NLGN3, NPSR1, NR1H4, PIK3R1, PLA2R1, PLAA, PRKCI, PRKN, PTPRC, RBM27, RELN, SCIN, SNCA, SYT1, TCAF2, TCF4, TCF7L2, TF, TM9SF4]
GO:0044057	regulation of system process	GO_BiologicalProcess-EBI-UniProt-GOA_19.01.2019_00h00	0.0362931	0.0986865	0.0028053	0.00520984	[3, 4]	Group162	10.3448	27	[ADRA1A, ADRB2, ASIC2, AVPR1A, CACNA2D1, CAMK2D, CHRM2, CHRM3, CTNNA3, CUX2, CXADR, DSG2, GJA5, KCND3, KCNMA1, NETO1, NLGN1, NLGN3, NMU, PDE5A, PRKG1, RELN, SLC8A1, SPTBN4, TMEM108, TNFRSF21, TNNI3K]
GO:0070741	response to interleukin-6	GO_BiologicalProcess-EBI-UniProt-GOA_19.01.2019_00h00	0.0362278	0.0988299	0.0362278	0.0362278	[5]	Group042	22.2222	4	[FER, PID1, SBNO2, ST3GAL6]
GO:0071709	membrane assembly	GO_BiologicalProcess-EBI-UniProt-GOA_19.01.2019_00h00	0.0362278	0.0988299	0.000128305	0.000389191	[4]	Group152	22.2222	4	[ANXA2, NLGN1, NLGN3, PACSIN2]
GO:0050892	intestinal absorption	GO_BiologicalProcess-EBI-UniProt-GOA_19.01.2019_00h00	0.0362278	0.0988299	3.13522e-05	0.000107662	[4]	Group167	22.2222	4	[CD36, LDLR, PLS1, SCARB1]

## Sheet: Table S7b_ILLN_DMR_CC-GO
Table S7b. Cellular component gene ontology terms enriched for ILLN differentially methylated region genes
GOID	GOTerm	Ontology Source	Term PValue	Term PValue Corrected with Benjamini-Hochberg	Group PValue	Group PValue Corrected with Benjamini-Hochberg	GOLevels	GOGroups	% Associated Genes	Nr. Genes	Associated Genes Found
GO:0044459	plasma membrane part	GO_CellularComponent-EBI-UniProt-GOA_19.01.2019_00h00	2.60447e-15	4.36248e-12	8.30491e-08	4.87579e-07	[2, 3, 4, 5]	Group137	11.9677	222	[ABCA1, ADCY1, ADGRG7, ADGRL3, ADGRL4, ADRA1A, ADRB2, ALCAM, ANXA5, AP2A2, ARRB1, ASAP1, ASIC2, AVPR1A, AXL, BCAP29, BIN2, BLK, BMPR2, BOLA-DRB3, C5, CACNA1A, CACNA2D1, CACNA2D3, CACNB2, CACNG2, CASR, CD247, CD36, CD47, CD86, CDC42SE2, CDH12, CDH13, CDH2, CDH6, CDH7, CDH8, CDHR2, CDON, CFTR, CHRM2, CHRM3, CHRNA7, CLCN3, CLSTN2, CNTN1, CNTNAP4, CORO1C, CPO, CSF1R, CXADR, CYBRD1, DCBLD2, DDR2, DNM3…
GO:0097458	neuron part	GO_CellularComponent-EBI-UniProt-GOA_19.01.2019_00h00	3.68748e-13	2.05884e-10	1.57727e-16	2.87064e-14	[2, 3]	Group155	13.4182	137	[ADCY1, ADGRL3, ALCAM, AP3B1, APP, ARPC2, ASIC2, ATP8B1, ATXN10, AZIN2, CACNA1A, CACNG2, CALB1, CAMK2A, CAMK2D, CASK, CASR, CDH2, CDH23, CDH8, CDHR2, CHRM2, CHRM3, CHRNA7, CLCN3, CLSTN2, CNKSR2, CNTN1, CNTNAP4, CXADR, DNAJC6, DNM3, DPYSL5, DRAM2, DTNBP1, EPHA3, EPHA7, EPHB1, ERC2, EXOC4, FAM168B, FCHO2, GABRA1, GABRA2, GABRA4, GABRA5, GABRB2, GABRB3, GABRG2, GNAQ, GRIK1, GRIK2, GRIK3, GRIN2B, GRI…
GO:0044456	synapse part	GO_CellularComponent-EBI-UniProt-GOA_19.01.2019_00h00	7.49453e-13	3.13834e-10	1.57727e-16	2.87064e-14	[1, 2]	Group155	16.0813	87	[ADCY1, AP3B1, ASIC2, CACNA1A, CACNG2, CALB1, CASK, CASR, CDH2, CDH8, CDHR2, CHRM2, CHRM3, CHRNA7, CLCN3, CLSTN2, CNKSR2, CNTN1, CNTNAP4, DNAJC6, DNM3, DTNBP1, ELAVL1, ERC2, FCHO2, GABRA1, GABRA2, GABRA4, GABRA5, GABRB2, GABRB3, GABRG2, GRIA1, GRIA3, GRIK1, GRIK2, GRIK3, GRIN2B, GRIN3A, GRM1, GRM3, GRM7, KCND2, KCND3, KCNJ3, KCNMA1, KCTD16, LIN7A, LRRC7, MEF2C, MME, NETO1, NLGN1, NLGN3, NMU, NRP2…
GO:0098590	plasma membrane region	GO_CellularComponent-EBI-UniProt-GOA_19.01.2019_00h00	1.0001e-11	3.35032e-09	8.30491e-08	4.87579e-07	[2, 3, 4, 5, 6]	Group137	14.7745	95	[ADCY1, ADRA1A, ADRB2, ASAP1, CACNG2, CD36, CDH2, CDHR2, CFTR, CHRM2, CHRM3, CHRNA7, CLSTN2, CNTN1, CNTNAP4, CORO1C, CPO, CXADR, CYBRD1, DNM3, DPP4, DRAM2, DTNBP1, EPB41L5, EVC, F3, FAP, FN1, FSD1, GABRA1, GABRA2, GABRA4, GABRA5, GABRB2, GABRG2, GRIA1, GRIA3, GRIK1, GRIK2, GRIK3, GRIN2B, GRIN3A, GRM1, GRM3, GRM7, HPGD, ITGA5, KCND2, KCND3, KCNJ3, KCNMA1, KCTD16, KIFAP3, LCP2, LDLR, LIN7A, LRRC7, …
GO:0031226	intrinsic component of plasma membrane	GO_CellularComponent-EBI-UniProt-GOA_19.01.2019_00h00	1.92785e-11	5.38192e-09	8.30491e-08	4.87579e-07	[3, 4, 5, 6]	Group137	12.7841	135	[ABCA1, ADCY1, ADGRG7, ADGRL3, ADGRL4, ADRA1A, ADRB2, ALCAM, ASIC2, AVPR1A, AXL, BCAP29, BMPR2, C5, CACNG2, CASR, CD47, CDH2, CDHR2, CDON, CFTR, CHRM2, CHRM3, CHRNA7, CLCN3, CLSTN2, CNTN1, CNTNAP4, CPO, CSF1R, DCBLD2, DDR2, DPP10, DPP6, EDA, EPHA3, EPHA7, EPHB1, FLT1, FOLH1B, GABRA1, GABRA2, GABRA4, GABRA5, GABRB2, GABRB3, GABRG2, GJA5, GPC3, GPC4, GPC5, GPNMB, GRIA1, GRIA3, GRIK1, GRIK2, GRIK3, …
GO:0005887	integral component of plasma membrane	GO_CellularComponent-EBI-UniProt-GOA_19.01.2019_00h00	3.42024e-11	7.16113e-09	8.30491e-08	4.87579e-07	[4, 5, 6, 7]	Group137	12.8458	130	[ABCA1, ADCY1, ADGRG7, ADGRL3, ADGRL4, ADRA1A, ADRB2, ALCAM, ASIC2, AVPR1A, AXL, BCAP29, BMPR2, C5, CACNG2, CASR, CD47, CDH2, CDHR2, CDON, CFTR, CHRM2, CHRM3, CHRNA7, CLCN3, CLSTN2, CNTNAP4, CSF1R, DCBLD2, DDR2, DPP10, DPP6, EDA, EPHA3, EPHA7, EPHB1, FLT1, FOLH1B, GABRA1, GABRA2, GABRA4, GABRA5, GABRB2, GABRB3, GABRG2, GJA5, GPNMB, GRIA1, GRIA3, GRIK1, GRIK2, GRIK3, GRIN2B, GRIN3A, GRM1, GRM3, GR…
GO:0097060	synaptic membrane	GO_CellularComponent-EBI-UniProt-GOA_19.01.2019_00h00	5.06479e-10	6.52578e-08	3.20615e-13	9.72531e-12	[2, 3, 4, 5, 6, 7]	Group110	20.1878	43	[ADCY1, CACNG2, CDH2, CHRM2, CHRM3, CHRNA7, CLSTN2, CNTN1, CNTNAP4, DNM3, DTNBP1, GABRA1, GABRA2, GABRA4, GABRA5, GABRB2, GABRG2, GRIA1, GRIA3, GRIK1, GRIK2, GRIK3, GRIN2B, GRIN3A, GRM1, GRM3, GRM7, KCND2, KCND3, KCNJ3, KCNMA1, KCTD16, LIN7A, LRRC7, NETO1, NRP2, NRXN1, SCN2A, SNAP91, SYT1, TMEM108, UNC13B, UTRN]
GO:0120025	plasma membrane bounded cell projection	GO_CellularComponent-EBI-UniProt-GOA_19.01.2019_00h00	1.12706e-09	1.34845e-07	3.83218e-09	3.17026e-08	[3, 4]	Group203	11.7647	146	[ADGRL3, ALCAM, AP3B1, APP, ARMC9, ARPC2, ARRB1, ASAP1, ASIC2, ATG5, ATP8B1, ATXN10, AZIN2, BBS9, CACNA1A, CALB1, CAMK2A, CAMK2D, CARMIL1, CASR, CD36, CDH2, CDH23, CDH8, CDHR2, CEP162, CHRM2, CHRM3, CHRNA7, CNTNAP4, CORO1C, CTNNA3, CXADR, CYBRD1, DAW1, DCX, DNAH7, DNM3, DPP4, DPYSL5, DTNBP1, EPB41L5, EPHA3, EPHA7, EPHB1, EVC, EXOC4, FAM168B, FAP, FER, GABRA1, GABRA2, GABRA4, GABRA5, GABRB2, GABRB…
GO:0098794	postsynapse	GO_CellularComponent-EBI-UniProt-GOA_19.01.2019_00h00	1.53248e-09	1.50994e-07	1.57727e-16	2.87064e-14	[2, 3]	Group155	16.9184	56	[ADCY1, AP3B1, ASIC2, CACNG2, CALB1, CDH2, CHRM2, CHRM3, CHRNA7, CLSTN2, CNKSR2, CNTN1, DNAJC6, DNM3, DTNBP1, ELAVL1, GABRA1, GABRA2, GABRA4, GABRA5, GABRB2, GABRB3, GABRG2, GRIA1, GRIA3, GRIK1, GRIK2, GRIK3, GRIN2B, GRIN3A, GRM1, GRM3, KCND2, KCND3, KCNMA1, KCTD16, LIN7A, LRRC7, MEF2C, NETO1, NLGN3, NRP2, NTRK2, PDE4B, PKP4, PLCB1, PPP1R9A, PPP3CA, SEPT11, SEPT6, SNCA, STX12, SYNPO, TMEM108, USP…
GO:0042995	cell projection	GO_CellularComponent-EBI-UniProt-GOA_19.01.2019_00h00	2.9772e-09	2.26673e-07	3.83218e-09	3.17026e-08	[2, 3]	Group203	11.5535	148	[ADGRL3, ALCAM, AP3B1, APP, ARMC9, ARPC2, ARRB1, ASAP1, ASIC2, ATG5, ATP8B1, ATXN10, AZIN2, BBS9, CACNA1A, CALB1, CAMK2A, CAMK2D, CARMIL1, CASR, CD36, CDC42SE2, CDH2, CDH23, CDH8, CDHR2, CEP162, CHRM2, CHRM3, CHRNA7, CNTNAP4, CORO1C, CTNNA3, CXADR, CYBRD1, DAW1, DCX, DNAH7, DNM3, DPP4, DPYSL5, DTNBP1, EPB41L5, EPHA3, EPHA7, EPHB1, EVC, EXOC4, FAM168B, FAP, FER, GABRA1, GABRA2, GABRA4, GABRA5, GAB…
GO:0098793	presynapse	GO_CellularComponent-EBI-UniProt-GOA_19.01.2019_00h00	2.80864e-09	2.35223e-07	3.20615e-13	9.72531e-12	[2, 3, 4]	Group110	17.8182	49	[CACNA1A, CALB1, CASK, CASR, CDH2, CDH8, CDHR2, CLCN3, CNTN1, CNTNAP4, DNAJC6, DNM3, DTNBP1, ERC2, FCHO2, GRIK1, GRIK2, GRIK3, GRM3, GRM7, KCNJ3, KCNMA1, KCTD16, LIN7A, MME, NLGN1, NLGN3, NMU, NRXN1, NTRK2, PDE4B, PRKCB, PRKN, PRSS12, SCAMP1, SCN2A, SH3GL2, SLC18A1, SLC40A1, SNAP47, SNAP91, SNCA, STX12, STX7, STXBP3, SYN3, SYNJ1, SYT1, UNC13B]
GO:0045211	postsynaptic membrane	GO_CellularComponent-EBI-UniProt-GOA_19.01.2019_00h00	2.69858e-09	2.37901e-07	1.57727e-16	2.87064e-14	[3, 4, 5, 6, 7, 8]	Group155	21.7391	35	[ADCY1, CACNG2, CDH2, CHRM2, CHRM3, CHRNA7, CLSTN2, CNTN1, DNM3, DTNBP1, GABRA1, GABRA2, GABRA4, GABRA5, GABRB2, GABRG2, GRIA1, GRIA3, GRIK1, GRIK2, GRIK3, GRIN2B, GRIN3A, GRM1, GRM3, KCND2, KCND3, KCNMA1, KCTD16, LIN7A, LRRC7, NETO1, NRP2, TMEM108, UTRN]
GO:0043005	neuron projection	GO_CellularComponent-EBI-UniProt-GOA_19.01.2019_00h00	3.80028e-09	2.7676e-07	3.83218e-09	3.17026e-08	[3, 4, 5]	Group203	13.0607	99	[ADGRL3, ALCAM, AP3B1, APP, ARPC2, ASIC2, ATP8B1, ATXN10, AZIN2, CACNA1A, CALB1, CAMK2A, CAMK2D, CASR, CDH2, CDH23, CDH8, CDHR2, CHRM2, CHRM3, CHRNA7, CNTNAP4, CXADR, DNM3, DPYSL5, DTNBP1, EPHA3, EPHA7, EPHB1, EXOC4, FAM168B, GABRA1, GABRA2, GABRA4, GABRA5, GABRB2, GABRB3, GABRG2, GNAQ, GRIN3A, GRM3, GRM7, HCN1, KCND2, KCND3, KCNMA1, KIF17, KIF3A, KIF5C, KIFAP3, KLHL1, LIN7A, LPAR3, LRRC7, MAP4, …
GO:0043235	receptor complex	GO_CellularComponent-EBI-UniProt-GOA_19.01.2019_00h00	4.58222e-09	3.19801e-07	6.84498e-12	1.24579e-10	[2]	Group145	16.879	53	[ADRB2, ALCAM, AXL, BMPR2, CACNG2, CD247, CHRNA7, CSF1R, DDR2, EPHA3, EPHA7, EPHB1, F3, FLT1, GABRA1, GABRA2, GABRA4, GABRA5, GABRB2, GABRB3, GABRG2, GFRA1, GRIA1, GRIA3, GRIK1, GRIK2, GRIK3, GRIN2B, GRIN3A, GRM7, IL23R, ITGA5, ITGA6, ITGB5, ITGB8, ITGBL1, KCTD16, KCTD8, LDLR, LEPR, LRRC7, MET, MUSK, NTRK2, PDGFRA, PEX5L, PLXNA4, RIPK1, ROR2, TEK, TF, TGFBR2, VWC2L]
GO:0030424	axon	GO_CellularComponent-EBI-UniProt-GOA_19.01.2019_00h00	6.28336e-08	3.09548e-06	1.28646e-07	7.31671e-07	[4, 5, 6]	Group136	16.0772	50	[ADGRL3, ALCAM, AP3B1, APP, AZIN2, CALB1, CASR, CDH8, CDHR2, CXADR, DNM3, DTNBP1, EPHB1, EXOC4, FAM168B, GABRA2, GABRG2, GRM3, HCN1, KCNMA1, KIF3A, KIF5C, LPAR3, LRRC7, MME, MYCBP2, MYO1D, NFIB, NMU, NRCAM, NRP2, NTRK2, PRKCB, PRSS12, PTPRK, ROR2, RUFY3, SCN2A, SCN8A, SCN9A, SEPT11, SEPT6, SLC18A1, SNCA, SPTBN4, SYT1, TMEM108, TNFRSF21, TRAK2, UNC13B]
GO:0071944	cell periphery	GO_CellularComponent-EBI-UniProt-GOA_19.01.2019_00h00	8.30491e-08	3.97449e-06	8.30491e-08	4.87579e-07	[2, 3]	Group137	9.12528	362	[ABCA1, ABCG2, ADCY1, ADGRG7, ADGRL3, ADGRL4, ADRA1A, ADRB2, AHSG, ALCAM, ALPI, ANO1, ANO4, ANXA2, ANXA5, AP2A2, APP, AR, ARHGAP10, ARHGAP18, ARRB1, ASAP1, ASIC2, ATP10D, ATP6V1C1, ATP8A1, ATP8B1, ATXN10, AVPR1A, AXL, BCAP29, BCAR1, BIN2, BLK, BMPR2, BOLA-DRB3, BTC, C5, CACNA1A, CACNA2D1, CACNA2D3, CACNB2, CACNG2, CAMK2D, CASR, CBLB, CD247, CD36, CD38, CD47, CD86, CDC42SE2, CDH12, CDH13, CDH2, CD…
GO:0120038	plasma membrane bounded cell projection part	GO_CellularComponent-EBI-UniProt-GOA_19.01.2019_00h00	9.95582e-08	4.50702e-06	1.57727e-16	2.87064e-14	[3, 4, 5]	Group155	12.3253	97	[ALCAM, AP3B1, APP, ARMC9, ASAP1, ASIC2, ATG5, ATXN10, AZIN2, BBS9, CACNA1A, CALB1, CASR, CD36, CDH8, CDHR2, CEP162, CHRM2, CHRM3, CNTNAP4, CXADR, CYBRD1, DCX, DNAH7, DNM3, DPP4, DPYSL5, DTNBP1, EPB41L5, EPHB1, EVC, EXOC4, FAP, GABRA1, GABRA2, GABRA4, GABRA5, GABRG2, GNAQ, GRM3, GRM7, HCN1, ITGA5, KCND2, KCND3, KCNMA1, KIF17, KIF3A, KIF5C, KIFAP3, KLHL1, LRRC7, MME, MSN, MYO10, MYO1D, NMU, NTRK2,…
GO:0034702	ion channel complex	GO_CellularComponent-EBI-UniProt-GOA_19.01.2019_00h00	4.92284e-07	1.5558e-05	0.00461207	0.00736313	[4, 5, 6]	Group148	16.8831	39	[AKAP6, CACNA1A, CACNA2D1, CACNA2D3, CACNB2, CACNG2, CFTR, CHRNA7, DPP10, DPP6, GABRA1, GABRA2, GABRA4, GABRA5, GABRB2, GABRG2, GRIA1, GRIA3, GRIK1, GRIK2, GRIK3, GRIN2B, GRIN3A, HCN1, KCNAB1, KCND2, KCND3, KCNJ3, KCNMA1, LRRC7, LRRC8C, SCN2A, SCN8A, SCN9A, TRPC3, TRPC5, TRPC7, TTYH2, VWC2L]
GO:0070161	anchoring junction	GO_CellularComponent-EBI-UniProt-GOA_19.01.2019_00h00	6.19303e-07	1.85238e-05	3.32649e-13	8.64886e-12	[2]	Group196	17.6768	35	[AFAP1, BCAR1, CDH12, CDH13, CDH2, CDH6, CDH7, CDH8, CDHR2, CLASP1, CPNE3, CTNNA1, CTNNA3, CXADR, DSC3, DSG2, EPB41L5, GSN, ITGA5, ITGB5, ITGB8, ITGBL1, LIN7A, LRRC7, MSN, PARVA, PARVB, PKP4, PTPRC, SHROOM3, SYNE2, SYNPO2, TEK, TNS1, VCL]
GO:0036477	somatodendritic compartment	GO_CellularComponent-EBI-UniProt-GOA_19.01.2019_00h00	7.01643e-07	1.99195e-05	3.83218e-09	3.17026e-08	[3, 4]	Group203	14.3229	55	[ALCAM, APP, ASIC2, ATXN10, AZIN2, CACNA1A, CACNG2, CALB1, CHRM2, CHRM3, CNTNAP4, DNM3, DPYSL5, DTNBP1, GABRA1, GABRA2, GABRA4, GABRA5, GABRG2, GRIK2, GRIN3A, GRM3, GRM7, HCN1, KCND2, KCND3, KIF17, KIF5C, KLHL1, LDLR, MME, MYO1D, NTRK2, PDE1A, PDE4B, PPP1R9A, PPP3CA, PRSS12, PTPRK, RAPGEF2, RELN, RUFY3, SEPT11, SEPT6, SGCE, SLC4A10, SNAP47, SNCA, SPTBN4, SYNPO, TMEM108, TOP1, TRAK2, USP8, ZNF385A]
GO:0005886	plasma membrane	GO_CellularComponent-EBI-UniProt-GOA_19.01.2019_00h00	8.25616e-07	2.19509e-05	8.30491e-08	4.87579e-07	[2, 3, 4]	Group137	8.98993	348	[ABCA1, ABCG2, ADCY1, ADGRG7, ADGRL3, ADGRL4, ADRA1A, ADRB2, AHSG, ALCAM, ALPI, ANO1, ANO4, ANXA2, ANXA5, AP2A2, APP, AR, ARHGAP10, ARHGAP18, ARRB1, ASAP1, ASIC2, ATP10D, ATP6V1C1, ATP8A1, ATP8B1, ATXN10, AVPR1A, AXL, BCAP29, BCAR1, BIN2, BLK, BMPR2, BOLA-DRB3, BTC, C5, CACNA1A, CACNA2D1, CACNA2D3, CACNB2, CACNG2, CAMK2D, CASR, CBLB, CD247, CD36, CD38, CD47, CD86, CDC42SE2, CDH12, CDH13, CDH2, CD…
GO:0005912	adherens junction	GO_CellularComponent-EBI-UniProt-GOA_19.01.2019_00h00	1.70856e-06	3.97478e-05	3.32649e-13	8.64886e-12	[3]	Group196	17.4603	33	[AFAP1, BCAR1, CDH12, CDH13, CDH2, CDH6, CDH7, CDH8, CDHR2, CLASP1, CPNE3, CTNNA1, CTNNA3, CXADR, EPB41L5, GSN, ITGA5, ITGB5, ITGB8, ITGBL1, LIN7A, LRRC7, MSN, PARVA, PARVB, PKP4, PTPRC, SHROOM3, SYNE2, SYNPO2, TEK, TNS1, VCL]
GO:0030425	dendrite	GO_CellularComponent-EBI-UniProt-GOA_19.01.2019_00h00	2.56728e-06	5.58466e-05	1.62449e-07	8.6958e-07	[4, 5, 6, 7]	Group092	15.0171	44	[ALCAM, ASIC2, ATXN10, AZIN2, CACNA1A, CALB1, CHRM2, CHRM3, CNTNAP4, DNM3, DPYSL5, DTNBP1, GABRA1, GABRA2, GABRA4, GABRA5, GABRG2, GRM3, GRM7, HCN1, KCND2, KCND3, KIF17, KIF5C, KLHL1, MME, MYO1D, NTRK2, PDE4B, PPP1R9A, PPP3CA, PRSS12, PTPRK, RELN, RUFY3, SEPT11, SEPT6, SGCE, SLC4A10, SNAP47, SYNPO, TMEM108, TRAK2, USP8]
GO:0098797	plasma membrane protein complex	GO_CellularComponent-EBI-UniProt-GOA_19.01.2019_00h00	4.38645e-06	8.6439e-05	0.00461207	0.00736313	[3, 4, 5, 6]	Group148	13.1004	60	[ALCAM, AP2A2, ARRB1, BOLA-DRB3, C5, CACNA1A, CACNA2D1, CACNA2D3, CACNB2, CACNG2, CD247, CDH12, CDH13, CDH2, CDH6, CDH7, CDH8, CDHR2, CHRNA7, CORO1C, DPP10, DPP6, EVC, F3, FCHO2, GJA5, GNA14, GNAQ, GNG7, GRIA1, GRIA3, GRIK1, GRIK2, GRIK3, GRIN2B, GRIN3A, HCN1, IL23R, ITGA5, ITGA6, ITGB5, ITGB8, ITGBL1, KCNAB1, KCND2, KCND3, KCNJ3, KCNMA1, LIN7A, LRRC7, NOX4, RIPK1, SCN2A, SCN8A, SCN9A, SGCD, SGCE…
GO:0005911	cell-cell junction	GO_CellularComponent-EBI-UniProt-GOA_19.01.2019_00h00	8.77025e-06	0.00016143	3.32649e-13	8.64886e-12	[2]	Group196	14.7482	41	[ADGRL3, CDH12, CDH13, CDH2, CDH6, CDH7, CDH8, CDHR2, CLDN10, CLDN16, CTNNA3, CXADR, DPP4, DSC3, DSG2, GJA5, ILDR1, ITGA5, LCP2, LIN7A, LRRC7, MAGI3, MPDZ, PATJ, PIK3R1, PIKFYVE, PKN2, PKP4, PRKCH, PTPRK, PTPRU, RAPGEF2, SCN2A, SDCCAG8, SHROOM3, SLC2A2, SPTBN4, TEK, THEMIS, TJP2, VCL]
GO:0042734	presynaptic membrane	GO_CellularComponent-EBI-UniProt-GOA_19.01.2019_00h00	1.58158e-05	0.000264914	2.40009e-07	1.09204e-06	[3, 4, 5, 6, 7, 8]	Group101	23.8806	16	[CDH2, CNTN1, CNTNAP4, DTNBP1, GRIK1, GRIK2, GRIK3, GRM3, GRM7, KCNJ3, KCTD16, NRXN1, SCN2A, SNAP91, SYT1, UNC13B]
GO:0031252	cell leading edge	GO_CellularComponent-EBI-UniProt-GOA_19.01.2019_00h00	2.93455e-05	0.000431173	0.000132107	0.000387798	[2, 3]	Group121	15.534	32	[CARMIL1, CDH2, CORO1C, CTNNA3, DPP4, EPB41L5, FAP, FER, GABRA1, GABRA2, GABRA4, GABRA5, GABRG2, GSN, ITGA5, ITGB1BP1, LDB2, MTM1, MYLK, MYO10, MYO1D, PARVB, PKN2, PTPRK, RASA1, RIPOR2, SGCE, SH3RF1, SH3YL1, SLC39A6, SYNE2, USH2A]
GO:0044297	cell body	GO_CellularComponent-EBI-UniProt-GOA_19.01.2019_00h00	2.93455e-05	0.000431173	3.83218e-09	3.17026e-08	[2, 3]	Group203	15.534	32	[ALCAM, APP, ASIC2, ATXN10, AZIN2, CACNA1A, CALB1, CCT7, CXADR, DPYSL5, GABRA2, GABRA5, GRIK2, GRIN3A, HSPA1L, KCND2, KCND3, KIF5C, KLHL1, MME, MYO1D, PACRG, PDE1A, PTPRK, RAPGEF2, RUFY3, SLC4A10, SNAP47, SNCA, SPTBN4, TOP1, ZNF385A]
GO:0099568	cytoplasmic region	GO_CellularComponent-EBI-UniProt-GOA_19.01.2019_00h00	3.67765e-05	0.000522039	0.00015397	0.000431115	[4, 5, 6, 7]	Group122	13.7705	42	[AP3B1, ATG5, CEP162, CLASP1, DCX, DNAH7, DTNBP1, EPB41, EXOC4, EXOC6, EXOC6B, FGF1, FRYL, GRM7, GSN, HMCN1, ITCH, KIF17, KIF3A, KIF5C, KIFAP3, MYO10, PLS1, SAXO1, SCIN, SEPT11, SEPT6, SHROOM3, SNCA, SNX9, SPAG17, SPINK5, SPTA1, SPTBN4, TMEM108, TMOD1, TRAF3IP1, TRAK2, UNC13B, WDPCP, WIPF1, WIPF2]
GO:0062023	collagen-containing extracellular matrix	GO_CellularComponent-EBI-UniProt-GOA_19.01.2019_00h00	4.05204e-05	0.000565598	0.000672593	0.00147484	[3, 4]	Group118	17.5182	24	[ADAMTS2, ANXA2, CLU, COL11A1, COL12A1, COL27A1, COL4A1, DCN, F3, FBN2, FN1, FREM1, GPC3, GPC4, GPC5, HMCN1, LAMC1, LTBP1, P3H2, PTPRZ1, SPARCL1, USH2A, VWF, WNT2]
GO:0034703	cation channel complex	GO_CellularComponent-EBI-UniProt-GOA_19.01.2019_00h00	4.77496e-05	0.000650249	0.00461207	0.00736313	[5, 6, 7]	Group148	16.092	28	[AKAP6, CACNA1A, CACNA2D1, CACNA2D3, CACNB2, CACNG2, DPP10, DPP6, GRIA1, GRIA3, GRIK1, GRIK2, GRIK3, GRIN2B, GRIN3A, HCN1, KCNAB1, KCND2, KCND3, KCNJ3, KCNMA1, SCN2A, SCN8A, SCN9A, TRPC3, TRPC5, TRPC7, VWC2L]
GO:0099240	intrinsic component of synaptic membrane	GO_CellularComponent-EBI-UniProt-GOA_19.01.2019_00h00	5.38973e-05	0.000716492	2.40009e-07	1.09204e-06	[2, 3, 4, 5, 6, 7, 8]	Group101	22.7273	15	[ADCY1, CACNG2, CDH2, CLSTN2, CNTN1, CNTNAP4, GABRA2, GABRB2, GRM3, KCND2, KCND3, KCNJ3, NETO1, NRP2, SCN2A]
GO:0031256	leading edge membrane	GO_CellularComponent-EBI-UniProt-GOA_19.01.2019_00h00	7.2025e-05	0.00092093	0.000132107	0.000387798	[3, 4, 5, 6]	Group121	20.4819	17	[DPP4, EPB41L5, FAP, GABRA1, GABRA2, GABRA4, GABRA5, GABRG2, ITGA5, MYO1D, PTPRK, RIPOR2, SGCE, SH3YL1, SLC39A6, SYNE2, USH2A]
GO:0005925	focal adhesion	GO_CellularComponent-EBI-UniProt-GOA_19.01.2019_00h00	9.38707e-05	0.00115613	3.32649e-13	8.64886e-12	[4, 5]	Group196	18.8119	19	[AFAP1, BCAR1, CLASP1, CPNE3, EPB41L5, GSN, ITGA5, ITGB5, ITGB8, ITGBL1, MSN, PARVA, PARVB, PTPRC, SYNE2, SYNPO2, TEK, TNS1, VCL]
GO:0009986	cell surface	GO_CellularComponent-EBI-UniProt-GOA_19.01.2019_00h00	9.80902e-05	0.00118202	9.80902e-05	0.0003078	[2, 3]	Group058	11.811	60	[ABCA1, ADAMTS9, ALCAM, ANGPTL3, ANXA5, APP, CD86, CDH12, CDH13, CDH2, CDH6, CDH7, CDH8, CDHR2, CFTR, CLSTN2, CSF1R, DCBLD2, DPP4, ENPP1, F3, FAP, FOLH1B, GFRA1, GPC4, IGF2R, IL23R, ITGA5, ITGB5, ITGB8, ITGBL1, KCNH5, KCNMA1, KRT4, LDLR, LEPR, LOC512464, LPL, MSN, NLGN1, NLGN3, PDIA3, PLA2G5, PROM1, PTPRC, PTPRK, RAET1G, ROBO1, RSPO2, SCARB1, SKINT1, TDGF1, TEK, TF, TGFBR2, TMX3, TNS1, TRPM8, UNC…
GO:0043025	neuronal cell body	GO_CellularComponent-EBI-UniProt-GOA_19.01.2019_00h00	0.000134507	0.00151208	3.83218e-09	3.17026e-08	[3, 4, 5]	Group203	15.4286	27	[ALCAM, APP, ASIC2, ATXN10, AZIN2, CACNA1A, CALB1, DPYSL5, GABRA2, GRIK2, GRIN3A, KCND2, KCND3, KIF5C, KLHL1, MME, MYO1D, PDE1A, PTPRK, RAPGEF2, RUFY3, SLC4A10, SNAP47, SNCA, SPTBN4, TOP1, ZNF385A]
GO:0032589	neuron projection membrane	GO_CellularComponent-EBI-UniProt-GOA_19.01.2019_00h00	0.000180006	0.00189629	0.000132107	0.000387798	[3, 4, 5, 6, 7, 8]	Group121	30	9	[GABRA1, GABRA2, GABRA4, GABRA5, GABRG2, MYO1D, RIPOR2, SGCE, USH2A]
GO:0019897	extrinsic component of plasma membrane	GO_CellularComponent-EBI-UniProt-GOA_19.01.2019_00h00	0.000247539	0.00235584	3.32649e-13	8.64886e-12	[3, 4, 5, 6]	Group196	16.2963	22	[BLK, CDH12, CDH13, CDH2, CDH6, CDH7, CDH8, CDHR2, F3, FER, GNA14, GNAQ, GNG7, KCNAB1, LCK, PLG, RGS1, SNAP91, SNX9, TF, USP8, WNT2]
GO:0098936	intrinsic component of postsynaptic membrane	GO_CellularComponent-EBI-UniProt-GOA_19.01.2019_00h00	0.000254003	0.0024037	4.24498e-09	3.21911e-08	[3, 4, 5, 6, 7, 8, 9]	Group157	23.0769	12	[ADCY1, CACNG2, CDH2, CLSTN2, CNTN1, GABRA2, GABRB2, GRM3, KCND2, KCND3, NETO1, NRP2]
GO:0098984	neuron to neuron synapse	GO_CellularComponent-EBI-UniProt-GOA_19.01.2019_00h00	0.000293369	0.00269996	1.62449e-07	8.6958e-07	[2]	Group092	15.4839	24	[ADCY1, CACNG2, CALB1, CDH2, CLSTN2, CNKSR2, DNAJC6, DNM3, DTNBP1, GRIK2, GRIN2B, GRM1, GRM3, KCND2, LIN7A, LRRC7, NETO1, NTRK2, PDE4B, PKP4, PPP1R9A, RAPGEF4, TMEM108, USP8]
GO:0099572	postsynaptic specialization	GO_CellularComponent-EBI-UniProt-GOA_19.01.2019_00h00	0.00031184	0.00282341	4.48675e-11	5.44392e-10	[2, 3, 4]	Group156	15.1515	25	[ADCY1, CACNG2, CDH2, CLSTN2, CNKSR2, DNAJC6, DNM3, DTNBP1, GABRA2, GABRB2, GRIK2, GRIN2B, GRM1, GRM3, KCND2, KCND3, LIN7A, LRRC7, NETO1, NTRK2, PDE4B, PKP4, PPP1R9A, TMEM108, USP8]
GO:1902711	GABA-A receptor complex	GO_CellularComponent-EBI-UniProt-GOA_19.01.2019_00h00	0.00033056	0.00294515	3.83218e-09	3.17026e-08	[4]	Group203	35	7	[GABRA1, GABRA2, GABRA4, GABRA5, GABRB2, GABRB3, GABRG2]
GO:0034707	chloride channel complex	GO_CellularComponent-EBI-UniProt-GOA_19.01.2019_00h00	0.000452892	0.00373691	0.000192246	0.000507083	[5, 6, 7]	Group184	29.6296	8	[CFTR, GABRA1, GABRA2, GABRA4, GABRA5, GABRB2, GABRG2, TTYH2]
GO:0008328	ionotropic glutamate receptor complex	GO_CellularComponent-EBI-UniProt-GOA_19.01.2019_00h00	0.000512836	0.00401402	3.45385e-11	4.49001e-10	[5, 6, 7, 8, 9]	Group183	24.3902	10	[CACNG2, GRIA1, GRIA3, GRIK1, GRIK2, GRIK3, GRIN2B, GRIN3A, LRRC7, VWC2L]
GO:0099060	integral component of postsynaptic specialization membrane	GO_CellularComponent-EBI-UniProt-GOA_19.01.2019_00h00	0.000508116	0.0040146	4.24498e-09	3.21911e-08	[3, 4, 5, 6, 7, 8, 9, 10, 11]	Group157	26.4706	9	[ADCY1, CACNG2, CDH2, CLSTN2, GABRA2, GABRB2, KCND2, KCND3, NETO1]
GO:0045177	apical part of cell	GO_CellularComponent-EBI-UniProt-GOA_19.01.2019_00h00	0.00057434	0.00443327	0.00057434	0.00129049	[2, 3]	Group077	13.9303	28	[ADRB2, CD36, CDH2, CDHR2, CFTR, CPO, DPP4, DRAM2, EDA, F3, FAP, FN1, KCNMA1, LDLR, LOC512464, MPDZ, MSN, PATJ, PRKCI, PROM1, RIPOR2, SHROOM3, SLC2A2, STXBP3, SVBP, TEK, TF, USH2A]
GO:0014069	postsynaptic density	GO_CellularComponent-EBI-UniProt-GOA_19.01.2019_00h00	0.000824927	0.00580568	4.48675e-11	5.44392e-10	[3, 4, 5]	Group156	14.966	22	[ADCY1, CACNG2, CDH2, CLSTN2, CNKSR2, DNAJC6, DNM3, DTNBP1, GRIK2, GRIN2B, GRM1, GRM3, KCND2, LIN7A, LRRC7, NETO1, NTRK2, PDE4B, PKP4, PPP1R9A, TMEM108, USP8]
GO:0033267	axon part	GO_CellularComponent-EBI-UniProt-GOA_19.01.2019_00h00	0.000884614	0.00607266	1.28646e-07	7.31671e-07	[3, 4, 5, 6, 7]	Group136	14.3713	24	[AP3B1, APP, CASR, CDH8, CDHR2, CXADR, DTNBP1, EXOC4, KCNMA1, KIF3A, KIF5C, LRRC7, MYO1D, NMU, NTRK2, PRKCB, PRSS12, SCN2A, SLC18A1, SNCA, SPTBN4, TMEM108, TRAK2, UNC13B]
GO:0005938	cell cortex	GO_CellularComponent-EBI-UniProt-GOA_19.01.2019_00h00	0.000913268	0.00619322	1.93987e-05	6.92269e-05	[3, 4, 5, 6, 7, 8]	Group159	13.9037	26	[CLASP1, EPB41, EXOC4, EXOC6, EXOC6B, FGF1, FRYL, GRM7, GSN, HMCN1, ITCH, MYO10, PLS1, SCIN, SEPT11, SEPT6, SHROOM3, SNCA, SNX9, SPINK5, SPTA1, SPTBN4, TMOD1, UNC13B, WIPF1, WIPF2]
GO:0016528	sarcoplasm	GO_CellularComponent-EBI-UniProt-GOA_19.01.2019_00h00	0.000931902	0.0062941	0.000931902	0.0019495	[4, 5, 6]	Group086	22.7273	10	[AKAP6, CACNA2D1, CALU, CAMK2D, GSN, ITPR2, KLHL41, MEF2C, SGCD, SYNE2]
GO:0043197	dendritic spine	GO_CellularComponent-EBI-UniProt-GOA_19.01.2019_00h00	0.000987478	0.0066161	1.62449e-07	8.6958e-07	[3, 4, 5, 6, 7, 8]	Group092	19.1176	13	[ASIC2, CALB1, DNM3, DTNBP1, GRM3, KCND2, NTRK2, PDE4B, PPP3CA, SEPT11, SEPT6, SYNPO, USP8]
GO:0031253	cell projection membrane	GO_CellularComponent-EBI-UniProt-GOA_19.01.2019_00h00	0.00106308	0.0070382	0.000132107	0.000387798	[3, 4, 5, 6, 7]	Group121	13.9665	25	[ASAP1, CD36, CDHR2, CYBRD1, DPP4, EPB41L5, EVC, FAP, GABRA1, GABRA2, GABRA4, GABRA5, GABRG2, ITGA5, MSN, MYO10, MYO1D, PROM1, RIPOR2, SGCE, SH3YL1, SLC39A6, SYNE2, USH2A, UTRN]
GO:0099634	postsynaptic specialization membrane	GO_CellularComponent-EBI-UniProt-GOA_19.01.2019_00h00	0.00117739	0.00752722	4.48675e-11	5.44392e-10	[2, 3, 4, 5, 6, 7, 8, 9]	Group156	20.7547	11	[ADCY1, CACNG2, CDH2, CLSTN2, GABRA2, GABRB2, GRIN2B, GRM1, KCND2, KCND3, NETO1]
GO:1990075	periciliary membrane compartment	GO_CellularComponent-EBI-UniProt-GOA_19.01.2019_00h00	0.00140704	0.00863292	0.00140704	0.00281407	[3, 4, 5, 6, 7]	Group054	75	3	[KIFAP3, RP2, USH2A]
GO:0098686	hippocampal mossy fiber to CA3 synapse	GO_CellularComponent-EBI-UniProt-GOA_19.01.2019_00h00	0.00151039	0.00919962	0.000904648	0.00191449	[3]	Group151	38.4615	5	[ADCY1, CACNG2, CALB1, GRIK2, RAPGEF4]
GO:0098802	plasma membrane receptor complex	GO_CellularComponent-EBI-UniProt-GOA_19.01.2019_00h00	0.00163461	0.00977846	6.84498e-12	1.24579e-10	[3, 4, 5, 6, 7]	Group145	14.4828	21	[ALCAM, CACNG2, CD247, CHRNA7, F3, GRIA1, GRIA3, GRIK1, GRIK2, GRIK3, GRIN2B, GRIN3A, IL23R, ITGA5, ITGA6, ITGB5, ITGB8, ITGBL1, LRRC7, TF, VWC2L]
GO:0031225	anchored component of membrane	GO_CellularComponent-EBI-UniProt-GOA_19.01.2019_00h00	0.00170884	0.0101141	0.00170884	0.00338052	[3, 4]	Group005	18.0556	13	[ALPI, CDH13, CNTN1, CPO, GFRA1, GPC3, GPC4, GPC5, LPL, LYPD8, NT5E, NTM, OPCML]
GO:0044306	neuron projection terminus	GO_CellularComponent-EBI-UniProt-GOA_19.01.2019_00h00	0.00188692	0.0109363	1.28646e-07	7.31671e-07	[3, 4, 5, 6]	Group136	19.6429	11	[CASR, CDH8, CDHR2, KCNMA1, MME, NMU, NTRK2, PRKCB, PRSS12, SLC18A1, UNC13B]
GO:0031982	vesicle	GO_CellularComponent-EBI-UniProt-GOA_19.01.2019_00h00	0.0019429	0.0111834	9.97579e-06	3.63119e-05	[3]	Group178	9.37759	113	[ABCA1, ABO, ADRB2, AHSG, ANGPTL3, ANXA2, AP2A2, AP3B1, APP, ARFGAP3, ARRB1, ATP8A1, AZIN2, BIRC6, CALU, CD47, CFTR, CLCN3, CLU, CORO1C, CXADR, DNAJC6, DNM3, DPP4, DTNBP1, DYNC1I1, EPHA3, EPHB1, ERGIC2, F3, FCHO2, FN1, GABRA1, GABRA2, GABRB2, GABRG2, GPNMB, GRB14, GSN, IGF2R, ITCH, ITGA5, ITPR2, KCNMA1, LDLR, LEPR, LOC512464, LRGUK, LTV1, MAP6D1, MIB1, MME, MPDZ, MTM1, MYO1D, NOSTRIN, NTRK2, PACR…
GO:0030027	lamellipodium	GO_CellularComponent-EBI-UniProt-GOA_19.01.2019_00h00	0.00201308	0.0113916	0.000132107	0.000387798	[3, 4, 5]	Group121	16	16	[CARMIL1, CDH2, CORO1C, CTNNA3, DPP4, FAP, FER, GSN, ITGB1BP1, MYLK, MYO10, PARVB, PKN2, SH3RF1, SLC39A6, SYNE2]
GO:0031012	extracellular matrix	GO_CellularComponent-EBI-UniProt-GOA_19.01.2019_00h00	0.00203622	0.0114837	0.000138099	0.000398952	[2, 3]	Group089	12.3077	32	[ADAMTS2, ADAMTS9, ANXA2, CLU, COL11A1, COL12A1, COL27A1, COL4A1, COL8A1, DCN, F3, FBN2, FN1, FREM1, GPC3, GPC4, GPC5, GPLD1, HAPLN1, HMCN1, LAMC1, LPL, LTBP1, NCAN, NDNF, P3H2, PTPRZ1, RELN, SPARCL1, USH2A, VWF, WNT2]
GO:0098796	membrane protein complex	GO_CellularComponent-EBI-UniProt-GOA_19.01.2019_00h00	0.00204981	0.0115216	0.00461207	0.00736313	[2, 3]	Group148	9.65732	93	[AKAP6, ALCAM, AP2A2, AP3B1, APOOL, ARFGAP3, ARRB1, ATP6V1C1, BOLA-DRB3, C5, CACNA1A, CACNA2D1, CACNA2D3, CACNB2, CACNG2, CD247, CDH12, CDH13, CDH2, CDH6, CDH7, CDH8, CDHR2, CFTR, CHCHD3, CHRNA7, CORO1C, DPP10, DPP6, EVC, F3, FCHO2, GABRA1, GABRA2, GABRA4, GABRA5, GABRB2, GABRG2, GJA5, GNA14, GNAQ, GNG7, GRIA1, GRIA3, GRIK1, GRIK2, GRIK3, GRIN2B, GRIN3A, HCN1, IL23R, ITGA5, ITGA6, ITGB5, ITGB8, I…
GO:0019898	extrinsic component of membrane	GO_CellularComponent-EBI-UniProt-GOA_19.01.2019_00h00	0.00247014	0.0135212	3.32649e-13	8.64886e-12	[2, 3]	Group196	12.6697	28	[BLK, CDH12, CDH13, CDH2, CDH6, CDH7, CDH8, CDHR2, COQ8A, F3, FER, GNA14, GNAQ, GNG7, JAKMIP1, KCNAB1, LCK, PIK3C2G, PIK3C3, PIK3R1, PLG, RGS1, SNAP91, SNX9, TF, USO1, USP8, WNT2]
GO:0015629	actin cytoskeleton	GO_CellularComponent-EBI-UniProt-GOA_19.01.2019_00h00	0.00259508	0.0138874	1.17231e-06	5.08003e-06	[5, 6, 7, 8]	Group134	11.6352	37	[ABLIM3, ACTR10, AFAP1, ARPC2, ASAP1, BIN2, CGN, CORO1C, CTNNA1, CTNNA2, DDR2, FER, FLT1, GAS7, GSN, MYH1, MYO10, MYO1D, NEBL, PARVA, PARVB, PLS1, PPP1R9A, PSTPIP2, SCIN, SHROOM3, SNCA, SNX9, SPTA1, SPTBN4, SYNPO, SYNPO2, TEK, TMOD1, VCL, WIPF1, WIPF2]
GO:0098858	actin-based cell projection	GO_CellularComponent-EBI-UniProt-GOA_19.01.2019_00h00	0.00274364	0.014543	0.00274364	0.00514786	[4, 5]	Group088	15.534	16	[ATP8B1, CDH23, CDHR2, CXADR, EPHB1, EXOC4, MSN, MTM1, MYO10, PROM1, RIPOR2, SYNE2, TEK, TMC2, USH2A, UTRN]
GO:0032590	dendrite membrane	GO_CellularComponent-EBI-UniProt-GOA_19.01.2019_00h00	0.00290674	0.0153107	3.83218e-09	3.17026e-08	[4, 5, 6, 7, 8, 9]	Group203	28.5714	6	[GABRA1, GABRA2, GABRA4, GABRA5, GABRG2, SGCE]
GO:0016342	catenin complex	GO_CellularComponent-EBI-UniProt-GOA_19.01.2019_00h00	0.00303929	0.0158592	3.32649e-13	8.64886e-12	[4, 5, 6, 7]	Group196	25	7	[CDH12, CDH13, CDH2, CDH6, CDH7, CDH8, CDHR2]
GO:0005769	early endosome	GO_CellularComponent-EBI-UniProt-GOA_19.01.2019_00h00	0.00310168	0.0160349	0.00310168	0.00570208	[4, 5, 6, 7, 8, 9]	Group043	13.1148	24	[ADRB2, ANGPTL3, APP, CFTR, CLCN3, EPHA3, EPHB1, F3, IGF2R, ITCH, LDLR, LOC512464, MME, NTRK2, PARM1, PIKFYVE, RPS6KC1, SH3GL2, STX7, TF, TM9SF4, TMEM108, USP8, WDFY1]
GO:0005913	cell-cell adherens junction	GO_CellularComponent-EBI-UniProt-GOA_19.01.2019_00h00	0.0033375	0.0167374	0.000535185	0.00121755	[3, 4]	Group124	18.3333	11	[CDH12, CDH13, CDH2, CDH6, CDH7, CDH8, CDHR2, CTNNA3, LRRC7, PKP4, VCL]
GO:0098862	cluster of actin-based cell projections	GO_CellularComponent-EBI-UniProt-GOA_19.01.2019_00h00	0.00354293	0.0173015	0.00354293	0.00614108	[2, 3]	Group082	16.092	14	[ATP8B1, CD36, CDH23, CDHR2, CYBRD1, LCTL, MME, MYO1D, PLS1, RIPOR2, SCIN, SLC2A2, TMC2, USH2A]
GO:0048471	perinuclear region of cytoplasm	GO_CellularComponent-EBI-UniProt-GOA_19.01.2019_00h00	0.0036907	0.0177133	0.0036907	0.00627765	[4, 5, 6, 7]	Group025	11.1732	40	[ABCA1, AKAP6, ARHGAP10, ATXN10, AZIN2, CLU, DNAJA1, EIF4E, F3, FAM168B, GALNT3, GOLGA1, IGF2R, ITGB1BP1, MSN, NOCT, NOX4, OSBP2, PATJ, PHEX, PIK3R1, PIKFYVE, PKN2, PKP4, PLA2G5, PLCZ1, PRKN, RAPGEF2, SH3RF1, SNAP47, SNCA, SPINK5, STK33, STX7, SYNJ1, TAOK1, TF, TNFSF13B, USO1, WDR44]
GO:0034358	plasma lipoprotein particle	GO_CellularComponent-EBI-UniProt-GOA_19.01.2019_00h00	0.00376146	0.01795	0.000149799	0.000425992	[2, 3, 4]	Group194	24.1379	7	[CLU, GPLD1, LDLR, LIPC, LPL, MSR1, PLA2G7]
GO:0098889	intrinsic component of presynaptic membrane	GO_CellularComponent-EBI-UniProt-GOA_19.01.2019_00h00	0.00375668	0.0179784	2.40009e-07	1.09204e-06	[3, 4, 5, 6, 7, 8, 9]	Group101	27.2727	6	[CDH2, CNTN1, CNTNAP4, GRM3, KCNJ3, SCN2A]
GO:0031258	lamellipodium membrane	GO_CellularComponent-EBI-UniProt-GOA_19.01.2019_00h00	0.00394077	0.0185415	0.0049241	0.0076597	[4, 5, 6, 7, 8]	Group117	40	4	[DPP4, FAP, SLC39A6, SYNE2]
GO:0016324	apical plasma membrane	GO_CellularComponent-EBI-UniProt-GOA_19.01.2019_00h00	0.00400769	0.0186988	0.00057434	0.00129049	[3, 4, 5, 6, 7]	Group077	13.4615	21	[ADRB2, CD36, CDHR2, CFTR, CPO, DPP4, DRAM2, F3, FN1, KCNMA1, MPDZ, MSN, PRKCI, PROM1, RIPOR2, SHROOM3, SLC2A2, STXBP3, TEK, TF, USH2A]
GO:0044448	cell cortex part	GO_CellularComponent-EBI-UniProt-GOA_19.01.2019_00h00	0.00458425	0.0209227	1.93987e-05	6.92269e-05	[4, 5, 6, 7, 8, 9]	Group159	14.4068	17	[CLASP1, EPB41, EXOC4, EXOC6, EXOC6B, GSN, PLS1, SEPT11, SEPT6, SHROOM3, SNX9, SPTA1, SPTBN4, TMOD1, UNC13B, WIPF1, WIPF2]
GO:0043195	terminal bouton	GO_CellularComponent-EBI-UniProt-GOA_19.01.2019_00h00	0.00477773	0.0213976	1.28646e-07	7.31671e-07	[3, 4, 5, 6, 7, 8, 9, 10]	Group136	26.087	6	[KCNMA1, NMU, NTRK2, PRSS12, SLC18A1, UNC13B]
GO:0045121	membrane raft	GO_CellularComponent-EBI-UniProt-GOA_19.01.2019_00h00	0.00501111	0.0221467	0.00501111	0.007729	[4, 5]	Group020	13.2075	21	[ABCA1, ADCY1, ADRA1A, CBLB, CD36, CORO1C, CXADR, DPP4, EPHB1, KCNMA1, LCK, LCP2, LDLR, MME, PIKFYVE, PTPRC, SCARB1, SLC8A1, STX12, TEK, TGFBR2]
GO:0005856	cytoskeleton	GO_CellularComponent-EBI-UniProt-GOA_19.01.2019_00h00	0.00538403	0.0231832	1.17231e-06	5.08003e-06	[4, 5, 6, 7]	Group134	8.93855	128	[ABLIM3, ACTR10, AFAP1, ARMC9, ARPC2, ASAP1, ATG5, BBS9, BIN2, BIRC6, BORCS5, CALD1, CAMSAP1, CCT7, CDC14B, CDC42SE2, CEP135, CEP162, CEP57L1, CGN, CLASP1, CORO1C, CTNNA1, CTNNA2, DCX, DDR2, DNAH7, DNAJA1, DYNC1I1, EML6, EPB41, EPB41L5, EVC, FCHO2, FER, FLT1, FSD1, GAS2, GAS7, GSN, IFT74, IFT80, ITGB1BP1, JAK1, JAKMIP1, JTB, KIF17, KIF21A, KIF2C, KIF3A, KIF5C, KIFAP3, KLHL41, KRT4, KRT6B, LCK, LR…
GO:0008023	transcription elongation factor complex	GO_CellularComponent-EBI-UniProt-GOA_19.01.2019_00h00	0.00568179	0.0241548	0.00568179	0.00847612	[2, 5, 6, 7, 8, 9, 10, 11, 12]	Group031	19.1489	9	[AFF1, EAF1, ELL, ELL2, ELP2, ELP4, MLLT3, MMS22L, SNW1]
GO:0016323	basolateral plasma membrane	GO_CellularComponent-EBI-UniProt-GOA_19.01.2019_00h00	0.00581897	0.0244894	0.00581897	0.00854075	[3, 4, 5, 6, 7]	Group065	14.4144	16	[CHRM3, CXADR, F3, HPGD, LDLR, LIN7A, LRRC7, MET, MSN, MYO1D, SLC26A5, SLC26A7, SLC40A1, SLC4A10, TEK, TF]
GO:0150034	distal axon	GO_CellularComponent-EBI-UniProt-GOA_19.01.2019_00h00	0.00581897	0.0244894	1.28646e-07	7.31671e-07	[4, 5, 6, 7, 8]	Group136	14.4144	16	[APP, CASR, CDH8, CDHR2, CXADR, DTNBP1, EXOC4, KCNMA1, KIF5C, NMU, NTRK2, PRKCB, PRSS12, SLC18A1, SNCA, UNC13B]
GO:0016529	sarcoplasmic reticulum	GO_CellularComponent-EBI-UniProt-GOA_19.01.2019_00h00	0.00581222	0.0245226	0.000931902	0.0019495	[4, 5, 6, 7, 8]	Group086	20.5128	8	[AKAP6, CACNA2D1, CALU, CAMK2D, ITPR2, KLHL41, SGCD, SYNE2]
GO:0044291	cell-cell contact zone	GO_CellularComponent-EBI-UniProt-GOA_19.01.2019_00h00	0.00581222	0.0245226	0.000535185	0.00121755	[3]	Group124	20.5128	8	[CDH2, CTNNA3, DSG2, GJA5, PKP4, SCN2A, SPTBN4, VCL]
GO:0031232	extrinsic component of external side of plasma membrane	GO_CellularComponent-EBI-UniProt-GOA_19.01.2019_00h00	0.00630202	0.0260639	0.00112206	0.00229454	[4, 5, 6, 7]	Group106	50	3	[F3, TF, WNT2]
GO:0005905	clathrin-coated pit	GO_CellularComponent-EBI-UniProt-GOA_19.01.2019_00h00	0.00921364	0.0354778	0.00921364	0.0128006	[2, 3, 4]	Group050	19.0476	8	[AP2A2, APP, ARRB1, F3, FCHO2, LDLR, SNAP91, TF]
GO:0031410	cytoplasmic vesicle	GO_CellularComponent-EBI-UniProt-GOA_19.01.2019_00h00	0.00976167	0.0369093	9.97579e-06	3.63119e-05	[4, 5, 6, 7]	Group178	9.01857	102	[ABCA1, ADRB2, ANGPTL3, ANXA2, AP2A2, AP3B1, APP, ARFGAP3, ARRB1, ATP8A1, AZIN2, BIRC6, CALU, CFTR, CLCN3, CLU, CORO1C, CXADR, DNM3, DPP4, DTNBP1, EPHA3, EPHB1, ERGIC2, F3, FCHO2, GABRA1, GABRA2, GABRB2, GABRG2, GPNMB, GRB14, GSN, IGF2R, ITCH, ITGA5, ITPR2, LDLR, LEPR, LOC512464, LRGUK, LTV1, MAP6D1, MIB1, MME, MPDZ, MTM1, MYO1D, NOSTRIN, NTRK2, PAM, PARM1, PDE4B, PDIA3, PIK3C3, PIKFYVE, PRKN, PR…
GO:0002102	podosome	GO_CellularComponent-EBI-UniProt-GOA_19.01.2019_00h00	0.0119321	0.0428891	0.00260441	0.00493753	[2, 4, 5, 6, 7, 8, 9]	Group113	25	5	[ASAP1, BIN2, GSN, SCIN, VCL]
GO:0044447	axoneme part	GO_CellularComponent-EBI-UniProt-GOA_19.01.2019_00h00	0.0119321	0.0428891	0.00015397	0.000431115	[3, 4, 5, 6, 7, 8, 9, 10, 11]	Group122	25	5	[CEP162, DNAH7, SAXO1, SPAG17, WDPCP]
GO:0032838	plasma membrane bounded cell projection cytoplasm	GO_CellularComponent-EBI-UniProt-GOA_19.01.2019_00h00	0.0130654	0.0454979	0.00436607	0.00715879	[4, 5, 6, 7, 8]	Group098	13.2231	16	[AP3B1, ATG5, CEP162, DCX, DNAH7, DTNBP1, KIF17, KIF3A, KIF5C, KIFAP3, SAXO1, SPAG17, TMEM108, TRAF3IP1, TRAK2, WDPCP]
GO:0005604	basement membrane	GO_CellularComponent-EBI-UniProt-GOA_19.01.2019_00h00	0.0141478	0.0484614	0.000672593	0.00147484	[4, 5]	Group118	16.6667	9	[ANXA2, COL27A1, COL4A1, FN1, FREM1, HMCN1, LAMC1, P3H2, USH2A]
GO:0044420	extracellular matrix component	GO_CellularComponent-EBI-UniProt-GOA_19.01.2019_00h00	0.0150287	0.0504471	0.000672593	0.00147484	[2, 3, 4]	Group118	18.9189	7	[COL11A1, COL12A1, COL27A1, COL4A1, FBN2, LTBP1, PTPRZ1]
GO:0045178	basal part of cell	GO_CellularComponent-EBI-UniProt-GOA_19.01.2019_00h00	0.015547	0.051772	0.00112206	0.00229454	[2, 3]	Group106	20.6897	6	[CLASP1, F3, FAP, MET, TEK, TF]
GO:0043083	synaptic cleft	GO_CellularComponent-EBI-UniProt-GOA_19.01.2019_00h00	0.0158205	0.052474	1.28646e-07	7.31671e-07	[2, 3]	Group136	37.5	3	[CDH8, CDHR2, PRSS12]
GO:0034362	low-density lipoprotein particle	GO_CellularComponent-EBI-UniProt-GOA_19.01.2019_00h00	0.0158205	0.052474	0.000149799	0.000425992	[3, 4, 5]	Group194	37.5	3	[LDLR, MSR1, PLA2G7]
GO:0042383	sarcolemma	GO_CellularComponent-EBI-UniProt-GOA_19.01.2019_00h00	0.0179058	0.0580119	0.0179058	0.0212997	[3, 4, 5]	Group014	14.6667	11	[CACNA2D1, CACNB2, CAMK2D, CDH2, PPP3CA, SCN2A, SGCD, SGCE, SLC8A1, UTRN, VCL]
GO:0030672	synaptic vesicle membrane	GO_CellularComponent-EBI-UniProt-GOA_19.01.2019_00h00	0.0219489	0.0675816	8.23617e-08	4.99661e-07	[2, 3, 4, 5, 6, 7, 8, 9, 10, 11, 12]	Group172	15.5172	9	[DTNBP1, SCAMP1, SLC18A1, SNAP47, SNCA, STX12, SYN3, SYT1, UNC13B]
GO:0031527	filopodium membrane	GO_CellularComponent-EBI-UniProt-GOA_19.01.2019_00h00	0.0224776	0.0690824	0.00274364	0.00514786	[4, 5, 6, 7, 8]	Group088	33.3333	3	[MYO10, SYNE2, UTRN]
GO:0030175	filopodium	GO_CellularComponent-EBI-UniProt-GOA_19.01.2019_00h00	0.0226188	0.069136	0.00274364	0.00514786	[5, 6]	Group088	16.3265	8	[CXADR, EPHB1, MSN, MTM1, MYO10, RIPOR2, SYNE2, UTRN]
GO:0005903	brush border	GO_CellularComponent-EBI-UniProt-GOA_19.01.2019_00h00	0.0243033	0.0728231	0.00354293	0.00614108	[3, 4]	Group082	15.2542	9	[CD36, CDHR2, CYBRD1, LCTL, MME, MYO1D, PLS1, SCIN, SLC2A2]
GO:0030863	cortical cytoskeleton	GO_CellularComponent-EBI-UniProt-GOA_19.01.2019_00h00	0.0251859	0.0747984	1.93987e-05	6.92269e-05	[5, 6, 7, 8, 9, 10]	Group159	14.4928	10	[CLASP1, GSN, PLS1, SHROOM3, SNX9, SPTA1, SPTBN4, TMOD1, WIPF1, WIPF2]
GO:0070382	exocytic vesicle	GO_CellularComponent-EBI-UniProt-GOA_19.01.2019_00h00	0.0294262	0.0845436	9.02432e-15	8.21213e-13	[4, 5, 6, 7, 8, 9]	Group165	12.0301	16	[CLCN3, DTNBP1, MME, PDE4B, RAB6A, SCAMP1, SLC18A1, SLC40A1, SNAP47, SNAP91, SNCA, STX12, STX7, SYN3, SYT1, UNC13B]
GO:0030864	cortical actin cytoskeleton	GO_CellularComponent-EBI-UniProt-GOA_19.01.2019_00h00	0.0345883	0.0957609	1.93987e-05	6.92269e-05	[4, 5, 6, 7, 8, 9, 10, 11]	Group159	15.0943	8	[GSN, PLS1, SHROOM3, SNX9, SPTA1, SPTBN4, WIPF1, WIPF2]
GO:0120111	neuron projection cytoplasm	GO_CellularComponent-EBI-UniProt-GOA_19.01.2019_00h00	0.0362532	0.0987383	0.00015397	0.000431115	[3, 4, 5, 6, 7, 8, 9]	Group122	15.9091	7	[AP3B1, DTNBP1, KIF17, KIF3A, KIF5C, TMEM108, TRAK2]
GO:0009925	basal plasma membrane	GO_CellularComponent-EBI-UniProt-GOA_19.01.2019_00h00	0.0362278	0.0988299	0.00112206	0.00229454	[3, 4, 5, 6, 7, 8]	Group106	22.2222	4	[F3, MET, TEK, TF]

## Sheet: Table S7c_ILLN_DMR_MF-GO
Table S7c. Molecular function gene ontology terms enriched for ILLN differentially methylated region genes
GOID	GOTerm	Ontology Source	Term PValue	Term PValue Corrected with Benjamini-Hochberg	Group PValue	Group PValue Corrected with Benjamini-Hochberg	GOLevels	GOGroups	% Associated Genes	Nr. Genes	Associated Genes Found
GO:0008092	cytoskeletal protein binding	GO_MolecularFunction-EBI-UniProt-GOA_19.01.2019_00h00	1.20221e-08	6.94379e-07	1.17231e-06	5.08003e-06	[3]	Group134	13.1503	91	[ABLIM3, ANXA2, ARPC2, CALD1, CAMSAP1, CDH12, CDH13, CDH2, CDH6, CDH7, CDH8, CDHR2, CEP57L1, CLASP1, CORO1C, CTNNA1, CTNNA2, CTNNA3, DBN1, DIAPH3, DNM3, DPYSL5, EML6, EPB41, EPB41L5, FCHO2, FMNL2, FMNL3, FSD1, GAS2, GAS7, GSN, HDGFL3, IFT74, JAKMIP1, KCNMA1, KIF17, KIF21A, KIF2C, KIF3A, KIF5C, KIFAP3, KTN1, LIMA1, MAP4, MAP6D1, MID1, MSN, MTSS1, MYH1, MYLK, MYO10, MYO1D, NAV3, NEBL, PACRG, PACSIN…
GO:0050839	cell adhesion molecule binding	GO_MolecularFunction-EBI-UniProt-GOA_19.01.2019_00h00	1.6124e-07	6.58724e-06	2.11071e-07	9.84998e-07	[3]	Group095	20.4082	30	[ANGPTL3, CDH12, CDH13, CDH2, CDH6, CDH7, CDH8, CDHR2, CTNNA1, CTNNA2, CTNNA3, CXADR, DSG2, FAP, FGF1, FN1, GPNMB, ITGA5, ITGB1BP1, ITGB5, ITGB8, ITGBL1, MSN, PKP4, PLPP3, PROM1, TENM1, TENM3, UTRN, VWF]
GO:0043167	ion binding	GO_MolecularFunction-EBI-UniProt-GOA_19.01.2019_00h00	1.86106e-07	6.63251e-06	1.86106e-07	8.91351e-07	[2]	Group112	8.90913	401	[ABCA1, ABCG2, ABL1, ABLIM3, ACAD11, ACADL, ACBD5, ACBD6, ACSS3, ADAMTS2, ADAMTS20, ADAMTS9, ADCY1, ADGRL3, ADGRL4, AGBL3, AGMO, AIFM1, AK3, AK4, ALPI, AMY2B, ANXA2, ANXA5, AOAH, AOX1, APLF, APP, AR, ARFGAP3, ARFIP1, ARL15, ARRB1, ASAP1, ASH1L, ATP10D, ATP2C1, ATP8A1, ATP8B1, AXL, BAZ2B, BIN2, BLK, BLVRA, BMPR2, BSPRY, C1GALT1, CA3, CALB1, CALU, CAMK2A, CAMK2D, CASK, CASR, CBLB, CCT7, CDC42BPA, C…
GO:0098960	postsynaptic neurotransmitter receptor activity	GO_MolecularFunction-EBI-UniProt-GOA_19.01.2019_00h00	2.49752e-06	5.5044e-05	3.45385e-11	4.49001e-10	[4]	Group183	30.4348	14	[CHRNA7, GABRA1, GABRA2, GABRA4, GABRA5, GABRB2, GABRB3, GABRG2, GRIA1, GRIK1, GRIK2, GRIK3, GRIN3A, GRM1]
GO:0008066	glutamate receptor activity	GO_MolecularFunction-EBI-UniProt-GOA_19.01.2019_00h00	2.76486e-06	5.8622e-05	3.45385e-11	4.49001e-10	[4]	Group183	41.6667	10	[GRIA1, GRIA3, GRIK1, GRIK2, GRIK3, GRIN2B, GRIN3A, GRM1, GRM3, GRM7]
GO:0005515	protein binding	GO_MolecularFunction-EBI-UniProt-GOA_19.01.2019_00h00	3.12303e-06	6.45811e-05	3.12303e-06	1.23563e-05	[2]	Group033	8.56581	437	[ABCA1, ABLIM3, ADCY1, ADRA1A, ADRB2, AHSG, AIFM1, AKAP6, ALCAM, ALX1, ANGPTL3, ANO1, ANO3, ANO4, ANXA2, ANXA5, AOX1, AP2A2, AP3B1, APBB2, APOOL, AR, ARFIP1, ARHGDIB, ARHGEF19, ARHGEF26, ARNT, ARNT2, ARPC2, ARRB1, ASB4, AXL, BABAM2, BCAR3, BHLHE40, BLK, BMP3, BMPR2, BTBD11, BTC, BTRC, CALD1, CAMK2A, CAMK2D, CAMKMT, CAMSAP1, CASR, CAST, CBLB, CCL21, CCT7, CD247, CDC42SE2, CDH12, CDH13, CDH2, CDH6,…
GO:0022824	transmitter-gated ion channel activity	GO_MolecularFunction-EBI-UniProt-GOA_19.01.2019_00h00	3.93602e-06	7.8486e-05	6.84498e-12	1.24579e-10	[5, 7, 8, 9]	Group145	27.7778	15	[CHRNA7, GABRA1, GABRA2, GABRA4, GABRA5, GABRB2, GABRB3, GABRG2, GRIA1, GRIA3, GRIK1, GRIK2, GRIK3, GRIN2B, GRIN3A]
GO:0043168	anion binding	GO_MolecularFunction-EBI-UniProt-GOA_19.01.2019_00h00	5.45031e-06	0.000104934	4.26036e-07	1.89118e-06	[3]	Group153	9.48874	219	[ABCA1, ABCG2, ABL1, ACAD11, ACADL, ACBD5, ACBD6, ACSS3, ADCY1, AIFM1, AK3, AK4, ANXA2, ANXA5, AOX1, APP, ARFIP1, ARL15, ARRB1, ATP10D, ATP2C1, ATP8A1, ATP8B1, AXL, BIN2, BLK, BMPR2, CAMK2A, CAMK2D, CASK, CASR, CCT7, CDC42BPA, CDK6, CFTR, CHD1L, CLCN3, COQ8A, CPNE3, CPNE8, CPS1, CSF1R, CSNK1G3, CTPS2, DAPK1, DARS, DCLK1, DDAH1, DDC, DDR2, DDX10, DDX23, DDX24, DDX3X, DECR1, DHX16, DHX37, DIRAS2, D…
GO:0008013	beta-catenin binding	GO_MolecularFunction-EBI-UniProt-GOA_19.01.2019_00h00	7.439e-06	0.000141595	7.439e-06	2.76306e-05	[3]	Group030	28	14	[AR, BTRC, CTNNA1, CTNNA3, CXADR, ESR1, LEF1, MED12L, PRKN, PTPRK, PTPRU, TCF4, TCF7, TCF7L2]
GO:0019199	transmembrane receptor protein kinase activity	GO_MolecularFunction-EBI-UniProt-GOA_19.01.2019_00h00	1.93162e-05	0.000314123	6.84498e-12	1.24579e-10	[4, 6]	Group145	23.5294	16	[AXL, BMPR2, CSF1R, DDR2, EPHA3, EPHA7, EPHB1, FLT1, MET, MUSK, NRP2, NTRK2, PDGFRA, ROR2, TEK, TGFBR2]
GO:0004714	transmembrane receptor protein tyrosine kinase activity	GO_MolecularFunction-EBI-UniProt-GOA_19.01.2019_00h00	1.96198e-05	0.000315991	1.25013e-09	1.26402e-08	[5, 7]	Group160	25.9259	14	[AXL, CSF1R, DDR2, EPHA3, EPHA7, EPHB1, FLT1, MET, MUSK, NRP2, NTRK2, PDGFRA, ROR2, TEK]
GO:0022851	GABA-gated chloride ion channel activity	GO_MolecularFunction-EBI-UniProt-GOA_19.01.2019_00h00	2.1485e-05	0.000342737	3.83218e-09	3.17026e-08	[5, 6, 7, 8, 9, 10]	Group203	50	7	[GABRA1, GABRA2, GABRA4, GABRA5, GABRB2, GABRB3, GABRG2]
GO:0003779	actin binding	GO_MolecularFunction-EBI-UniProt-GOA_19.01.2019_00h00	2.51582e-05	0.000390185	1.17231e-06	5.08003e-06	[4]	Group134	13.6364	45	[ABLIM3, ARPC2, CALD1, CORO1C, CTNNA1, CTNNA2, CTNNA3, DBN1, DIAPH3, EPB41, FMNL2, FMNL3, GAS7, GSN, KCNMA1, LIMA1, MSN, MTSS1, MYH1, MYLK, MYO10, MYO1D, NEBL, PACRG, PARVA, PARVB, PHACTR1, PLS1, PPP1R9A, PRKN, PSTPIP2, SCIN, SHROOM3, SNCA, SPTBN4, SYNE2, SYNPO, SYNPO2, TBC1D21, TMOD1, TNS1, UTRN, VCL, WIPF1, WIPF2]
GO:0004713	protein tyrosine kinase activity	GO_MolecularFunction-EBI-UniProt-GOA_19.01.2019_00h00	2.87883e-05	0.000426729	1.25013e-09	1.26402e-08	[4, 6]	Group160	19.802	20	[ABL1, AXL, BLK, CSF1R, DDR2, EPHA3, EPHA7, EPHB1, FER, FLT1, JAK1, LCK, MET, MUSK, NRP2, NTRK2, PDGFRA, ROR2, TEK, TXK]
GO:0099529	neurotransmitter receptor activity involved in regulation of postsynaptic membrane potential	GO_MolecularFunction-EBI-UniProt-GOA_19.01.2019_00h00	3.45e-05	0.00049391	3.83218e-09	3.17026e-08	[5]	Group203	27.907	12	[CHRNA7, GABRA1, GABRA2, GABRA4, GABRA5, GABRB2, GABRB3, GABRG2, GRIK1, GRIK2, GRIK3, GRIN3A]
GO:0046873	metal ion transmembrane transporter activity	GO_MolecularFunction-EBI-UniProt-GOA_19.01.2019_00h00	6.40256e-05	0.000837834	0.00016627	0.000451658	[5, 6]	Group181	12.7604	49	[ANXA2, ANXA5, ASIC2, ATP2C1, CACNA1A, CACNA2D1, CACNA2D3, CACNB2, CACNG2, F3, GRIK1, GRIK2, GRIK3, GRIN2B, GRIN3A, HCN1, ITPR2, KCNAB1, KCND2, KCND3, KCNH5, KCNIP4, KCNJ3, KCNMA1, LOC512464, LOC531152, MRS2, SCN2A, SCN8A, SCN9A, SLC13A1, SLC13A4, SLC18A1, SLC20A2, SLC24A2, SLC31A1, SLC39A6, SLC40A1, SLC4A10, SLC4A7, SLC6A14, SLC8A1, SLC9A9, TF, TMC2, TRPC3, TRPC5, TRPC7, TRPM8]
GO:0046872	metal ion binding	GO_MolecularFunction-EBI-UniProt-GOA_19.01.2019_00h00	9.24121e-05	0.00114659	1.86106e-07	8.91351e-07	[4]	Group112	8.96861	240	[ABLIM3, ADAMTS2, ADAMTS20, ADAMTS9, ADCY1, ADGRL3, ADGRL4, AGBL3, AGMO, ALPI, ANXA2, ANXA5, AOAH, AOX1, APLF, APP, AR, ARFGAP3, ASAP1, ASH1L, ATP10D, ATP2C1, ATP8A1, ATP8B1, BAZ2B, BLVRA, BSPRY, C1GALT1, CA3, CALB1, CALU, CASR, CBLB, CDC42BPA, CDH12, CDH13, CDH2, CDH23, CDH6, CDH7, CDH8, CDHR2, CHN1, CLEC6A, CLSTN2, CPA5, CPO, CPQ, CPS1, CSRP2, CYP3A4, CYP3A5, DDAH1, DGKB, DMRT1, DNAH7, DNAJA1, …
GO:0043169	cation binding	GO_MolecularFunction-EBI-UniProt-GOA_19.01.2019_00h00	9.60545e-05	0.00116588	1.86106e-07	8.91351e-07	[3]	Group112	8.93246	246	[ABLIM3, ADAMTS2, ADAMTS20, ADAMTS9, ADCY1, ADGRL3, ADGRL4, AGBL3, AGMO, ALPI, AMY2B, ANXA2, ANXA5, AOAH, AOX1, APLF, APP, AR, ARFGAP3, ASAP1, ASH1L, ATP10D, ATP2C1, ATP8A1, ATP8B1, BAZ2B, BLVRA, BSPRY, C1GALT1, CA3, CALB1, CALU, CASR, CBLB, CDC42BPA, CDH12, CDH13, CDH2, CDH23, CDH6, CDH7, CDH8, CDHR2, CHN1, CHRNA7, CLEC6A, CLSTN2, CPA5, CPO, CPQ, CPS1, CSRP2, CYP3A4, CYP3A5, DDAH1, DGKB, DMRT1, …
GO:0004970	ionotropic glutamate receptor activity	GO_MolecularFunction-EBI-UniProt-GOA_19.01.2019_00h00	0.000100448	0.00118486	3.45385e-11	4.49001e-10	[5, 6, 8, 9, 10]	Group183	41.1765	7	[GRIA1, GRIA3, GRIK1, GRIK2, GRIK3, GRIN2B, GRIN3A]
GO:0045296	cadherin binding	GO_MolecularFunction-EBI-UniProt-GOA_19.01.2019_00h00	0.000138786	0.00152939	3.32649e-13	8.64886e-12	[4]	Group196	24.4898	12	[CDH12, CDH13, CDH2, CDH6, CDH7, CDH8, CDHR2, CTNNA1, CTNNA2, CTNNA3, PKP4, PROM1]
GO:0005216	ion channel activity	GO_MolecularFunction-EBI-UniProt-GOA_19.01.2019_00h00	0.000138099	0.00153189	3.83218e-09	3.17026e-08	[4, 6]	Group203	12.5333	47	[ANXA2, ASIC2, CACNA1A, CACNA2D1, CACNA2D3, CACNB2, CACNG2, CFTR, CHRNA7, CLCN3, CLIC2, GABRA1, GABRA2, GABRA4, GABRA5, GABRB2, GABRB3, GABRG2, GRIA1, GRIA3, GRIK1, GRIK2, GRIK3, GRIN2B, GRIN3A, HCN1, ITPR2, KCNAB1, KCND2, KCND3, KCNH5, KCNIP4, KCNJ3, KCNMA1, LRRC8C, SCN2A, SCN8A, SCN9A, SLC24A2, SLC26A7, SLC40A1, TMC2, TRPC3, TRPC5, TRPC7, TRPM8, TTYH2]
GO:0032559	adenyl ribonucleotide binding	GO_MolecularFunction-EBI-UniProt-GOA_19.01.2019_00h00	0.000150106	0.00164331	2.55016e-05	8.92555e-05	[5, 6, 7]	Group202	9.83734	127	[ABCA1, ABCG2, ABL1, ACBD5, ACBD6, ACSS3, ADCY1, AK3, AK4, ATP10D, ATP2C1, ATP8A1, ATP8B1, AXL, BLK, BMPR2, CAMK2A, CAMK2D, CASK, CCT7, CDC42BPA, CDK6, CFTR, CHD1L, COQ8A, CPS1, CSF1R, CSNK1G3, CTPS2, DAPK1, DARS, DCLK1, DDR2, DDX10, DDX23, DDX24, DDX3X, DHX16, DHX37, DNAH7, DNAJA1, EIF2AK3, ENPP1, EPHA3, EPHA7, EPHB1, FER, FLT1, GALK2, GCK, GCLC, GSK3B, GTF2F2, HCN1, HSPA13, HSPA1L, IARS2, IQCA1…
GO:0070679	inositol 1,4,5 trisphosphate binding	GO_MolecularFunction-EBI-UniProt-GOA_19.01.2019_00h00	0.000151428	0.00164703	0.0251859	0.0272847	[4]	Group081	46.1538	6	[ITPR2, PLCL1, PLCL2, TRPC3, TRPC5, TRPC7]
GO:0019899	enzyme binding	GO_MolecularFunction-EBI-UniProt-GOA_19.01.2019_00h00	0.000161539	0.00173447	0.000161539	0.000445455	[3]	Group097	9.6181	137	[ABCA1, ADRB2, ANXA2, ANXA5, AP3B1, AR, ARHGDIB, ARHGEF19, ARHGEF26, ASB4, BCAR3, CAST, CBLB, CD247, CDC42SE2, CDKN2B, CFTR, CHCHD3, CLU, CORO1C, CPNE3, CSF1R, DCUN1D4, DIAPH3, DNAJA1, DOCK10, DOCK7, DOCK9, DOK2, DPP4, EIF2AK3, EIF4E, ELAVL1, ELP2, ELP4, ESR1, ESR2, EXOC4, F3, FANCD2, FAP, FER, FHIT, FMNL2, FMNL3, FN1, GADD45A, GRB14, GTF2E1, HERC2, HINFP, HSPA1L, ITCH, ITGB1BP1, JAK1, JAKMIP1, K…
GO:0044877	protein-containing complex binding	GO_MolecularFunction-EBI-UniProt-GOA_19.01.2019_00h00	0.000189982	0.00196432	1.29202e-07	7.12569e-07	[2]	Group166	10.8033	78	[ABLIM3, ADRB2, ANGPTL3, ARPC2, ARRB1, CFTR, CLASP1, CORO1C, CTNNA1, CTNNA2, CTNNA3, DCN, DDR2, DDX3X, EED, ENPP1, EPHB1, FAP, FGF1, FN1, GAS7, GNA14, GNAQ, GPNMB, GRB10, GSN, GTF2E1, HMGN3, IFNAA, IFNT, ING2, ITCH, ITGA5, ITGB1BP1, ITGB5, ITGB8, ITGBL1, KIF3A, KIFAP3, LCK, LDLR, LIMA1, LPL, MSR1, MTF2, MTM1, MYH1, MYO10, MYO1D, NAA15, NEBL, NUF2, OLA1, PIK3R1, PINX1, PLPP3, PLS1, PPP1R9A, PSTPIP…
GO:0015075	ion transmembrane transporter activity	GO_MolecularFunction-EBI-UniProt-GOA_19.01.2019_00h00	0.000213568	0.00210428	3.88341e-05	0.000130885	[3]	Group180	10.6138	83	[ABCA1, ANXA2, ANXA5, ASIC2, ATP2C1, ATP6V1C1, ATP8B1, AZIN2, CACNA1A, CACNA2D1, CACNA2D3, CACNB2, CACNG2, CFTR, CHRNA7, CLCN3, CLIC2, COX10, F3, GABRA1, GABRA2, GABRA4, GABRA5, GABRB2, GABRB3, GABRG2, GRIA1, GRIA3, GRIK1, GRIK2, GRIK3, GRIN2B, GRIN3A, HCN1, ITPR2, KCNAB1, KCND2, KCND3, KCNH5, KCNIP4, KCNJ3, KCNMA1, LOC282685, LOC512464, LOC531152, LRRC8C, MRS2, SCN2A, SCN8A, SCN9A, SLC13A1, SLC1…
GO:0005509	calcium ion binding	GO_MolecularFunction-EBI-UniProt-GOA_19.01.2019_00h00	0.000225697	0.00219792	0.000225697	0.000578546	[5]	Group032	11.2676	64	[ADGRL3, ADGRL4, ANXA2, ANXA5, AOAH, ATP2C1, CALB1, CALU, CASR, CBLB, CDH12, CDH13, CDH2, CDH23, CDH6, CDH7, CDH8, CDHR2, CLEC6A, CLSTN2, DGKB, DNAH7, DSC3, DSG2, ENPP2, EPS15L1, FAT3, FBLN1, FBN2, FSTL1, GALNT3, GSN, HMCN1, ITPR2, KCNIP4, LDLR, LPL, LTBP1, MAN1A1, NCAN, NELL2, OIT3, PCDH7, PCDHA13, PCP4, PLA2G5, PLCB1, PLCZ1, PLS1, SCIN, SLC8A1, SLIT2, SLIT3, SMOC2, SNCA, SPARCL1, SPOCK1, SPTA1,…
GO:0042578	phosphoric ester hydrolase activity	GO_MolecularFunction-EBI-UniProt-GOA_19.01.2019_00h00	0.000282459	0.00261392	0.000260924	0.000659558	[4]	Group119	12.7796	40	[ALPI, CDC14B, DNAJC6, ENPP1, ENPP2, GPLD1, LCK, MINPP1, MTM1, MTMR7, NT5E, PDE11A, PDE1A, PDE4B, PDE5A, PDE7B, PLCB1, PLCL1, PLCL2, PLCXD3, PLCZ1, PLD1, PLPP3, PLPPR1, PPM1B, PPM1H, PPP2CB, PPP2R2B, PPP3CA, PTPN12, PTPRC, PTPRG, PTPRK, PTPRQ, PTPRR, PTPRU, PTPRZ1, RNGTT, SMPDL3A, SYNJ1]
GO:0022839	ion gated channel activity	GO_MolecularFunction-EBI-UniProt-GOA_19.01.2019_00h00	0.000316264	0.00284808	0.00461207	0.00736313	[4, 6]	Group148	12.9252	38	[ANXA2, ASIC2, CACNA1A, CACNA2D1, CACNA2D3, CACNB2, CACNG2, CFTR, CHRNA7, CLCN3, GABRA1, GABRA2, GABRA4, GABRA5, GABRB2, GABRB3, GABRG2, GRIA1, GRIA3, GRIK1, GRIK2, GRIK3, GRIN2B, GRIN3A, HCN1, ITPR2, KCNAB1, KCND2, KCND3, KCNH5, KCNIP4, KCNJ3, KCNMA1, SCN2A, SCN8A, SCN9A, TMC2, TTYH2]
GO:0004890	GABA-A receptor activity	GO_MolecularFunction-EBI-UniProt-GOA_19.01.2019_00h00	0.00033056	0.00294515	3.83218e-09	3.17026e-08	[5]	Group203	35	7	[GABRA1, GABRA2, GABRA4, GABRA5, GABRB2, GABRB3, GABRG2]
GO:0015267	channel activity	GO_MolecularFunction-EBI-UniProt-GOA_19.01.2019_00h00	0.000390552	0.00337203	3.83218e-09	3.17026e-08	[4]	Group203	11.9107	48	[ANXA2, ASIC2, CACNA1A, CACNA2D1, CACNA2D3, CACNB2, CACNG2, CFTR, CHRNA7, CLCN3, CLIC2, GABRA1, GABRA2, GABRA4, GABRA5, GABRB2, GABRB3, GABRG2, GJA5, GRIA1, GRIA3, GRIK1, GRIK2, GRIK3, GRIN2B, GRIN3A, HCN1, ITPR2, KCNAB1, KCND2, KCND3, KCNH5, KCNIP4, KCNJ3, KCNMA1, LRRC8C, SCN2A, SCN8A, SCN9A, SLC24A2, SLC26A7, SLC40A1, TMC2, TRPC3, TRPC5, TRPC7, TRPM8, TTYH2]
GO:0008081	phosphoric diester hydrolase activity	GO_MolecularFunction-EBI-UniProt-GOA_19.01.2019_00h00	0.000388814	0.00337442	0.000260924	0.000659558	[5]	Group119	19.2308	15	[ENPP1, ENPP2, GPLD1, PDE11A, PDE1A, PDE4B, PDE5A, PDE7B, PLCB1, PLCL1, PLCL2, PLCXD3, PLCZ1, PLD1, SMPDL3A]
GO:0005524	ATP binding	GO_MolecularFunction-EBI-UniProt-GOA_19.01.2019_00h00	0.000579773	0.00445468	0.00417186	0.00690254	[3, 5, 6, 7, 8]	Group171	9.60769	120	[ABCA1, ABCG2, ABL1, ACSS3, ADCY1, AK3, AK4, ATP10D, ATP2C1, ATP8A1, ATP8B1, AXL, BLK, BMPR2, CAMK2A, CAMK2D, CASK, CCT7, CDC42BPA, CDK6, CFTR, CHD1L, COQ8A, CPS1, CSF1R, CSNK1G3, CTPS2, DAPK1, DARS, DCLK1, DDR2, DDX10, DDX23, DDX24, DDX3X, DHX16, DHX37, DNAH7, DNAJA1, EIF2AK3, ENPP1, EPHA3, EPHA7, EPHB1, FER, FLT1, GALK2, GCK, GSK3B, GTF2F2, HSPA13, HSPA1L, IARS2, IQCA1, JAK1, KALRN, KIF17, KIF2…
GO:0015276	ligand-gated ion channel activity	GO_MolecularFunction-EBI-UniProt-GOA_19.01.2019_00h00	0.000592504	0.00451111	3.45385e-11	4.49001e-10	[5, 7]	Group183	16	20	[ASIC2, CFTR, CHRNA7, GABRA1, GABRA2, GABRA4, GABRA5, GABRB2, GABRB3, GABRG2, GRIA1, GRIA3, GRIK1, GRIK2, GRIK3, GRIN2B, GRIN3A, HCN1, ITPR2, KCNJ3]
GO:0008503	benzodiazepine receptor activity	GO_MolecularFunction-EBI-UniProt-GOA_19.01.2019_00h00	0.000612341	0.00459942	3.83218e-09	3.17026e-08	[4]	Group203	45.4545	5	[GABRA1, GABRA2, GABRA4, GABRA5, GABRG2]
GO:0019902	phosphatase binding	GO_MolecularFunction-EBI-UniProt-GOA_19.01.2019_00h00	0.000666495	0.00491797	0.000666495	0.00147929	[4]	Group087	15.7407	18	[AP3B1, CHCHD3, CSF1R, EIF2AK3, FER, JAK1, KIFAP3, LCK, MET, MTMR9, PHACTR1, PIK3R1, PPP6R3, SH3RF2, SH3YL1, SMAD2, SPTBN4]
GO:0016301	kinase activity	GO_MolecularFunction-EBI-UniProt-GOA_19.01.2019_00h00	0.000721436	0.00530002	1.25013e-09	1.26402e-08	[4]	Group160	10.452	74	[ABL1, AK3, AK4, AXL, BLK, BMPR2, CAMK2A, CAMK2D, CASK, CDC42BPA, CDK6, COQ8A, CPNE3, CSF1R, CSNK1G3, DAPK1, DCLK1, DDR2, DGKB, DOLK, EIF2AK3, EPHA3, EPHA7, EPHB1, FER, FLT1, GALK2, GCK, GSK3B, JAK1, KALRN, LCK, LRGUK, MAP2K4, MAPK10, MAST1, MET, MUSK, MYLK, NRP2, NTRK2, PACSIN2, PDGFRA, PHKA2, PIK3C2G, PIK3C3, PIKFYVE, PIP4K2A, PKN2, PPIP5K2, PRKACB, PRKCB, PRKCH, PRKCI, PRKG1, PRKG2, RIPK1, ROC…
GO:0015318	inorganic molecular entity transmembrane transporter activity	GO_MolecularFunction-EBI-UniProt-GOA_19.01.2019_00h00	0.000744079	0.00537212	3.88341e-05	0.000130885	[3]	Group180	10.3825	76	[ANXA2, ANXA5, ASIC2, ATP2C1, ATP6V1C1, CACNA1A, CACNA2D1, CACNA2D3, CACNB2, CACNG2, CFTR, CHRNA7, CLCN3, CLIC2, COX10, F3, GABRA1, GABRA2, GABRA4, GABRA5, GABRB2, GABRB3, GABRG2, GRIA1, GRIA3, GRIK1, GRIK2, GRIK3, GRIN2B, GRIN3A, HCN1, ITPR2, KCNAB1, KCND2, KCND3, KCNH5, KCNIP4, KCNJ3, KCNMA1, LOC512464, LOC531152, LRRC8C, MRS2, SCN2A, SCN8A, SCN9A, SLC13A1, SLC13A4, SLC16A1, SLC16A14, SLC16A7, …
GO:0005516	calmodulin binding	GO_MolecularFunction-EBI-UniProt-GOA_19.01.2019_00h00	0.000741955	0.00537998	0.000741955	0.00158866	[3]	Group034	16.1017	19	[ADCY1, CALD1, CAMK2A, CAMK2D, CAMSAP1, EPB41, MAP6D1, MYH1, MYLK, MYO10, MYO1D, PCP4, PDE1A, PHKA2, PLCB1, PPP3CA, SLC8A1, SYT1, UNC13B]
GO:0030594	neurotransmitter receptor activity	GO_MolecularFunction-EBI-UniProt-GOA_19.01.2019_00h00	0.000832944	0.00583758	6.84498e-12	1.24579e-10	[3]	Group145	16.3636	18	[CHRM2, CHRM3, CHRNA7, GABRA1, GABRA2, GABRA4, GABRA5, GABRB2, GABRB3, GABRG2, GRIA1, GRIA3, GRIK1, GRIK2, GRIK3, GRIN2B, GRIN3A, GRM1]
GO:0016773	phosphotransferase activity, alcohol group as acceptor	GO_MolecularFunction-EBI-UniProt-GOA_19.01.2019_00h00	0.000894483	0.00609049	1.25013e-09	1.26402e-08	[4]	Group160	10.559	68	[ABL1, AXL, BLK, BMPR2, CAMK2A, CAMK2D, CASK, CDC42BPA, CDK6, CPNE3, CSF1R, CSNK1G3, DAPK1, DCLK1, DDR2, DGKB, DOLK, EIF2AK3, EPHA3, EPHA7, EPHB1, FAM20B, FER, FLT1, GALK2, GCK, GSK3B, JAK1, KALRN, LCK, MAP2K4, MAPK10, MAST1, MET, MUSK, MYLK, NRP2, NTRK2, PDGFRA, PHKA2, PIK3C2G, PIK3C3, PIKFYVE, PIP4K2A, PKN2, PRKACB, PRKCB, PRKCH, PRKCI, PRKG1, PRKG2, RIPK1, ROCK2, ROR2, RPS6KA3, RPS6KC1, STK24,…
GO:0051015	actin filament binding	GO_MolecularFunction-EBI-UniProt-GOA_19.01.2019_00h00	0.000938535	0.00631344	1.29202e-07	7.12569e-07	[3, 5]	Group166	14.557	23	[ABLIM3, ARPC2, CORO1C, CTNNA1, CTNNA2, CTNNA3, GAS7, GSN, LIMA1, MYH1, MYO10, MYO1D, NEBL, PLS1, PPP1R9A, PSTPIP2, SCIN, SHROOM3, SYNE2, TMOD1, VCL, WIPF1, WIPF2]
GO:0005543	phospholipid binding	GO_MolecularFunction-EBI-UniProt-GOA_19.01.2019_00h00	0.00108065	0.0071263	0.00352795	0.0061739	[3, 4]	Group091	12.037	39	[ANXA2, ANXA5, ARFIP1, ARRB1, ATP8B1, BIN2, CPNE3, CPNE8, F3, FCHO2, ING2, ITPR2, MME, MTM1, MYO10, NUP35, PACSIN2, PIK3C2G, PITPNM2, PLA2G5, PLA2G7, PLCB1, PLCZ1, PLD1, PRKCI, RPS6KC1, SCARB2, SCIN, SH3YL1, SNAP91, SNCA, SNX24, SNX25, SNX29, SNX9, SPTBN4, SYT1, UNC13B, WDFY1]
GO:0036094	small molecule binding	GO_MolecularFunction-EBI-UniProt-GOA_19.01.2019_00h00	0.0010978	0.00721103	4.26036e-07	1.89118e-06	[2]	Group153	8.86374	188	[ABCA1, ABCG2, ABL1, ACAD11, ACADL, ACBD5, ACBD6, ACSS3, ADCY1, AIFM1, AK3, AK4, ALDH1A1, AOX1, APLF, ARL15, ARRB1, ATP10D, ATP2C1, ATP8A1, ATP8B1, AXL, BDH2, BLK, BMPR2, CALB1, CAMK2A, CAMK2D, CASK, CASR, CCT7, CDC42BPA, CDK6, CFTR, CHD1L, CLEC6A, COQ8A, CPS1, CRCP, CSF1R, CSNK1G3, CTPS2, DAPK1, DARS, DCLK1, DDAH1, DDC, DDR2, DDX10, DDX23, DDX24, DDX3X, DECR1, DHX16, DHX37, DIRAS2, DNAH7, DNAJA1…
GO:0016772	transferase activity, transferring phosphorus-containing groups	GO_MolecularFunction-EBI-UniProt-GOA_19.01.2019_00h00	0.00120316	0.00763366	0.00417186	0.00690254	[3]	Group171	10.0119	84	[ABL1, AK3, AK4, AXL, BLK, BMPR2, CAMK2A, CAMK2D, CASK, CDC42BPA, CDK6, COQ8A, CPNE3, CRCP, CRLS1, CSF1R, CSNK1G3, DAPK1, DCLK1, DDR2, DGKB, DOLK, EIF2AK3, EPHA3, EPHA7, EPHB1, FAM20B, FER, FLT1, GALK2, GCK, GSK3B, JAK1, KALRN, LCK, LRGUK, MAP2K4, MAPK10, MAST1, MET, MUSK, MYLK, NRP2, NTRK2, PACSIN2, PDGFRA, PHKA2, PIGN, PIK3C2G, PIK3C3, PIKFYVE, PIP4K2A, PKN2, POLR3A, PPIP5K2, PRIM2, PRKACB, PRK…
GO:0005102	signaling receptor binding	GO_MolecularFunction-EBI-UniProt-GOA_19.01.2019_00h00	0.00124825	0.00783081	0.00124825	0.00252425	[3]	Group022	9.62963	104	[ABCA1, ANGPTL3, ANXA5, AR, ARNT2, ARRB1, BABAM2, BLK, BMP3, BTC, CBLB, CCL21, CPNE3, DEFB5, DKK2, DNAJA1, DOK2, DPP4, EDA, EFNA5, ENPP1, EPHA7, ESR1, F3, FAM19A5, FAP, FER, FGF1, FGF12, FN1, GNA14, GNAQ, GPNMB, GRB10, GRB14, HACL1, HGF, IFNAA, IFNT, IL23R, IL27, ITCH, ITGA5, ITGB1BP1, ITGB5, ITGB8, ITGBL1, JAK1, JAKMIP1, KL, KNG1, LAMA4, LCK, LEF1, LEPR, LPL, LRRC7, MSN, MYOD1, NCOR1, NETO1, NLG…
GO:0004672	protein kinase activity	GO_MolecularFunction-EBI-UniProt-GOA_19.01.2019_00h00	0.00131722	0.00814151	1.25013e-09	1.26402e-08	[3, 5]	Group160	10.7273	59	[ABL1, AXL, BLK, BMPR2, CAMK2A, CAMK2D, CASK, CDC42BPA, CDK6, CPNE3, CSF1R, CSNK1G3, DAPK1, DCLK1, DDR2, EIF2AK3, EPHA3, EPHA7, EPHB1, FER, FLT1, GSK3B, JAK1, KALRN, LCK, MAP2K4, MAPK10, MAST1, MET, MUSK, MYLK, NRP2, NTRK2, PDGFRA, PHKA2, PKN2, PRKACB, PRKCB, PRKCH, PRKCI, PRKG1, PRKG2, RIPK1, ROCK2, ROR2, RPS6KA3, RPS6KC1, STK24, STK3, STK33, STK36, STK39, TAOK1, TEK, TGFBR2, TNNI3K, TOP1, TXK, …
GO:0005253	anion channel activity	GO_MolecularFunction-EBI-UniProt-GOA_19.01.2019_00h00	0.00194495	0.0111568	0.000192246	0.000507083	[5, 6, 7]	Group184	17.8082	13	[CFTR, CLCN3, CLIC2, GABRA1, GABRA2, GABRA4, GABRA5, GABRB2, GABRB3, GABRG2, LRRC8C, SLC26A7, TTYH2]
GO:0022890	inorganic cation transmembrane transporter activity	GO_MolecularFunction-EBI-UniProt-GOA_19.01.2019_00h00	0.00195957	0.0112023	0.00016627	0.000451658	[4, 5]	Group181	10.6667	56	[ANXA2, ANXA5, ASIC2, ATP2C1, ATP6V1C1, CACNA1A, CACNA2D1, CACNA2D3, CACNB2, CACNG2, CHRNA7, CLCN3, COX10, F3, GRIA1, GRIA3, GRIK1, GRIK2, GRIK3, GRIN2B, GRIN3A, HCN1, ITPR2, KCNAB1, KCND2, KCND3, KCNH5, KCNIP4, KCNJ3, KCNMA1, LOC512464, LOC531152, MRS2, SCN2A, SCN8A, SCN9A, SLC13A1, SLC13A4, SLC18A1, SLC20A2, SLC24A2, SLC2A13, SLC31A1, SLC39A6, SLC40A1, SLC4A10, SLC4A7, SLC6A14, SLC8A1, SLC9A9, …
GO:0019903	protein phosphatase binding	GO_MolecularFunction-EBI-UniProt-GOA_19.01.2019_00h00	0.00201211	0.0114247	0.000666495	0.00147929	[5]	Group087	15.8537	14	[AP3B1, CSF1R, EIF2AK3, FER, JAK1, KIFAP3, LCK, MET, MTMR9, PHACTR1, PIK3R1, PPP6R3, SH3RF2]
GO:0005178	integrin binding	GO_MolecularFunction-EBI-UniProt-GOA_19.01.2019_00h00	0.00220731	0.012162	2.11071e-07	9.84998e-07	[3, 4]	Group095	17.5676	13	[ANGPTL3, FAP, FGF1, FN1, GPNMB, ITGA5, ITGB1BP1, ITGB5, ITGB8, ITGBL1, PLPP3, UTRN, VWF]
GO:0015108	chloride transmembrane transporter activity	GO_MolecularFunction-EBI-UniProt-GOA_19.01.2019_00h00	0.00254054	0.0136391	0.000192246	0.000507083	[5, 6]	Group184	16.6667	14	[CFTR, CLCN3, CLIC2, GABRA1, GABRA2, GABRA4, GABRA5, GABRB2, GABRB3, GABRG2, SLC18A1, SLC26A5, SLC26A7, TTYH2]
GO:0005261	cation channel activity	GO_MolecularFunction-EBI-UniProt-GOA_19.01.2019_00h00	0.00267704	0.0142804	0.00461207	0.00736313	[5, 6, 7]	Group148	11.8881	34	[ANXA2, ASIC2, CACNA1A, CACNA2D1, CACNA2D3, CACNB2, CACNG2, CHRNA7, GRIA1, GRIA3, GRIK1, GRIK2, GRIK3, GRIN2B, GRIN3A, HCN1, ITPR2, KCNAB1, KCND2, KCND3, KCNH5, KCNIP4, KCNJ3, KCNMA1, SCN2A, SCN8A, SCN9A, SLC24A2, SLC40A1, TMC2, TRPC3, TRPC5, TRPC7, TRPM8]
GO:0015103	inorganic anion transmembrane transporter activity	GO_MolecularFunction-EBI-UniProt-GOA_19.01.2019_00h00	0.00276746	0.014623	0.000192246	0.000507083	[4, 5]	Group184	14.7541	18	[CFTR, CLCN3, CLIC2, GABRA1, GABRA2, GABRA4, GABRA5, GABRB2, GABRB3, GABRG2, LRRC8C, SLC13A1, SLC18A1, SLC26A5, SLC26A7, SLC4A10, SLC4A7, TTYH2]
GO:0005096	GTPase activator activity	GO_MolecularFunction-EBI-UniProt-GOA_19.01.2019_00h00	0.00304452	0.0158372	2.55016e-05	8.92555e-05	[4, 5]	Group202	12.9534	25	[ARFGAP3, ARHGAP10, ARHGAP15, ARHGAP18, ARHGAP20, ARHGAP26, ARHGDIB, ASAP1, CHN1, ELMOD1, GNAQ, PLCB1, RAPGEF2, RASA1, RGS1, RP2, SRGAP1, STXBP5, TBC1D1, TBC1D12, TBC1D21, TBC1D22B, TBC1D8, TBC1D9B, USP6NL]
GO:0000166	nucleotide binding	GO_MolecularFunction-EBI-UniProt-GOA_19.01.2019_00h00	0.00311254	0.0159923	4.26036e-07	1.89118e-06	[3, 4]	Group153	8.82192	161	[ABCA1, ABCG2, ABL1, ACAD11, ACADL, ACBD5, ACBD6, ACSS3, ADCY1, AIFM1, AK3, AK4, ALDH1A1, AOX1, APLF, ARL15, ATP10D, ATP2C1, ATP8A1, ATP8B1, AXL, BDH2, BLK, BMPR2, CAMK2A, CAMK2D, CASK, CCT7, CDC42BPA, CDK6, CFTR, CHD1L, COQ8A, CPS1, CRCP, CSF1R, CSNK1G3, CTPS2, DAPK1, DARS, DCLK1, DDR2, DDX10, DDX23, DDX24, DDX3X, DECR1, DHX16, DHX37, DIRAS2, DNAH7, DNAJA1, DNM3, DPYD, EIF2AK3, ENPP1, EPHA3, EPH…
GO:0004690	cyclic nucleotide-dependent protein kinase activity	GO_MolecularFunction-EBI-UniProt-GOA_19.01.2019_00h00	0.0033289	0.0167949	0.0033289	0.00599861	[2, 5, 7]	Group013	60	3	[PRKACB, PRKG1, PRKG2]
GO:0008289	lipid binding	GO_MolecularFunction-EBI-UniProt-GOA_19.01.2019_00h00	0.00352795	0.0173294	0.00352795	0.0061739	[2]	Group091	10.3448	57	[ACBD5, ACBD6, ANXA2, ANXA5, AP2A2, AR, ARFIP1, ARRB1, ATP8B1, BIN2, BPIFC, CALB1, CPNE3, CPNE8, ESR1, ESR2, F3, FCHO2, FER, IGF2R, ING2, ITPR2, LOC510193, MME, MTM1, MYO10, NR1H4, NRF1, NUP35, OSBP2, OSBPL9, PACSIN2, PIK3C2G, PITPNM2, PLA2G5, PLA2G7, PLCB1, PLCZ1, PLD1, PRKCI, PROM1, RORA, RPS6KC1, SCARB1, SCARB2, SCIN, SH3YL1, SNAP91, SNCA, SNX24, SNX25, SNX29, SNX9, SPTBN4, SYT1, UNC13B, WDFY1]
GO:0051219	phosphoprotein binding	GO_MolecularFunction-EBI-UniProt-GOA_19.01.2019_00h00	0.00381284	0.0181435	0.00381284	0.00642534	[3]	Group080	18.0328	11	[BTRC, CBLB, IGF2R, LCK, MID1, PIK3R1, RASA1, SAMSN1, SHB, SNCA, TBL2]
GO:0022857	transmembrane transporter activity	GO_MolecularFunction-EBI-UniProt-GOA_19.01.2019_00h00	0.00390055	0.018404	3.88341e-05	0.000130885	[2]	Group180	9.49367	90	[ABCA1, ABCG2, ANXA2, ANXA5, ASIC2, ATP2C1, ATP6V1C1, ATP8B1, AZIN2, CACNA1A, CACNA2D1, CACNA2D3, CACNB2, CACNG2, CFTR, CHRNA7, CLCN3, CLIC2, COX10, F3, GABRA1, GABRA2, GABRA4, GABRA5, GABRB2, GABRB3, GABRG2, GJA5, GRIA1, GRIA3, GRIK1, GRIK2, GRIK3, GRIN2B, GRIN3A, HCN1, ITPR2, KCNAB1, KCND2, KCND3, KCNH5, KCNIP4, KCNJ3, KCNMA1, LOC282685, LOC512464, LOC514257, LOC531152, LRRC8C, MRS2, SCN2A, SCN…
GO:0050811	GABA receptor binding	GO_MolecularFunction-EBI-UniProt-GOA_19.01.2019_00h00	0.00394077	0.0185415	0.00470253	0.00744226	[4]	Group127	40	4	[JAKMIP1, PLCL1, PLCL2, TRAK2]
GO:0060589	nucleoside-triphosphatase regulator activity	GO_MolecularFunction-EBI-UniProt-GOA_19.01.2019_00h00	0.00463799	0.0209963	2.55016e-05	8.92555e-05	[3]	Group202	12.1212	28	[ARFGAP3, ARHGAP10, ARHGAP15, ARHGAP18, ARHGAP20, ARHGAP26, ARHGDIB, ASAP1, CHN1, DNAJA1, ELMOD1, GNAQ, ITGB1BP1, PLCB1, RAPGEF2, RASA1, RGS1, RP2, SLIT2, SRGAP1, STXBP5, TBC1D1, TBC1D12, TBC1D21, TBC1D22B, TBC1D8, TBC1D9B, USP6NL]
GO:0030551	cyclic nucleotide binding	GO_MolecularFunction-EBI-UniProt-GOA_19.01.2019_00h00	0.00558767	0.023937	0.00558767	0.00847464	[4, 5]	Group071	22.5806	7	[HCN1, PDE11A, PDE4B, PDE5A, PRKG1, RAPGEF2, RAPGEF4]
GO:0008324	cation transmembrane transporter activity	GO_MolecularFunction-EBI-UniProt-GOA_19.01.2019_00h00	0.0062269	0.025817	0.00016627	0.000451658	[4]	Group181	10.0346	58	[ANXA2, ANXA5, ASIC2, ATP2C1, ATP6V1C1, AZIN2, CACNA1A, CACNA2D1, CACNA2D3, CACNB2, CACNG2, CHRNA7, CLCN3, COX10, F3, GRIA1, GRIA3, GRIK1, GRIK2, GRIK3, GRIN2B, GRIN3A, HCN1, ITPR2, KCNAB1, KCND2, KCND3, KCNH5, KCNIP4, KCNJ3, KCNMA1, LOC282685, LOC512464, LOC531152, MRS2, SCN2A, SCN8A, SCN9A, SLC13A1, SLC13A4, SLC18A1, SLC20A2, SLC24A2, SLC2A13, SLC31A1, SLC39A6, SLC40A1, SLC4A10, SLC4A7, SLC6A14…
GO:0140096	catalytic activity, acting on a protein	GO_MolecularFunction-EBI-UniProt-GOA_19.01.2019_00h00	0.00651681	0.0268198	0.00417186	0.00690254	[2]	Group171	8.63612	164	[ABL1, ABO, ADAM12, ADAM22, ADAM23, ADAMTS19, ADAMTS2, ADAMTS20, ADAMTS3, ADAMTS6, ADAMTS9, AGBL3, ASB4, ASH1L, ATG10, AXL, BIRC6, BLK, BMPR2, BTRC, C1GALT1, CAMK2A, CAMK2D, CAMKMT, CASK, CBLB, CDC14B, CDC42BPA, CDK6, CPA5, CPNE3, CPO, CPQ, CSF1R, CSNK1G3, DAPK1, DCLK1, DDR2, DNAJC6, DPP10, DPP4, DPP6, EED, EIF2AK3, EPHA3, EPHA7, EPHB1, F3, FAP, FBXO30, FER, FLT1, FNTB, FOLH1B, GALNT13, GALNT18, …
GO:0017147	Wnt-protein binding	GO_MolecularFunction-EBI-UniProt-GOA_19.01.2019_00h00	0.00671682	0.0275078	0.00671682	0.00962568	[3]	Group069	21.875	7	[AXL, FZD3, MET, MUSK, RECK, ROR2, WLS]
GO:0005244	voltage-gated ion channel activity	GO_MolecularFunction-EBI-UniProt-GOA_19.01.2019_00h00	0.00713981	0.0289568	5.87852e-09	4.27956e-08	[5, 7]	Group187	12.8049	21	[ANXA2, CACNA1A, CACNA2D1, CACNA2D3, CACNB2, CACNG2, CLCN3, GRIN2B, GRIN3A, HCN1, KCNAB1, KCND2, KCND3, KCNH5, KCNIP4, KCNJ3, KCNMA1, SCN2A, SCN8A, SCN9A, TMC2]
GO:0016740	transferase activity	GO_MolecularFunction-EBI-UniProt-GOA_19.01.2019_00h00	0.00715878	0.0289637	0.00417186	0.00690254	[2]	Group171	8.58152	170	[ABL1, ABO, AGPAT4, AK3, AK4, ASB4, ASH1L, ATG10, ATG5, AXL, BIRC6, BLK, BMPR2, BTRC, C1GALT1, CAMK2A, CAMK2D, CAMKMT, CASK, CBLB, CDC42BPA, CDK6, CERS6, CHST11, CHST12, CHSY3, COQ8A, COX10, CPNE3, CRCP, CRLS1, CSF1R, CSNK1G3, DAPK1, DCLK1, DDR2, DGKB, DOLK, EED, EIF2AK3, ELOVL6, EPHA3, EPHA7, EPHB1, FAM20B, FBXO30, FER, FLT1, FNTB, GALK2, GALNT12, GALNT13, GALNT18, GALNT3, GALNTL6, GCK, GFPT2, G…
GO:0097367	carbohydrate derivative binding	GO_MolecularFunction-EBI-UniProt-GOA_19.01.2019_00h00	0.00721444	0.0291185	4.26036e-07	1.89118e-06	[2]	Group153	8.6413	159	[ABCA1, ABCG2, ABL1, ACBD5, ACBD6, ACSS3, ADCY1, AK3, AK4, ANXA5, APP, ARL15, ATP10D, ATP2C1, ATP8A1, ATP8B1, AXL, BLK, BMPR2, CAMK2A, CAMK2D, CASK, CCT7, CDC42BPA, CDK6, CFTR, CHD1L, COQ8A, CPS1, CSF1R, CSNK1G3, CTPS2, DAPK1, DARS, DCLK1, DCN, DDR2, DDX10, DDX23, DDX24, DDX3X, DHX16, DHX37, DIRAS2, DNAH7, DNAJA1, DNM3, EIF2AK3, ENPP1, EPHA3, EPHA7, EPHB1, EVA1C, FER, FGF1, FLT1, FN1, FSTL1, GALK…
GO:0015106	bicarbonate transmembrane transporter activity	GO_MolecularFunction-EBI-UniProt-GOA_19.01.2019_00h00	0.00743407	0.0297185	3.83218e-09	3.17026e-08	[4, 6]	Group203	27.7778	5	[CFTR, SLC26A5, SLC26A7, SLC4A10, SLC4A7]
GO:0008144	drug binding	GO_MolecularFunction-EBI-UniProt-GOA_19.01.2019_00h00	0.00759111	0.0302741	2.55016e-05	8.92555e-05	[2]	Group202	8.86076	126	[ABCA1, ABCG2, ABL1, ACSS3, ADCY1, AK3, AK4, ARRB1, ATP10D, ATP2C1, ATP8A1, ATP8B1, AXL, BLK, BMPR2, CAMK2A, CAMK2D, CASK, CCT7, CDC42BPA, CDK6, CFTR, CHD1L, CHRNA7, COQ8A, CPS1, CSF1R, CSNK1G3, CTPS2, DAPK1, DARS, DCLK1, DDC, DDR2, DDX10, DDX23, DDX24, DDX3X, DHX16, DHX37, DNAH7, DNAJA1, DPYD, EIF2AK3, ENPP1, EPHA3, EPHA7, EPHB1, FER, FLT1, GALK2, GCK, GRIN2B, GRIN3A, GSK3B, GTF2F2, HSPA13, HSPA…
GO:0000149	SNARE binding	GO_MolecularFunction-EBI-UniProt-GOA_19.01.2019_00h00	0.00910781	0.0352323	0.00229994	0.0044062	[3]	Group104	14.9425	13	[ABCA1, SNAP47, SNAP91, SNCA, STX12, STX7, STXBP3, STXBP5, SYBU, SYT1, UNC13B, UVRAG, VPS50]
GO:0001227	DNA-binding transcription repressor activity, RNA polymerase II-specific	GO_MolecularFunction-EBI-UniProt-GOA_19.01.2019_00h00	0.00923023	0.0354602	0.0133075	0.0170561	[4]	Group109	12.9252	19	[BCL6, BHLHE40, CHCHD3, CUX2, ETV3L, HINFP, MYT1L, NFX1, NR2E1, PCBP3, PRDM1, PRDM5, PRKN, SATB1, SKIL, SREBF2, TBX15, TCF7, TMEM2]
GO:0004879	nuclear receptor activity	GO_MolecularFunction-EBI-UniProt-GOA_19.01.2019_00h00	0.00947071	0.0363008	0.0180789	0.021366	[4]	Group111	20.5882	7	[AR, ESR1, ESR2, NR1H4, RORA, RORB, RXRG]
GO:0003700	DNA-binding transcription factor activity	GO_MolecularFunction-EBI-UniProt-GOA_19.01.2019_00h00	0.00962691	0.0365648	0.0133075	0.0170561	[2]	Group109	9.36375	78	[AFF1, ALX1, AR, ARNT, ARNT2, BARHL2, BCL6, BHLHE40, CHCHD3, CREB3L2, CREB5, CUX2, DMRT1, EBF1, EBF2, EGR3, ERG, ESR1, ESR2, ETS1, ETV1, ETV3L, ETV5, FOXJ2, FOXN3, FOXP1, FOXP2, GTF2I, HINFP, HLF, HNF4G, HOXA3, IKZF3, IRF1, KLF7, LEF1, LMX1A, LOC512684, MEF2C, MEOX2, MTF2, MYBL2, MYOD1, MYT1L, NFIA, NFIB, NFX1, NR1H4, NR2E1, NR3C2, NRF1, PBX1, PCBP3, POU6F2, PRDM1, PRDM5, PRKN, RORA, RORB, RUNX1,…
GO:0008194	UDP-glycosyltransferase activity	GO_MolecularFunction-EBI-UniProt-GOA_19.01.2019_00h00	0.010393	0.0388576	0.0101336	0.0137635	[4]	Group141	13.5593	16	[ABO, CHSY3, GALNT13, GALNT18, GALNT3, GXYLT1, GYS2, LOC781988, MGAT4A, MGAT5, NDST3, NDST4, UGT1A6, UGT2B10, UGT8, XXYLT1]
GO:0034185	apolipoprotein binding	GO_MolecularFunction-EBI-UniProt-GOA_19.01.2019_00h00	0.0104415	0.038952	3.13522e-05	0.000107662	[3]	Group167	42.8571	3	[ABCA1, LPL, SCARB1]
GO:0005539	glycosaminoglycan binding	GO_MolecularFunction-EBI-UniProt-GOA_19.01.2019_00h00	0.0108738	0.0400301	0.00441694	0.00711401	[3]	Group123	12.9496	18	[ANXA5, APP, DCN, EVA1C, FGF1, FN1, FSTL1, GPNMB, HAPLN1, LIPC, LPL, NCAN, NDNF, PTPRC, RSPO2, RSPO3, SLIT2, TGFBR2]
GO:0004725	protein tyrosine phosphatase activity	GO_MolecularFunction-EBI-UniProt-GOA_19.01.2019_00h00	0.0109661	0.0401932	0.000105284	0.000324775	[4, 7]	Group143	14.6067	13	[CDC14B, DNAJC6, MTM1, MTMR7, PTPN12, PTPRC, PTPRG, PTPRK, PTPRQ, PTPRR, PTPRU, PTPRZ1, RNGTT]
GO:0008201	heparin binding	GO_MolecularFunction-EBI-UniProt-GOA_19.01.2019_00h00	0.0112005	0.0406959	0.00441694	0.00711401	[3, 4]	Group123	14.1414	14	[ANXA5, APP, EVA1C, FGF1, FN1, FSTL1, GPNMB, LIPC, LPL, NDNF, PTPRC, RSPO2, RSPO3, SLIT2]
GO:0015631	tubulin binding	GO_MolecularFunction-EBI-UniProt-GOA_19.01.2019_00h00	0.0112916	0.0407617	1.17231e-06	5.08003e-06	[4]	Group134	11.336	28	[CAMSAP1, CEP57L1, CLASP1, DNM3, DPYSL5, EML6, FCHO2, FSD1, GAS2, HDGFL3, IFT74, JAKMIP1, KIF17, KIF21A, KIF2C, KIF3A, KIF5C, MAP4, MAP6D1, MID1, NAV3, PACRG, PDE4B, PRKN, SAXO1, SNCA, TAOK1, TRAF3IP1]
GO:0032555	purine ribonucleotide binding	GO_MolecularFunction-EBI-UniProt-GOA_19.01.2019_00h00	0.0112505	0.0407891	4.26036e-07	1.89118e-06	[4, 5, 6]	Group153	8.64731	140	[ABCA1, ABCG2, ABL1, ACBD5, ACBD6, ACSS3, ADCY1, AK3, AK4, ARL15, ATP10D, ATP2C1, ATP8A1, ATP8B1, AXL, BLK, BMPR2, CAMK2A, CAMK2D, CASK, CCT7, CDC42BPA, CDK6, CFTR, CHD1L, COQ8A, CPS1, CSF1R, CSNK1G3, CTPS2, DAPK1, DARS, DCLK1, DDR2, DDX10, DDX23, DDX24, DDX3X, DHX16, DHX37, DIRAS2, DNAH7, DNAJA1, DNM3, EIF2AK3, ENPP1, EPHA3, EPHA7, EPHB1, FER, FLT1, GALK2, GCK, GCLC, GIMAP7, GNA14, GNAQ, GSK3B, …
GO:0000981	DNA-binding transcription factor activity, RNA polymerase II-specific	GO_MolecularFunction-EBI-UniProt-GOA_19.01.2019_00h00	0.0121744	0.0433875	0.0133075	0.0170561	[3]	Group109	9.8513	53	[ALX1, AR, ARNT2, BARHL2, BCL6, BHLHE40, CHCHD3, CREB3L2, CUX2, DMRT1, EGR3, ERG, ESR1, ESR2, ETS1, ETV1, ETV3L, ETV5, FOXJ2, HINFP, HLF, IKZF3, IRF1, KLF7, LMX1A, MEF2C, MEOX2, MYBL2, MYOD1, MYT1L, NFIA, NFIB, NFX1, NR1H4, NR2E1, PCBP3, PRDM1, PRDM5, PRKN, RORA, RORB, RUNX1, RXRG, SATB1, SKIL, SMAD2, SOX2, SREBF2, TBX15, TCF7, TFDP2, TMEM2, ZMYM6]
GO:0008509	anion transmembrane transporter activity	GO_MolecularFunction-EBI-UniProt-GOA_19.01.2019_00h00	0.012158	0.0435142	0.000192246	0.000507083	[4]	Group184	10.9929	31	[ABCA1, ATP8B1, CFTR, CLCN3, CLIC2, GABRA1, GABRA2, GABRA4, GABRA5, GABRB2, GABRB3, GABRG2, LRRC8C, SLC13A1, SLC13A4, SLC16A1, SLC16A14, SLC16A7, SLC18A1, SLC26A5, SLC26A7, SLC2A2, SLC35A1, SLC35D2, SLC38A11, SLC4A10, SLC4A7, SLCO1A2, SLCO2B1, TMEM30C, TTYH2]
GO:0046914	transition metal ion binding	GO_MolecularFunction-EBI-UniProt-GOA_19.01.2019_00h00	0.0125338	0.0441051	1.86106e-07	8.91351e-07	[5]	Group112	9.23977	79	[ADAMTS2, ADAMTS20, ADAMTS9, AGBL3, AGMO, ALPI, AOX1, APP, AR, ATP2C1, BLVRA, BSPRY, CA3, CALB1, CPA5, CPO, CYP3A4, CYP3A5, DDAH1, DNAJC21, ENPP2, ESR1, ESR2, F3, FBXO30, FNTB, GALNT3, HERC2, HNF4G, KDM4A, L3MBTL3, LOC512464, MARCH11, ME1, MIB1, MID1, MME, MYCBP2, MYT1L, NFX1, NR1H4, NR2E1, NR3C2, P3H2, PAM, PEG10, PEPD, PGGT1B, PIAS4, PIKFYVE, PPM1B, PRICKLE1, PRKCB, RBM20, RORA, RORB, RTN4IP1, …
GO:0003707	steroid hormone receptor activity	GO_MolecularFunction-EBI-UniProt-GOA_19.01.2019_00h00	0.0125689	0.044136	0.0180789	0.021366	[3]	Group111	16.9811	9	[AR, ESR1, ESR2, HNF4G, NR1H4, NR2E1, RORA, RORB, RXRG]
GO:0031267	small GTPase binding	GO_MolecularFunction-EBI-UniProt-GOA_19.01.2019_00h00	0.0130533	0.0455504	0.000161539	0.000445455	[5]	Group097	10.6383	35	[ABCA1, ANXA2, ARHGDIB, ARHGEF19, ARHGEF26, CDC42SE2, CORO1C, DIAPH3, DOCK7, EXOC4, FMNL2, FMNL3, KALRN, MYCBP2, PEX5L, PKN2, PRKCH, RAB11FIP2, RAB3GAP2, RAPGEF2, RAPGEF4, RGL1, ROCK2, RPH3AL, SRGAP1, STXBP5, TBC1D1, TBC1D12, TBC1D21, TBC1D22B, TBC1D8, TBC1D9B, TRAPPC3L, USP6NL, WDR44]
GO:0016298	lipase activity	GO_MolecularFunction-EBI-UniProt-GOA_19.01.2019_00h00	0.013243	0.0459255	0.000260924	0.000659558	[4]	Group119	13.8614	14	[BREH1, ENPP2, GPLD1, LIPC, LIPK, LPL, PLA2G5, PLA2G7, PLCB1, PLCL1, PLCL2, PLCZ1, PLD1, SMPDL3A]
GO:0004721	phosphoprotein phosphatase activity	GO_MolecularFunction-EBI-UniProt-GOA_19.01.2019_00h00	0.0138393	0.0476971	0.000105284	0.000324775	[3, 6]	Group143	12.4183	19	[CDC14B, DNAJC6, LCK, MTM1, MTMR7, PPM1B, PPM1H, PPP2CB, PPP2R2B, PPP3CA, PTPN12, PTPRC, PTPRG, PTPRK, PTPRQ, PTPRR, PTPRU, PTPRZ1, RNGTT]
GO:0016597	amino acid binding	GO_MolecularFunction-EBI-UniProt-GOA_19.01.2019_00h00	0.0150287	0.0504471	0.0150287	0.0188636	[5]	Group066	18.9189	7	[CASR, DDAH1, GCLC, GRIN2B, GRIN3A, GRM7, UBR1]
GO:0045309	protein phosphorylated amino acid binding	GO_MolecularFunction-EBI-UniProt-GOA_19.01.2019_00h00	0.0150287	0.0504471	0.00381284	0.00642534	[4]	Group080	18.9189	7	[BTRC, CBLB, LCK, PIK3R1, RASA1, SAMSN1, SHB]
GO:0004653	polypeptide N-acetylgalactosaminyltransferase activity	GO_MolecularFunction-EBI-UniProt-GOA_19.01.2019_00h00	0.0158205	0.052474	0.0101336	0.0137635	[3, 6]	Group141	37.5	3	[GALNT13, GALNT18, GALNT3]
GO:1901681	sulfur compound binding	GO_MolecularFunction-EBI-UniProt-GOA_19.01.2019_00h00	0.0163377	0.0537636	0.00441694	0.00711401	[2]	Group123	12.4138	18	[ACBD5, ACBD6, ANXA5, APP, EVA1C, FGF1, FN1, FSTL1, GPNMB, HACL1, LIPC, LPL, NDNF, PTPRC, RSPO2, RSPO3, SLIT2, TPK1]
GO:0043565	sequence-specific DNA binding	GO_MolecularFunction-EBI-UniProt-GOA_19.01.2019_00h00	0.0163105	0.0537797	0.0133075	0.0170561	[5]	Group109	9.10112	81	[ALX1, AR, ARNT, ARNT2, BARHL2, BCL6, BHLHE40, CREB3L2, CUX2, DMRT1, EED, EGR3, ERG, ESR1, ESR2, ETS1, ETV1, ETV3L, ETV5, FOXJ2, FOXN3, FOXP1, FOXP2, GADD45A, GTF2E1, HINFP, HLF, HNF4G, HOXA3, HOXB9, IKZF3, IRF1, IRX5, LEF1, LMX1A, MEF2B, MEF2C, MEOX2, MTF2, MYBL2, MYOD1, MYT1L, NCOR1, NFIB, NFX1, NR1H4, NR2E1, NR3C2, NRF1, ORC2, PAX3, PBX1, PLAGL1, PPARGC1A, PRDM1, PRDM5, PRKN, RORA, RORB, RPA1,…
GO:0008017	microtubule binding	GO_MolecularFunction-EBI-UniProt-GOA_19.01.2019_00h00	0.0163887	0.0538257	6.91272e-09	4.8389e-08	[5]	Group150	11.7021	22	[CAMSAP1, CEP57L1, CLASP1, DNM3, DPYSL5, EML6, FCHO2, FSD1, GAS2, HDGFL3, JAKMIP1, KIF17, KIF21A, KIF2C, KIF3A, KIF5C, MAP4, MAP6D1, MID1, NAV3, SAXO1, TRAF3IP1]
GO:0004620	phospholipase activity	GO_MolecularFunction-EBI-UniProt-GOA_19.01.2019_00h00	0.0163047	0.0538665	0.000260924	0.000659558	[5]	Group119	14.8649	11	[ENPP2, GPLD1, LPL, PLA2G5, PLA2G7, PLCB1, PLCL1, PLCL2, PLCZ1, PLD1, SMPDL3A]
GO:0035591	signaling adaptor activity	GO_MolecularFunction-EBI-UniProt-GOA_19.01.2019_00h00	0.0173104	0.0563009	0.0173104	0.0208642	[3]	Group012	18.4211	7	[AFAP1L2, DOK2, GRB10, GRB14, PIK3R1, SH3RF1, SHB]
GO:0004012	phospholipid-translocating ATPase activity	GO_MolecularFunction-EBI-UniProt-GOA_19.01.2019_00h00	0.0179866	0.0581614	0.000512836	0.00118147	[4, 10]	Group107	22.7273	5	[ABCA1, ATP10D, ATP8A1, ATP8B1, TMEM30C]
GO:0035091	phosphatidylinositol binding	GO_MolecularFunction-EBI-UniProt-GOA_19.01.2019_00h00	0.0192969	0.0612166	0.00352795	0.0061739	[4, 5]	Group091	11.6667	21	[ANXA2, ARFIP1, ARRB1, ING2, ITPR2, MTM1, MYO10, PIK3C2G, PITPNM2, PLCB1, PLCZ1, PLD1, RPS6KC1, SCIN, SH3YL1, SNAP91, SNX24, SNX25, SNX29, SNX9, WDFY1]
GO:1901618	organic hydroxy compound transmembrane transporter activity	GO_MolecularFunction-EBI-UniProt-GOA_19.01.2019_00h00	0.0213288	0.0660364	0.000457294	0.00106702	[4]	Group161	19.3548	6	[SLC16A1, SLC16A7, SLC18A1, SLC2A13, SLCO1A2, SLCO2B1]
GO:0051020	GTPase binding	GO_MolecularFunction-EBI-UniProt-GOA_19.01.2019_00h00	0.0224777	0.0689563	0.000161539	0.000445455	[4]	Group097	9.92736	41	[ABCA1, ANXA2, ARHGDIB, ARHGEF19, ARHGEF26, BCAR3, CDC42SE2, CORO1C, DIAPH3, DOCK10, DOCK7, DOCK9, EXOC4, FMNL2, FMNL3, KALRN, MYCBP2, PEX5L, PKN2, PRKCH, RAB11FIP2, RAB3GAP2, RALGPS1, RALGPS2, RAPGEF2, RAPGEF4, RASA1, RGL1, ROCK2, RPH3AL, SRGAP1, STXBP5, TBC1D1, TBC1D12, TBC1D21, TBC1D22B, TBC1D8, TBC1D9B, TRAPPC3L, USP6NL, WDR44]
GO:0032050	clathrin heavy chain binding	GO_MolecularFunction-EBI-UniProt-GOA_19.01.2019_00h00	0.0224776	0.0690824	0.0224776	0.025729	[4]	Group009	33.3333	3	[ARRB1, DNAJC6, SNAP91]
GO:0005545	1-phosphatidylinositol binding	GO_MolecularFunction-EBI-UniProt-GOA_19.01.2019_00h00	0.0224776	0.0690824	0.0224776	0.025729	[5, 6]	Group039	33.3333	3	[SNAP91, SNX9, WDFY1]
GO:0019905	syntaxin binding	GO_MolecularFunction-EBI-UniProt-GOA_19.01.2019_00h00	0.0226188	0.069136	0.00229994	0.0044062	[4]	Group104	16.3265	8	[ABCA1, SNAP47, STX7, STXBP3, STXBP5, SYBU, SYT1, UNC13B]
GO:0044389	ubiquitin-like protein ligase binding	GO_MolecularFunction-EBI-UniProt-GOA_19.01.2019_00h00	0.0227647	0.069455	0.0227647	0.025734	[4]	Group018	11.4754	21	[ASB4, CLU, DNAJA1, FHIT, HERC2, HSPA1L, ITCH, JAK1, KDM4A, MID1, MYOD1, PACRG, PIAS4, PPARGC1A, PRKACB, PRKN, RIPK1, SLF1, SMAD2, SNX9, VCL]
GO:0016757	transferase activity, transferring glycosyl groups	GO_MolecularFunction-EBI-UniProt-GOA_19.01.2019_00h00	0.02315	0.0702469	0.0101336	0.0137635	[3]	Group141	10.687	28	[ABO, C1GALT1, CHSY3, GALNT12, GALNT13, GALNT18, GALNT3, GALNTL6, GTDC1, GXYLT1, GYS2, LOC781988, MGAT4A, MGAT5, NDST3, NDST4, PARP8, QTRT1, ST3GAL6, ST6GALNAC5, ST8SIA6, STT3B, TMTC1, TNKS, UGT1A6, UGT2B10, UGT8, XXYLT1]
GO:0140103	catalytic activity, acting on a glycoprotein	GO_MolecularFunction-EBI-UniProt-GOA_19.01.2019_00h00	0.0241522	0.0724998	0.0241522	0.0266406	[3]	Group051	25	4	[ABO, C1GALT1, MGAT4A, MGAT5]
GO:0071813	lipoprotein particle binding	GO_MolecularFunction-EBI-UniProt-GOA_19.01.2019_00h00	0.0241522	0.0724998	3.13522e-05	0.000107662	[4]	Group167	25	4	[LDLR, LPL, MSR1, SCARB1]
GO:0016247	channel regulator activity	GO_MolecularFunction-EBI-UniProt-GOA_19.01.2019_00h00	0.0249996	0.0743772	0.0249996	0.0272451	[2]	Group063	13.1313	13	[ADRB2, CACNG2, CFTR, CHRNA7, DPP6, GPLD1, GRM3, GRM7, KCNAB1, PRKCB, PRKG1, STX7, TSPAN13]
GO:0043178	alcohol binding	GO_MolecularFunction-EBI-UniProt-GOA_19.01.2019_00h00	0.0251859	0.0747984	0.0251859	0.0272847	[3]	Group081	14.4928	10	[ARRB1, ITPR2, OSBP2, PLCL1, PLCL2, PROM1, SCARB2, TRPC3, TRPC5, TRPC7]
GO:0005496	steroid binding	GO_MolecularFunction-EBI-UniProt-GOA_19.01.2019_00h00	0.0251859	0.0747984	0.0180789	0.021366	[3]	Group111	14.4928	10	[AR, CALB1, ESR1, ESR2, NR1H4, OSBP2, OSBPL9, PROM1, RORA, SCARB2]
GO:0043394	proteoglycan binding	GO_MolecularFunction-EBI-UniProt-GOA_19.01.2019_00h00	0.0257786	0.0760197	0.00441694	0.00711401	[3]	Group123	20.8333	5	[FN1, GPNMB, LPL, PTPRC, SLIT2]
GO:0016791	phosphatase activity	GO_MolecularFunction-EBI-UniProt-GOA_19.01.2019_00h00	0.0293139	0.0843657	0.000105284	0.000324775	[5]	Group143	10.7296	25	[ALPI, CDC14B, DNAJC6, LCK, MINPP1, MTM1, MTMR7, NT5E, PLPP3, PLPPR1, PPM1B, PPM1H, PPP2CB, PPP2R2B, PPP3CA, PTPN12, PTPRC, PTPRG, PTPRK, PTPRQ, PTPRR, PTPRU, PTPRZ1, RNGTT, SYNJ1]
GO:0030507	spectrin binding	GO_MolecularFunction-EBI-UniProt-GOA_19.01.2019_00h00	0.0298292	0.0855546	0.0298292	0.0312007	[4]	Group004	23.5294	4	[CAMSAP1, PTPRC, SLC26A5, SPTBN4]
GO:0015926	glucosidase activity	GO_MolecularFunction-EBI-UniProt-GOA_19.01.2019_00h00	0.0304219	0.0865139	0.0304219	0.0312813	[5]	Group061	30	3	[GANAB, KL, LCTL]
GO:0017081	chloride channel regulator activity	GO_MolecularFunction-EBI-UniProt-GOA_19.01.2019_00h00	0.0304219	0.0865139	0.0304219	0.0312813	[3]	Group068	30	3	[CFTR, CHRNA7, STX7]
GO:0019894	kinesin binding	GO_MolecularFunction-EBI-UniProt-GOA_19.01.2019_00h00	0.030371	0.0865161	0.030371	0.0314064	[4]	Group070	20	5	[JAKMIP1, KIFAP3, KTN1, SNCA, SYBU]
GO:0030544	Hsp70 protein binding	GO_MolecularFunction-EBI-UniProt-GOA_19.01.2019_00h00	0.030371	0.0865161	0.00437489	0.00710919	[4]	Group132	20	5	[DNAJA1, MSR1, PACRG, PRKN, SNCA]
GO:0016874	ligase activity	GO_MolecularFunction-EBI-UniProt-GOA_19.01.2019_00h00	0.0312731	0.0884837	0.0312731	0.0319758	[2]	Group067	11.9403	16	[ACSS3, CPS1, CTPS2, DARS, GATB, GCLC, IARS2, ITCH, MTHFD1L, NARS2, PCCA, PRKN, RTCA, SAE1, SLC27A6, SUCLG2]
GO:0030246	carbohydrate binding	GO_MolecularFunction-EBI-UniProt-GOA_19.01.2019_00h00	0.0322806	0.090267	0.0322806	0.0326392	[2]	Group003	10.9453	22	[ADGRL2, ADGRL3, CLEC6A, CNTN1, ENPP1, ENPP2, EVA1C, GALK2, GALNT12, GALNT13, GALNT18, GALNT3, GALNTL6, GANAB, GCK, IGF2R, KLRC1, NKG2A, P3H2, PAM, PLA2R1, SI]
GO:0035639	purine ribonucleoside triphosphate binding	GO_MolecularFunction-EBI-UniProt-GOA_19.01.2019_00h00	0.0355597	0.0973243	2.55016e-05	8.92555e-05	[4]	Group202	8.36526	131	[ABCA1, ABCG2, ABL1, ACSS3, ADCY1, AK3, AK4, ARL15, ATP10D, ATP2C1, ATP8A1, ATP8B1, AXL, BLK, BMPR2, CAMK2A, CAMK2D, CASK, CCT7, CDC42BPA, CDK6, CFTR, CHD1L, COQ8A, CPS1, CSF1R, CSNK1G3, CTPS2, DAPK1, DARS, DCLK1, DDR2, DDX10, DDX23, DDX24, DDX3X, DHX16, DHX37, DIRAS2, DNAH7, DNAJA1, DNM3, EIF2AK3, ENPP1, EPHA3, EPHA7, EPHB1, FER, FLT1, GALK2, GCK, GIMAP7, GNA14, GNAQ, GSK3B, GTF2F2, HSPA13, HSPA…
GO:0030234	enzyme regulator activity	GO_MolecularFunction-EBI-UniProt-GOA_19.01.2019_00h00	0.0354386	0.0974708	2.55016e-05	8.92555e-05	[2]	Group202	8.86427	65	[AHSG, ANGPTL3, ANXA2, ARFGAP3, ARHGAP10, ARHGAP15, ARHGAP18, ARHGAP20, ARHGAP26, ARHGDIB, ASAP1, AZIN2, BIRC6, C5, CAST, CDKN2B, CHN1, CRIM1, DDX3X, DNAJA1, ELMOD1, ELP4, FBLN1, FN1, GNAQ, GPC3, GRM7, IGFBP3, ITGB1BP1, ITIH5, KNG1, MTMR9, PHACTR1, PIK3R1, PINX1, PKIA, PLAA, PLCB1, PPP1R12A, PPP2R2B, PRKRIP1, RAPGEF2, RASA1, RCAN2, RECK, RGS1, RP2, RPS6KA3, SBF2, SERPINI1, SLIT2, SNCA, SPINK5, SR…
GO:0030552	cAMP binding	GO_MolecularFunction-EBI-UniProt-GOA_19.01.2019_00h00	0.0362278	0.0988299	0.00558767	0.00847464	[4, 5, 6, 7, 8]	Group071	22.2222	4	[HCN1, PDE4B, RAPGEF2, RAPGEF4]

## Sheet: Table S7d_ILLN_DMR_KEGG Pathway
Table S7d. KEGG pathways enriched for ILLN differentially methylated region genes
GOID	GOTerm	Ontology Source	Term PValue	Term PValue Corrected with Benjamini-Hochberg	Group PValue	Group PValue Corrected with Benjamini-Hochberg	GOLevels	GOGroups	% Associated Genes	Nr. Genes	Associated Genes Found
KEGG:04724	Glutamatergic synapse	KEGG_19.01.2019	1.90361e-07	4.18795e-05	2.55438e-08	7.15226e-07	[-1]	Group27	21.2389	24	[ADCY1, CACNA1A, DLGAP1, GLS, GNAQ, GNG7, GRIA1, GRIA3, GRIK1, GRIK2, GRIK3, GRIN2B, GRIN3A, GRM1, GRM3, GRM7, GRM8, ITPR2, KCNJ3, PLCB1, PLD1, PPP3CA, PRKACB, PRKCB]
KEGG:05412	Arrhythmogenic right ventricular cardiomyopathy (ARVC)	KEGG_19.01.2019	1.07389e-06	7.87516e-05	1.01438e-05	9.4675e-05	[-1]	Group26	25	17	[CACNA2D1, CACNA2D3, CACNB2, CACNG2, CDH2, CTNNA1, CTNNA2, CTNNA3, DSG2, ITGA5, ITGA6, ITGB5, ITGB8, LEF1, SGCD, TCF7, TCF7L2]
KEGG:04360	Axon guidance	KEGG_19.01.2019	7.38148e-07	8.11963e-05	7.38148e-07	1.03341e-05	[-1]	Group20	17.2414	30	[ABL1, ABLIM3, BMPR2, CAMK2A, CAMK2D, DPYSL5, EFNA5, EPHA3, EPHA7, EPHB1, FZD3, GSK3B, MET, NTNG1, PIK3R1, PLXNA4, PPP3CA, PTCH1, RASA1, ROBO1, ROCK2, SEMA3C, SEMA3D, SEMA6A, SLIT2, SLIT3, SRGAP1, TRPC3, TRPC5, UNC5D]
KEGG:05033	Nicotine addiction	KEGG_19.01.2019	5.40515e-06	0.000297283	0.000141635	0.000991448	[-1]	Group25	30	12	[CACNA1A, CHRNA7, GABRA1, GABRA4, GABRA5, GABRB2, GABRB3, GABRG2, GRIA1, GRIA3, GRIN2B, GRIN3A]
KEGG:04728	Dopaminergic synapse	KEGG_19.01.2019	1.22065e-05	0.000537087	2.55438e-08	7.15226e-07	[-1]	Group27	17.4242	23	[CACNA1A, CAMK2A, CAMK2D, CREB3L2, CREB5, DDC, GNAQ, GNG7, GRIA1, GRIA3, GRIN2B, GSK3B, ITPR2, KCNJ3, KIF5C, MAPK10, PLCB1, PPP2CB, PPP2R2B, PPP3CA, PRKACB, PRKCB, SLC18A1]
KEGG:04510	Focal adhesion	KEGG_19.01.2019	7.87403e-05	0.00216536	0.000219163	0.00102276	[-1]	Group24	14.1414	28	[BCAR1, COL4A1, FLT1, FN1, GSK3B, HGF, ITGA5, ITGA6, ITGB5, ITGB8, LAMA4, LAMC1, MAPK10, MET, MYLK, PARVA, PARVB, PDGFD, PDGFRA, PIK3R1, PPP1R12A, PRKCB, RELN, ROCK2, VCL, VWF, XIAP, ZYX]
KEGG:05032	Morphine addiction	KEGG_19.01.2019	7.76803e-05	0.00244138	0.000141635	0.000991448	[-1]	Group25	18.4783	17	[ADCY1, ARRB1, CACNA1A, GABRA1, GABRA4, GABRA5, GABRB2, GABRB3, GABRG2, GNG7, KCNJ3, PDE11A, PDE1A, PDE4B, PDE7B, PRKACB, PRKCB]
KEGG:05100	Bacterial invasion of epithelial cells	KEGG_19.01.2019	6.77274e-05	0.00248334	0.00119238	0.00417334	[-1]	Group23	20.2703	15	[ARHGAP10, ARHGEF26, ARPC2, BCAR1, CTNNA1, CTNNA2, CTNNA3, DNM3, FN1, ITGA5, MET, PIK3R1, SEPT11, SEPT6, VCL]
KEGG:04934	Cushing syndrome	KEGG_19.01.2019	0.00014838	0.00362707	2.55438e-08	7.15226e-07	[-1]	Group27	14.9351	23	[ADCY1, ARNT, CAMK2A, CAMK2D, CDK6, CDKN2B, CREB3L2, CREB5, FZD3, GNAQ, GSK3B, ITPR2, LDLR, LEF1, PBX1, PDE11A, PLCB1, PRKACB, SCARB1, TCF7, TCF7L2, USP8, WNT2]
KEGG:05202	Transcriptional misregulation in cancer	KEGG_19.01.2019	0.000186378	0.00410032	0.000186378	0.00104372	[-1]	Group11	13.9037	26	[AFF1, ARNT2, BCL6, CD86, CDK14, CSF1R, ERG, ETV1, ETV5, FLT1, GADD45A, GRIA3, HPGD, IGFBP3, LOC509513, MEF2C, MET, MLLT3, NCOR1, PBX1, PROM1, RUNX1, RXRG, SMAD1, TGFBR2, TSPAN7]
KEGG:04390	Hippo signaling pathway	KEGG_19.01.2019	0.000295011	0.00590021	1.01438e-05	9.4675e-05	[-1]	Group26	14.5695	22	[BMPR2, BTRC, CTNNA1, CTNNA2, CTNNA3, FGF1, FZD3, GSK3B, LEF1, PATJ, PPP2CB, PPP2R2B, PRKCI, SMAD1, SMAD2, SOX2, STK3, TCF7, TCF7L2, TGFBR2, WNT2, WWTR1]
KEGG:05031	Amphetamine addiction	KEGG_19.01.2019	0.000323795	0.00593623	2.55438e-08	7.15226e-07	[-1]	Group27	19.403	13	[CAMK2A, CAMK2D, CREB3L2, CREB5, DDC, GRIA1, GRIA3, GRIN2B, GRIN3A, PPP3CA, PRKACB, PRKCB, SLC18A1]
KEGG:04720	Long-term potentiation	KEGG_19.01.2019	0.000437472	0.00601523	2.55438e-08	7.15226e-07	[-1]	Group27	18.8406	13	[ADCY1, CAMK2A, CAMK2D, GNAQ, GRIA1, GRIN2B, GRM1, ITPR2, PLCB1, PPP3CA, PRKACB, PRKCB, RPS6KA3]
KEGG:04020	Calcium signaling pathway	KEGG_19.01.2019	0.000365915	0.00619241	2.55438e-08	7.15226e-07	[-1]	Group27	13.3333	26	[ADCY1, ADRA1A, ADRB2, AVPR1A, CACNA1A, CAMK2A, CAMK2D, CD38, CHRM2, CHRM3, CHRNA7, GNA14, GNAQ, GRM1, ITPR2, LOC509513, MYLK, PDE1A, PDGFRA, PHKA2, PLCB1, PLCZ1, PPP3CA, PRKACB, PRKCB, SLC8A1]
KEGG:05200	Pathways in cancer	KEGG_19.01.2019	0.00042263	0.00619857	1.01438e-05	9.4675e-05	[-1]	Group26	10.2804	55	[ABL1, ADCY1, AR, ARNT, ARNT2, CAMK2A, CAMK2D, CDK6, CDKN2B, COL4A1, CSF1R, CTNNA1, CTNNA2, CTNNA3, DAPK1, ESR1, ESR2, ETS1, FGF1, FN1, FZD3, GADD45A, GNAQ, GNG7, GSK3B, HGF, IFNAA, IL23R, ITGA6, JAK1, LAMA4, LAMC1, LEF1, LPAR3, LPAR5, MAPK10, MET, PDGFRA, PIK3R1, PLCB1, PRKACB, PRKCB, PTCH1, ROCK2, RUNX1, RXRG, SKP2, SMAD2, STAT4, TCF7, TCF7L2, TERC, TGFBR2, WNT2, XIAP]
KEGG:04730	Long-term depression	KEGG_19.01.2019	0.000407912	0.00641004	2.55438e-08	7.15226e-07	[-1]	Group27	20	12	[CACNA1A, GNAQ, GRIA1, GRIA3, GRM1, GUCY1A2, ITPR2, PLCB1, PPP2CB, PRKCB, PRKG1, PRKG2]
KEGG:04713	Circadian entrainment	KEGG_19.01.2019	0.000613131	0.00793464	2.55438e-08	7.15226e-07	[-1]	Group27	16.1616	16	[ADCY1, CAMK2A, CAMK2D, GNAQ, GNG7, GRIA1, GRIA3, GRIN2B, GUCY1A2, KCNJ3, NOS1AP, PLCB1, PRKACB, PRKCB, PRKG1, PRKG2]
KEGG:04010	MAPK signaling pathway	KEGG_19.01.2019	0.000653943	0.00799264	0.000653943	0.00261577	[-1]	Group07	11.6438	34	[ARRB1, CACNA1A, CACNA2D1, CACNA2D3, CACNB2, CACNG2, CSF1R, EFNA5, FGF1, FLT1, GADD45A, HGF, HSPA1L, IL1RAP, MAP2K4, MAPK10, MEF2C, MET, NTRK2, PDGFD, PDGFRA, PPM1B, PPP3CA, PRKACB, PRKCB, PTPRR, RAPGEF2, RASA1, RPS6KA3, STK3, TAB2, TAOK1, TEK, TGFBR2]
KEGG:04270	Vascular smooth muscle contraction	KEGG_19.01.2019	0.000798194	0.00924224	2.55438e-08	7.15226e-07	[-1]	Group27	14.876	18	[ADCY1, ADRA1A, AVPR1A, CALD1, CYP4A11, GNAQ, GUCY1A2, ITPR2, KCNMA1, MYLK, PLA2G5, PLCB1, PPP1R12A, PRKACB, PRKCB, PRKCH, PRKG1, ROCK2]
KEGG:04911	Insulin secretion	KEGG_19.01.2019	0.000968933	0.0106583	2.55438e-08	7.15226e-07	[-1]	Group27	16.6667	14	[ADCY1, CAMK2A, CAMK2D, CHRM3, CREB3L2, CREB5, GCK, GNAQ, KCNMA1, PLCB1, PRKACB, PRKCB, RAPGEF4, SLC2A2]
KEGG:04725	Cholinergic synapse	KEGG_19.01.2019	0.00107534	0.0112655	2.55438e-08	7.15226e-07	[-1]	Group27	14.9123	17	[ADCY1, CACNA1A, CAMK2A, CAMK2D, CHRM2, CHRM3, CHRNA7, CREB3L2, CREB5, GNAQ, GNG7, ITPR2, KCNJ3, PIK3R1, PLCB1, PRKACB, PRKCB]
KEGG:04961	Endocrine and other factor-regulated calcium reabsorption	KEGG_19.01.2019	0.00127576	0.0127576	0.00127576	0.00396903	[-1]	Group08	21.4286	9	[AP2A2, CALB1, DNM3, ESR1, GNAQ, KL, PLCB1, PRKACB, PRKCB]
KEGG:04921	Oxytocin signaling pathway	KEGG_19.01.2019	0.00183618	0.0168317	2.55438e-08	7.15226e-07	[-1]	Group27	13.245	20	[ADCY1, CACNA2D1, CACNA2D3, CACNB2, CACNG2, CAMK2A, CAMK2D, CD38, GNAQ, GUCY1A2, ITPR2, KCNJ3, MEF2C, MYLK, PLCB1, PPP1R12A, PPP3CA, PRKACB, PRKCB, ROCK2]
KEGG:04723	Retrograde endocannabinoid signaling	KEGG_19.01.2019	0.00198944	0.0168337	0.000141635	0.000991448	[-1]	Group25	13.1579	20	[ADCY1, CACNA1A, GABRA1, GABRA4, GABRA5, GABRB2, GABRB3, GABRG2, GNAQ, GNG7, GRIA1, GRIA3, GRM1, ITPR2, KCNJ3, MAPK10, NDUFA1, PLCB1, PRKACB, PRKCB]
KEGG:04070	Phosphatidylinositol signaling system	KEGG_19.01.2019	0.00176494	0.016882	0.00176746	0.00494888	[-1]	Group22	15.1515	15	[DGKB, INPP5D, ITPR2, MTM1, MTMR7, PIK3C2G, PIK3C3, PIK3R1, PIKFYVE, PIP4K2A, PLCB1, PLCZ1, PPIP5K2, PRKCB, SYNJ1]
KEGG:04727	GABAergic synapse	KEGG_19.01.2019	0.00192506	0.0169405	0.000141635	0.000991448	[-1]	Group25	15.5556	14	[ADCY1, CACNA1A, GABRA1, GABRA4, GABRA5, GABRB2, GABRB3, GABRG2, GLS, GNG7, PLCL1, PRKACB, PRKCB, TRAK2]
KEGG:04022	cGMP-PKG signaling pathway	KEGG_19.01.2019	0.00218336	0.0177903	2.55438e-08	7.15226e-07	[-1]	Group27	12.8049	21	[ADCY1, ADRA1A, ADRB2, CREB3L2, CREB5, GNAQ, GTF2I, GUCY1A2, ITPR2, KCNMA1, MEF2B, MEF2C, MYLK, PDE5A, PLCB1, PPP1R12A, PPP3CA, PRKG1, PRKG2, ROCK2, SLC8A1]
KEGG:04750	Inflammatory mediator regulation of TRP channels	KEGG_19.01.2019	0.00238703	0.0187552	2.55438e-08	7.15226e-07	[-1]	Group27	14.7059	15	[ADCY1, ASIC2, CAMK2A, CAMK2D, CYP4A11, GNAQ, IL1RAP, ITPR2, MAPK10, PIK3R1, PLCB1, PRKACB, PRKCB, PRKCH, TRPM8]
KEGG:04970	Salivary secretion	KEGG_19.01.2019	0.00263936	0.0193553	2.55438e-08	7.15226e-07	[-1]	Group27	15.0538	14	[ADCY1, ADRA1A, ADRB2, CD38, CHRM3, GNAQ, GUCY1A2, ITPR2, KCNMA1, PLCB1, PRKACB, PRKCB, PRKG1, PRKG2]
KEGG:04512	ECM-receptor interaction	KEGG_19.01.2019	0.00259165	0.0196608	0.000219163	0.00102276	[-1]	Group24	15.6627	13	[CD36, CD47, COL4A1, FN1, ITGA5, ITGA6, ITGB5, ITGB8, LAMA4, LAMC1, LOC518526, RELN, VWF]
KEGG:04971	Gastric acid secretion	KEGG_19.01.2019	0.00278014	0.01973	2.55438e-08	7.15226e-07	[-1]	Group27	16.2162	12	[ADCY1, CAMK2A, CAMK2D, CFTR, CHRM3, GNAQ, ITPR2, MYLK, PLCB1, PRKACB, PRKCB, SLC26A7]
KEGG:04340	Hedgehog signaling pathway	KEGG_19.01.2019	0.00291484	0.0200395	0.00291484	0.00741959	[-1]	Group19	19.1489	9	[ARRB1, BTRC, CDON, CSNK1G3, EVC, GSK3B, KIF3A, PRKACB, PTCH1]
KEGG:00512	Mucin type O-glycan biosynthesis	KEGG_19.01.2019	0.00320506	0.0207386	0.00320506	0.00747848	[-1]	Group01	22.5806	7	[C1GALT1, GALNT12, GALNT13, GALNT18, GALNT3, GALNTL5, GALNTL6]
KEGG:04928	Parathyroid hormone synthesis, secretion and action	KEGG_19.01.2019	0.00318079	0.0212052	2.55438e-08	7.15226e-07	[-1]	Group27	14.2857	15	[ADCY1, ARRB1, CASR, CREB3L2, CREB5, GNAQ, ITPR2, KL, MEF2C, PDE4B, PLCB1, PLD1, PRKACB, PRKCB, RXRG]
KEGG:04310	Wnt signaling pathway	KEGG_19.01.2019	0.00392684	0.024683	2.55438e-08	7.15226e-07	[-1]	Group27	12.6667	19	[BTRC, CAMK2A, CAMK2D, DKK2, FZD3, GPC4, GSK3B, LEF1, MAPK10, PLCB1, PPP3CA, PRICKLE1, PRKACB, PRKCB, ROCK2, ROR2, TCF7, TCF7L2, WNT2]
KEGG:04611	Platelet activation	KEGG_19.01.2019	0.00436334	0.0266649	2.55438e-08	7.15226e-07	[-1]	Group27	13.4454	16	[ADCY1, GNAQ, GUCY1A2, ITPR2, LCP2, MYLK, PIK3R1, PLCB1, PPP1R12A, PRKACB, PRKCI, PRKG1, PRKG2, ROCK2, TBXAS1, VWF]
KEGG:04015	Rap1 signaling pathway	KEGG_19.01.2019	0.00497403	0.0280586	0.00497403	0.00994806	[-1]	Group13	11.4286	24	[ADCY1, BCAR1, CSF1R, EFNA5, FGF1, FLT1, GNAQ, GRIN2B, HGF, LCP2, LOC509513, LPAR3, LPAR5, MAGI3, MET, PDGFD, PDGFRA, PIK3R1, PLCB1, PRKCB, PRKCI, RAPGEF2, RAPGEF4, TEK]
KEGG:04810	Regulation of actin cytoskeleton	KEGG_19.01.2019	0.00497403	0.0280586	0.000219163	0.00102276	[-1]	Group24	11.4286	24	[ARPC2, BCAR1, CHRM2, CHRM3, DIAPH3, FGF1, FN1, GSN, ITGA5, ITGA6, ITGB5, ITGB8, LPAR5, MSN, MYLK, PDGFD, PDGFRA, PIK3R1, PIKFYVE, PIP4K2A, PPP1R12A, ROCK2, SCIN, VCL]
KEGG:04922	Glucagon signaling pathway	KEGG_19.01.2019	0.00472394	0.0280883	2.55438e-08	7.15226e-07	[-1]	Group27	14.1414	14	[CAMK2A, CAMK2D, CREB3L2, CREB5, GCK, GNAQ, GYS2, ITPR2, PHKA2, PLCB1, PPARGC1A, PPP3CA, PRKACB, SLC2A2]
KEGG:05226	Gastric cancer	KEGG_19.01.2019	0.00488699	0.0282931	1.01438e-05	9.4675e-05	[-1]	Group26	12.4183	19	[CDKN2B, CTNNA1, CTNNA2, CTNNA3, FGF1, FZD3, GADD45A, GSK3B, HGF, LEF1, MET, PIK3R1, RXRG, SMAD2, TCF7, TCF7L2, TERC, TGFBR2, WNT2]
KEGG:04916	Melanogenesis	KEGG_19.01.2019	0.00618005	0.0331613	2.55438e-08	7.15226e-07	[-1]	Group27	13.7255	14	[ADCY1, CAMK2A, CAMK2D, CREB3L2, FZD3, GNAQ, GSK3B, LEF1, PLCB1, PRKACB, PRKCB, TCF7, TCF7L2, WNT2]
KEGG:04514	Cell adhesion molecules (CAMs)	KEGG_19.01.2019	0.0060327	0.0331798	0.0060327	0.011261	[-1]	Group02	12.1795	19	[ALCAM, BOLA-DRB3, CD86, CDH2, CLDN10, CLDN16, CNTN1, ITGA6, ITGB8, LOC509513, NEGR1, NLGN1, NLGN3, NRCAM, NRXN1, NRXN2, NRXN3, NTNG1, PTPRC]
KEGG:00562	Inositol phosphate metabolism	KEGG_19.01.2019	0.00725826	0.0371353	0.00176746	0.00494888	[-1]	Group22	15.0685	11	[INPP5D, MINPP1, MTM1, MTMR7, PIK3C2G, PIK3C3, PIKFYVE, PIP4K2A, PLCB1, PLCZ1, SYNJ1]
KEGG:04927	Cortisol synthesis and secretion	KEGG_19.01.2019	0.00711546	0.0372715	2.55438e-08	7.15226e-07	[-1]	Group27	15.873	10	[ADCY1, CREB3L2, CREB5, GNAQ, ITPR2, LDLR, PBX1, PLCB1, PRKACB, SCARB1]
KEGG:05222	Small cell lung cancer	KEGG_19.01.2019	0.00767398	0.0383699	0.00767398	0.0134295	[-1]	Group14	13.8298	13	[CDK6, CDKN2B, COL4A1, FHIT, FN1, GADD45A, ITGA6, LAMA4, LAMC1, PIK3R1, RXRG, SKP2, XIAP]
KEGG:00532	Glycosaminoglycan biosynthesis	KEGG_19.01.2019	0.00790138	0.038629	0.00790138	0.013014	[-1]	Group18	25	5	[CHST11, CHST12, CHSY3, DSE, UST]
KEGG:04072	Phospholipase D signaling pathway	KEGG_19.01.2019	0.00861443	0.0411995	0.00861443	0.0134002	[-1]	Group15	12	18	[ADCY1, AGPAT4, AVPR1A, DGKB, DNM3, GRM1, GRM3, GRM7, GRM8, LPAR3, LPAR5, PDGFD, PDGFRA, PIK3R1, PLCB1, PLD1, PLPP3, RAPGEF4]
KEGG:04151	PI3K-Akt signaling pathway	KEGG_19.01.2019	0.0110681	0.0507288	0.000219163	0.00102276	[-1]	Group24	9.65147	36	[CDK6, CHRM2, COL4A1, CREB3L2, CREB5, CSF1R, EFNA5, EIF4E, FGF1, FLT1, FN1, GNG7, GSK3B, GYS2, HGF, IFNAA, ITGA5, ITGA6, ITGB5, ITGB8, JAK1, LAMA4, LAMC1, LPAR3, LPAR5, MET, NTRK2, PDGFD, PDGFRA, PIK3R1, PKN2, PPP2CB, PPP2R2B, RELN, TEK, VWF]
KEGG:05030	Cocaine addiction	KEGG_19.01.2019	0.0115583	0.0508564	2.55438e-08	7.15226e-07	[-1]	Group27	16.6667	8	[CREB3L2, CREB5, DDC, GRIN2B, GRIN3A, GRM3, PRKACB, SLC18A1]
KEGG:04931	Insulin resistance	KEGG_19.01.2019	0.0109864	0.0514257	0.00383124	0.0082519	[-1]	Group21	12.844	14	[CD36, CREB3L2, CREB5, GFPT2, GSK3B, GYS2, LOC518526, MAPK10, PIK3R1, PPARGC1A, PRKCB, RPS6KA3, SLC27A6, SLC2A2]
KEGG:04261	Adrenergic signaling in cardiomyocytes	KEGG_19.01.2019	0.0114832	0.0515572	1.01438e-05	9.4675e-05	[-1]	Group26	11.8881	17	[ADCY1, ADRA1A, ADRB2, CACNA2D1, CACNA2D3, CACNB2, CACNG2, CAMK2A, CAMK2D, CREB3L2, CREB5, GNAQ, PLCB1, PPP2CB, PPP2R2B, PRKACB, RAPGEF4]
KEGG:04924	Renin secretion	KEGG_19.01.2019	0.0121053	0.0522191	2.55438e-08	7.15226e-07	[-1]	Group27	14.7059	10	[ADRB2, GNAQ, GUCY1A2, ITPR2, KCNMA1, PDE1A, PLCB1, PPP3CA, PRKACB, PRKG2]
KEGG:04659	Th17 cell differentiation	KEGG_19.01.2019	0.0137775	0.0531763	0.0137775	0.0203037	[-1]	Group03	12.5	14	[BOLA-DRB3, CD247, IL1RAP, IL23R, JAK1, LCK, LOC509513, MAPK10, PPP3CA, RORA, RUNX1, RXRG, SMAD2, TGFBR2]
KEGG:04152	AMPK signaling pathway	KEGG_19.01.2019	0.0136548	0.053644	0.00383124	0.0082519	[-1]	Group21	12.1951	15	[ADRA1A, CD36, CFTR, CREB3L2, CREB5, ELAVL1, GYS2, LEPR, LOC518526, PIK3R1, PPARGC1A, PPP2CB, PPP2R2B, SCD5, TBC1D1]
KEGG:04540	Gap junction	KEGG_19.01.2019	0.0134942	0.0539766	2.55438e-08	7.15226e-07	[-1]	Group27	13.3333	12	[ADCY1, GNAQ, GRM1, GUCY1A2, ITPR2, PDGFD, PDGFRA, PLCB1, PRKACB, PRKCB, PRKG1, PRKG2]
KEGG:05213	Endometrial cancer	KEGG_19.01.2019	0.0134414	0.0547612	1.01438e-05	9.4675e-05	[-1]	Group26	15.2542	9	[CTNNA1, CTNNA2, CTNNA3, GADD45A, GSK3B, LEF1, PIK3R1, TCF7, TCF7L2]
KEGG:04742	Taste transduction	KEGG_19.01.2019	0.0129748	0.0548933	0.000141635	0.000991448	[-1]	Group25	13.9241	11	[ASIC2, CACNA1A, CHRM3, GABRA1, GABRA4, GABRA5, GRM1, PDE1A, PRKACB, SCN2A, SCN9A]
KEGG:04520	Adherens junction	KEGG_19.01.2019	0.0133596	0.0554551	1.01438e-05	9.4675e-05	[-1]	Group26	14.4928	10	[CTNNA1, CTNNA2, CTNNA3, LEF1, MET, SMAD2, TCF7, TCF7L2, TGFBR2, VCL]
KEGG:04979	Cholesterol metabolism	KEGG_19.01.2019	0.0146778	0.0556745	0.0146778	0.0205489	[-1]	Group09	16	8	[ABCA1, ANGPTL3, CD36, LDLR, LIPC, LOC518526, LPL, SCARB1]
KEGG:04144	Endocytosis	KEGG_19.01.2019	0.0176126	0.0656739	0.0176126	0.0234834	[-1]	Group17	10.1626	25	[AP2A2, ARFGAP3, ARPC2, ARRB1, ASAP1, CBLB, DNAJC6, DNM3, EPS15L1, HSPA1L, IGF2R, ITCH, KIF5C, LDLR, PDGFRA, PLD1, PRKCI, RAB11FIP2, SH3GL2, SH3KBP1, SMAD2, TGFBR2, USP8, WIPF1, WIPF2]
KEGG:04925	Aldosterone synthesis and secretion	KEGG_19.01.2019	0.0186062	0.0660222	2.55438e-08	7.15226e-07	[-1]	Group27	12.766	12	[ADCY1, CAMK2A, CAMK2D, CREB3L2, CREB5, GNAQ, ITPR2, LDLR, PLCB1, PRKACB, PRKCB, SCARB1]
KEGG:05205	Proteoglycans in cancer	KEGG_19.01.2019	0.0183611	0.0662204	0.0183611	0.0233687	[-1]	Group12	10.6061	21	[CAMK2A, CAMK2D, DCN, ESR1, FN1, FZD3, GPC3, HGF, ITGA5, ITGB5, ITPR2, MET, MSN, PIK3R1, PPP1R12A, PRKACB, PRKCB, PTCH1, ROCK2, TWIST2, WNT2]
KEGG:04726	Serotonergic synapse	KEGG_19.01.2019	0.0183152	0.0671557	0.000141635	0.000991448	[-1]	Group25	12.069	14	[APP, CACNA1A, DDC, GABRB2, GABRB3, GNAQ, GNG7, ITPR2, KCND2, KCNJ3, PLCB1, PRKACB, PRKCB, SLC18A1]
KEGG:04024	cAMP signaling pathway	KEGG_19.01.2019	0.0201505	0.0682018	2.55438e-08	7.15226e-07	[-1]	Group27	10.3774	22	[ADCY1, ADRB2, CAMK2A, CAMK2D, CFTR, CHRM2, CREB3L2, CREB5, GRIA1, GRIA3, GRIN2B, GRIN3A, MAPK10, PDE4B, PIK3R1, PLD1, PPP1R12A, PRKACB, PTCH1, RAPGEF4, ROCK2, VIPR2]
KEGG:04120	Ubiquitin mediated proteolysis	KEGG_19.01.2019	0.0196943	0.0687738	0.0196943	0.0239757	[-1]	Group16	11.4286	16	[BIRC6, BTRC, CBLB, CDC27, HERC2, ITCH, MID1, PIAS4, PRKN, SAE1, SKP2, UBE2E2, UBE2F, UBE2N, UBE3C, XIAP]
KEGG:05215	Prostate cancer	KEGG_19.01.2019	0.0200849	0.0690418	1.01438e-05	9.4675e-05	[-1]	Group26	12.6316	12	[AR, CREB3L2, CREB5, ERG, ETV5, GSK3B, LEF1, PDGFD, PDGFRA, PIK3R1, TCF7, TCF7L2]
KEGG:04012	ErbB signaling pathway	KEGG_19.01.2019	0.0215946	0.0719821	0.0215946	0.0251937	[-1]	Group10	12.9412	11	[ABL1, BTC, CAMK2A, CAMK2D, CBLB, GSK3B, MAP2K4, MAPK10, NRG3, PIK3R1, PRKCB]
KEGG:04666	Fc gamma R-mediated phagocytosis	KEGG_19.01.2019	0.0252368	0.0828671	0.0252368	0.0282652	[-1]	Group04	12.6437	11	[ARPC2, ASAP1, GSN, INPP5D, MYO10, PIK3R1, PLD1, PLPP3, PRKCB, PTPRC, SCIN]
KEGG:00730	Thiamine metabolism	KEGG_19.01.2019	0.0262898	0.0850551	0.0262898	0.028312	[-1]	Group05	22.2222	4	[AK4, AK5, ALPI, TPK1]
KEGG:05414	Dilated cardiomyopathy (DCM)	KEGG_19.01.2019	0.0272163	0.0867766	1.01438e-05	9.4675e-05	[-1]	Group26	12.5	11	[ADCY1, CACNA2D1, CACNA2D3, CACNB2, CACNG2, ITGA5, ITGA6, ITGB5, ITGB8, PRKACB, SGCD]
KEGG:00230	Purine metabolism	KEGG_19.01.2019	0.0293682	0.0923	0.0293682	0.0304559	[-1]	Group00	11.1111	15	[ADCY1, AK3, AK4, AK5, ENPP1, FHIT, GMPR, GUCY1A2, NT5E, PDE11A, PDE1A, PDE4B, PDE5A, PDE7B, UOX]
KEGG:05146	Amoebiasis	KEGG_19.01.2019	0.0308511	0.0955949	2.55438e-08	7.15226e-07	[-1]	Group27	11.8812	12	[ADCY1, COL4A1, FN1, GNA14, GNAQ, LAMA4, LAMC1, PIK3R1, PLCB1, PRKACB, PRKCB, VCL]
KEGG:04919	Thyroid hormone signaling pathway	KEGG_19.01.2019	0.0319091	0.0974999	0.0319091	0.0319091	[-1]	Group06	11.5044	13	[ESR1, GSK3B, MED12L, MED13L, NCOR1, PIK3R1, PLCB1, PLCZ1, PRKACB, PRKCB, RCAN2, RXRG, SLC16A2]
KEGG:04670	Leukocyte transendothelial migration	KEGG_19.01.2019	0.0319091	0.0974999	0.00119238	0.00417334	[-1]	Group23	11.5044	13	[BCAR1, CLDN10, CLDN16, CTNNA1, CTNNA2, CTNNA3, MSN, PIK3R1, PRKCB, RAPGEF4, ROCK2, TXK, VCL]

## Sheet: Table S7e_Pathway driving genes
Table S7e. Ileum lymph node pathway driving genes
Gene		Pathway	Number of pathways
ABLIM3		Axon guidance	1
ADCY1		Pathways in cancer	1
ADRA1A		Calcium signaling pathway	4
ADRA1A		Vascular smooth muscle contraction
ADRA1A		cGMP-PKG signaling pathway
ADRA1A		Salivary secretion
ADRB2		Calcium signaling pathway	3
ADRB2		cGMP-PKG signaling pathway
ADRB2		Salivary secretion
AGPAT4		Phospholipase D signaling pathway
AR		Pathways in cancer
ARHGEF26		Bacterial invasion of epithelial cells
ARNT		Cushing syndrome
ARNT		Pathways in cancer
ARNT2		Transcriptional misregulation in cancer
ARNT2		Pathways in cancer
ARPC2		Bacterial invasion of epithelial cells
ARRB1		Morphine addiction	4
ARRB1		Parathyroid hormone synthesis, secretion and action
ARRB1		MAPK signaling pathway
ARRB1		Hedgehog signaling pathway
ASIC2		Inflammatory mediator regulation of TRP channels
AVPR1A		Calcium signaling pathway
AVPR1A		Vascular smooth muscle contraction
AVPR1A		Phospholipase D signaling pathway
BCAR1		Bacterial invasion of epithelial cells
BCAR1		Rap1 signaling pathway
BCAR1		Regulation of actin cytoskeleton
BCAR1		Focal adhesion
BCL6		Transcriptional misregulation in cancer
BMPR2		Hippo signaling pathway
BMPR2		Axon guidance
BOLA-DRB3		Cell adhesion molecules (CAMs)
BTRC		Hippo signaling pathway
BTRC		Hedgehog signaling pathway
BTRC		Wnt signaling pathway
CACNA1A		Nicotine addiction	10
CACNA1A		Dopaminergic synapse
CACNA1A		Long-term depression
CACNA1A		Glutamatergic synapse
CACNA1A		Morphine addiction
CACNA1A		Calcium signaling pathway
CACNA1A		MAPK signaling pathway
CACNA1A		Cholinergic synapse
CACNA1A		Retrograde endocannabinoid signaling
CACNA1A		GABAergic synapse
CACNA2D1		MAPK signaling pathway
CACNA2D1		Oxytocin signaling pathway
CACNA2D3		Arrhythmogenic right ventricular cardiomyopathy (ARVC)
CACNA2D3		MAPK signaling pathway
CACNA2D3		Oxytocin signaling pathway
CACNA2D1		Arrhythmogenic right ventricular cardiomyopathy (ARVC)
CACNB2		Arrhythmogenic right ventricular cardiomyopathy (ARVC)	6
CACNB2		MAPK signaling pathway
CACNB2		Oxytocin signaling pathway
CACNG2		Arrhythmogenic right ventricular cardiomyopathy (ARVC)
CACNG2		MAPK signaling pathway
CACNG2		Oxytocin signaling pathway
CALB1		Endocrine and other factor-regulated calcium reabsorption
CALD1		Vascular smooth muscle contraction
CAMK2A		Amphetamine addiction
CAMK2A		Glucagon signaling pathway
CAMK2A		Axon guidance	14
CAMK2A		Dopaminergic synapse
CAMK2A		Cushing syndrome
CAMK2A		Long-term potentiation
CAMK2A		Calcium signaling pathway
CAMK2A		Pathways in cancer
CAMK2A		Circadian entrainment
CAMK2A		Insulin secretion
CAMK2A		Cholinergic synapse
CAMK2A		Oxytocin signaling pathway
CAMK2A		Inflammatory mediator regulation of TRP channels
CAMK2A		Gastric acid secretion
CAMK2A		Wnt signaling pathway
CAMK2A		Melanogenesis
CAMK2D		Axon guidance	16
CAMK2D		Dopaminergic synapse
CAMK2D		Cushing syndrome
CAMK2D		Amphetamine addiction
CAMK2D		Long-term potentiation
CAMK2D		Calcium signaling pathway
CAMK2D		Pathways in cancer
CAMK2D		Circadian entrainment
CAMK2D		Insulin secretion
CAMK2D		Cholinergic synapse
CAMK2D		Oxytocin signaling pathway
CAMK2D		Inflammatory mediator regulation of TRP channels
CAMK2D		Gastric acid secretion
CAMK2D		Wnt signaling pathway
CAMK2D		Melanogenesis
CAMK2D		Glucagon signaling pathway
CASR		Parathyroid hormone synthesis, secretion and action
CD36		ECM-receptor interaction
CD38		Calcium signaling pathway	3
CD38		Oxytocin signaling pathway
CD38		Salivary secretion
CD47		ECM-receptor interaction
CD86		Transcriptional misregulation in cancer
CD86		Cell adhesion molecules (CAMs)
CDH2		Arrhythmogenic right ventricular cardiomyopathy (ARVC)
CDH2		Cell adhesion molecules (CAMs)
CDK14		Transcriptional misregulation in cancer
CDK6		Cushing syndrome
CDK6		Pathways in cancer
CDK6		Small cell lung cancer
CDKN2B		Gastric cancer	4
CDKN2B		Cushing syndrome
CDKN2B		Pathways in cancer
CDKN2B		Small cell lung cancer
CDON		Hedgehog signaling pathway
CFTR		Gastric acid secretion
CHRM2		Calcium signaling pathway
CHRM2		Cholinergic synapse
CHRM2		Regulation of actin cytoskeleton
CHRM3		Calcium signaling pathway	6
CHRM3		Insulin secretion
CHRM3		Cholinergic synapse
CHRM3		Salivary secretion
CHRM3		Gastric acid secretion
CHRM3		Regulation of actin cytoskeleton
CHRNA7		Nicotine addiction
CHRNA7		Calcium signaling pathway
CHRNA7		Cholinergic synapse
CHST11		Glycosaminoglycan biosynthesis
CHST12		Glycosaminoglycan biosynthesis
CHSY3		Glycosaminoglycan biosynthesis
CLDN10		Cell adhesion molecules (CAMs)
CLDN16		Cell adhesion molecules (CAMs)
CNTN1		Cell adhesion molecules (CAMs)
COL4A1		Focal adhesion	4
COL4A1		Pathways in cancer
COL4A1		ECM-receptor interaction
COL4A1		Small cell lung cancer
CREB3L2		Dopaminergic synapse	10
CREB3L2		Cushing syndrome
CREB3L2		Amphetamine addiction
CREB3L2		Insulin secretion
CREB3L2		Cholinergic synapse
CREB3L2		cGMP-PKG signaling pathway
CREB3L2		Parathyroid hormone synthesis, secretion and action
CREB3L2		Melanogenesis
CREB3L2		Cortisol synthesis and secretion
CREB3L2		Glucagon signaling pathway
CREB5		Dopaminergic synapse	9
CREB5		Cushing syndrome
CREB5		Amphetamine addiction
CREB5		Insulin secretion
CREB5		Cholinergic synapse
CREB5		cGMP-PKG signaling pathway
CREB5		Parathyroid hormone synthesis, secretion and action
CREB5		Cortisol synthesis and secretion
CREB5		Glucagon signaling pathway
CSF1R		Transcriptional misregulation in cancer	4
CSF1R		Pathways in cancer
CSF1R		MAPK signaling pathway
CSF1R		Rap1 signaling pathway
CSNK1G3		Hedgehog signaling pathway
CTNNA1		Arrhythmogenic right ventricular cardiomyopathy (ARVC)	5
CTNNA1		Bacterial invasion of epithelial cells
CTNNA1		Hippo signaling pathway
CTNNA1		Pathways in cancer
CTNNA1		Gastric cancer
CTNNA2		Arrhythmogenic right ventricular cardiomyopathy (ARVC)	5
CTNNA2		Bacterial invasion of epithelial cells
CTNNA2		Hippo signaling pathway
CTNNA2		Pathways in cancer
CTNNA2		Gastric cancer
CTNNA3		Arrhythmogenic right ventricular cardiomyopathy (ARVC)	5
CTNNA3		Bacterial invasion of epithelial cells
CTNNA3		Hippo signaling pathway
CTNNA3		Pathways in cancer
CTNNA3		Gastric cancer
CYP4A11		Vascular smooth muscle contraction	2
CYP4A11		Inflammatory mediator regulation of TRP channels
DAPK1		Pathways in cancer	1
DDC		Dopaminergic synapse	2
DDC		Amphetamine addiction
DGKB		Phosphatidylinositol signaling system	2
DGKB		Phospholipase D signaling pathway
DIAPH3		Regulation of actin cytoskeleton
DKK2		Wnt signaling pathway
DLGAP1		Glutamatergic synapse
DNM3		Bacterial invasion of epithelial cells
DNM3		Endocrine and other factor-regulated calcium reabsorption
DNM3		Phospholipase D signaling pathway
DPYSL5		Axon guidance
DSE		Glycosaminoglycan biosynthesis
DSG2		Arrhythmogenic right ventricular cardiomyopathy (ARVC)
EFNA5		Axon guidance
EFNA5		MAPK signaling pathway
EFNA5		Rap1 signaling pathway
EPHA3		Axon guidance
EPHA7		Axon guidance
EPHB1		Axon guidance
ERG		Transcriptional misregulation in cancer
ESR1		Pathways in cancer
ESR1		Endocrine and other factor-regulated calcium reabsorption
ESR2		Pathways in cancer
ETS1		Pathways in cancer
ETV1		Transcriptional misregulation in cancer
ETV5		Transcriptional misregulation in cancer
EVC		Hedgehog signaling pathway
FGF1		Hippo signaling pathway	6
FGF1		Pathways in cancer
FGF1		MAPK signaling pathway
FGF1		Rap1 signaling pathway
FGF1		Regulation of actin cytoskeleton
FGF1		Gastric cancer
FHIT		Small cell lung cancer
FLT1		Focal adhesion	4
FLT1		Transcriptional misregulation in cancer
FLT1		MAPK signaling pathway
FLT1		Rap1 signaling pathway
FN1		Focal adhesion	6
FN1		Bacterial invasion of epithelial cells
FN1		Pathways in cancer
FN1		ECM-receptor interaction
FN1		Regulation of actin cytoskeleton
FN1		Small cell lung cancer
FZD3		Axon guidance	7
FZD3		Cushing syndrome
FZD3		Hippo signaling pathway
FZD3		Pathways in cancer
FZD3		Wnt signaling pathway
FZD3		Gastric cancer
FZD3		Melanogenesis
GABRA1		Nicotine addiction	4
GABRA1		Morphine addiction
GABRA1		Retrograde endocannabinoid signaling
GABRA1		GABAergic synapse
GABRA4		Nicotine addiction	4
GABRA4		Morphine addiction
GABRA4		Retrograde endocannabinoid signaling
GABRA4		GABAergic synapse
GABRA5		Nicotine addiction	4
GABRA5		Morphine addiction
GABRA5		Retrograde endocannabinoid signaling
GABRA5		GABAergic synapse
GABRB2		Nicotine addiction	4
GABRB2		Morphine addiction
GABRB2		Retrograde endocannabinoid signaling
GABRB2		GABAergic synapse
GABRB3		Nicotine addiction	4
GABRB3		Morphine addiction
GABRB3		Retrograde endocannabinoid signaling
GABRB3		GABAergic synapse
GABRG2		Nicotine addiction	4
GABRG2		Morphine addiction
GABRG2		Retrograde endocannabinoid signaling
GABRG2		GABAergic synapse
GADD45A		Transcriptional misregulation in cancer	5
GADD45A		Pathways in cancer
GADD45A		MAPK signaling pathway
GADD45A		Gastric cancer
GADD45A		Small cell lung cancer
GALNT12		Mucin type O-glycan biosynthesis
GALNT13		Mucin type O-glycan biosynthesis
GALNT18		Mucin type O-glycan biosynthesis
GALNT3		Mucin type O-glycan biosynthesis
GALNTL5		Mucin type O-glycan biosynthesis
GALNTL6		Mucin type O-glycan biosynthesis
GCK		Insulin secretion
GCK		Glucagon signaling pathway
GLS		Glutamatergic synapse
GLS		GABAergic synapse
GNA14		Calcium signaling pathway
GNAQ		Glutamatergic synapse	24
GNAQ		Dopaminergic synapse
GNAQ		Cushing syndrome
GNAQ		Long-term potentiation
GNAQ		Calcium signaling pathway
GNAQ		Pathways in cancer
GNAQ		Long-term depression
GNAQ		Circadian entrainment
GNAQ		Vascular smooth muscle contraction
GNAQ		Insulin secretion
GNAQ		Cholinergic synapse
GNAQ		Endocrine and other factor-regulated calcium reabsorption
GNAQ		Oxytocin signaling pathway
GNAQ		Retrograde endocannabinoid signaling
GNAQ		cGMP-PKG signaling pathway
GNAQ		Inflammatory mediator regulation of TRP channels
GNAQ		Salivary secretion
GNAQ		Gastric acid secretion
GNAQ		Parathyroid hormone synthesis, secretion and action
GNAQ		Platelet activation
GNAQ		Rap1 signaling pathway
GNAQ		Melanogenesis
GNAQ		Cortisol synthesis and secretion
GNAQ		Glucagon signaling pathway
GNG7		Glutamatergic synapse	8
GNG7		Dopaminergic synapse
GNG7		Morphine addiction
GNG7		Pathways in cancer
GNG7		Circadian entrainment
GNG7		Cholinergic synapse
GNG7		Retrograde endocannabinoid signaling
GNG7		GABAergic synapse
GPC4		Wnt signaling pathway
GRIA1		Glutamatergic synapse	8
GRIA1		Nicotine addiction
GRIA1		Dopaminergic synapse
GRIA1		Amphetamine addiction
GRIA1		Long-term potentiation
GRIA1		Long-term depression
GRIA1		Circadian entrainment
GRIA1		Retrograde endocannabinoid signaling
GRIA3		Glutamatergic synapse	8
GRIA3		Nicotine addiction
GRIA3		Dopaminergic synapse
GRIA3		Transcriptional misregulation in cancer
GRIA3		Amphetamine addiction
GRIA3		Long-term depression
GRIA3		Circadian entrainment
GRIA3		Retrograde endocannabinoid signaling
GRIK1		Glutamatergic synapse	1
GRIK2		Glutamatergic synapse	1
GRIK3		Glutamatergic synapse	1
GRIN2B		Glutamatergic synapse	7
GRIN2B		Nicotine addiction
GRIN2B		Dopaminergic synapse
GRIN2B		Amphetamine addiction
GRIN2B		Long-term potentiation
GRIN2B		Circadian entrainment
GRIN2B		Rap1 signaling pathway
GRIN3A		Glutamatergic synapse	3
GRIN3A		Nicotine addiction
GRIN3A		Amphetamine addiction
GRM1		Glutamatergic synapse	6
GRM1		Long-term potentiation
GRM1		Calcium signaling pathway
GRM1		Long-term depression
GRM1		Retrograde endocannabinoid signaling
GRM1		Phospholipase D signaling pathway
GRM3		Glutamatergic synapse
GRM3		Phospholipase D signaling pathway
GRM7		Glutamatergic synapse
GRM7		Phospholipase D signaling pathway
GRM8		Glutamatergic synapse
GRM8		Phospholipase D signaling pathway
		Axon guidance
GSK3B		Dopaminergic synapse
GSK3B		Focal adhesion
GSK3B		Cushing syndrome
GSK3B		Hippo signaling pathway
GSK3B		Pathways in cancer
GSK3B		Hedgehog signaling pathway
GSK3B		Wnt signaling pathway
GSK3B		Gastric cancer
GSK3B		Melanogenesis
GSN		Regulation of actin cytoskeleton
GTF2I		cGMP-PKG signaling pathway
GUCY1A2		Long-term depression	7
GUCY1A2		Circadian entrainment
GUCY1A2		Vascular smooth muscle contraction
GUCY1A2		Oxytocin signaling pathway
GUCY1A2		cGMP-PKG signaling pathway
GUCY1A2		Salivary secretion
GUCY1A2		Platelet activation
GYS2		Glucagon signaling pathway
HGF		Focal adhesion	5
HGF		Pathways in cancer
HGF		MAPK signaling pathway
HGF		Rap1 signaling pathway
HGF		Gastric cancer
HPGD		Transcriptional misregulation in cancer
HSPA1L		MAPK signaling pathway
IFNAA		Pathways in cancer
IGFBP3		Transcriptional misregulation in cancer
IL1RAP		MAPK signaling pathway
IL1RAP		Inflammatory mediator regulation of TRP channels
IL23R		Pathways in cancer
INPP5D		Inositol phosphate metabolism
INPP5D		Phosphatidylinositol signaling system
ITGA5		Arrhythmogenic right ventricular cardiomyopathy (ARVC)	5
ITGA5		Focal adhesion
ITGA5		Bacterial invasion of epithelial cells
ITGA5		ECM-receptor interaction
ITGA5		Regulation of actin cytoskeleton
ITGA6		Arrhythmogenic right ventricular cardiomyopathy (ARVC)	6
ITGA6		Focal adhesion
ITGA6		ECM-receptor interaction
ITGA6		Regulation of actin cytoskeleton
ITGA6		Cell adhesion molecules (CAMs)
ITGA6		Small cell lung cancer
ITGB5		Arrhythmogenic right ventricular cardiomyopathy (ARVC)	4
ITGB5		Focal adhesion
ITGB5		ECM-receptor interaction
ITGB5		Regulation of actin cytoskeleton
ITGB8		Arrhythmogenic right ventricular cardiomyopathy (ARVC)	5
ITGB8		Focal adhesion
ITGB8		ECM-receptor interaction
ITGB8		Regulation of actin cytoskeleton
ITGB8		Cell adhesion molecules (CAMs)
ITPR2		Glutamatergic synapse	19
ITPR2		Dopaminergic synapse
ITPR2		Cushing syndrome
ITPR2		Long-term potentiation
ITPR2		Calcium signaling pathway
ITPR2		Long-term depression
ITPR2		Vascular smooth muscle contraction
ITPR2		Cholinergic synapse
ITPR2		Oxytocin signaling pathway
ITPR2		Retrograde endocannabinoid signaling
ITPR2		Phosphatidylinositol signaling system
ITPR2		cGMP-PKG signaling pathway
ITPR2		Inflammatory mediator regulation of TRP channels
ITPR2		Salivary secretion
ITPR2		Gastric acid secretion
ITPR2		Parathyroid hormone synthesis, secretion and action
ITPR2		Platelet activation
ITPR2		Cortisol synthesis and secretion
ITPR2		Glucagon signaling pathway
KCNJ3		Glutamatergic synapse	7
KCNJ3		Dopaminergic synapse
KCNJ3		Morphine addiction
KCNJ3		Circadian entrainment
KCNJ3		Cholinergic synapse
KCNJ3		Oxytocin signaling pathway
KCNJ3		Retrograde endocannabinoid signaling
KCNMA1		Vascular smooth muscle contraction	4
KCNMA1		Insulin secretion
KCNMA1		cGMP-PKG signaling pathway
KCNMA1		Salivary secretion
KIF3A		Hedgehog signaling pathway
KIF5C		Dopaminergic synapse
KL		Endocrine and other factor-regulated calcium reabsorption
KL		Parathyroid hormone synthesis, secretion and action
LAMA4		Focal adhesion
LAMA4		ECM-receptor interaction
LAMA4		Small cell lung cancer
LAMC1		Focal adhesion
LAMC1		ECM-receptor interaction
LAMC1		Small cell lung cancer
LCP2		Platelet activation
LCP2		Rap1 signaling pathway
LDLR		Cushing syndrome
LDLR		Cortisol synthesis and secretion
LEF1		Arrhythmogenic right ventricular cardiomyopathy (ARVC)	6
LEF1		Cushing syndrome
LEF1		Hippo signaling pathway
LEF1		Wnt signaling pathway
LEF1		Gastric cancer
LEF1		Melanogenesis
LOC509513		Transcriptional misregulation in cancer	4
LOC509513		Calcium signaling pathway
LOC509513		Rap1 signaling pathway
LOC509513		Cell adhesion molecules (CAMs)
LOC518526		ECM-receptor interaction
LPAR3		Rap1 signaling pathway
LPAR3		Phospholipase D signaling pathway
LPAR5		Rap1 signaling pathway
LPAR5		Regulation of actin cytoskeleton
LPAR5		Phospholipase D signaling pathway
MAGI3		Rap1 signaling pathway
MAP2K4		MAPK signaling pathway
MAPK10		Dopaminergic synapse	6
MAPK10		Focal adhesion
MAPK10		MAPK signaling pathway
MAPK10		Retrograde endocannabinoid signaling
MAPK10		Inflammatory mediator regulation of TRP channels
MAPK10		Wnt signaling pathway
MEF2B		cGMP-PKG signaling pathway
MEF2C		Transcriptional misregulation in cancer	5
MEF2C		MAPK signaling pathway
MEF2C		Oxytocin signaling pathway
MEF2C		cGMP-PKG signaling pathway
MEF2C		Parathyroid hormone synthesis, secretion and action
MET		Axon guidance	7
MET		Focal adhesion
MET		Bacterial invasion of epithelial cells
MET		Transcriptional misregulation in cancer
MET		MAPK signaling pathway
MET		Rap1 signaling pathway
MET		Gastric cancer
MINPP1		Inositol phosphate metabolism
MLLT3		Transcriptional misregulation in cancer
MSN		Regulation of actin cytoskeleton
MTM1		Phosphatidylinositol signaling system
MTM1		Inositol phosphate metabolism
MTMR7		Phosphatidylinositol signaling system
MTMR7		Inositol phosphate metabolism
MYLK		Focal adhesion	8
MYLK		Calcium signaling pathway
MYLK		Vascular smooth muscle contraction
MYLK		Oxytocin signaling pathway
MYLK		cGMP-PKG signaling pathway
MYLK		Gastric acid secretion
MYLK		Platelet activation
MYLK		Regulation of actin cytoskeleton
NCOR1		Transcriptional misregulation in cancer
NDUFA1		Retrograde endocannabinoid signaling
NEGR1		Cell adhesion molecules (CAMs)
NLGN1		Cell adhesion molecules (CAMs)
NLGN3		Cell adhesion molecules (CAMs)
NOS1AP		Circadian entrainment
NRCAM		Cell adhesion molecules (CAMs)
NRXN1		Cell adhesion molecules (CAMs)
NRXN2		Cell adhesion molecules (CAMs)
NRXN3		Cell adhesion molecules (CAMs)
NTNG1		Axon guidance
NTNG1		Cell adhesion molecules (CAMs)
NTRK2		MAPK signaling pathway
PARVA		Focal adhesion
PARVB		Focal adhesion
PATJ		Hippo signaling pathway
PBX1		Cushing syndrome
PBX1		Transcriptional misregulation in cancer
PBX1		Cortisol synthesis and secretion
PDE11A		Morphine addiction
PDE11A		Cushing syndrome
PDE1A		Morphine addiction
PDE1A		Calcium signaling pathway
PDE4B		Morphine addiction
PDE4B		Parathyroid hormone synthesis, secretion and action
PDE5A		cGMP-PKG signaling pathway
PDE7B		Morphine addiction
PDGFD		Focal adhesion	5
PDGFD		MAPK signaling pathway
PDGFD		Rap1 signaling pathway
PDGFD		Regulation of actin cytoskeleton
PDGFD		Phospholipase D signaling pathway
PDGFRA		Focal adhesion	6
PDGFRA		Calcium signaling pathway
PDGFRA		MAPK signaling pathway
PDGFRA		Rap1 signaling pathway
PDGFRA		Regulation of actin cytoskeleton
PDGFRA		Phospholipase D signaling pathway
PHKA2		Calcium signaling pathway
PHKA2		Glucagon signaling pathway
PIK3C2G		Phosphatidylinositol signaling system
PIK3C2G		Inositol phosphate metabolism
PIK3C3		Phosphatidylinositol signaling system
PIK3C3		Inositol phosphate metabolism
PIK3R1		Axon guidance
PIK3R1		Focal adhesion
PIK3R1		Bacterial invasion of epithelial cells
PIK3R1		Cholinergic synapse
PIK3R1		Phosphatidylinositol signaling system
PIK3R1		Inflammatory mediator regulation of TRP channels
PIK3R1		Platelet activation
PIK3R1		Rap1 signaling pathway
PIK3R1		Regulation of actin cytoskeleton
PIK3R1		Gastric cancer
PIK3R1		Small cell lung cancer
PIK3R1		Phospholipase D signaling pathway
PIKFYVE		Phosphatidylinositol signaling system
PIKFYVE		Regulation of actin cytoskeleton
PIKFYVE		Inositol phosphate metabolism
PIP4K2A		Phosphatidylinositol signaling system
PIP4K2A		Regulation of actin cytoskeleton
PIP4K2A		Inositol phosphate metabolism
PLA2G5		Vascular smooth muscle contraction
PLCB1		Glutamatergic synapse	28
PLCB1		Dopaminergic synapse
PLCB1		Cushing syndrome
PLCB1		Long-term potentiation
PLCB1		Calcium signaling pathway
PLCB1		Long-term depression
PLCB1		Circadian entrainment
PLCB1		Vascular smooth muscle contraction
PLCB1		Insulin secretion
PLCB1		Cholinergic synapse
PLCB1		Endocrine and other factor-regulated calcium reabsorption
PLCB1		Oxytocin signaling pathway
PLCB1		Retrograde endocannabinoid signaling
PLCB1		Phosphatidylinositol signaling system
PLCB1		cGMP-PKG signaling pathway
PLCB1		Inflammatory mediator regulation of TRP channels
PLCB1		Salivary secretion
PLCB1		Gastric acid secretion
PLCB1		Parathyroid hormone synthesis, secretion and action
PLCB1		Wnt signaling pathway
PLCB1		Platelet activation
PLCB1		Rap1 signaling pathway
PLCB1		Melanogenesis
PLCB1		Inositol phosphate metabolism
PLCB1		Cortisol synthesis and secretion
PLCB1		Phospholipase D signaling pathway
PLCB1		Glucagon signaling pathway
PLCL1		GABAergic synapse
PLCZ1		Calcium signaling pathway
PLCZ1		Phosphatidylinositol signaling system
PLCZ1		Inositol phosphate metabolism
PLD1		Glutamatergic synapse
PLD1		Parathyroid hormone synthesis, secretion and action
PLD1		Phospholipase D signaling pathway
PLPP3		Phospholipase D signaling pathway
PLXNA4		Axon guidance
PPARGC1A		Glucagon signaling pathway
PPIP5K2		Phosphatidylinositol signaling system
PPM1B		MAPK signaling pathway
PPP1R12A		Focal adhesion	6
PPP1R12A		Vascular smooth muscle contraction
PPP1R12A		Oxytocin signaling pathway
PPP1R12A		cGMP-PKG signaling pathway
PPP1R12A		Platelet activation
PPP1R12A		Regulation of actin cytoskeleton
PPP2CB		Dopaminergic synapse
PPP2CB		Hippo signaling pathway
PPP2CB		Long-term depression
PPP2R2B		Dopaminergic synapse
PPP2R2B		Hippo signaling pathway
PPP3CA		Glutamatergic synapse	10
PPP3CA		Axon guidance
PPP3CA		Dopaminergic synapse
PPP3CA		Amphetamine addiction
PPP3CA		Long-term potentiation
PPP3CA		Calcium signaling pathway
PPP3CA		MAPK signaling pathway
PPP3CA		Oxytocin signaling pathway
PPP3CA		cGMP-PKG signaling pathway
PPP3CA		Wnt signaling pathway
PPP3CA		Glucagon signaling pathway
PRICKLE1		Wnt signaling pathway
PRKACB		Glutamatergic synapse	26
PRKACB		Dopaminergic synapse
PRKACB		Morphine addiction
PRKACB		Cushing syndrome
PRKACB		Amphetamine addiction
PRKACB		Long-term potentiation
PRKACB		Calcium signaling pathway
PRKACB		Circadian entrainment
PRKACB		MAPK signaling pathway
PRKACB		Vascular smooth muscle contraction
PRKACB		Insulin secretion
PRKACB		Cholinergic synapse
PRKACB		Endocrine and other factor-regulated calcium reabsorption
PRKACB		Oxytocin signaling pathway
PRKACB		Retrograde endocannabinoid signaling
PRKACB		GABAergic synapse
PRKACB		Inflammatory mediator regulation of TRP channels
PRKACB		Salivary secretion
PRKACB		Gastric acid secretion
PRKACB		Hedgehog signaling pathway
PRKACB		Parathyroid hormone synthesis, secretion and action
PRKACB		Wnt signaling pathway
PRKACB		Platelet activation
PRKACB		Melanogenesis
PRKACB		Cortisol synthesis and secretion
PRKACB		Glucagon signaling pathway
PRKCB		Glutamatergic synapse	27
PRKCB		Dopaminergic synapse
PRKCB		Focal adhesion
PRKCB		Morphine addiction
PRKCB		Amphetamine addiction
PRKCB		Long-term potentiation
PRKCB		Calcium signaling pathway
PRKCB		Long-term depression
PRKCB		Circadian entrainment
PRKCB		MAPK signaling pathway
PRKCB		Vascular smooth muscle contraction
PRKCB		Insulin secretion
PRKCB		Cholinergic synapse
PRKCB		Endocrine and other factor-regulated calcium reabsorption
PRKCB		Oxytocin signaling pathway
PRKCB		Retrograde endocannabinoid signaling
PRKCB		Phosphatidylinositol signaling system
PRKCB		GABAergic synapse
PRKCB		Inflammatory mediator regulation of TRP channels
PRKCB		Salivary secretion
PRKCB		Gastric acid secretion
PRKCB		Parathyroid hormone synthesis, secretion and action
PRKCB		Wnt signaling pathway
PRKCB		Rap1 signaling pathway
PRKCB		Melanogenesis
PRKCH		Vascular smooth muscle contraction
PRKCH		Inflammatory mediator regulation of TRP channels
PRKCI		Hippo signaling pathway
PRKCI		Platelet activation
PRKCI		Rap1 signaling pathway
PRKG1		Long-term depression	6
PRKG1		Circadian entrainment
PRKG1		Vascular smooth muscle contraction
PRKG1		cGMP-PKG signaling pathway
PRKG1		Salivary secretion
PRKG1		Platelet activation
PRKG2		Long-term depression	5
PRKG2		Circadian entrainment
PRKG2		cGMP-PKG signaling pathway
PRKG2		Salivary secretion
PRKG2		Platelet activation
PROM1		Transcriptional misregulation in cancer
PTCH1		Axon guidance
PTCH1		Hedgehog signaling pathway
PTPRC		Cell adhesion molecules (CAMs)
PTPRR		MAPK signaling pathway
RAPGEF2		MAPK signaling pathway
RAPGEF2		Rap1 signaling pathway
RAPGEF4		Insulin secretion
RAPGEF4		Rap1 signaling pathway
RAPGEF4		Phospholipase D signaling pathway
RASA1		Axon guidance
RASA1		MAPK signaling pathway
RELN		Focal adhesion
RELN		ECM-receptor interaction
ROBO1		Axon guidance
ROCK2		Axon guidance
ROCK2		Focal adhesion
ROCK2		Vascular smooth muscle contraction
ROCK2		Oxytocin signaling pathway
ROCK2		cGMP-PKG signaling pathway
ROCK2		Wnt signaling pathway
ROCK2		Platelet activation
ROCK2		Regulation of actin cytoskeleton
ROR2		Wnt signaling pathway
RPS6KA3		Long-term potentiation
RUNX1		Transcriptional misregulation in cancer
RXRG		Transcriptional misregulation in cancer	4
RXRG		Parathyroid hormone synthesis, secretion and action
RXRG		Gastric cancer
RXRG		Small cell lung cancer
SCARB1		Cushing syndrome
SCARB1		Cortisol synthesis and secretion
SCIN		Regulation of actin cytoskeleton
SEMA3C		Axon guidance
SEMA3D		Axon guidance
SEMA6A		Axon guidance
SEPT11		Bacterial invasion of epithelial cells
SEPT6		Bacterial invasion of epithelial cells
SGCD		Arrhythmogenic right ventricular cardiomyopathy (ARVC)
SKP2		Small cell lung cancer
SLC18A1		Dopaminergic synapse
SLC18A1		Amphetamine addiction
SLC26A7		Gastric acid secretion
SLC2A2		Insulin secretion
SLC2A2		Glucagon signaling pathway
SLC8A1		Calcium signaling pathway
SLC8A1		cGMP-PKG signaling pathway
SLIT2		Axon guidance
SLIT3		Axon guidance
SMAD1		Transcriptional misregulation in cancer
SMAD1		Hippo signaling pathway
SMAD2		Hippo signaling pathway
SMAD2		Gastric cancer
SOX2		Hippo signaling pathway
SRGAP1		Axon guidance
STK3		Hippo signaling pathway
SYNJ1		Phosphatidylinositol signaling system
SYNJ1		Inositol phosphate metabolism
TBXAS1		Platelet activation
TCF7		Arrhythmogenic right ventricular cardiomyopathy (ARVC)	6
TCF7		Cushing syndrome
TCF7		Hippo signaling pathway
TCF7		Wnt signaling pathway
TCF7		Gastric cancer
TCF7		Melanogenesis
TCF7L2		Arrhythmogenic right ventricular cardiomyopathy (ARVC)	6
TCF7L2		Cushing syndrome
TCF7L2		Hippo signaling pathway
TCF7L2		Wnt signaling pathway
TCF7L2		Gastric cancer
TCF7L2		Melanogenesis
TEK		Rap1 signaling pathway
TERC		Gastric cancer
TGFBR2		Transcriptional misregulation in cancer
TGFBR2		Hippo signaling pathway
TGFBR2		Gastric cancer
TRAK2		GABAergic synapse
TRPC3		Axon guidance
TRPM8		Inflammatory mediator regulation of TRP channels
TSPAN7		Transcriptional misregulation in cancer
USP8		Cushing syndrome
UST		Glycosaminoglycan biosynthesis
VCL		Focal adhesion
VCL		Bacterial invasion of epithelial cells
VCL		Regulation of actin cytoskeleton
VWF		Focal adhesion
VWF		ECM-receptor interaction
VWF		Platelet activation
WNT2		Cushing syndrome	5
WNT2		Hippo signaling pathway
WNT2		Wnt signaling pathway
WNT2		Gastric cancer
WNT2		Melanogenesis
WWTR1		Hippo signaling pathway
XIAP		Focal adhesion
XIAP		Small cell lung cancer
ZYX		Focal adhesion
ABL1		Axon guidance
ABL1		Pathways in cancer
ADCY1		Glutamatergic synapse	22
ADCY1		Morphine addiction
ADCY1		Cushing syndrome
ADCY1		Long-term potentiation
ADCY1		Calcium signaling pathway
ADCY1		Circadian entrainment
ADCY1		Vascular smooth muscle contraction
ADCY1		Insulin secretion
ADCY1		Cholinergic synapse
ADCY1		Oxytocin signaling pathway
ADCY1		Retrograde endocannabinoid signaling
ADCY1		GABAergic synapse
ADCY1		cGMP-PKG signaling pathway
ADCY1		Inflammatory mediator regulation of TRP channels
ADCY1		Salivary secretion
ADCY1		Gastric acid secretion
ADCY1		Parathyroid hormone synthesis, secretion and action
ADCY1		Platelet activation
ADCY1		Rap1 signaling pathway
ADCY1		Melanogenesis
ADCY1		Cortisol synthesis and secretion
ADCY1		Phospholipase D signaling pathway
AFF1		Transcriptional misregulation in cancer
ALCAM		Cell adhesion molecules (CAMs)
AP2A2		Endocrine and other factor-regulated calcium reabsorption
ARHGAP10		Bacterial invasion of epithelial cells
ARPC2		Regulation of actin cytoskeleton
C1GALT1		Mucin type O-glycan biosynthesis

## Sheet: Table S7f_ILLN DMR BP_ILLN DEG 
Table Sf: Biological process (BP) gene ontology (GO) terms common to ileum lymph node differentially methylated region genes and ileum lymph node mRNA-Seq data
1 common element in "ILLN DMR BP GO" and "ILLN DEG BP GO":		529 elements included exclusively in "ILLN DMR BP GO":		9 elements included exclusively in "ILLN DEG BP GO":
regulation of B cell activation		anatomical structure development		leukocyte chemotaxis
		cell adhesion		granulocyte chemotaxis
		system development		regulation of lymphocyte proliferation
		multicellular organism development		negative regulation of programmed necrotic cell death
		cellular developmental process		myeloid leukocyte migration
		anatomical structure morphogenesis		monocyte chemotaxis
		cellular component morphogenesis		positive regulation of B cell activation
		cell surface receptor signaling pathway		programmed necrotic cell death
		cell morphogenesis		lymphocyte migration
		cell-cell signaling
		tube morphogenesis
		regulation of postsynaptic membrane potential
		regulation of developmental process
		modulation of chemical synaptic transmission
		trans-synaptic signaling
		regulation of localization
		nervous system development
		cell differentiation
		movement of cell or subcellular component
		tube development
		regulation of multicellular organismal process
		regulation of biological quality
		cell development
		regulation of multicellular organismal development
		actin filament-based process
		regulation of membrane potential
		blood vessel development
		regulation of cellular component organization
		generation of neurons
		glutamate receptor signaling pathway
		neuron differentiation
		positive regulation of developmental process
		regulation of anatomical structure morphogenesis
		neurogenesis
		positive regulation of signaling
		cardiovascular system development
		neuron development
		cellular component organization
		cell-cell adhesion via plasma-membrane adhesion molecules
		actin cytoskeleton organization
		positive regulation of cell communication
		regulation of plasma membrane bounded cell projection organization
		cell-cell adhesion
		positive regulation of biological process
		cell projection organization
		regulation of cellular component movement
		positive regulation of synaptic transmission
		tissue development
		enzyme linked receptor protein signaling pathway
		regulation of cell migration
		regulation of cell motility
		regulation of cell morphogenesis
		blood vessel morphogenesis
		cell junction organization
		positive regulation of cellular process
		anatomical structure formation involved in morphogenesis
		cytoskeleton organization
		cell junction assembly
		cell migration
		regulation of signaling
		positive regulation of multicellular organismal process
		synaptic vesicle recycling
		regulation of locomotion
		regulation of cell communication
		circulatory system development
		cell-substrate adhesion
		cell part morphogenesis
		negative regulation of protein depolymerization
		positive regulation of molecular function
		plasma membrane bounded cell projection morphogenesis
		ion transport
		cell-matrix adhesion
		negative regulation of supramolecular fiber organization
		transmembrane receptor protein tyrosine kinase signaling pathway
		cell motility
		synapse assembly
		neuron projection development
		cognition
		regulation of plasma lipoprotein particle levels
		synaptic vesicle cycle
		cell surface receptor signaling pathway involved in cell-cell signaling
		phosphorus metabolic process
		calcium-dependent cell-cell adhesion via plasma membrane cell adhesion molecules
		establishment of localization
		synapse organization
		angiogenesis
		synaptic vesicle endocytosis
		phosphate-containing compound metabolic process
		positive regulation of cellular component organization
		substrate-dependent cell migration
		endocytosis
		supramolecular fiber organization
		ameboidal-type cell migration
		response to organic substance
		regulation of hydrolase activity
		multicellular organismal signaling
		cell morphogenesis involved in differentiation
		receptor localization to synapse
		regulation of cell-matrix adhesion
		epithelial cell migration
		negative regulation of microtubule polymerization or depolymerization
		negative regulation of cell proliferation
		regulation of transmembrane transport
		cellular response to organic substance
		regulation of ion transport
		transport
		animal organ development
		negative regulation of cellular process
		sprouting angiogenesis
		learning or memory
		negative regulation of cell migration
		adherens junction organization
		regulation of cellular component biogenesis
		ion transmembrane transport
		cell-substrate junction assembly
		long-term synaptic potentiation
		regulation of GTPase activity
		cell morphogenesis involved in neuron differentiation
		myoblast differentiation
		mechanoreceptor differentiation
		positive regulation of signal transduction
		ionotropic glutamate receptor signaling pathway
		cellular homeostasis
		cerebral cortex tangential migration
		positive regulation of cholesterol storage
		canonical Wnt signaling pathway
		regulation of cellular process
		central nervous system neuron development
		negative regulation of cellular component movement
		localization within membrane
		cell-cell adhesion mediated by cadherin
		vesicle-mediated transport
		regulation of synaptic transmission, glutamatergic
		vascular process in circulatory system
		phospholipid metabolic process
		developmental growth involved in morphogenesis
		chemical synaptic transmission, postsynaptic
		cell-cell junction organization
		axon guidance
		regulation of supramolecular fiber organization
		import into cell
		regulation of cell differentiation
		positive regulation of cell projection organization
		microtubule depolymerization
		regulation of anatomical structure size
		regulation of cell morphogenesis involved in differentiation
		protein-containing complex remodeling
		developmental cell growth
		positive regulation of cell migration
		inhibitory synapse assembly
		negative regulation of biological process
		positive regulation of cell differentiation
		cellular protein complex disassembly
		negative regulation of cytoskeleton organization
		actin cytoskeleton reorganization
		regulation of neurotransmitter secretion
		regulation of transport
		regulation of response to stimulus
		regulation of biological process
		cellular chemical homeostasis
		response to endogenous stimulus
		positive regulation of myoblast differentiation
		negative regulation of locomotion
		regulation of synapse assembly
		behavioral fear response
		positive regulation of response to stimulus
		multicellular organismal response to stress
		cellular response to low-density lipoprotein particle stimulus
		response to growth factor
		positive regulation of cellular component movement
		actin filament organization
		cell communication
		protein-lipid complex subunit organization
		transmembrane transport
		macromolecule modification
		regulation of actin filament-based process
		regulation of protein complex disassembly
		inner ear receptor cell development
		regulation of cytoskeleton organization
		positive regulation of hydrolase activity
		neurotransmitter secretion
		regulation of blood vessel size
		myoblast fate commitment
		cellular response to chemical stimulus
		response to oxygen-containing compound
		cellular protein modification process
		signal release
		vesicle-mediated transport in synapse
		plasma lipoprotein particle clearance
		regulation of ion transmembrane transport
		regulation of synapse structure or activity
		regulation of cell development
		regulation of nervous system development
		regulation of membrane lipid distribution
		anion transport
		developmental growth
		transmission of nerve impulse
		positive regulation of vasculature development
		neuron projection extension
		cellular localization
		negative regulation of programmed cell death
		positive regulation of neuron differentiation
		regulation of actin cytoskeleton organization
		plasma membrane organization
		positive regulation of locomotion
		phospholipid dephosphorylation
		negative chemotaxis
		regulation of neuron differentiation
		amyloid fibril formation
		cellular response to endogenous stimulus
		action potential
		positive regulation of neuron projection development
		phosphorylation
		negative regulation of cell morphogenesis involved in differentiation
		organic hydroxy compound transport
		positive regulation of cellular component biogenesis
		response to iron ion
		positive regulation of catalytic activity
		cellular response to transforming growth factor beta stimulus
		positive regulation of Wnt signaling pathway
		alpha-beta T cell activation
		epithelium development
		sensory perception of mechanical stimulus
		extracellular structure organization
		negative regulation of apoptotic process
		regulation of neurogenesis
		aminophospholipid transport
		negative regulation of cellular component organization
		regulation of cell shape
		regulation of myoblast differentiation
		regulation of postsynapse organization
		regulation of cell adhesion
		negative regulation of epithelial cell migration
		cell-cell junction assembly
		positive regulation of synapse assembly
		response to external stimulus
		regulation of catalytic activity
		homophilic cell adhesion via plasma membrane adhesion molecules
		neuronal action potential
		cellular glucose homeostasis
		neuron migration
		regulation of programmed cell death
		bone mineralization
		sterol transport
		homeostatic process
		glycerophospholipid metabolic process
		cellular component assembly
		programmed cell death
		regulation of long-term synaptic potentiation
		leukocyte activation
		regulation of canonical Wnt signaling pathway
		regulation of tube diameter
		axon extension involved in axon guidance
		positive regulation of nervous system development
		positive regulation of angiogenesis
		negative regulation of cell death
		regulation of epithelial cell migration
		secretion by cell
		regulation of cell-substrate adhesion
		adherens junction assembly
		focal adhesion assembly
		ion homeostasis
		membrane organization
		plasma membrane bounded cell projection assembly
		dephosphorylation
		regulation of signal transduction
		synaptic vesicle localization
		transforming growth factor beta receptor signaling pathway
		Wnt signaling pathway
		regulation of microtubule polymerization or depolymerization
		morphogenesis of an epithelium
		signal transduction by protein phosphorylation
		nucleobase metabolic process
		regulation of apoptotic process
		cell death
		paraxial mesoderm development
		blood vessel remodeling
		response to lipid
		negative regulation of muscle contraction
		regulation of NMDA receptor activity
		negative regulation of response to external stimulus
		inner ear development
		regulation of circadian rhythm
		regulation of phosphate metabolic process
		negative regulation of dendrite morphogenesis
		cellular response to histamine
		positive regulation of MAPK cascade
		regulation of cellular localization
		cell activation
		regulation of glutamate receptor signaling pathway
		regulation of synaptic plasticity
		regulation of vasculature development
		stress-activated MAPK cascade
		reflex
		negative regulation of cell-matrix adhesion
		lipid translocation
		cerebral cortex cell migration
		chemical homeostasis
		regulation of organelle organization
		positive regulation of organelle organization
		negative regulation of epithelial cell proliferation
		anterior/posterior pattern specification
		regulation of cell death
		cellular ion homeostasis
		regulation of nitrogen compound metabolic process
		regulation of synaptic transmission, GABAergic
		regulation of molecular function
		cation transport
		protein-containing complex disassembly
		regulation of angiogenesis
		intracellular signal transduction
		regulation of cellular response to insulin stimulus
		forebrain generation of neurons
		plasma membrane tubulation
		regulation of fibroblast migration
		extracellular matrix disassembly
		regulation of AMPA receptor activity
		regulation of macromolecule metabolic process
		central nervous system neuron differentiation
		lymphocyte activation
		negative regulation of cell adhesion
		positive regulation of protein binding
		endothelial cell migration
		embryo development
		negative T cell selection
		synaptic vesicle budding
		regulation of interleukin-5 production
		establishment of T cell polarity
		negative regulation of extracellular matrix organization
		inhibitory postsynaptic potential
		positive regulation of long-term synaptic potentiation
		Roundabout signaling pathway
		high-density lipoprotein particle clearance
		positive regulation of macrophage derived foam cell differentiation
		low-density lipoprotein particle remodeling
		microtubule polymerization or depolymerization
		positive regulation of apoptotic process
		cell adhesion mediated by integrin
		circulatory system process
		regulation of DNA-binding transcription factor activity
		cell growth
		regulation of MAPK cascade
		axon extension
		regulation of phospholipid metabolic process
		biomineral tissue development
		actin filament-based movement
		positive regulation of neurogenesis
		regulation of non-canonical Wnt signaling pathway
		postsynaptic density organization
		purine nucleobase metabolic process
		regulation of neuron migration
		regulation of extracellular matrix organization
		cardiac conduction
		positive regulation of phosphate metabolic process
		establishment of localization in cell
		regulation of actin filament organization
		vesicle docking
		regulation of cell activation
		cilium assembly
		post-embryonic development
		neuron apoptotic process
		receptor clustering
		regulation of primary metabolic process
		postsynapse organization
		regulation of protein modification process
		proteoglycan metabolic process
		embryonic morphogenesis
		regulation of synaptic vesicle cycle
		positive regulation of DNA-binding transcription factor activity
		vesicle localization
		positive regulation of binding
		regionalization
		locomotory behavior
		cellular macromolecule metabolic process
		negative regulation of insulin receptor signaling pathway
		positive regulation of neurotransmitter transport
		chondroitin sulfate metabolic process
		secretion
		positive regulation of cell development
		negative regulation of glucose transmembrane transport
		low-density lipoprotein particle clearance
		membrane raft organization
		regulation of long-term neuronal synaptic plasticity
		regulation of lymphocyte activation
		response to carbohydrate
		morphogenesis of a branching structure
		heterophilic cell-cell adhesion via plasma membrane cell adhesion molecules
		negative regulation of interleukin-2 production
		mitotic cell cycle arrest
		regulation of interleukin-13 production
		germinal center formation
		cellular response to carbohydrate stimulus
		regulation of bone mineralization
		regulation of neurological system process
		regulation of cellular component size
		insulin secretion
		lipid transport
		exocytosis
		regulation of neurotransmitter receptor activity
		vasculogenesis
		motor neuron axon guidance
		establishment or maintenance of cell polarity
		regulation of plasma membrane bounded cell projection assembly
		intracellular estrogen receptor signaling pathway
		regulation of Wnt signaling pathway
		cellular component biogenesis
		membrane docking
		glycerolipid metabolic process
		retinal ganglion cell axon guidance
		regulation of establishment or maintenance of cell polarity
		regulation of receptor binding
		epithelial tube morphogenesis
		lipid modification
		regulation of cell proliferation
		lipid localization
		negative regulation of cell activation
		regulation of phosphatase activity
		regulation of sprouting angiogenesis
		negative regulation of endothelial cell migration
		pallium development
		regulation of cellular response to growth factor stimulus
		transmembrane receptor protein serine/threonine kinase signaling pathway
		endoderm development
		positive regulation of phosphatidylinositol 3-kinase signaling
		regulation of cell junction assembly
		membrane depolarization
		regulation of stress-activated MAPK cascade
		organelle localization
		circadian rhythm
		negative regulation of neuron death
		inositol phosphate biosynthetic process
		negative regulation of actin filament depolymerization
		glycoprotein metabolic process
		regulation of protein localization to membrane
		chondrocyte differentiation
		regulation of smooth muscle cell migration
		dendrite extension
		memory
		positive regulation of vacuole organization
		negative regulation of gene silencing by miRNA
		regulation of vascular endothelial growth factor signaling pathway
		negative regulation of neurotransmitter transport
		regulation of synaptic transmission, dopaminergic
		positive regulation of triglyceride biosynthetic process
		lamellipodium organization
		positive regulation of peptide hormone secretion
		glycerolipid catabolic process
		regulation of exocytosis
		regulation of morphogenesis of an epithelium
		smoothened signaling pathway
		response to alcohol
		leukocyte proliferation
		regulation of cellular metabolic process
		stress-activated protein kinase signaling cascade
		G protein-coupled acetylcholine receptor signaling pathway
		trachea development
		neuronal stem cell population maintenance
		negative regulation of B cell activation
		podosome assembly
		cellular response to nerve growth factor stimulus
		long-term memory
		exocytic process
		heart valve development
		positive regulation of fibroblast proliferation
		forebrain neuron differentiation
		cartilage development
		regulation of RNA splicing
		regulation of metal ion transport
		substrate adhesion-dependent cell spreading
		cellular response to glucose stimulus
		negative regulation of multicellular organismal process
		macromolecule localization
		regulation of cellular protein metabolic process
		extracellular matrix organization
		regulation of protein polymerization
		tissue morphogenesis
		regulation of metabolic process
		immune response-regulating cell surface receptor signaling pathway
		regulation of blood circulation
		lymphocyte proliferation
		regulation of secretion by cell
		regulation of developmental growth
		inositol lipid-mediated signaling
		regulation of neuron apoptotic process
		neuron death
		positive regulation of extrinsic apoptotic signaling pathway
		vesicle docking involved in exocytosis
		ammonium ion metabolic process
		neuron cellular homeostasis
		branching involved in mammary gland duct morphogenesis
		positive regulation of insulin secretion involved in cellular response to glucose stimulus
		central nervous system development
		positive regulation of macromolecule metabolic process
		regulation of collateral sprouting
		embryonic viscerocranium morphogenesis
		positive regulation of chemokine secretion
		regulation of plasma membrane organization
		regulation of lipoprotein particle clearance
		negative regulation of synapse organization
		cell communication involved in cardiac conduction
		regulation of protein metabolic process
		regulation of neurotransmitter levels
		morphogenesis of a branching epithelium
		connective tissue development
		cellular component disassembly
		protein-containing complex localization
		positive regulation of protein metabolic process
		B cell proliferation
		positive regulation of protein modification process
		negative regulation of synaptic transmission
		cell migration involved in sprouting angiogenesis
		digestion
		protein O-linked glycosylation
		sensory organ development
		chordate embryonic development
		cellular response to oxygen-containing compound
		coronary vasculature development
		regulation of heart rate by cardiac conduction
		membrane depolarization during action potential
		positive regulation of cell-matrix adhesion
		regulation of protein localization to cell periphery
		positive regulation of intracellular signal transduction
		actin polymerization or depolymerization
		neurotransmitter transport
		positive regulation of transport
		regulation of system process
		response to interleukin-6
		membrane assembly
		intestinal absorption
