# Supplementary material for: Whole Genome Methylation Analysis Reveals Role of DNA Methylation in Cow’s Ileal and Ileal Lymph Node Responses to Mycobacterium avium subsp. paratuberculosis Infection
Source: Front Genet. 2021 Dec 21;12:797490. doi: 10.3389/fgene.2021.797490 (PMC8724574; doi:10.3389/fgene.2021.797490)
Supplement: Supplementary file 10 [file Table1.XLSX]

## Sheet: Table S1_Read Mappig Statistics
Table S1: Read mapping statistics
Tissue	Sample	Total PE Reads	Clean PE Reads	Uniquely Aligned PE Reads	Mappability (%)	Total raw bases	Total bases mapped	mCG	mCHG	mCHH
Ileum	1180IL	245607892	245561976	173928837	70.8289	72662216977	51500967950	0.6796	0.01316	0.01352
	1376IL	290061651	290004222	205831959	70.9755	85849338540	60974926868	0.69422	0.00769	0.00784
	3403IL	284554940	284486765	197788335	69.5246	83722612130	58210261029	0.67696	0.00808	0.0082
	5144IL	318403496	318332128	224219669	70.4358	94184332209	66382006304	0.68057	0.00895	0.00893
	5678IL	246359392	246306784	169860060	68.9628	72805927839	50226616318	0.66489	0.0085	0.00863
	8156IL	254031685	253972106	180181437	70.9454	75065736382	53291475254	0.66848	0.00801	0.00808
	8664IL	383391097	383315745	272481023	71.0853	113231531961	80543109508	0.67548	0.00792	0.00794
	Total	2022410153	2021979726	1424291320
	Average				70.394	8.53602e+10	6.01613e+10	0.677171	0.00890143	0.00902
Ileum lymph node	1180ILLN	275530618	275484757	195693513	71.0361	81437308539	57879915117	0.69999	0.00736	0.00726
	1376ILLN	322773784	322706121	228173556	70.7063	95365839226	67459007025	0.74294	0.0081	0.00815
	3403ILLN	298918401	298857511	208993834	69.9309	88282422755	61758601145	0.71061	0.00779	0.00796
	5144ILLN	222699292	222638914	159542659	71.6598	65502605572	46955693865	0.64637	0.00851	0.00859
	5678ILLN	239256074	239212205	165698128	69.2683	70816609842	49080665115	0.68622	0.00753	0.00751
	8156ILLN	267252929	267198457	193178415	72.2977	78340739763	56640909728	0.72936	0.00941	0.00971
	8664ILLN	247458300	247430212	189991089	76.7857	73239688741	56287754611	0.77798	0.01141	0.0118
	Total	1873889398	1873528177	1341271194
	Average				71.6693	7.89979e+10	5.65804e+10	0.713353	0.00858714	0.00871143
