# Supplementary material for: Whole Genome Methylation Analysis Reveals Role of DNA Methylation in Cow’s Ileal and Ileal Lymph Node Responses to Mycobacterium avium subsp. paratuberculosis Infection
Source: Front Genet. 2021 Dec 21;12:797490. doi: 10.3389/fgene.2021.797490 (PMC8724574; doi:10.3389/fgene.2021.797490)
Supplement: Supplementary file 11 [file Table5.XLSX]

## Sheet: Table 5a_DMRs_IL_CG_dedup_fdr
Table 5a. Distribution of differentially methylated regions in CpG island (CGI) context, CpG shores and CpG shelves in ileum tissues.
Chr	Start	End	MethStatus	MethDiff	No.CG	Annotation	CG_context
chr1	60367996	60368198	Hypo	-0.257423	7	CpG:41	CGIsland
chr1	72861727	72861934	None	-0.130974	9	CpG:215	CGIsland
chr1	79594880	79595084	None	0.0841022	9	CpG:94	CGIsland
chr1	82681861	82681968	Hyper	0.255814	7	CpG:27	CGIsland
chr2	7666695	7666907	None	0.229242	9	CpG:28	CGIsland
chr2	25641325	25641337	Hypo	-0.255411	3	CpG:187	CGIsland
chr2	52171087	52171359	None	0.196458	16	CpG:22	CGIsland
chr2	121570044	121570181	None	0.0807049	5	CpG:17	CGIsland
chr2	121570874	121571277	None	0.0733055	15	CpG:30	CGIsland
chr2	121571598	121571922	None	0.0501871	20	CpG:590	CGIsland
chr2	121573517	121573570	None	0.0291301	5	CpG:590	CGIsland
chr2	121573584	121574059	None	0.0357323	55	CpG:590	CGIsland
chr2	134071552	134071702	Hyper	0.277847	7	CpG:62	CGIsland
chr2	134340328	134340607	None	0.142655	10	CpG:30	CGIsland
chr2	134915377	134915458	Hyper	0.552632	6	CpG:21	CGIsland
chr3	21165502	21165700	Hyper	0.2507	9	CpG:31	CGIsland
chr3	22800103	22800195	Hyper	0.415845	6	CpG:99	CGIsland
chr3	27949153	27949330	None	0.0717464	4	CpG:95	CGIsland
chr3	95344156	95344390	None	0.131101	11	CpG:166	CGIsland
chr3	107922585	107922758	None	0.123409	5	CpG:379	CGIsland
chr4	67751709	67751894	None	0.0749215	4	CpG:123	CGIsland
chr4	68797468	68797573	Hypo	-0.451677	9	CpG:100	CGIsland
chr4	68850465	68850477	Hyper	0.470588	4	CpG:133	CGIsland
chr4	68882958	68883182	Hyper	0.347251	11	CpG:197	CGIsland
chr4	99462760	99463082	None	0.103232	8	CpG:41	CGIsland
chr5	11908634	11908763	None	-0.21194	3	CpG:70	CGIsland
chr5	42193829	42193949	None	0.0952911	3	CpG:70	CGIsland
chr5	55736095	55736282	None	-0.00395257	7	CpG:117	CGIsland
chr6	14848967	14849002	Hypo	-0.370682	4	CpG:19	CGIsland
chr6	64961754	64962096	None	0.0275546	11	CpG:112	CGIsland
chr6	91466677	91467002	Hypo	-0.279499	16	CpG:46	CGIsland
chr6	113435591	113435749	Hyper	0.483057	5	CpG:27	CGIsland
chr7	11812988	11813064	Hyper	0.342034	7	CpG:43	CGIsland
chr7	19758495	19758589	Hyper	0.268293	7	CpG:106	CGIsland
chr7	38515128	38515311	None	0.123792	7	CpG:91	CGIsland
chr7	41335004	41335062	Hypo	-0.313666	4	CpG:35	CGIsland
chr7	43214228	43214828	None	-0.205637	42	CpG:251	CGIsland
chr7	50789736	50789822	Hypo	-0.327869	10	CpG:156	CGIsland
chr7	52513713	52513762	None	-0.228118	3	CpG:61	CGIsland
chr7	71982908	71983210	None	0.0722984	10	CpG:42	CGIsland
chr8	5900789	5900847	Hypo	-0.274235	3	CpG:236	CGIsland
chr8	7605078	7605338	None	0.144629	11	CpG:58	CGIsland
chr8	22472002	22472245	None	0.180358	10	CpG:152	CGIsland
chr8	99599438	99599568	None	0.102448	3	CpG:136	CGIsland
chr9	31953677	31954013	None	0.103466	9	CpG:154	CGIsland
chr9	40698823	40699031	None	0.166789	8	CpG:85	CGIsland
chr9	68454398	68454574	None	-0.196414	17	CpG:130	CGIsland
chr9	84506057	84506122	None	0.186064	8	CpG:157	CGIsland
chr9	88292123	88292130	None	0.15	3	CpG:111	CGIsland
chr11	72292014	72292237	None	0.155526	10	CpG:117	CGIsland
chr11	99446364	99446866	None	0.197594	20	CpG:151	CGIsland
chr13	47429508	47429697	None	0.133043	11	CpG:72	CGIsland
chr13	48187449	48187552	Hypo	-0.509259	6	CpG:109	CGIsland
chr13	48213037	48213098	Hyper	0.369231	6	CpG:65	CGIsland
chr13	61040934	61041114	Hypo	-0.316979	5	CpG:18	CGIsland
chr13	65183145	65183433	None	-0.242574	12	CpG:87	CGIsland
chr14	74380232	74380376	None	-0.102333	4	CpG:213	CGIsland
chr15	29292926	29293053	Hypo	-0.263226	6	CpG:33	CGIsland
chr16	32767894	32768100	None	0.12177	7	CpG:104	CGIsland
chr16	69589761	69589894	Hyper	0.427865	8	CpG:136	CGIsland
chr16	75466654	75466972	Hypo	-0.263344	10	CpG:90	CGIsland
chr16	78838390	78838463	None	-0.111899	4	CpG:585	CGIsland
chr17	61104132	61104188	Hyper	0.595592	11	CpG:123	CGIsland
chr17	72451863	72452056	Hypo	-0.543188	7	CpG:15	CGIsland
chr18	41921463	41921481	None	-0.151505	5	CpG:93	CGIsland
chr18	41921501	41921701	None	-0.200382	4	CpG:93	CGIsland
chr18	55276629	55276831	Hyper	0.266071	7	CpG:117	CGIsland
chr19	9720512	9720585	Hyper	0.54273	9	CpG:158	CGIsland
chr19	34359089	34359214	None	0.148066	10	CpG:132	CGIsland
chr19	39435022	39435118	None	0.181159	4	CpG:40	CGIsland
chr21	33002526	33003120	None	-0.0837478	46	CpG:135	CGIsland
chr23	27202318	27202498	Hyper	0.407563	6	CpG:16	CGIsland
chr23	27521015	27521757	None	-0.145335	41	CpG:169	CGIsland
chr24	2662255	2662357	Hypo	-0.33828	7	CpG:39	CGIsland
chr25	2375691	2375786	None	-0.223269	5	CpG:554	CGIsland
chr26	18648712	18649016	None	0.071773	7	CpG:102	CGIsland
chr26	21526683	21526780	Hyper	0.252603	7	CpG:46	CGIsland
chr26	24841896	24841962	Hyper	0.270323	5	CpG:50	CGIsland
chr27	5610969	5611042	Hypo	-0.400955	8	CpG:28	CGIsland
chr29	47859925	47860133	Hyper	0.383299	8	CpG:142	CGIsland
chrX	14214248	14214297	None	-0.056968	3	CpG:260	CGIsland
chrX	37349672	37349822	None	0.000373599	7	CpG:84	CGIsland
chrX	37450752	37450942	None	-0.212806	9	CpG:58	CGIsland
chrX	37516967	37516976	Hypo	-0.508943	3	CpG:132	CGIsland
chrX	52808025	52808053	Hypo	-0.422964	5	CpG:63	CGIsland
chrX	103397120	103397269	None	0.237063	8	CpG:53	CGIsland
chrX	118335077	118335419	None	0.18117	11	CpG:278	CGIsland
chrX	119239799	119239871	Hypo	-0.384697	9	CpG:156	CGIsland
chrX	138625808	138625978	Hypo	-0.360561	9	CpG:90	CGIsland
chr1	79189496	79189664	None	-0.0537	6	CpG:_101	CGShelf_left
chr1	153557344	153557410	None	0.246737	4	CpG:_219	CGShelf_left
chr1	154252811	154253013	None	0.238885	9	CpG:_42	CGShelf_left
chr2	79554014	79554359	Hypo	-0.278472	7	CpG:_49	CGShelf_left
chr2	124354547	124354685	None	0.120346	5	CpG:_23	CGShelf_left
chr3	94593841	94593935	Hyper	0.25886	3	CpG:_66	CGShelf_left
chr3	115706316	115706471	None	0.186886	3	CpG:_97	CGShelf_left
chr4	114696620	114696814	None	0.0262494	6	CpG:_49	CGShelf_left
chr4	119194110	119194310	None	-0.00990249	7	CpG:_20	CGShelf_left
chr5	14913644	14913787	None	0.119015	5	CpG:_189	CGShelf_left
chr5	55720775	55720890	None	0.193849	4	CpG:_156	CGShelf_left
chr5	98223218	98223350	None	0.152213	4	CpG:_69	CGShelf_left
chr5	116381418	116381584	Hyper	0.254861	3	CpG:_35	CGShelf_left
chr6	115694153	115694357	None	0.237797	14	CpG:_43	CGShelf_left
chr7	3963139	3963232	None	0.114995	3	CpG:_96	CGShelf_left
chr7	4538246	4538407	Hypo	-0.293474	3	CpG:_18	CGShelf_left
chr8	17431826	17432011	Hypo	-0.33639	7	CpG:_69	CGShelf_left
chr8	111206079	111206351	Hyper	0.275858	8	CpG:_45	CGShelf_left
chr9	85849507	85849614	Hyper	0.392075	3	CpG:_36	CGShelf_left
chr9	87713719	87713919	Hyper	0.322918	8	CpG:_102	CGShelf_left
chr9	95993656	95993778	Hypo	-0.359548	3	CpG:_182	CGShelf_left
chr9	101464781	101464847	Hyper	0.763337	4	CpG:_17	CGShelf_left
chr10	100714852	100715045	None	-0.0726769	4	CpG:_73	CGShelf_left
chr11	2161766	2161978	Hyper	0.376639	6	CpG:_29	CGShelf_left
chr13	80736548	80736722	Hypo	-0.489918	3	CpG:_54	CGShelf_left
chr14	3450132	3450292	Hyper	0.252714	7	CpG:_27	CGShelf_left
chr14	19482137	19482339	None	0.00444939	5	CpG:_18	CGShelf_left
chr15	64927412	64927474	Hypo	-0.545617	3	CpG:_180	CGShelf_left
chr21	10531988	10532075	Hypo	-0.391641	5	CpG:_79	CGShelf_left
chr21	16658715	16658847	None	0.0666667	3	CpG:_33	CGShelf_left
chr21	37873963	37874077	Hypo	-0.34333	6	CpG:_19	CGShelf_left
chr22	60301809	60301928	Hyper	0.334344	7	CpG:_18	CGShelf_left
chr23	16747979	16748048	None	-0.00265957	3	CpG:_27	CGShelf_left
chr23	49618674	49618780	None	-0.158206	4	CpG:_55	CGShelf_left
chr23	50961114	50961240	Hyper	0.462018	7	CpG:_126	CGShelf_left
chr25	37290348	37290426	Hyper	0.267002	4	CpG:_19	CGShelf_left
chr28	13817895	13818065	Hypo	-0.513661	5	CpG:_146	CGShelf_left
chrX	84658540	84659358	None	-0.0315352	21	CpG:_28	CGShelf_left
chr1	7248904	7249075	Hyper	0.281513	4	CpG:_31	CGShelf_right
chr1	148464939	148465102	None	-0.146475	4	CpG:_126	CGShelf_right
chr1	149468864	149469021	Hypo	-0.266412	3	CpG:_29	CGShelf_right
chr2	132802825	132802994	Hypo	-0.384652	4	CpG:_30	CGShelf_right
chr3	118070015	118070080	Hypo	-0.397727	5	CpG:_30	CGShelf_right
chr3	120821344	120821456	Hypo	-0.368642	9	CpG:_141	CGShelf_right
chr4	116987911	116988096	None	-0.222278	9	CpG:_147	CGShelf_right
chr4	117553236	117553414	None	0.201014	6	CpG:_35	CGShelf_right
chr5	116363859	116364075	None	0.174211	9	CpG:_117	CGShelf_right
chr6	113800838	113800862	Hypo	-0.307245	3	CpG:_24	CGShelf_right
chr7	2854871	2854922	Hypo	-0.366758	3	CpG:_25	CGShelf_right
chr7	6642874	6642981	Hyper	0.397943	9	CpG:_21	CGShelf_right
chr7	14673436	14673523	Hyper	0.359834	5	CpG:_21	CGShelf_right
chr7	109039117	109039135	Hypo	-0.341967	3	CpG:_34	CGShelf_right
chr8	829886	829993	None	-0.174402	6	CpG:_65	CGShelf_right
chr8	101725730	101725818	Hyper	0.293906	5	CpG:_169	CGShelf_right
chr9	22097229	22097376	None	-0.169588	5	CpG:_104	CGShelf_right
chr9	87129632	87129810	Hypo	-0.261979	7	CpG:_51	CGShelf_right
chr9	101562841	101562960	None	-0.156958	3	CpG:_31	CGShelf_right
chr10	102605915	102606101	Hypo	-0.37658	5	CpG:_19	CGShelf_right
chr11	103373835	103374076	None	-0.118931	7	CpG:_52	CGShelf_right
chr12	76262932	76263123	Hypo	-0.415254	4	CpG:_43	CGShelf_right
chr13	58491337	58491453	Hyper	0.466667	4	CpG:_196	CGShelf_right
chr14	3103846	3104044	Hypo	-0.376232	4	CpG:_23	CGShelf_right
chr14	19488535	19488650	None	-0.159009	4	CpG:_18	CGShelf_right
chr14	81595460	81595648	Hypo	-0.432	4	CpG:_86	CGShelf_right
chr15	80524929	80525095	None	0.227357	5	CpG:_36	CGShelf_right
chr17	61308335	61308435	Hypo	-0.365419	5	CpG:_18	CGShelf_right
chr17	65225880	65226018	Hypo	-0.519297	4	CpG:_80	CGShelf_right
chr18	6416453	6416652	Hypo	-0.419632	5	CpG:_30	CGShelf_right
chr18	10266115	10266181	Hypo	-0.504617	4	CpG:_25	CGShelf_right
chr18	12387863	12388002	None	0.14881	4	CpG:_50	CGShelf_right
chr18	43868535	43868607	Hypo	-0.299774	4	CpG:_18	CGShelf_right
chr18	52766555	52766602	Hyper	0.34974	4	CpG:_20	CGShelf_right
chr18	54631541	54631678	Hyper	0.346154	6	CpG:_35	CGShelf_right
chr18	65004118	65004145	Hypo	-0.787234	4	CpG:_35	CGShelf_right
chr19	13811068	13811255	Hyper	0.509287	6	CpG:_40	CGShelf_right
chr19	49858099	49858223	Hypo	-0.355469	5	CpG:_16	CGShelf_right
chr19	53394848	53395016	None	0.170498	3	CpG:_51	CGShelf_right
chr19	56595584	56595615	Hyper	0.575099	4	CpG:_16	CGShelf_right
chr20	69324058	69324120	Hyper	0.540904	4	CpG:_36	CGShelf_right
chr21	42616065	42616193	Hyper	0.478697	4	CpG:_22	CGShelf_right
chr23	7180989	7181059	Hypo	-0.461833	4	CpG:_91	CGShelf_right
chr23	11391841	11392027	None	-0.167261	7	CpG:_43	CGShelf_right
chr24	785705	785837	Hypo	-0.27129	3	CpG:_108	CGShelf_right
chr24	61025837	61025978	Hypo	-0.294498	5	CpG:_21	CGShelf_right
chr25	29791780	29791843	Hypo	-0.530224	3	CpG:_34	CGShelf_right
chr25	37826929	37827100	Hypo	-0.462323	6	CpG:_18	CGShelf_right
chrX	84665708	84665837	None	-0.0333882	7	CpG:_28	CGShelf_right
chr1	83304091	83304285	Hyper	0.292585	14	CpG:_74	CGShore_left
chr1	142010421	142010590	None	0.210526	4	CpG:_91	CGShore_left
chr2	61487880	61487966	None	-0.194602	3	CpG:_73	CGShore_left
chr2	129196081	129196161	None	0.2269	3	CpG:_76	CGShore_left
chr4	10185267	10185383	None	-0.14669	6	CpG:_348	CGShore_left
chr4	102613379	102613507	None	0.156838	4	CpG:_158	CGShore_left
chr5	32110674	32110735	None	0.234287	3	CpG:_85	CGShore_left
chr5	74891628	74891754	Hyper	0.336264	3	CpG:_28	CGShore_left
chr5	83722045	83722167	Hypo	-0.331454	4	CpG:_68	CGShore_left
chr6	15228837	15229036	None	-0.0554393	5	CpG:_74	CGShore_left
chr6	36197352	36197515	None	0.0889253	3	CpG:_129	CGShore_left
chr6	61226242	61226458	None	0.165413	17	CpG:_164	CGShore_left
chr6	102117385	102117583	None	-0.100114	4	CpG:_111	CGShore_left
chr6	104791084	104791161	Hyper	0.324324	4	CpG:_98	CGShore_left
chr8	44269556	44269645	Hyper	0.332522	3	CpG:_95	CGShore_left
chr9	100770853	100771040	Hypo	-0.293096	5	CpG:_58	CGShore_left
chr9	101714504	101714646	Hyper	0.519732	5	CpG:_32	CGShore_left
chr9	101827709	101827889	Hyper	0.416667	6	CpG:_21	CGShore_left
chr10	101754908	101755094	Hyper	0.291379	9	CpG:_37	CGShore_left
chr11	38553279	38553465	None	0.232316	6	CpG:_36	CGShore_left
chr11	74050257	74050272	Hyper	0.429276	3	CpG:_41	CGShore_left
chr13	78589619	78589726	None	0.228587	3	CpG:_21	CGShore_left
chr15	42380725	42380943	Hypo	-0.303679	6	CpG:_35	CGShore_left
chr17	3248008	3248062	Hypo	-0.265144	4	CpG:_25	CGShore_left
chr17	7240706	7240813	Hyper	0.270569	3	CpG:_91	CGShore_left
chr18	32791592	32791669	Hyper	0.488942	4	CpG:_38	CGShore_left
chr19	18988063	18988390	Hyper	0.331108	6	CpG:_85	CGShore_left
chr19	27145553	27145689	None	-0.223594	4	CpG:_79	CGShore_left
chr20	62875367	62875415	Hyper	0.396741	5	CpG:_24	CGShore_left
chr21	67617991	67618008	Hyper	0.285714	3	CpG:_434	CGShore_left
chr23	49764192	49764257	Hyper	0.465909	6	CpG:_93	CGShore_left
chr23	50324844	50325056	Hyper	0.349928	9	CpG:_353	CGShore_left
chr25	7881920	7882120	Hyper	0.424528	10	CpG:_277	CGShore_left
chr28	43366330	43366406	Hypo	-0.388674	6	CpG:_19	CGShore_left
chr29	48511616	48511788	Hypo	-0.441509	4	CpG:_29	CGShore_left
chr2	52807129	52807346	None	0.225169	5	CpG:_101	CGShore_right
chr2	128709437	128709720	None	-0.1014	6	CpG:_36	CGShore_right
chr3	7000446	7000583	None	0.238245	6	CpG:_55	CGShore_right
chr3	19655810	19655984	Hyper	0.414286	7	CpG:_21	CGShore_right
chr3	99963613	99963721	Hypo	-0.279839	7	CpG:_84	CGShore_right
chr4	100596997	100597116	Hyper	0.394304	4	CpG:_167	CGShore_right
chr4	102997228	102997237	Hyper	0.37037	5	CpG:_56	CGShore_right
chr4	112141168	112141268	None	0.168127	3	CpG:_38	CGShore_right
chr4	117648359	117648600	Hyper	0.392564	14	CpG:_72	CGShore_right
chr6	25075938	25076224	None	0.194236	4	CpG:_38	CGShore_right
chr7	5497203	5497381	None	-0.233784	7	CpG:_18	CGShore_right
chr7	53078290	53078458	None	-0.197439	6	CpG:_34	CGShore_right
chr7	61075967	61076288	None	0.229847	10	CpG:_177	CGShore_right
chr7	96084050	96084324	None	0.191523	6	CpG:_56	CGShore_right
chr7	99809257	99809518	None	0.196043	7	CpG:_113	CGShore_right
chr8	60445670	60445682	Hyper	0.597222	3	CpG:_49	CGShore_right
chr9	76190610	76190769	None	-0.24036	6	CpG:_93	CGShore_right
chr9	80225259	80225358	None	-0.107036	3	CpG:_93	CGShore_right
chr9	103575798	103575957	Hypo	-0.473299	7	CpG:_42	CGShore_right
chr11	29596293	29596466	Hypo	-0.335897	4	CpG:_147	CGShore_right
chr15	5970336	5970504	Hyper	0.356922	4	CpG:_17	CGShore_right
chr15	77481590	77481750	None	-0.245283	4	CpG:_54	CGShore_right
chr15	83623672	83623918	Hyper	0.279081	6	CpG:_33	CGShore_right
chr16	2062364	2062462	None	0.214325	5	CpG:_17	CGShore_right
chr16	76848490	76848627	None	0.181131	6	CpG:_127	CGShore_right
chr17	18400569	18400794	Hypo	-0.456383	15	CpG:_34	CGShore_right
chr17	58611939	58612147	None	0.117174	7	CpG:_210	CGShore_right
chr18	5981982	5982184	Hypo	-0.344733	8	CpG:_30	CGShore_right
chr18	46457591	46457619	Hypo	-0.365414	3	CpG:_53	CGShore_right
chr19	42828468	42828675	Hyper	0.481982	11	CpG:_39	CGShore_right
chr19	48877991	48878088	None	-0.0263344	7	CpG:_30	CGShore_right
chr23	9273436	9273636	Hypo	-0.426148	5	CpG:_23	CGShore_right
chr23	45077452	45077554	None	-0.212766	7	CpG:_33	CGShore_right
chr24	2882733	2882963	None	0.204555	5	CpG:_33	CGShore_right
chr25	39033765	39033882	Hypo	-0.50297	5	CpG:_27	CGShore_right
chrX	50803770	50803957	Hypo	-0.268333	10	CpG:_32	CGShore_right
chrX	132837736	132837770	None	0.0569244	4	CpG:_39	CGShore_right
chrX	138715381	138715447	Hyper	0.307292	4	CpG:_133	CGShore_right

## Sheet: Table 5b_DMRs_ILLN_CG_dedup
Table S5b. Distribution of differentially methylated regions in CpG island (CGI) context, CpG shores and CpG shelves in ileum lymph node (b) tissues.
Chr	Start	End	MethStatus	MethDiff	No.CG	Annotation	CG_context
chr1	55891973	55892360	None	0.12469	12	CpG:191	CGIsland
chr1	66517241	66517269	Hyper	0.513258	3	CpG:32	CGIsland
chr1	80874627	80874834	Hyper	0.274826	7	CpG:148	CGIsland
chr1	85290189	85290339	Hyper	0.363216	6	CpG:19	CGIsland
chr1	85303025	85303160	Hyper	0.437601	10	CpG:121	CGIsland
chr1	97612779	97612897	Hyper	0.463972	9	CpG:62	CGIsland
chr1	145066489	145066684	Hypo	-0.338065	6	CpG:36	CGIsland
chr2	13530277	13530434	None	0.194025	4	CpG:164	CGIsland
chr2	22444121	22444260	None	0.106023	5	CpG:193	CGIsland
chr2	30618268	30618275	Hypo	-0.575	3	CpG:55	CGIsland
chr2	114991613	114992077	Hyper	0.295191	17	CpG:402	CGIsland
chr2	121291539	121291642	None	0.134454	5	CpG:148	CGIsland
chr2	121570673	121571085	None	0.110703	17	CpG:30	CGIsland
chr2	121574473	121574898	None	0.0628187	40	CpG:590	CGIsland
chr2	130966854	130966990	Hypo	-0.37594	4	CpG:39	CGIsland
chr2	131930204	131930250	Hypo	-0.355816	3	CpG:32	CGIsland
chr3	18623899	18624259	None	0.203188	11	CpG:158	CGIsland
chr3	20725467	20725535	Hyper	0.382381	5	CpG:91	CGIsland
chr3	21076101	21076201	None	0.165965	5	CpG:23	CGIsland
chr3	21165557	21165796	Hyper	0.61666	10	CpG:31	CGIsland
chr3	36220346	36220604	None	0.20333	6	CpG:156	CGIsland
chr3	52530399	52530544	Hyper	0.264916	10	CpG:23	CGIsland
chr3	77650359	77650683	Hyper	0.432292	4	CpG:122	CGIsland
chr3	84617192	84617441	None	0.114468	16	CpG:45	CGIsland
chr3	87457953	87457982	Hyper	0.427022	7	CpG:150	CGIsland
chr3	88677583	88677623	None	0.138649	4	CpG:206	CGIsland
chr3	113597816	113597898	None	-0.150045	9	CpG:35	CGIsland
chr4	14380599	14380689	Hyper	0.285886	4	CpG:28	CGIsland
chr4	29023719	29023899	None	0.15534	6	CpG:122	CGIsland
chr4	51105710	51105946	None	0.124533	7	CpG:179	CGIsland
chr4	77174385	77174459	Hyper	0.32772	11	CpG:121	CGIsland
chr4	77335172	77335212	None	0.236667	4	CpG:68	CGIsland
chr4	103243119	103243249	None	0.231624	5	CpG:171	CGIsland
chr4	117232038	117232240	None	0.0886328	6	CpG:143	CGIsland
chr4	118513418	118513612	None	0.169392	7	CpG:37	CGIsland
chr4	119844531	119844788	None	-0.052426	13	CpG:253	CGIsland
chr4	119845217	119845690	None	-0.0450097	32	CpG:253	CGIsland
chr4	119845805	119845964	None	-0.0472685	7	CpG:253	CGIsland
chr5	14915682	14915895	None	0.200459	12	CpG:198	CGIsland
chr5	25663022	25663302	None	0.0969115	8	CpG:75	CGIsland
chr5	36905798	36905909	Hyper	0.485826	3	CpG:153	CGIsland
chr5	74939120	74939215	Hyper	0.295347	5	CpG:68	CGIsland
chr5	103804717	103804845	Hypo	-0.308202	9	CpG:133	CGIsland
chr5	107579240	107579569	None	0.120642	10	CpG:307	CGIsland
chr6	17083597	17083787	None	0.197657	10	CpG:208	CGIsland
chr6	59562485	59562739	None	0.223448	11	CpG:33	CGIsland
chr6	64961746	64962055	None	0.119841	12	CpG:112	CGIsland
chr6	65573034	65573154	Hyper	0.314474	6	CpG:65	CGIsland
chr6	67717018	67717070	None	0.220588	5	CpG:188	CGIsland
chr6	94870425	94870695	None	0.0726376	9	CpG:204	CGIsland
chr6	94891523	94891613	Hyper	0.381579	4	CpG:76	CGIsland
chr6	115798968	115799102	None	0.114358	5	CpG:143	CGIsland
chr7	12680878	12680981	None	0.171553	12	CpG:168	CGIsland
chr7	25117101	25117262	Hyper	0.267594	7	CpG:56	CGIsland
chr7	43875096	43875234	Hyper	0.317375	8	CpG:461	CGIsland
chr7	54010457	54010662	None	-0.190797	5	CpG:21	CGIsland
chr7	61075315	61075509	None	0.0896465	8	CpG:213	CGIsland
chr7	83617422	83617724	Hyper	0.29038	10	CpG:64	CGIsland
chr7	95285374	95285571	None	0.118333	6	CpG:256	CGIsland
chr8	6824520	6824567	Hyper	0.272727	9	CpG:71	CGIsland
chr8	29852673	29852881	None	0.10929	6	CpG:244	CGIsland
chr8	50559980	50560196	Hyper	0.44883	16	CpG:115	CGIsland
chr8	69996783	69996882	Hyper	0.329598	7	CpG:527	CGIsland
chr8	86437053	86437218	None	0.159603	16	CpG:202	CGIsland
chr8	90070191	90070260	None	0.165952	4	CpG:49	CGIsland
chr8	112212289	112212413	None	-0.23596	5	CpG:29	CGIsland
chr9	33502264	33502435	None	0.204284	9	CpG:129	CGIsland
chr9	41957840	41958233	None	0.151282	12	CpG:58	CGIsland
chr9	42570154	42570466	None	0.152863	12	CpG:246	CGIsland
chr9	54438582	54438716	Hypo	-0.459638	7	CpG:20	CGIsland
chr9	81419168	81419344	Hyper	0.399097	10	CpG:91	CGIsland
chr9	96251314	96251425	None	-0.230926	6	CpG:28	CGIsland
chr11	6752099	6752280	None	-0.0750873	8	CpG:403	CGIsland
chr14	81115662	81116010	Hyper	0.306699	12	CpG:202	CGIsland
chr18	23235772	23235836	Hyper	0.387755	4	CpG:499	CGIsland
chr18	51145352	51145434	Hyper	0.412978	6	CpG:54	CGIsland
chr18	59046905	59046967	Hyper	0.409946	6	CpG:52	CGIsland
chr19	33238012	33238160	None	0.0439394	3	CpG:25	CGIsland
chr19	37867604	37867772	None	0.0327718	6	CpG:187	CGIsland
chr21	33029045	33029254	None	-0.116782	11	CpG:114	CGIsland
chr22	5128773	5128849	Hyper	0.308361	9	CpG:52	CGIsland
chr22	57977072	57977144	Hyper	0.37561	5	CpG:24	CGIsland
chr22	59012180	59012336	Hypo	-0.384161	5	CpG:32	CGIsland
chr23	3598319	3598486	Hyper	0.338387	12	CpG:76	CGIsland
chr23	27521284	27521451	None	-0.0986383	4	CpG:169	CGIsland
chr23	31828629	31828674	Hyper	0.452381	4	CpG:30	CGIsland
chr25	2375675	2375804	Hyper	0.30331	6	CpG:554	CGIsland
chr25	26579955	26580267	None	-0.192878	13	CpG:26	CGIsland
chr29	22289	22375	None	-0.0521505	3	CpG:128	CGIsland
chr29	42856823	42857003	Hypo	-0.364861	10	CpG:113	CGIsland
chrX	2535365	2535389	Hypo	-0.415147	3	CpG:87	CGIsland
chrX	4041536	4041651	Hyper	0.345437	7	CpG:270	CGIsland
chrX	18020880	18020987	Hyper	0.443502	10	CpG:57	CGIsland
chrX	20585540	20585666	None	0.163043	7	CpG:266	CGIsland
chrX	33268335	33268533	Hyper	0.308813	9	CpG:85	CGIsland
chrX	85228409	85228589	Hyper	0.336327	6	CpG:57	CGIsland
chrX	86776889	86777091	Hypo	-0.303911	9	CpG:116	CGIsland
chrX	87065489	87065723	None	-0.228478	10	CpG:170	CGIsland
chrX	90760715	90760826	None	-0.198125	10	CpG:132	CGIsland
chrX	94769374	94769602	Hyper	0.268108	8	CpG:56	CGIsland
chrX	102232171	102232300	None	-0.0912881	5	CpG:209	CGIsland
chrX	123080890	123081039	None	0.205145	7	CpG:132	CGIsland
chr1	2023997	2024092	None	-0.178571	4	CpG:_56	CGShelf_left
chr1	100079401	100079528	None	-0.182812	4	CpG:_21	CGShelf_left
chr1	120921719	120921916	None	-0.181279	5	CpG:_47	CGShelf_left
chr1	148815331	148815518	Hypo	-0.437034	5	CpG:_39	CGShelf_left
chr1	151741204	151741334	Hypo	-0.363636	4	CpG:_75	CGShelf_left
chr1	155429811	155430005	None	-0.0594828	4	CpG:_116	CGShelf_left
chr1	156799452	156799647	None	-0.112309	5	CpG:_21	CGShelf_left
chr1	156838743	156838810	None	0.151821	3	CpG:_59	CGShelf_left
chr2	18326929	18327362	None	-0.147278	8	CpG:_32	CGShelf_left
chr2	31582776	31582810	None	-0.22965	3	CpG:_23	CGShelf_left
chr2	36550671	36550788	Hypo	-0.310996	4	CpG:_61	CGShelf_left
chr2	88749272	88749402	None	-0.183994	3	CpG:_50	CGShelf_left
chr2	90305471	90305488	Hypo	-0.5	3	CpG:_90	CGShelf_left
chr2	120511605	120511635	None	-0.193543	4	CpG:_102	CGShelf_left
chr2	121567228	121567286	None	-0.0794649	4	CpG:_26	CGShelf_left
chr2	121567606	121568067	None	-0.0609665	14	CpG:_26	CGShelf_left
chr2	128593232	128593427	Hypo	-0.354972	4	CpG:_23	CGShelf_left
chr2	128920879	128921079	None	0.146938	6	CpG:_98	CGShelf_left
chr2	130957877	130958072	Hypo	-0.341463	4	CpG:_66	CGShelf_left
chr2	132309871	132309938	Hypo	-0.350133	3	CpG:_35	CGShelf_left
chr2	133420521	133420723	None	-0.17016	5	CpG:_51	CGShelf_left
chr3	21148644	21148930	Hyper	0.467085	14	CpG:_23	CGShelf_left
chr3	21150122	21150285	None	0.152941	3	CpG:_23	CGShelf_left
chr3	67808724	67808892	Hypo	-0.38236	3	CpG:_130	CGShelf_left
chr3	82920911	82921103	Hypo	-0.423851	3	CpG:_104	CGShelf_left
chr3	101264590	101264959	None	-0.183471	3	CpG:_33	CGShelf_left
chr3	102570647	102570842	None	-0.0983849	4	CpG:_72	CGShelf_left
chr3	112285553	112285635	Hypo	-0.257944	3	CpG:_23	CGShelf_left
chr3	115535246	115535432	None	-0.203209	4	CpG:_20	CGShelf_left
chr3	118430922	118431113	Hypo	-0.311504	6	CpG:_41	CGShelf_left
chr4	5343580	5343647	Hypo	-0.303501	3	CpG:_23	CGShelf_left
chr4	7614957	7615589	Hypo	-0.30954	6	CpG:_56	CGShelf_left
chr4	7682759	7682834	Hypo	-0.315078	3	CpG:_22	CGShelf_left
chr4	50955506	50955670	None	-0.140168	4	CpG:_43	CGShelf_left
chr4	68917884	68918017	None	-0.169929	3	CpG:_67	CGShelf_left
chr4	106783043	106783190	None	-0.169043	7	CpG:_22	CGShelf_left
chr4	106990761	106990939	None	-0.193354	3	CpG:_16	CGShelf_left
chr4	116590811	116590985	None	-0.144668	4	CpG:_38	CGShelf_left
chr4	116981177	116981242	None	-0.180303	3	CpG:_147	CGShelf_left
chr4	117218647	117218865	Hyper	0.252941	5	CpG:_372	CGShelf_left
chr4	118142709	118142851	Hypo	-0.416064	3	CpG:_38	CGShelf_left
chr4	118504215	118504398	None	0.226724	4	CpG:_26	CGShelf_left
chr5	27186258	27186427	None	-0.0519841	3	CpG:_19	CGShelf_left
chr5	48683721	48683895	None	-0.0970933	3	CpG:_53	CGShelf_left
chr5	75929241	75929414	None	-0.167074	4	CpG:_132	CGShelf_left
chr5	98567316	98567482	Hypo	-0.300607	4	CpG:_65	CGShelf_left
chr5	106523393	106523446	Hyper	0.562588	4	CpG:_36	CGShelf_left
chr5	110775571	110775756	None	0.140647	3	CpG:_120	CGShelf_left
chr5	112866423	112866678	None	-0.240664	4	CpG:_18	CGShelf_left
chr5	116350139	116350388	None	-0.146224	10	CpG:_87	CGShelf_left
chr5	116357205	116357341	None	-0.218817	4	CpG:_117	CGShelf_left
chr5	116784185	116784458	Hypo	-0.43844	6	CpG:_18	CGShelf_left
chr5	116866528	116866728	None	-0.109441	5	CpG:_34	CGShelf_left
chr5	118423865	118423981	Hypo	-0.398182	3	CpG:_23	CGShelf_left
chr6	3381683	3381772	Hyper	0.48	3	CpG:_50	CGShelf_left
chr6	21788081	21788201	None	-0.225528	5	CpG:_74	CGShelf_left
chr6	71057121	71057189	Hypo	-0.477451	4	CpG:_56	CGShelf_left
chr6	103492923	103493151	None	-0.235545	4	CpG:_70	CGShelf_left
chr6	108741947	108742181	None	-0.174121	4	CpG:_57	CGShelf_left
chr6	108751451	108751715	None	-0.208212	6	CpG:_255	CGShelf_left
chr6	114905067	114905377	None	-0.247766	4	CpG:_42	CGShelf_left
chr7	9576150	9576267	Hypo	-0.309097	4	CpG:_57	CGShelf_left
chr7	16027186	16027472	None	-0.111778	5	CpG:_58	CGShelf_left
chr7	19019045	19019243	Hypo	-0.309376	5	CpG:_34	CGShelf_left
chr7	40321467	40321605	None	0.084515	3	CpG:_18	CGShelf_left
chr7	51974074	51974130	None	-0.0952005	3	CpG:_129	CGShelf_left
chr7	52317380	52317528	None	-0.0454114	5	CpG:_120	CGShelf_left
chr7	57539673	57539785	Hyper	0.334416	4	CpG:_64	CGShelf_left
chr7	88400157	88400328	None	-0.218961	3	CpG:_43	CGShelf_left
chr7	93043514	93043691	None	-0.154576	4	CpG:_229	CGShelf_left
chr7	106724908	106725179	None	-0.164797	5	CpG:_25	CGShelf_left
chr7	108687582	108687775	None	-0.0436747	4	CpG:_21	CGShelf_left
chr7	110420763	110420812	Hypo	-0.321082	4	CpG:_43	CGShelf_left
chr8	14843453	14843606	Hypo	-0.554213	4	CpG:_20	CGShelf_left
chr8	58186747	58186954	None	-0.245536	3	CpG:_22	CGShelf_left
chr8	70328835	70328904	Hypo	-0.360383	3	CpG:_22	CGShelf_left
chr8	76829724	76830023	None	0.0631955	5	CpG:_69	CGShelf_left
chr8	102348488	102348655	None	-0.0209059	4	CpG:_45	CGShelf_left
chr8	110185391	110185495	None	0.107084	4	CpG:_79	CGShelf_left
chr8	110701515	110701600	Hyper	0.323396	5	CpG:_53	CGShelf_left
chr8	110817289	110817438	Hypo	-0.358898	5	CpG:_34	CGShelf_left
chr8	110866797	110866980	None	0.126705	6	CpG:_19	CGShelf_left
chr8	112041399	112041597	Hypo	-0.332025	4	CpG:_49	CGShelf_left
chr9	41461	41575	None	-0.0567743	5	CpG:_67	CGShelf_left
chr9	21499877	21500121	None	-0.217548	5	CpG:_298	CGShelf_left
chr9	42257230	42257600	None	-0.178499	11	CpG:_21	CGShelf_left
chr9	60316794	60317002	None	0.06777	7	CpG:_41	CGShelf_left
chr9	62441162	62441327	None	0.134506	3	CpG:_85	CGShelf_left
chr9	85849507	85849614	Hyper	0.44736	3	CpG:_36	CGShelf_left
chr9	95334094	95334238	None	-0.0385281	3	CpG:_84	CGShelf_left
chr9	95360545	95360667	Hypo	-0.399623	9	CpG:_95	CGShelf_left
chr9	95528035	95528173	Hypo	-0.360118	5	CpG:_24	CGShelf_left
chr9	100486852	100487011	Hypo	-0.344077	7	CpG:_32	CGShelf_left
chr9	101590961	101591159	None	-0.204318	3	CpG:_91	CGShelf_left
chr9	101944149	101944306	Hypo	-0.371711	4	CpG:_31	CGShelf_left
chr9	102129356	102129506	Hypo	-0.544175	4	CpG:_24	CGShelf_left
chr9	102268279	102268547	Hypo	-0.344965	7	CpG:_29	CGShelf_left
chr9	102282166	102282429	None	-0.227044	6	CpG:_53	CGShelf_left
chr9	102316930	102316935	Hyper	0.603728	4	CpG:_143	CGShelf_left
chr9	102778869	102778945	Hypo	-0.311593	5	CpG:_24	CGShelf_left
chr9	103629069	103629172	None	-0.220339	4	CpG:_26	CGShelf_left
chr10	70472236	70472380	Hypo	-0.345654	4	CpG:_82	CGShelf_left
chr10	73118577	73118904	Hypo	-0.270549	6	CpG:_64	CGShelf_left
chr10	100890860	100891037	None	0.10142	3	CpG:_31	CGShelf_left
chr12	76213306	76213359	Hypo	-0.366197	5	CpG:_30	CGShelf_left
chr12	86341298	86341381	Hypo	-0.314286	3	CpG:_95	CGShelf_left
chr13	40175654	40175821	None	0.140523	3	CpG:_94	CGShelf_left
chr13	61673729	61673776	None	0.236449	5	CpG:_66	CGShelf_left
chr14	66179859	66179907	Hypo	-0.272222	4	CpG:_20	CGShelf_left
chr14	71082944	71083069	Hypo	-0.270303	4	CpG:_23	CGShelf_left
chr14	77029304	77029439	None	0.0895947	3	CpG:_27	CGShelf_left
chr14	81746522	81746697	None	-0.211069	4	CpG:_18	CGShelf_left
chr16	42384366	42384525	None	0.0213091	5	CpG:_56	CGShelf_left
chr17	4670846	4670956	Hypo	-0.516439	4	CpG:_100	CGShelf_left
chr17	69756139	69756443	Hypo	-0.464378	11	CpG:_22	CGShelf_left
chr17	71341450	71341654	None	0.157466	5	CpG:_110	CGShelf_left
chr17	72291448	72291659	Hyper	0.273652	9	CpG:_32	CGShelf_left
chr18	7717782	7717946	Hypo	-0.354229	4	CpG:_137	CGShelf_left
chr18	36656931	36657120	None	-0.21644	4	CpG:_104	CGShelf_left
chr18	43821216	43821358	None	0.248148	5	CpG:_33	CGShelf_left
chr18	60555459	60555498	Hypo	-0.354762	3	CpG:_36	CGShelf_left
chr20	109624	109757	None	-0.0749349	4	CpG:_23	CGShelf_left
chr20	2156696	2156872	Hyper	0.401068	9	CpG:_31	CGShelf_left
chr21	58676660	58676695	Hyper	0.258413	3	CpG:_80	CGShelf_left
chr21	66561707	66561903	Hypo	-0.353077	4	CpG:_32	CGShelf_left
chr22	32613683	32613881	None	0.172932	6	CpG:_36	CGShelf_left
chr23	28874654	28874826	Hypo	-0.363702	5	CpG:_36	CGShelf_left
chr24	3923283	3923333	Hypo	-0.669437	4	CpG:_29	CGShelf_left
chr25	2632408	2632542	None	-0.233605	4	CpG:_84	CGShelf_left
chr25	41081117	41081217	None	-0.100224	5	CpG:_37	CGShelf_left
chr27	26919287	26919311	Hypo	-0.490385	3	CpG:_111	CGShelf_left
chr27	37289439	37289529	Hypo	-0.253607	3	CpG:_30	CGShelf_left
chr28	44643269	44643308	None	-0.237179	3	CpG:_25	CGShelf_left
chr29	5046335	5046386	Hyper	0.318972	3	CpG:_156	CGShelf_left
chr29	31883058	31883256	None	0.215469	5	CpG:_85	CGShelf_left
chr29	40978431	40978497	None	0.203848	6	CpG:_66	CGShelf_left
chr29	50945354	50945425	Hypo	-0.518315	4	CpG:_26	CGShelf_left
chrX	5450779	5451548	None	-0.196475	9	CpG:_60	CGShelf_left
chrX	84659201	84659358	None	-0.085183	4	CpG:_28	CGShelf_left
chrX	84659978	84660164	None	-0.0849199	4	CpG:_28	CGShelf_left
chrX	84660517	84660797	None	-0.0774296	8	CpG:_28	CGShelf_left
chrX	121362967	121363160	None	-0.164141	8	CpG:_151	CGShelf_left
chrX	132832799	132832992	Hypo	-0.29798	4	CpG:_39	CGShelf_left
chr1	22787341	22787527	Hyper	0.438221	3	CpG:_47	CGShelf_right
chr1	57948661	57948767	Hypo	-0.260714	4	CpG:_79	CGShelf_right
chr1	79597997	79598184	None	-0.138158	4	CpG:_94	CGShelf_right
chr1	97697103	97697301	None	0.135464	3	CpG:_112	CGShelf_right
chr1	141526803	141527056	None	-0.178988	5	CpG:_87	CGShelf_right
chr1	148550386	148550590	Hypo	-0.392264	5	CpG:_113	CGShelf_right
chr1	152462486	152462560	Hypo	-0.388736	3	CpG:_28	CGShelf_right
chr1	153885425	153885555	None	-0.21081	5	CpG:_287	CGShelf_right
chr1	156751896	156751965	Hypo	-0.493209	3	CpG:_27	CGShelf_right
chr2	4227523	4227542	Hyper	0.424081	5	CpG:_79	CGShelf_right
chr2	6898207	6898340	Hypo	-0.267104	5	CpG:_22	CGShelf_right
chr2	13460067	13460229	None	0.121014	3	CpG:_49	CGShelf_right
chr2	22697373	22697525	None	0.169151	3	CpG:_25	CGShelf_right
chr2	71482580	71482750	None	-0.241949	3	CpG:_64	CGShelf_right
chr2	80903957	80904127	None	-0.223947	3	CpG:_133	CGShelf_right
chr2	100510973	100511166	None	-0.164816	3	CpG:_176	CGShelf_right
chr2	113736712	113736873	Hypo	-0.321526	9	CpG:_36	CGShelf_right
chr2	118090302	118090435	Hypo	-0.341246	3	CpG:_48	CGShelf_right
chr2	134378952	134379066	None	-0.170187	5	CpG:_43	CGShelf_right
chr3	19253867	19254079	None	-0.16587	4	CpG:_52	CGShelf_right
chr3	21275952	21276077	None	-0.245248	6	CpG:_24	CGShelf_right
chr3	87230621	87230988	Hypo	-0.462705	3	CpG:_45	CGShelf_right
chr3	110651118	110651264	None	0.181841	4	CpG:_41	CGShelf_right
chr3	118465231	118465467	None	0.215682	6	CpG:_22	CGShelf_right
chr4	4530684	4530886	Hyper	0.264527	4	CpG:_31	CGShelf_right
chr4	33230306	33230458	None	0.10955	4	CpG:_152	CGShelf_right
chr4	107005136	107005317	Hypo	-0.297297	5	CpG:_75	CGShelf_right
chr4	116050517	116050717	Hypo	-0.35846	4	CpG:_17	CGShelf_right
chr4	116936808	116937011	None	-0.167415	7	CpG:_22	CGShelf_right
chr4	118079600	118079675	Hypo	-0.295399	5	CpG:_102	CGShelf_right
chr4	119662789	119662914	Hypo	-0.578249	4	CpG:_34	CGShelf_right
chr5	18356367	18356458	None	-0.181156	4	CpG:_101	CGShelf_right
chr5	66736303	66736455	Hyper	0.304265	6	CpG:_135	CGShelf_right
chr5	101561959	101562272	Hyper	0.310309	4	CpG:_19	CGShelf_right
chr5	105615777	105615970	None	-0.0535515	4	CpG:_43	CGShelf_right
chr5	108725422	108725619	Hypo	-0.385531	6	CpG:_21	CGShelf_right
chr5	114250386	114250576	None	-0.222815	6	CpG:_20	CGShelf_right
chr5	115891233	115891401	Hypo	-0.26593	5	CpG:_99	CGShelf_right
chr5	116965171	116965381	None	-0.0632503	4	CpG:_39	CGShelf_right
chr5	118589963	118590138	Hyper	0.376236	4	CpG:_22	CGShelf_right
chr5	120081078	120081436	None	-0.0564564	12	CpG:_33	CGShelf_right
chr6	19712721	19712768	None	-0.0371282	3	CpG:_76	CGShelf_right
chr6	19937959	19937986	Hypo	-0.381212	4	CpG:_22	CGShelf_right
chr6	113632206	113632340	Hypo	-0.443853	3	CpG:_148	CGShelf_right
chr6	114981693	114981802	None	0.0547619	3	CpG:_18	CGShelf_right
chr6	116989983	116990061	Hypo	-0.315879	3	CpG:_29	CGShelf_right
chr7	87403	87420	None	-0.142989	3	CpG:_240	CGShelf_right
chr7	4085472	4085730	Hypo	-0.33128	4	CpG:_31	CGShelf_right
chr7	12430689	12430792	None	0.136322	3	CpG:_47	CGShelf_right
chr7	12465549	12465715	None	-0.201021	3	CpG:_84	CGShelf_right
chr7	13172018	13172204	Hypo	-0.28951	4	CpG:_23	CGShelf_right
chr7	18994281	18994620	None	-0.161957	6	CpG:_16	CGShelf_right
chr7	20809406	20809586	None	0.0578231	3	CpG:_29	CGShelf_right
chr7	29114552	29114671	None	-0.215197	6	CpG:_28	CGShelf_right
chr7	30730967	30731089	Hypo	-0.431321	3	CpG:_24	CGShelf_right
chr7	43711718	43711816	Hyper	0.553488	4	CpG:_78	CGShelf_right
chr7	52457145	52457165	None	0.171285	3	CpG:_20	CGShelf_right
chr7	52457187	52457373	None	0.184029	6	CpG:_20	CGShelf_right
chr7	57651186	57651316	Hypo	-0.358911	6	CpG:_87	CGShelf_right
chr7	60236495	60236566	Hypo	-0.487121	3	CpG:_67	CGShelf_right
chr7	61286982	61287028	None	-0.0875751	3	CpG:_80	CGShelf_right
chr7	62340783	62341099	None	-0.108156	7	CpG:_70	CGShelf_right
chr7	106717424	106717723	None	-0.207888	7	CpG:_26	CGShelf_right
chr7	108267632	108267814	None	0.102554	3	CpG:_31	CGShelf_right
chr7	110328649	110328741	None	-0.233763	5	CpG:_25	CGShelf_right
chr8	10340962	10341108	None	-0.00494836	4	CpG:_155	CGShelf_right
chr8	22085992	22086155	None	0.163844	6	CpG:_73	CGShelf_right
chr8	23302668	23302849	Hypo	-0.399267	4	CpG:_72	CGShelf_right
chr8	25044645	25044822	None	-0.151725	3	CpG:_121	CGShelf_right
chr8	45382837	45383030	None	-0.134318	4	CpG:_50	CGShelf_right
chr8	62149096	62149266	None	-0.0698828	5	CpG:_213	CGShelf_right
chr8	82106269	82106400	None	-0.239005	5	CpG:_24	CGShelf_right
chr8	84447699	84447791	Hyper	0.383282	3	CpG:_89	CGShelf_right
chr8	111595910	111596000	None	-0.19556	3	CpG:_63	CGShelf_right
chr8	112113151	112113226	Hypo	-0.345833	3	CpG:_26	CGShelf_right
chr8	112348100	112348266	Hypo	-0.390292	4	CpG:_26	CGShelf_right
chr8	112791256	112791444	Hypo	-0.435682	5	CpG:_37	CGShelf_right
chr9	23789858	23790020	None	-0.196067	5	CpG:_146	CGShelf_right
chr9	33926968	33927166	None	-0.140515	5	CpG:_24	CGShelf_right
chr9	33984258	33984298	Hypo	-0.467018	3	CpG:_21	CGShelf_right
chr9	39151119	39151249	None	-0.233129	5	CpG:_74	CGShelf_right
chr9	76562282	76562392	None	-0.209749	3	CpG:_38	CGShelf_right
chr9	97023035	97023213	Hypo	-0.281145	4	CpG:_21	CGShelf_right
chr9	102311460	102311758	None	-0.0990871	5	CpG:_34	CGShelf_right
chr9	102708705	102708885	Hypo	-0.296875	4	CpG:_31	CGShelf_right
chr9	102769900	102770191	None	-0.227079	7	CpG:_18	CGShelf_right
chr9	102901189	102901361	None	-0.0545635	7	CpG:_37	CGShelf_right
chr9	103458819	103458945	Hypo	-0.250689	4	CpG:_21	CGShelf_right
chr10	100185549	100185592	None	-0.186111	3	CpG:_172	CGShelf_right
chr10	101015638	101015708	None	0.0743853	6	CpG:_57	CGShelf_right
chr11	6071484	6071645	None	0.164675	3	CpG:_21	CGShelf_right
chr11	103425435	103425470	Hyper	0.406226	3	CpG:_29	CGShelf_right
chr11	105420685	105420808	None	0.13136	6	CpG:_49	CGShelf_right
chr12	14139033	14139288	None	-0.00344794	5	CpG:_38	CGShelf_right
chr12	84954336	84954475	Hyper	0.30351	3	CpG:_26	CGShelf_right
chr12	86577644	86577889	Hypo	-0.260672	8	CpG:_18	CGShelf_right
chr13	339582	339626	None	-0.097876	3	CpG:_19	CGShelf_right
chr13	74999488	74999641	Hyper	0.2896	5	CpG:_26	CGShelf_right
chr13	81048103	81048153	None	-0.236352	3	CpG:_21	CGShelf_right
chr14	1748484	1748562	Hyper	0.434442	5	CpG:_29	CGShelf_right
chr14	64446559	64446665	Hypo	-0.339623	3	CpG:_65	CGShelf_right
chr16	44182524	44182625	None	-0.181491	4	CpG:_144	CGShelf_right
chr16	77118978	77119164	None	-0.147926	6	CpG:_46	CGShelf_right
chr17	17207303	17207361	Hypo	-0.519048	4	CpG:_71	CGShelf_right
chr17	50932689	50932891	None	0.193769	5	CpG:_81	CGShelf_right
chr18	5770530	5770665	Hyper	0.368904	6	CpG:_27	CGShelf_right
chr18	49803312	49803385	Hypo	-0.391456	3	CpG:_142	CGShelf_right
chr18	63936379	63936485	Hypo	-0.32	4	CpG:_172	CGShelf_right
chr19	33428397	33428599	Hypo	-0.277146	4	CpG:_15	CGShelf_right
chr19	53827626	53827763	Hypo	-0.412086	5	CpG:_48	CGShelf_right
chr19	60531174	60531290	Hypo	-0.31453	4	CpG:_19	CGShelf_right
chr21	674150	674162	None	-0.150794	3	CpG:_23	CGShelf_right
chr21	31599248	31599405	None	-0.231589	4	CpG:_106	CGShelf_right
chr21	33018315	33018339	None	-0.0875708	3	CpG:_21	CGShelf_right
chr21	37879294	37879311	Hypo	-0.468235	3	CpG:_19	CGShelf_right
chr21	42615605	42616451	Hyper	0.358199	14	CpG:_22	CGShelf_right
chr21	56247841	56248042	None	-0.092886	4	CpG:_174	CGShelf_right
chr21	65282722	65282796	Hyper	0.275504	6	CpG:_20	CGShelf_right
chr21	67151047	67151222	None	-0.176297	6	CpG:_98	CGShelf_right
chr22	30452616	30452691	None	0.0763828	3	CpG:_23	CGShelf_right
chr22	58043586	58044149	Hypo	-0.29248	10	CpG:_106	CGShelf_right
chr23	28335000	28335166	Hypo	-0.433403	4	CpG:_25	CGShelf_right
chr23	51480651	51480683	None	-0.0626374	4	CpG:_32	CGShelf_right
chr24	56873101	56873167	None	-0.22449	4	CpG:_47	CGShelf_right
chr24	60555311	60555379	None	-0.0721874	3	CpG:_22	CGShelf_right
chr25	33642075	33642125	Hyper	0.275362	4	CpG:_80	CGShelf_right
chr25	36286269	36286413	Hyper	0.392809	6	CpG:_39	CGShelf_right
chr25	38742929	38743164	None	0.181902	5	CpG:_18	CGShelf_right
chr26	36960099	36960154	Hypo	-0.465796	4	CpG:_34	CGShelf_right
chr26	39295136	39295206	Hypo	-0.261591	3	CpG:_45	CGShelf_right
chr26	50498245	50498374	Hyper	0.387059	7	CpG:_46	CGShelf_right
chr27	14307011	14307281	None	-0.157861	10	CpG:_234	CGShelf_right
chr27	31785403	31785597	None	0.0705686	3	CpG:_21	CGShelf_right
chr29	29107	29206	None	-0.0488486	5	CpG:_109	CGShelf_right
chrX	4223872	4224046	None	0.189442	4	CpG:_87	CGShelf_right
chrX	18893462	18893794	None	-0.0723079	8	CpG:_80	CGShelf_right
chrX	50864378	50864622	None	-0.248533	7	CpG:_60	CGShelf_right
chrX	77465710	77465890	None	-0.179773	4	CpG:_23	CGShelf_right
chrX	84665098	84665452	None	-0.0721267	5	CpG:_28	CGShelf_right
chrX	84665708	84666015	None	-0.0712765	7	CpG:_28	CGShelf_right
chrX	103752120	103752250	None	0.0681296	5	CpG:_107	CGShelf_right
chrX	121647139	121647309	None	0.0145435	3	CpG:_315	CGShelf_right
chr1	2465435	2465586	Hypo	-0.451653	5	CpG:_24	CGShore_left
chr1	27410669	27410868	Hyper	0.362424	4	CpG:_35	CGShore_left
chr1	31673970	31674078	Hypo	-0.334479	3	CpG:_124	CGShore_left
chr1	60462813	60462854	Hyper	0.285955	3	CpG:_30	CGShore_left
chr1	65197342	65197452	Hypo	-0.431169	4	CpG:_91	CGShore_left
chr1	83304091	83304285	None	0.136161	8	CpG:_74	CGShore_left
chr1	120925013	120925149	None	0.236286	4	CpG:_47	CGShore_left
chr1	144959799	144959994	None	-0.16174	4	CpG:_55	CGShore_left
chr1	147067860	147067882	None	0.025974	3	CpG:_379	CGShore_left
chr1	150138846	150139155	None	0.0414831	8	CpG:_58	CGShore_left
chr2	72330620	72330762	None	-0.130163	3	CpG:_20	CGShore_left
chr2	92791905	92792040	None	-0.134921	3	CpG:_63	CGShore_left
chr2	125791140	125791320	Hyper	0.264955	4	CpG:_18	CGShore_left
chr3	21346592	21347051	None	0.231921	10	CpG:_47	CGShore_left
chr3	22903835	22903965	None	-0.193347	3	CpG:_101	CGShore_left
chr3	36218232	36218318	None	-0.144896	4	CpG:_153	CGShore_left
chr3	45239783	45239960	None	-0.111923	3	CpG:_57	CGShore_left
chr3	48685878	48686073	None	-0.219068	4	CpG:_98	CGShore_left
chr3	55199123	55199272	None	0.175299	5	CpG:_110	CGShore_left
chr3	74145889	74146232	None	0.13617	7	CpG:_28	CGShore_left
chr3	99464442	99464549	None	-0.123097	3	CpG:_71	CGShore_left
chr3	107399323	107399524	None	-0.213349	3	CpG:_24	CGShore_left
chr4	30886922	30887057	None	-0.174709	4	CpG:_30	CGShore_left
chr4	68900812	68900935	None	-0.151004	3	CpG:_56	CGShore_left
chr4	95845213	95845408	Hypo	-0.265022	4	CpG:_17	CGShore_left
chr4	106101377	106101475	Hyper	0.461852	6	CpG:_31	CGShore_left
chr4	114301150	114301330	Hypo	-0.279184	4	CpG:_18	CGShore_left
chr5	1318720	1318938	None	-0.146908	4	CpG:_64	CGShore_left
chr5	6288042	6288194	None	-0.224248	5	CpG:_23	CGShore_left
chr5	25685792	25685855	Hypo	-0.333401	3	CpG:_28	CGShore_left
chr5	27914634	27914721	Hyper	0.310061	3	CpG:_95	CGShore_left
chr5	30933832	30934038	None	-0.229368	11	CpG:_46	CGShore_left
chr5	49488200	49488264	Hyper	0.387167	5	CpG:_65	CGShore_left
chr5	50362472	50362729	Hyper	0.330646	8	CpG:_145	CGShore_left
chr5	56355663	56355849	None	-0.163446	5	CpG:_28	CGShore_left
chr5	106884675	106884818	Hypo	-0.257384	6	CpG:_123	CGShore_left
chr5	118777181	118777294	Hypo	-0.393939	3	CpG:_22	CGShore_left
chr5	120080361	120080657	None	-0.078218	8	CpG:_31	CGShore_left
chr6	25666563	25666667	Hyper	0.302091	5	CpG:_118	CGShore_left
chr6	116834070	116834098	Hypo	-0.36553	3	CpG:_185	CGShore_left
chr7	7798592	7798848	None	-0.244458	4	CpG:_178	CGShore_left
chr7	12640905	12641025	None	0.0978616	3	CpG:_65	CGShore_left
chr7	19469569	19469753	None	0.0827183	5	CpG:_41	CGShore_left
chr7	19771196	19771340	Hypo	-0.328505	3	CpG:_50	CGShore_left
chr7	24262297	24262351	Hyper	0.357143	5	CpG:_180	CGShore_left
chr7	38961542	38961788	None	0.190361	6	CpG:_24	CGShore_left
chr7	43632510	43632756	None	0.21762	3	CpG:_71	CGShore_left
chr7	44074329	44074531	None	-0.208881	4	CpG:_29	CGShore_left
chr7	44217992	44218135	None	-0.19124	4	CpG:_78	CGShore_left
chr7	57416113	57416446	Hypo	-0.342708	10	CpG:_56	CGShore_left
chr7	78904652	78904787	None	-0.246762	5	CpG:_38	CGShore_left
chr7	106498172	106498354	Hypo	-0.270023	6	CpG:_31	CGShore_left
chr8	10319291	10319463	Hyper	0.458944	5	CpG:_65	CGShore_left
chr8	17278612	17278889	None	-0.153545	6	CpG:_70	CGShore_left
chr8	51152499	51152681	None	-0.240933	4	CpG:_115	CGShore_left
chr8	69224378	69224541	None	-0.188946	5	CpG:_18	CGShore_left
chr8	74789324	74789518	Hypo	-0.264929	5	CpG:_103	CGShore_left
chr8	94567765	94567917	Hypo	-0.292296	8	CpG:_60	CGShore_left
chr8	98809039	98809100	Hypo	-0.302448	3	CpG:_29	CGShore_left
chr8	102304006	102304208	Hypo	-0.403904	3	CpG:_37	CGShore_left
chr8	111272403	111272512	Hypo	-0.318724	5	CpG:_35	CGShore_left
chr9	37129	37290	None	-0.060434	8	CpG:_21	CGShore_left
chr9	37862	38100	None	-0.069966	11	CpG:_21	CGShore_left
chr9	31951946	31952092	None	0.0895238	4	CpG:_142	CGShore_left
chr9	42006429	42006582	None	0.198203	6	CpG:_34	CGShore_left
chr9	81298182	81298351	None	-0.144272	4	CpG:_33	CGShore_left
chr9	87246272	87246502	None	-0.145216	4	CpG:_37	CGShore_left
chr9	98998769	98998878	Hypo	-0.398649	6	CpG:_20	CGShore_left
chr9	100770795	100770924	None	-0.198566	3	CpG:_58	CGShore_left
chr10	28277276	28277399	Hypo	-0.258116	4	CpG:_103	CGShore_left
chr12	84765362	84765585	Hypo	-0.365164	5	CpG:_36	CGShore_left
chr12	85420004	85420169	None	-0.0958409	5	CpG:_32	CGShore_left
chr13	5473352	5473409	Hypo	-0.405316	3	CpG:_21	CGShore_left
chr13	72238576	72238775	None	-0.238002	4	CpG:_24	CGShore_left
chr13	81501399	81501784	None	-0.166781	9	CpG:_58	CGShore_left
chr14	26274174	26274363	None	-0.082066	5	CpG:_134	CGShore_left
chr15	17110278	17110383	None	0.113341	5	CpG:_81	CGShore_left
chr15	29699604	29699770	Hyper	0.34647	8	CpG:_65	CGShore_left
chr15	34793426	34793589	Hypo	-0.288924	6	CpG:_249	CGShore_left
chr16	81002503	81002650	None	-0.0283157	4	CpG:_30	CGShore_left
chr17	18598687	18598840	Hyper	0.375524	5	CpG:_114	CGShore_left
chr18	11638852	11638955	Hypo	-0.252101	4	CpG:_21	CGShore_left
chr18	12334594	12334617	None	-0.248086	3	CpG:_369	CGShore_left
chr18	64594265	64594480	Hyper	0.40949	9	CpG:_41	CGShore_left
chr19	41399195	41399306	Hypo	-0.329195	4	CpG:_17	CGShore_left
chr19	62434822	62435065	None	-0.24127	7	CpG:_37	CGShore_left
chr19	62594067	62594252	None	-0.205988	3	CpG:_68	CGShore_left
chr20	58772843	58773017	None	0.155882	7	CpG:_45	CGShore_left
chr20	69267968	69268113	Hypo	-0.362645	4	CpG:_24	CGShore_left
chr21	31336191	31336282	None	0.184	3	CpG:_52	CGShore_left
chr21	33012684	33012777	None	-0.0993666	3	CpG:_21	CGShore_left
chr21	68494469	68494579	None	0.129137	5	CpG:_45	CGShore_left
chr22	52653179	52653310	None	-0.215284	5	CpG:_83	CGShore_left
chr22	60165965	60166073	None	0.0640244	3	CpG:_49	CGShore_left
chr23	7017197	7017420	Hypo	-0.459878	4	CpG:_16	CGShore_left
chr23	25728934	25729116	Hypo	-0.38141	3	CpG:_28	CGShore_left
chr23	50661327	50661434	Hypo	-0.351249	3	CpG:_31	CGShore_left
chr24	55979773	55979927	Hyper	0.392276	6	CpG:_113	CGShore_left
chr25	29949476	29949693	None	-0.092619	6	CpG:_38	CGShore_left
chr25	29950657	29950715	Hypo	-0.544908	4	CpG:_38	CGShore_left
chr26	21536068	21536156	None	0.107907	5	CpG:_54	CGShore_left
chr27	41230851	41231051	Hypo	-0.313586	5	CpG:_24	CGShore_left
chrX	39335382	39335494	None	-0.246535	4	CpG:_53	CGShore_left
chrX	84661134	84661691	None	-0.059945	7	CpG:_28	CGShore_left
chrX	84661834	84661891	None	-0.0265223	3	CpG:_28	CGShore_left
chrX	103558362	103558500	Hyper	0.351111	7	CpG:_33	CGShore_left
chr1	10824053	10824135	None	0.209524	6	CpG:_61	CGShore_right
chr1	31676524	31676683	Hypo	-0.325413	3	CpG:_124	CGShore_right
chr1	33286199	33286331	None	-0.182901	4	CpG:_51	CGShore_right
chr1	43025310	43025465	None	-0.147636	5	CpG:_125	CGShore_right
chr1	51789139	51789308	None	0.132659	4	CpG:_35	CGShore_right
chr1	75005849	75006029	None	-0.222657	3	CpG:_219	CGShore_right
chr1	80612768	80612818	Hypo	-0.316049	3	CpG:_20	CGShore_right
chr1	117018231	117018305	None	-0.183007	3	CpG:_221	CGShore_right
chr1	144698933	144699052	Hyper	0.299002	5	CpG:_166	CGShore_right
chr1	149242169	149242234	Hyper	0.264368	4	CpG:_71	CGShore_right
chr1	150142169	150142240	None	-0.185567	4	CpG:_58	CGShore_right
chr1	152403019	152403071	Hypo	-0.337008	4	CpG:_45	CGShore_right
chr1	152681519	152681654	None	-0.139873	5	CpG:_21	CGShore_right
chr1	152682317	152682535	Hyper	0.445907	9	CpG:_21	CGShore_right
chr1	155512835	155513034	None	0.0478331	5	CpG:_257	CGShore_right
chr2	6138125	6138201	Hypo	-0.611234	3	CpG:_60	CGShore_right
chr2	9633841	9633927	None	0.226028	8	CpG:_68	CGShore_right
chr2	9635261	9635399	None	-0.12738	3	CpG:_68	CGShore_right
chr2	89102548	89102739	Hyper	0.395004	7	CpG:_46	CGShore_right
chr2	91231696	91231897	Hypo	-0.253877	6	CpG:_45	CGShore_right
chr2	95252244	95252547	Hypo	-0.457635	6	CpG:_22	CGShore_right
chr3	16462730	16462822	None	0.0119148	3	CpG:_60	CGShore_right
chr3	21153348	21153433	Hypo	-0.397047	3	CpG:_23	CGShore_right
chr3	79625739	79625784	Hypo	-0.296516	4	CpG:_140	CGShore_right
chr3	116880464	116880665	None	-0.206696	5	CpG:_60	CGShore_right
chr3	118054114	118054358	None	-0.220189	8	CpG:_306	CGShore_right
chr4	19066347	19066403	Hyper	0.289655	6	CpG:_64	CGShore_right
chr4	89191773	89192036	None	-0.133414	5	CpG:_34	CGShore_right
chr4	95854130	95854439	Hypo	-0.379477	7	CpG:_28	CGShore_right
chr4	118561745	118561998	None	-0.055271	5	CpG:_39	CGShore_right
chr5	14331951	14332127	Hypo	-0.399487	3	CpG:_14	CGShore_right
chr5	39202946	39203208	None	-0.242967	5	CpG:_23	CGShore_right
chr5	110095752	110095913	Hypo	-0.323301	4	CpG:_36	CGShore_right
chr5	116573757	116573942	None	-0.215593	4	CpG:_42	CGShore_right
chr5	118556503	118556613	Hyper	0.640873	5	CpG:_20	CGShore_right
chr5	118763922	118764015	None	-0.0478113	3	CpG:_97	CGShore_right
chr6	12264501	12264577	None	-0.245188	3	CpG:_19	CGShore_right
chr6	67720832	67720882	Hypo	-0.334705	3	CpG:_183	CGShore_right
chr6	71358192	71358385	None	-0.104396	4	CpG:_97	CGShore_right
chr6	72312943	72313142	None	-0.16089	3	CpG:_202	CGShore_right
chr6	89733241	89733396	Hypo	-0.283198	3	CpG:_62	CGShore_right
chr6	115932002	115932210	None	-0.21674	5	CpG:_17	CGShore_right
chr7	15189280	15189412	None	-0.170333	4	CpG:_40	CGShore_right
chr7	15606058	15606254	None	-0.221817	3	CpG:_18	CGShore_right
chr7	16059818	16060003	None	-0.208136	3	CpG:_35	CGShore_right
chr7	46793978	46794230	Hypo	-0.273548	5	CpG:_34	CGShore_right
chr7	61578875	61579075	Hypo	-0.349951	7	CpG:_26	CGShore_right
chr7	68944285	68944537	Hypo	-0.32702	7	CpG:_82	CGShore_right
chr7	110166256	110166549	Hypo	-0.269961	11	CpG:_98	CGShore_right
chr8	7876115	7876240	Hypo	-0.365714	4	CpG:_17	CGShore_right
chr8	20310115	20310279	None	-0.201346	4	CpG:_225	CGShore_right
chr8	26889580	26889718	Hypo	-0.405378	4	CpG:_47	CGShore_right
chr8	32582554	32582584	Hypo	-0.391816	4	CpG:_19	CGShore_right
chr8	112022861	112023044	None	-0.243095	4	CpG:_28	CGShore_right
chr9	12004671	12004756	None	0.104242	3	CpG:_305	CGShore_right
chr9	43867512	43867802	None	-0.229857	5	CpG:_40	CGShore_right
chr9	52658854	52659026	None	-0.235034	4	CpG:_19	CGShore_right
chr9	71410538	71410600	Hypo	-0.304147	3	CpG:_186	CGShore_right
chr9	72076313	72076332	Hypo	-0.255619	4	CpG:_38	CGShore_right
chr9	74290070	74290199	Hypo	-0.347348	5	CpG:_120	CGShore_right
chr9	95998657	95998690	None	-0.0123496	4	CpG:_182	CGShore_right
chr9	101705473	101705670	None	-0.204374	5	CpG:_42	CGShore_right
chr9	101717286	101717474	Hypo	-0.260527	5	CpG:_32	CGShore_right
chr10	2415474	2415673	None	-0.188565	4	CpG:_76	CGShore_right
chr10	37638999	37639159	None	0.0394506	3	CpG:_37	CGShore_right
chr10	70517044	70517090	Hypo	-0.494085	3	CpG:_47	CGShore_right
chr10	88799786	88799967	Hypo	-0.288392	7	CpG:_28	CGShore_right
chr11	99446598	99446924	None	0.0898466	6	CpG:_140	CGShore_right
chr12	68346378	68346579	None	-0.206601	6	CpG:_41	CGShore_right
chr12	75729629	75729703	Hypo	-0.514543	3	CpG:_44	CGShore_right
chr13	78143634	78143798	None	-0.101358	4	CpG:_48	CGShore_right
chr15	5970144	5970337	Hyper	0.356477	6	CpG:_17	CGShore_right
chr16	78430041	78430116	Hypo	-0.430226	8	CpG:_57	CGShore_right
chr17	50859143	50859165	Hypo	-0.273596	4	CpG:_18	CGShore_right
chr18	2586903	2587104	None	0.224411	4	CpG:_56	CGShore_right
chr19	63294302	63294387	Hyper	0.5	5	CpG:_180	CGShore_right
chr20	3180041	3180101	Hyper	0.251911	6	CpG:_20	CGShore_right
chr21	4347234	4347271	Hypo	-0.577778	3	CpG:_34	CGShore_right
chr22	699082	699159	None	-0.0961288	4	CpG:_35	CGShore_right
chr23	13316	13511	None	-0.0500675	6	CpG:_48	CGShore_right
chr23	21785591	21785785	None	-0.0648543	6	CpG:_17	CGShore_right
chr23	43142204	43142369	Hyper	0.273039	5	CpG:_17	CGShore_right
chr23	49671126	49671181	Hypo	-0.304355	4	CpG:_15	CGShore_right
chr24	58116271	58116430	None	-0.231095	4	CpG:_23	CGShore_right
chr28	26458052	26458244	Hypo	-0.389799	7	CpG:_64	CGShore_right
chr29	34462100	34462271	None	0.195862	3	CpG:_25	CGShore_right
chrX	37536408	37536606	Hyper	0.302439	7	CpG:_73	CGShore_right
chrX	52728024	52728410	None	-0.126153	9	CpG:_17	CGShore_right
chrX	84663875	84664407	None	-0.0640994	15	CpG:_28	CGShore_right
chrX	108941885	108941903	None	-0.19697	3	CpG:_18	CGShore_right
